# Supplementary material for: CoSpliceNet: a framework for co-splicing network inference from transcriptomics data
Source: BMC Genomics. 2016 Oct 28;17:845. doi: 10.1186/s12864-016-3172-6 (PMC5086072; doi:10.1186/s12864-016-3172-6)
Supplement: Additional file 2: Table S1. — The set of 7960 differentially expressed transcripts in developing Arabidopsis embryos. Data related to expression values, clusters, coding potential, domains, and TAIR10 functional description are provided for each transcript. (XLSX 3712 kb) [file 12864_2016_3172_MOESM2_ESM.xlsx]

## Sheet: 7960Transcripts_with_clusters_s
	Normalized_Expressiom							Cluster		Transcript Properties						CodeWise			CDD Domains
tcons_id	D7	D8	D10	D12	D13	D15	D17	cluster	supercluster	transcriptName	gene_id	AGI	gene_name	class_code	functional_description	labels	coding_prob	noncoding_prob	number of CDD domains	domain hit type (separated by ;)	Domain_names(Seperated by ;)	Incomplete	Defenition
TCONS_00010251	0.925858	0.854286	0.546259	0.340637	0.361288	0.122924	0.117564	0	early	AT1G34030.1	XLOC_006029	AT1G34030	AT1G34030	=	Ribosomal protein S13/S18 family; FUNCTIONS IN: structural constituent of ribosome, protein binding; INVOLVED IN: translation; LOCATED IN: in 6 components; EXPRESSED IN: 23 plant structures; EXPRESSED DURING: 13 growth stages; CONTAINS InterPro DOMAIN/s: Ribosomal protein S13-like, H2TH (InterPro:IPR010979), Ribosomal protein S13, conserved site (InterPro:IPR018269), Ribosomal protein S13 (InterP…	1	0.999402	0.000598416	2	specific;superfamily	PTZ00134;Ribosomal_S13 superfamily	-;-	40S ribosomal protein S18; Provisional;Ribosomal protein S13/S18; This family includes ribosomal protein S13 from prokaryotes and S18 from eukaryotes.
TCONS_00010257	0.79262	0.778552	0.74148	0.628485	0.574451	0	0	8	early and mid maturation	AT1G34065.N4	XLOC_006033	AT1G34065	SAMC2	j	S-adenosylmethionine carrier 2 (SAMC2); FUNCTIONS IN: binding; INVOLVED IN: transport, mitochondrial transport, transmembrane transport; LOCATED IN: mitochondrial inner membrane, membrane; EXPRESSED IN: 22 plant structures; EXPRESSED DURING: 13 growth stages; CONTAINS InterPro DOMAIN/s: Mitochondrial carrier protein (InterPro:IPR002067), Mitochondrial substrate carrier (InterPro:IPR001993), Mitoc…	1	0.998463	0.00153735	2	specific;superfamily	Mito_carr;Mito_carr superfamily	-;-	Mitochondrial carrier protein; Mitochondrial carrier protein.;Mitochondrial carrier protein; Mitochondrial carrier protein.
TCONS_00043578	0.842432	0.801805	0.58646	0.525642	0.539858	0.278235	0.00669502	23	early and mid maturation	AT5G22810.1	XLOC_026582	AT5G22810	AT5G22810	=	GDSL-like Lipase/Acylhydrolase superfamily protein; FUNCTIONS IN: lipase activity, hydrolase activity, acting on ester bonds, carboxylesterase activity; INVOLVED IN: lipid metabolic process; LOCATED IN: endomembrane system; CONTAINS InterPro DOMAIN/s: Lipase, GDSL (InterPro:IPR001087); BEST Arabidopsis thaliana protein match is: GDSL-like Lipase/Acylhydrolase family protein (TAIR:AT5G03820.1); Ha…	1	1	2.99325e-07	0	-	-	-	-
TCONS_00043577	0.840203	0.799624	0.583927	0.529049	0.546929	0.280757	0.00616567	23	early and mid maturation	AT5G22810.N2	XLOC_026582	AT5G22810	AT5G22810	j	GDSL-like Lipase/Acylhydrolase superfamily protein; FUNCTIONS IN: lipase activity, hydrolase activity, acting on ester bonds, carboxylesterase activity; INVOLVED IN: lipid metabolic process; LOCATED IN: endomembrane system; CONTAINS InterPro DOMAIN/s: Lipase, GDSL (InterPro:IPR001087); BEST Arabidopsis thaliana protein match is: GDSL-like Lipase/Acylhydrolase family protein (TAIR:AT5G03820.1); Ha…	1	0.998948	0.00105244	0	-	-	-	-
TCONS_00041047	0	0	0.531915	0.756051	0.814741	0.826831	0.688381	13	mid maturation and DT	AT4G35140.N4	XLOC_025157	AT4G35140	AT4G35140	j	Transducin/WD40 repeat-like superfamily protein; CONTAINS InterPro DOMAIN/s: WD40 repeat 2 (InterPro:IPR019782), WD40 repeat-like-containing domain (InterPro:IPR011046), WD40-repeat-containing domain (InterPro:IPR017986), WD40/YVTN repeat-like-containing domain (InterPro:IPR015943), WD40 repeat (InterPro:IPR001680), WD40 repeat, subgroup (InterPro:IPR019781); BEST Arabidopsis thaliana protein mat…	1	1	1e-07	0	-	-	-	-
TCONS_00041046	0.112527	0.179222	0.22881	0.662442	0.863189	0.897216	0.631681	29	mid maturation and DT	AT4G35140.N3	XLOC_025157	AT4G35140	AT4G35140	j	Transducin/WD40 repeat-like superfamily protein; CONTAINS InterPro DOMAIN/s: WD40 repeat 2 (InterPro:IPR019782), WD40 repeat-like-containing domain (InterPro:IPR011046), WD40-repeat-containing domain (InterPro:IPR017986), WD40/YVTN repeat-like-containing domain (InterPro:IPR015943), WD40 repeat (InterPro:IPR001680), WD40 repeat, subgroup (InterPro:IPR019781); BEST Arabidopsis thaliana protein mat…	1	1	1e-07	0	-	-	-	-
TCONS_00041042	0.105284	0.273582	0.63376	0.86296	0.874416	0.526013	0.159864	44	mid maturation	AT4G35110.3	XLOC_025155	AT4G35110	AT4G35110	=	Arabidopsis phospholipase-like protein (PEARLI 4) family; FUNCTIONS IN: molecular_function unknown; INVOLVED IN: response to karrikin; LOCATED IN: cellular_component unknown; EXPRESSED IN: 15 plant structures; EXPRESSED DURING: 10 growth stages; CONTAINS InterPro DOMAIN/s: Phospholipase-like, arabidopsis (InterPro:IPR007942); BEST Arabidopsis thaliana protein match is: Arabidopsis phospholipase-l…	1	1	1e-07	0	-	-	-	-
TCONS_00041041	0.106078	0.273603	0.637147	0.862074	0.875791	0.526965	0.153447	44	mid maturation	AT4G35110.1	XLOC_025155	AT4G35110	AT4G35110	=	Arabidopsis phospholipase-like protein (PEARLI 4) family; FUNCTIONS IN: molecular_function unknown; INVOLVED IN: response to karrikin; LOCATED IN: cellular_component unknown; EXPRESSED IN: 15 plant structures; EXPRESSED DURING: 10 growth stages; CONTAINS InterPro DOMAIN/s: Phospholipase-like, arabidopsis (InterPro:IPR007942); BEST Arabidopsis thaliana protein match is: Arabidopsis phospholipase-l…	1	1	1e-07	0	-	-	-	-
TCONS_00044038	0	0	0	0.964014	0.627579	0	0	22	mid maturation	AT5G27690.1	XLOC_026858	AT5G27690	AT5G27690	=	Heavy metal transport/detoxification superfamily protein ; FUNCTIONS IN: metal ion binding; INVOLVED IN: metal ion transport; CONTAINS InterPro DOMAIN/s: Heavy metal transport/detoxification protein (InterPro:IPR006121); BEST Arabidopsis thaliana protein match is: Heavy metal transport/detoxification superfamily protein (TAIR:AT5G19090.3); Has 1807 Blast hits to 1807 proteins in 277 species: Arch…	1	1	1e-07	0	-	-	-	-
TCONS_00041049	0	0	0.485053	0.748781	0.830379	0.83615	0.682971	13	mid maturation and DT	AT4G35150.1	XLOC_025157	AT4G35150	AT4G35150	=	O-methyltransferase family protein; FUNCTIONS IN: methyltransferase activity, O-methyltransferase activity, protein dimerization activity; LOCATED IN: cytosol; CONTAINS InterPro DOMAIN/s: Plant methyltransferase dimerisation (InterPro:IPR012967), O-methyltransferase, family 2 (InterPro:IPR001077), O-methyltransferase, COMT, eukaryota (InterPro:IPR016461); BEST Arabidopsis thaliana protein match i…	1	1	1e-07	0	-	-	-	-
TCONS_00034421	0	0	0	0.676843	0.805661	0.859255	0.893122	29	mid maturation and DT	AT4G09590.1	XLOC_021151	AT4G09590	NHL22	=	NDR1/HIN1-like 22 (NHL22); CONTAINS InterPro DOMAIN/s: Late embryogenesis abundant protein, group 2 (InterPro:IPR004864); BEST Arabidopsis thaliana protein match is: Late embryogenesis abundant (LEA) hydroxyproline-rich glycoprotein family (TAIR:AT2G35970.1); Has 822 Blast hits to 822 proteins in 29 species: Archae - 0; Bacteria - 0; Metazoa - 0; Fungi - 0; Plants - 822; Viruses - 0; Other Eukary…	1	0.999963	3.7004e-05	2	specific;superfamily	LEA_2;LEA_2 superfamily	-;-	Late embryogenesis abundant protein; Different types of LEA proteins are expressed at different stages of late embryogenesis in higher plant seed embryos and under conditions of dehydration stress. The function of these proteins is unknown. This family represents a group of LEA proteins that appear to be distinct from those in pfam02987. The family DUF1511, pfam07427, has now been merged into thi…
TCONS_00008306	0.575654	0.543639	0.606189	0.611386	0.79187	0.556577	0	25	early and mid maturation	AT1G12570.1	XLOC_004900	AT1G12570	AT1G12570	=	Glucose-methanol-choline (GMC) oxidoreductase family protein; FUNCTIONS IN: aldehyde-lyase activity, oxidoreductase activity, acting on CH-OH group of donors, FAD binding; INVOLVED IN: alcohol metabolic process; LOCATED IN: endomembrane system; EXPRESSED IN: 17 plant structures; EXPRESSED DURING: 9 growth stages; CONTAINS InterPro DOMAIN/s: Glucose-methanol-choline oxidoreductase, N-terminal (Int…	1	1	1e-07	5	specific;superfamily;superfamily;superfamily;multi-dom	GMC_oxred_C;GMC_oxred_C superfamily;SDR superfamily;SDR superfamily;PLN02785	-;-;-;C;-	GMC oxidoreductase; This domain found associated with pfam00732.;GMC oxidoreductase; This domain found associated with pfam00732.;Short-chain dehydrogenases/reductases (SDR); SDRs are a functionally diverse family of oxidoreductases that have a single domain with a structurally conserved Rossmann fold (alpha/beta folding pattern with a central beta-sheet), an NAD(P)(H)-binding region, and a struc…
TCONS_00005304	0.280022	0.542826	0.91284	0.786916	0.584176	0.160875	0.0614807	36	mid maturation	AT1G62790.1	XLOC_003219	AT1G62790	AT1G62790	=	Bifunctional inhibitor/lipid-transfer protein/seed storage 2S albumin superfamily protein; CONTAINS InterPro DOMAIN/s: Bifunctional inhibitor/plant lipid transfer protein/seed storage (InterPro:IPR016140), Plant lipid transfer protein/seed storage/trypsin-alpha amylase inhibitor (InterPro:IPR003612); BEST Arabidopsis thaliana protein match is: receptor serine/threonine kinase, putative (TAIR:AT1G…	1	0.998407	0.00159284	2	specific;superfamily	AAI_LTSS;AAI_LTSS superfamily	-;-	AAI_LTSS: Alpha-Amylase Inhibitors (AAI), Lipid Transfer (LT) and Seed Storage (SS) Protein family; a protein family unique to higher plants that includes cereal-type alpha-amylase inhibitors, lipid transfer proteins, seed storage proteins, and similar proteins. Proteins in this family are known to play important roles, in defending plants from insects and pathogens, lipid transport between intra…
TCONS_00046892	0.926595	0.911365	0.389692	0.202647	0.199176	0.274392	0.313436	43	early	AT5G59690.1	XLOC_028747	AT5G59690	AT5G59690	=	Histone superfamily protein; FUNCTIONS IN: DNA binding; INVOLVED IN: nucleosome assembly; LOCATED IN: thylakoid; EXPRESSED IN: male gametophyte, pollen tube; EXPRESSED DURING: L mature pollen stage, M germinated pollen stage; CONTAINS InterPro DOMAIN/s: Histone H4, conserved site (InterPro:IPR019809), Histone-fold (InterPro:IPR009072), Histone core (InterPro:IPR007125), Histone H4 (InterPro:IPR00…	1	0.959205	0.0407954	0	-	-	-	-
TCONS_00020829	0.656514	0.702737	0.74273	0.70845	0.662661	0.1911	0	23	early and mid maturation	AT2G28630.1	XLOC_012667	AT2G28630	KCS12	=	3-ketoacyl-CoA synthase 12 (KCS12); FUNCTIONS IN: transferase activity, transferring acyl groups other than amino-acyl groups, catalytic activity, acyltransferase activity; INVOLVED IN: response to osmotic stress; LOCATED IN: endoplasmic reticulum; EXPRESSED IN: 24 plant structures; EXPRESSED DURING: 13 growth stages; CONTAINS InterPro DOMAIN/s: Thiolase-like (InterPro:IPR016039), Very-long-chain…	1	1	1e-07	2	specific;superfamily	CHS_like;cond_enzymes superfamily	-;-	Chalcone and stilbene synthases; plant-specific polyketide synthases (PKS) and related enzymes, also called type III PKSs. PKS generate an array of different products, dependent on the nature of the starter molecule. They share a common chemical strategy, after the starter molecule is loaded onto the active site cysteine, a carboxylative condensation reation extends the polyketide chain. Plant-sp…
TCONS_00049540	0.0543693	0.197551	0.419066	0.630613	0.804441	0.842562	0.829767	1	mid maturation and DT	AT5G20280.1	XLOC_030205	AT5G20280	SPS1F	=	sucrose phosphate synthase 1F (SPS1F); FUNCTIONS IN: sucrose-phosphate synthase activity, transferase activity, transferring glycosyl groups; INVOLVED IN: biosynthetic process, sucrose metabolic process; LOCATED IN: plasma membrane; EXPRESSED IN: 24 plant structures; EXPRESSED DURING: 13 growth stages; CONTAINS InterPro DOMAIN/s: Sucrose-phosphate synthase (InterPro:IPR006380), Sucrose phosphate …	1	1	1e-07	0	-	-	-	-
TCONS_00049541	0.932506	0.862566	0.506019	0.324011	0.355053	0.114653	0.158521	0	early	AT5G20290.1	XLOC_030206	AT5G20290	AT5G20290	=	Ribosomal protein S8e family protein; FUNCTIONS IN: structural constituent of ribosome; INVOLVED IN: translation, ribosome biogenesis; LOCATED IN: in 8 components; EXPRESSED IN: 26 plant structures; EXPRESSED DURING: 14 growth stages; CONTAINS InterPro DOMAIN/s: Ribosomal protein S8e (InterPro:IPR001047), Ribosomal protein S8e, conserved site (InterPro:IPR018283), Ribosomal protein S8e/ribosomal …	1	0.999968	3.16394e-05	0	-	-	-	-
TCONS_00011612	0.746065	0.799506	0.714103	0.653109	0.585287	0.0957857	0	8	early and mid maturation	AT1G55760.1	XLOC_006966	AT1G55760	AT1G55760	=	BTB/POZ domain-containing protein; CONTAINS InterPro DOMAIN/s: BTB/POZ (InterPro:IPR013069), BTB/POZ fold (InterPro:IPR011333), Kelch related (InterPro:IPR013089), BTB/POZ-like (InterPro:IPR000210); BEST Arabidopsis thaliana protein match is: BTB/POZ domain-containing protein (TAIR:AT1G21780.2); Has 5280 Blast hits to 5249 proteins in 149 species: Archae - 0; Bacteria - 0; Metazoa - 3933; Fungi -…	1	0.999999	1.37758e-06	3	specific;superfamily;superfamily	BTB;BTB superfamily;BACK_like superfamily	-;-;-	BTB/POZ domain; The BTB (for BR-C, ttk and bab) or POZ (for Pox virus and Zinc finger) domain is present near the N-terminus of a fraction of zinc finger (pfam00096) proteins and in proteins that contain the pfam01344 motif such as Kelch and a family of pox virus proteins. The BTB/POZ domain mediates homomeric dimerization and in some instances heteromeric dimerization. The structure of the dimer…
TCONS_00016961	0.908614	0.893068	0.58522	0.361607	0.344367	0.105936	0.106584	17	early and mid maturation	AT2G34190.N2	XLOC_010276	AT2G34190	AT2G34190	j	Xanthine/uracil permease family protein; FUNCTIONS IN: transmembrane transporter activity; INVOLVED IN: transport, transmembrane transport; LOCATED IN: membrane; EXPRESSED IN: 18 plant structures; EXPRESSED DURING: 11 growth stages; CONTAINS InterPro DOMAIN/s: Xanthine/uracil/vitamin C permease (InterPro:IPR006043); BEST Arabidopsis thaliana protein match is: Xanthine/uracil permease family prote…	1	1	1e-07	2	superfamily;multi-dom	Sulfate_transp superfamily;Xan_ur_permease	-;-	Sulfate transporter family; Mutations in human SLC26A2 lead to several human diseases.;Permease family; This family includes permeases for diverse substrates such as xanthine, uracil, and vitamin C. However many members of this family are functionally uncharacterized and may transport other substrates. Members of this family have ten predicted transmembrane helices.
TCONS_00016962	0.906305	0.88844	0.592313	0.385876	0.337817	0.107179	0.10406	17	early and mid maturation	AT2G34190.1	XLOC_010276	AT2G34190	AT2G34190	=	Xanthine/uracil permease family protein; FUNCTIONS IN: transmembrane transporter activity; INVOLVED IN: transport, transmembrane transport; LOCATED IN: membrane; EXPRESSED IN: 18 plant structures; EXPRESSED DURING: 11 growth stages; CONTAINS InterPro DOMAIN/s: Xanthine/uracil/vitamin C permease (InterPro:IPR006043); BEST Arabidopsis thaliana protein match is: Xanthine/uracil permease family prote…	1	1	1e-07	2	superfamily;multi-dom	Sulfate_transp superfamily;Xan_ur_permease	-;-	Sulfate transporter family; Mutations in human SLC26A2 lead to several human diseases.;Permease family; This family includes permeases for diverse substrates such as xanthine, uracil, and vitamin C. However many members of this family are functionally uncharacterized and may transport other substrates. Members of this family have ten predicted transmembrane helices.
TCONS_00004162	0.73797	0.643792	0.298753	0.152643	0.321464	0.573792	0.807519	31	early and DT	AT1G49590.N4	XLOC_002504	AT1G49590	AT1G49590	j	C2H2 and C2HC zinc fingers superfamily protein; FUNCTIONS IN: zinc ion binding, nucleic acid binding; INVOLVED IN: biological_process unknown; LOCATED IN: nucleus; EXPRESSED IN: 23 plant structures; EXPRESSED DURING: 13 growth stages; CONTAINS InterPro DOMAIN/s: Zinc finger, U1-C type (InterPro:IPR013085), Zinc finger, U1-type (InterPro:IPR003604), Zinc finger, C2H2-type matrin (InterPro:IPR00069…	1	0.7585	0.2415	1	multi-dom	PRK12373	NC	NADH dehydrogenase subunit E; Provisional
TCONS_00009493	0.249377	0.435815	0.705866	0.758346	0.751529	0.636677	0.0123215	11	mid maturation	AT1G25530.1	XLOC_005591	AT1G25530	AT1G25530	=	Transmembrane amino acid transporter family protein; CONTAINS InterPro DOMAIN/s: Amino acid transporter, transmembrane (InterPro:IPR013057); BEST Arabidopsis thaliana protein match is: lysine histidine transporter 1 (TAIR:AT5G40780.1); Has 3229 Blast hits to 3219 proteins in 255 species: Archae - 4; Bacteria - 28; Metazoa - 882; Fungi - 529; Plants - 1538; Viruses - 0; Other Eukaryotes - 248 (sou…	1	1	1e-07	3	specific;superfamily;multi-dom	Aa_trans;SLC5-6-like_sbd superfamily;SdaC	-;-;-	Transmembrane amino acid transporter protein; This transmembrane region is found in many amino acid transporters including UNC-47 and MTR. UNC-47 encodes a vesicular amino butyric acid (GABA) transporter, (VGAT). UNC-47 is predicted to have 10 transmembrane domains. MTR is a N system amino acid transporter system protein involved in methyltryptophan resistance. Other members of this family includ…
TCONS_00022830	0.897016	0.916489	0.524852	0	0	0	0	45	early and mid maturation	AT3G01860.2	XLOC_013830	AT3G01860	AT3G01860	=	unknown protein; FUNCTIONS IN: molecular_function unknown; INVOLVED IN: response to cadmium ion; EXPRESSED IN: 24 plant structures; EXPRESSED DURING: 13 growth stages; BEST Arabidopsis thaliana protein match is: unknown protein (TAIR:AT3G27210.1); Has 64 Blast hits to 64 proteins in 13 species: Archae - 0; Bacteria - 0; Metazoa - 5; Fungi - 0; Plants - 59; Viruses - 0; Other Eukaryotes - 0 (sourc…	1	0.998545	0.00145475	1	superfamily	Cu-Zn_Superoxide_Dismutase superfamily	NC	Copper/zinc superoxide dismutase (SOD). superoxide dismutases catalyse the conversion of superoxide radicals to molecular oxygen. Three evolutionarily distinct families of SODs are known, of which the copper/zinc-binding family is one. Defects in the human SOD1 gene causes familial amyotrophic lateral sclerosis (Lou Gehrig&apos;s disease). Cytoplasmic and periplasmic SODs exist as dimers, whereas…
TCONS_00009498	0.470333	0.624133	0.836977	0.774169	0.654786	0.0968567	0.0336018	49	early and mid maturation	AT1G25570.N2	XLOC_005594	AT1G25570	AT1G25570	j	Di-glucose binding protein with Leucine-rich repeat domain; LOCATED IN: plasma membrane, vacuole; EXPRESSED IN: 22 plant structures; EXPRESSED DURING: 13 growth stages; CONTAINS InterPro DOMAIN/s: Malectin/receptor-like protein kinase (InterPro:IPR021720), Leucine-rich repeat (InterPro:IPR001611); BEST Arabidopsis thaliana protein match is: receptor like protein 4 (TAIR:AT1G28340.1); Has 39900 Bl…	1	1	1e-07	3	superfamily;superfamily;multi-dom	Malectin superfamily;Malectin superfamily;Malectin_like	-;-;-	Di-glucose binding within endoplasmic reticulum; Malectin is a membrane-anchored protein of the endoplasmic reticulum that recognizes and binds Glc2-N-glycan. It carries a signal peptide from residues 1-26, a C-terminal transmembrane helix from residues 255-274, and a highly conserved central part of approximately 190 residues followed by an acidic, glutamate-rich region. Carbohydrate-binding is …
TCONS_00016341	0.930866	0.915183	0.397198	0.171552	0.192037	0.233902	0.456806	43	early	AT2G28000.1	XLOC_009930	AT2G28000	CH-CPN60A	=	chaperonin-60alpha (CPN60A); FUNCTIONS IN: ATP binding; INVOLVED IN: protein folding, chloroplast organization, embryo development; LOCATED IN: in 8 components; EXPRESSED IN: 26 plant structures; EXPRESSED DURING: 15 growth stages; CONTAINS InterPro DOMAIN/s: Chaperonin Cpn60/TCP-1 (InterPro:IPR002423), Chaperonin Cpn60, conserved site (InterPro:IPR018370), Chaperonin Cpn60 (InterPro:IPR001844); …	1	1	1e-07	3	specific;superfamily;multi-dom	GroEL;chaperonin_like superfamily;groEL	-;-;-	GroEL_like type I chaperonin. Chaperonins are involved in productive folding of proteins. They share a common general morphology, a double toroid of 2 stacked rings, each composed of 7-9 subunits. The symmetry of type I is seven-fold and they are found in eubacteria (GroEL) and in organelles of eubacterial descent (hsp60 and RBP). With the aid of cochaperonin GroES, GroEL encapsulates non-native …
TCONS_00053538	0.932231	0.894461	0.318802	0.149763	0.222647	0.328269	0.454549	16	early	AT5G66470.N2	XLOC_032779	AT5G66470	AT5G66470	j	RNA binding;GTP binding; FUNCTIONS IN: RNA binding, GTP binding; LOCATED IN: chloroplast; EXPRESSED IN: 20 plant structures; EXPRESSED DURING: 13 growth stages; CONTAINS InterPro DOMAIN/s: K Homology, type 2 (InterPro:IPR004044), K Homology, prokaryotic type (InterPro:IPR009019), Small GTP-binding protein (InterPro:IPR005225), GTP1/OBG (InterPro:IPR006073), GTP-binding protein Era (InterPro:IPR00…	1	0.997115	0.00288467	0	-	-	-	-
TCONS_00053539	0.933877	0.914167	0.344355	0.207289	0.181282	0.277425	0.390806	43	early	AT5G66470.1	XLOC_032779	AT5G66470	AT5G66470	=	RNA binding;GTP binding; FUNCTIONS IN: RNA binding, GTP binding; LOCATED IN: chloroplast; EXPRESSED IN: 20 plant structures; EXPRESSED DURING: 13 growth stages; CONTAINS InterPro DOMAIN/s: K Homology, type 2 (InterPro:IPR004044), K Homology, prokaryotic type (InterPro:IPR009019), Small GTP-binding protein (InterPro:IPR005225), GTP1/OBG (InterPro:IPR006073), GTP-binding protein Era (InterPro:IPR00…	1	1	1e-07	0	-	-	-	-
TCONS_00048366	0.607236	0.648927	0.777385	0.692458	0.654356	0.291088	0	23	early and mid maturation	AT5G08185.2	XLOC_029563	AT5G08185	MIR162A	=	microRNA162A (MIR162A); FUNCTIONS IN: molecular_function unknown; INVOLVED IN: RNA interference; LOCATED IN: endomembrane system; EXPRESSED IN: stem, root, inflorescence, cultured cell, leaf.	-1	0.196845	0.803155	0	-	-	-	-
TCONS_00046620	0.807778	0.811573	0.715868	0.58488	0.496981	0.108611	0.0335419	35	early and mid maturation	AT5G57130.1	XLOC_028614	AT5G57130	AT5G57130	=	Clp amino terminal domain-containing protein; INVOLVED IN: protein metabolic process; LOCATED IN: cellular_component unknown; EXPRESSED IN: 17 plant structures; EXPRESSED DURING: 9 growth stages; CONTAINS InterPro DOMAIN/s: Clp, N-terminal (InterPro:IPR004176); BEST Arabidopsis thaliana protein match is: Double Clp-N motif-containing P-loop nucleoside triphosphate hydrolases superfamily protein (…	1	1	1e-07	0	-	-	-	-
TCONS_00051979	0.691955	0.81873	0.787271	0.634477	0.564853	0.0599869	0	8	early and mid maturation	AT5G49330.1	XLOC_031857	AT5G49330	PFG3	=	myb domain protein 111 (MYB111); CONTAINS InterPro DOMAIN/s: SANT, DNA-binding (InterPro:IPR001005), Homeodomain-like (InterPro:IPR009057), Myb, DNA-binding (InterPro:IPR014778), HTH transcriptional regulator, Myb-type, DNA-binding (InterPro:IPR017930), Homeodomain-related (InterPro:IPR012287), Myb transcription factor (InterPro:IPR015495); BEST Arabidopsis thaliana protein match is: myb domain p…	1	1	1e-07	0	-	-	-	-
TCONS_00051972	0.580379	0.672359	0.767555	0.614134	0.603399	0.138872	0.038575	49	early and mid maturation	AT5G49230.N2	XLOC_031850	AT5G49230	HRB1	j	HYPERSENSITIVE TO RED AND BLUE (HRB1); CONTAINS InterPro DOMAIN/s: Drought induced 19/ RING finger protein 114 (InterPro:IPR008598); BEST Arabidopsis thaliana protein match is: Drought-responsive family protein (TAIR:AT3G06760.1); Has 235 Blast hits to 235 proteins in 20 species: Archae - 0; Bacteria - 0; Metazoa - 0; Fungi - 0; Plants - 235; Viruses - 0; Other Eukaryotes - 0 (source: NCBI BLink).	1	0.999495	0.0005048	0	-	-	-	-
TCONS_00051977	0.901246	0.910914	0.221447	0.236496	0	0	0.375786	43	early	AT5G49310.1	XLOC_031855	AT5G49310	IMPA-5	=	importin alpha isoform 5 (IMPA-5); FUNCTIONS IN: protein transporter activity, binding; INVOLVED IN: intracellular protein transport, protein import into nucleus; LOCATED IN: nucleus, nuclear pore, cytoplasm; EXPRESSED IN: sperm cell; CONTAINS InterPro DOMAIN/s: Importin-alpha-like, importin-beta-binding domain (InterPro:IPR002652), Armadillo-like helical (InterPro:IPR011989), Armadillo (InterPro…	1	1	1e-07	0	-	-	-	-
TCONS_00051974	0.084021	0.199433	0.659962	0.872236	0.850741	0.662413	0.12544	44	mid maturation	AT5G49280.1	XLOC_031852	AT5G49280	AT5G49280	=	hydroxyproline-rich glycoprotein family protein; Has 30201 Blast hits to 17322 proteins in 780 species: Archae - 12; Bacteria - 1396; Metazoa - 17338; Fungi - 3422; Plants - 5037; Viruses - 0; Other Eukaryotes - 2996 (source: NCBI BLink).	1	0.792548	0.207452	0	-	-	-	-
TCONS_00028798	0.928258	0.893013	0.333025	0.18207	0.200763	0.292874	0.485038	16	early	AT3G09210.1	XLOC_017502	AT3G09210	PTAC13	=	plastid transcriptionally active 13 (PTAC13); FUNCTIONS IN: transcription elongation regulator activity; INVOLVED IN: positive regulation of RNA elongation from RNA polymerase II promoter; LOCATED IN: plastid chromosome, nucleoid; EXPRESSED IN: 22 plant structures; EXPRESSED DURING: 13 growth stages; CONTAINS InterPro DOMAIN/s: Translation protein SH3-like (InterPro:IPR008991), Transcription anti…	1	1	1e-07	5	specific;superfamily;specific;superfamily;multi-dom	NGN_plant;NGN superfamily;KOW_NusG;KOW superfamily;NusG	-;-;-;-;-	Plant N-Utilization Substance G (NusG) N-terminal (NGN) domain; The N-Utilization Substance G (NusG) protein and its eukaryotic homolog, Spt5, are involved in transcription elongation and termination. NusG contains a NGN domain at its N-terminus and Kyrpides Ouzounis and Woese (KOW) repeats at its C-terminus in bacteria and archaea. The eukaryotic ortholog, Spt5, is a large protein comprising an …
TCONS_00046302	0.20598	0.48842	0.801941	0.698045	0.634922	0.20401	0.243429	36	mid maturation	AT5G53760.1	XLOC_028405	AT5G53760	MLO11	=	MILDEW RESISTANCE LOCUS O 11 (MLO11); FUNCTIONS IN: calmodulin binding; INVOLVED IN: cell death, defense response; LOCATED IN: integral to membrane, plasma membrane; EXPRESSED IN: 25 plant structures; EXPRESSED DURING: 10 growth stages; CONTAINS InterPro DOMAIN/s: Mlo-related protein (InterPro:IPR004326); BEST Arabidopsis thaliana protein match is: Seven transmembrane MLO family protein (TAIR:AT1…	1	1	1e-07	0	-	-	-	-
TCONS_00017769	0.72247	0.782222	0.775036	0.661292	0.495583	0.0956289	0.0286546	8	early and mid maturation	AT2G41820.1	XLOC_010715	AT2G41820	AT2G41820	=	Leucine-rich repeat protein kinase family protein; FUNCTIONS IN: protein serine/threonine kinase activity, kinase activity, ATP binding; INVOLVED IN: transmembrane receptor protein tyrosine kinase signaling pathway, protein amino acid phosphorylation; LOCATED IN: plasma membrane; EXPRESSED IN: 20 plant structures; EXPRESSED DURING: 13 growth stages; CONTAINS InterPro DOMAIN/s: Protein kinase, cat…	1	1	1e-07	4	specific;superfamily;superfamily;multi-dom	STKc_IRAK;PKc_like superfamily;LRR_RI superfamily;PLN00113	-;-;-;-	Catalytic domain of the Serine/Threonine kinases, Interleukin-1 Receptor Associated Kinases and related STKs; STKs catalyze the transfer of the gamma-phosphoryl group from ATP to serine/threonine residues on protein substrates. IRAKs are involved in Toll-like receptor (TLR) and interleukin-1 (IL-1) signalling pathways, and are thus critical in regulating innate immune responses and inflammation. …
TCONS_00023901	0.939073	0.804713	0.22885	0.217023	0.347505	0.281389	0.477912	16	early	AT3G13230.1	XLOC_014413	AT3G13230	AT3G13230	=	RNA-binding KH domain-containing protein; FUNCTIONS IN: RNA binding; LOCATED IN: cellular_component unknown; EXPRESSED IN: 22 plant structures; EXPRESSED DURING: 13 growth stages; CONTAINS InterPro DOMAIN/s: K Homology, type 1, subgroup (InterPro:IPR018111), K Homology (InterPro:IPR004087); Has 734 Blast hits to 734 proteins in 323 species: Archae - 189; Bacteria - 0; Metazoa - 158; Fungi - 192; …	1	0.999991	9.15993e-06	3	specific;superfamily;multi-dom	KH_1;KH-I superfamily;COG1094	-;-;-	KH domain; KH motifs bind RNA in vitro. Autoantibodies to Nova, a KH domain protein, cause paraneoplastic opsoclonus ataxia.;K homology RNA-binding domain, type I. KH binds single-stranded RNA or DNA. It is found in a wide variety of proteins including ribosomal proteins, transcription factors and post-transcriptional modifiers of mRNA. There are two different KH domains that belong to different …
TCONS_00013447	0.897035	0.908872	0.672555	0.361572	0.158976	0.155198	0.163096	26	early and mid maturation	AT1G76540.1	XLOC_008050	AT1G76540	CDKB2	=	cyclin-dependent kinase B2;1 (CDKB2;1); CONTAINS InterPro DOMAIN/s: Protein kinase, ATP binding site (InterPro:IPR017441), Protein kinase, catalytic domain (InterPro:IPR000719), Serine/threonine-protein kinase domain (InterPro:IPR002290), Serine/threonine-protein kinase-like domain (InterPro:IPR017442), Protein kinase-like domain (InterPro:IPR011009), Serine/threonine-protein kinase, active site …	1	1	4.63569e-07	2	superfamily;multi-dom	PKc_like superfamily;PLN00009	-;-	Catalytic domain of the Protein Kinase superfamily; The PK superfamily contains the large family of typical PKs that includes serine/threonine kinases (STKs), protein tyrosine kinases (PTKs), and dual-specificity PKs that phosphorylate both serine/threonine and tyrosine residues of target proteins, as well as pseudokinases that lack crucial residues for catalytic activity and/or ATP binding. It a…
TCONS_00013448	0.795831	0.848198	0.774772	0.594777	0.38831	0.0858784	0.0347881	35	early and mid maturation	AT1G76550.1	XLOC_008051	AT1G76550	AT1G76550	=	Phosphofructokinase family protein; CONTAINS InterPro DOMAIN/s: Pyrophosphate-dependent phosphofructokinase PfpB (InterPro:IPR011183), Phosphofructokinase (InterPro:IPR000023); BEST Arabidopsis thaliana protein match is: Phosphofructokinase family protein (TAIR:AT1G20950.1); Has 4956 Blast hits to 4876 proteins in 1678 species: Archae - 20; Bacteria - 3823; Metazoa - 10; Fungi - 6; Plants - 430; …	1	1	1e-07	2	specific;superfamily	PLN03028;PFK superfamily	-;-	pyrophosphate--fructose-6-phosphate 1-phosphotransferase; Provisional;Phosphofructokinase, a key regulatory enzyme in glycolysis, catalyzes the phosphorylation of fructose-6-phosphate to fructose-1,6-biphosphate. The members belong to PFK family that includes ATP- and pyrophosphate (PPi)- dependent phosphofructokinases. Some members evolved by gene duplication and thus have a large C-terminal/N-t…
TCONS_00044860	0.666807	0.463231	0.101288	0.225136	0.456759	0.715759	0.958737	15	early and DT	AT5G39350.1	XLOC_027539	AT5G39350	AT5G39350	=	Tetratricopeptide repeat (TPR)-like superfamily protein; FUNCTIONS IN: molecular_function unknown; INVOLVED IN: biological_process unknown; LOCATED IN: mitochondrion; EXPRESSED IN: shoot apex, embryo, sperm cell, flower, seed; EXPRESSED DURING: F mature embryo stage, petal differentiation and expansion stage, E expanded cotyledon stage, D bilateral stage; CONTAINS InterPro DOMAIN/s: Pentatricopep…	1	1	1e-07	0	-	-	-	-
TCONS_00051392	0.195472	0.135439	0.253296	0.731785	0.887251	0.866475	0.451958	29	mid maturation and DT	AT5G43300.1	XLOC_031495	AT5G43300	AT5G43300	=	PLC-like phosphodiesterases superfamily protein; FUNCTIONS IN: phosphoric diester hydrolase activity, glycerophosphodiester phosphodiesterase activity; INVOLVED IN: glycerol metabolic process, lipid metabolic process; LOCATED IN: cellular_component unknown; CONTAINS InterPro DOMAIN/s: PLC-like phosphodiesterase, TIM beta/alpha-barrel domain (InterPro:IPR017946), Glycerophosphoryl diester phosphod…	1	1	1e-07	0	-	-	-	-
TCONS_00023047	0.275243	0.316698	0.300733	0.395867	0.326264	0.777777	0.989955	46	mid maturation and DT	AT3G03870.2	XLOC_013942	AT3G03870	AT3G03870	=	unknown protein; BEST Arabidopsis thaliana protein match is: unknown protein (TAIR:AT5G18130.1); Has 47 Blast hits to 47 proteins in 13 species: Archae - 0; Bacteria - 0; Metazoa - 2; Fungi - 0; Plants - 45; Viruses - 0; Other Eukaryotes - 0 (source: NCBI BLink).	1	0.999893	0.000106554	1	multi-dom	Neisseria_TspB	NC	Neisseria meningitidis TspB protein; This family consists of several Neisseria meningitidis TspB virulence factor proteins.
TCONS_00007937	0.831231	0.738013	0.180861	0.116678	0.307083	0.594014	0.874533	31	early and DT	AT1G08840.N5	XLOC_004684	AT1G08840	emb2411	j	embryo defective 2411 (emb2411); FUNCTIONS IN: ATP-dependent DNA helicase activity, DNA binding, ATP binding; INVOLVED IN: DNA replication, embryo development ending in seed dormancy; LOCATED IN: chloroplast; EXPRESSED IN: 22 plant structures; EXPRESSED DURING: 13 growth stages; CONTAINS InterPro DOMAIN/s: DNA helicase, UvrD/REP type (InterPro:IPR000212), DNA replication factor Dna2 (InterPro:IPR…	1	1	1e-07	5	specific;superfamily;superfamily;superfamily;multi-dom	Dna2;Cas4_I-A_I-B_I-C_I-D_II-B superfamily;Cas4_I-A_I-B_I-C_I-D_II-B superfamily;ABC_ATPase superfamily;AAA_11	-;-;-;C;C	DNA replication factor Dna2; Dna2 is a DNA replication factor with single-stranded DNA-dependent ATPase, ATP-dependent nuclease, ( 5&apos;-flap endonuclease) and helicase activities. It is required for Okazaki fragment processing and is involved in DNA repair pathways.;CRISPR/Cas system-associated protein Cas4; CRISPR (Clustered Regularly Interspaced Short Palindromic Repeats) and associated Cas …
TCONS_00048280	0.253231	0.321666	0.237115	0.240135	0.488147	0.898538	0.979127	47	early and DT	AT5G07360.1	XLOC_029522	AT5G07360	AT5G07360	=	Amidase family protein; FUNCTIONS IN: amidase activity, carbon-nitrogen ligase activity, with glutamine as amido-N-donor; EXPRESSED IN: 22 plant structures; EXPRESSED DURING: 13 growth stages; CONTAINS InterPro DOMAIN/s: Amidase (InterPro:IPR000120); BEST Arabidopsis thaliana protein match is: Amidase family protein (TAIR:AT3G25660.1); Has 19044 Blast hits to 19036 proteins in 2473 species: Archa…	1	1	1e-07	0	-	-	-	-
TCONS_00034420	0	0	0	0.718281	0.789177	0.847028	0.894405	29	mid maturation and DT	UnknownGene_182	XLOC_021150	-	XLOC_021150	u	-	-1	2.38323e-09	1	0	-	-	-	-
TCONS_00034423	0	0	0	0.696563	0.829546	0.846633	0.87581	29	mid maturation and DT	AT4G09595.1	XLOC_021152	AT4G09595	AT4G09595	=	copia-like retrotransposon family, has a 3.6e-299 P-value blast match to GB:CAA31653 polyprotein (Ty1_Copia-element) (Arabidopsis thaliana)	1	1	1e-07	8	specific;superfamily;specific;superfamily;specific;superfamily;specific;superfamily	UBN2_2;UBN2 superfamily;rve;rve superfamily;gag_pre-integrs;gag_pre-integrs superfamily;zf-CCHC;zf-CCHC superfamily	-;-;-;-;-;-;-;-	gag-polypeptide of LTR copia-type; This family is found in Plants and fungi, and contains LTR-polyproteins, or retrotransposons of the copia-type.;gag-polypeptide of LTR copia-type; This family is found in Plants and fungi, and contains LTR-polyproteins, or retrotransposons of the copia-type.;Integrase core domain; Integrase mediates integration of a DNA copy of the viral genome into the host chr…
TCONS_00052287	0.884591	0.893157	0.689043	0.345873	0.136778	0	0	6	early and mid maturation	AT5G52910.1	XLOC_032054	AT5G52910	ATIM	=	TIMELESS (ATIM); CONTAINS InterPro DOMAIN/s: Timeless C-terminal (InterPro:IPR007725), Timeless protein (InterPro:IPR006906); Has 1807 Blast hits to 1807 proteins in 277 species: Archae - 0; Bacteria - 0; Metazoa - 736; Fungi - 347; Plants - 385; Viruses - 0; Other Eukaryotes - 339 (source: NCBI BLink).	1	1	1e-07	0	-	-	-	-
TCONS_00052286	0.894526	0.903907	0.688202	0.251844	0.141477	0	0	6	early and mid maturation	AT5G52910.N2	XLOC_032054	AT5G52910	ATIM	j	TIMELESS (ATIM); CONTAINS InterPro DOMAIN/s: Timeless C-terminal (InterPro:IPR007725), Timeless protein (InterPro:IPR006906); Has 1807 Blast hits to 1807 proteins in 277 species: Archae - 0; Bacteria - 0; Metazoa - 736; Fungi - 347; Plants - 385; Viruses - 0; Other Eukaryotes - 339 (source: NCBI BLink).	1	1	1e-07	0	-	-	-	-
TCONS_00052282	0.431331	0.552495	0.830988	0.835027	0.694023	0.179185	0	2	early and mid maturation	AT5G52882.1	XLOC_032051	AT5G52882	AT5G52882	=	P-loop containing nucleoside triphosphate hydrolases superfamily protein; FUNCTIONS IN: nucleoside-triphosphatase activity, nucleotide binding, ATP binding; INVOLVED IN: biological_process unknown; LOCATED IN: endomembrane system; EXPRESSED IN: cultured cell; CONTAINS InterPro DOMAIN/s: ATPase, AAA-type, core (InterPro:IPR003959), ATPase, AAA+ type, core (InterPro:IPR003593), ATPase, AAA-type, co…	1	1	1e-07	0	-	-	-	-
TCONS_00034425	0	0	0	0.580965	0.798796	0.88101	0.907809	27	mid maturation and DT	AT4G09600.N3	XLOC_021153	AT4G09600	GASA3	x	GAST1 protein homolog 3 (GASA3); FUNCTIONS IN: molecular_function unknown; INVOLVED IN: response to gibberellin stimulus; LOCATED IN: endomembrane system; EXPRESSED IN: fruit, seed, leaf; EXPRESSED DURING: LP.04 four leaves visible; CONTAINS InterPro DOMAIN/s: Gibberellin regulated protein (InterPro:IPR003854); BEST Arabidopsis thaliana protein match is: GAST1 protein homolog 2 (TAIR:AT4G09610.1)…	-1	5.14527e-08	1	0	-	-	-	-
TCONS_00012152	0.906018	0.918227	0.50978	0.326361	0.29617	0.108148	0.193449	0	early	AT1G62750.1	XLOC_007301	AT1G62750	ATSCO1	=	SNOWY COTYLEDON 1 (SCO1); FUNCTIONS IN: translation factor activity, nucleic acid binding, GTP binding, translation elongation factor activity, ATP binding; INVOLVED IN: post-embryonic development, chloroplast organization, seed germination; LOCATED IN: mitochondrion, apoplast, chloroplast stroma, chloroplast, chloroplast envelope; EXPRESSED IN: 25 plant structures; EXPRESSED DURING: 14 growth st…	1	1	1e-07	11	specific;superfamily;specific;superfamily;specific;superfamily;specific;superfamily;specific;superfamily;multi-dom	EF-G;ABC_ATPase superfamily;EFG_mtEFG1_IV;EFG_like_IV superfamily;EFG_mtEFG_II;Translation_Factor_II_like superfamily;EFG_mtEFG_C;Elongation_Factor_C superfamily;EFG_II;EFG_II superfamily;PRK00007	-;-;-;-;-;-;-;-;-;-;-	Elongation factor G (EF-G) family involved in both the elongation and ribosome recycling phases of protein synthesis; Translocation is mediated by EF-G (also called translocase). The structure of EF-G closely resembles that of the complex between EF-Tu and tRNA. This is an example of molecular mimicry; a protein domain evolved so that it mimics the shape of a tRNA molecule. EF-G in the GTP form b…
TCONS_00034424	0	0	0.226309	0.736939	0.824153	0.842002	0.842222	29	mid maturation and DT	AT4G09600.N2	XLOC_021153	AT4G09600	GASA3	x	GAST1 protein homolog 3 (GASA3); FUNCTIONS IN: molecular_function unknown; INVOLVED IN: response to gibberellin stimulus; LOCATED IN: endomembrane system; EXPRESSED IN: fruit, seed, leaf; EXPRESSED DURING: LP.04 four leaves visible; CONTAINS InterPro DOMAIN/s: Gibberellin regulated protein (InterPro:IPR003854); BEST Arabidopsis thaliana protein match is: GAST1 protein homolog 2 (TAIR:AT4G09610.1)…	-1	8.75945e-06	0.999991	0	-	-	-	-
TCONS_00034427	0	0	0.203933	0.68814	0.807772	0.858914	0.869934	29	mid maturation and DT	AT4G09600.N5	XLOC_021153	AT4G09600	GASA3	x	GAST1 protein homolog 3 (GASA3); FUNCTIONS IN: molecular_function unknown; INVOLVED IN: response to gibberellin stimulus; LOCATED IN: endomembrane system; EXPRESSED IN: fruit, seed, leaf; EXPRESSED DURING: LP.04 four leaves visible; CONTAINS InterPro DOMAIN/s: Gibberellin regulated protein (InterPro:IPR003854); BEST Arabidopsis thaliana protein match is: GAST1 protein homolog 2 (TAIR:AT4G09610.1)…	-1	1.74542e-05	0.999983	0	-	-	-	-
TCONS_00034426	0	0	0.199548	0.687926	0.809492	0.859327	0.868768	29	mid maturation and DT	AT4G09600.N4	XLOC_021153	AT4G09600	GASA3	x	GAST1 protein homolog 3 (GASA3); FUNCTIONS IN: molecular_function unknown; INVOLVED IN: response to gibberellin stimulus; LOCATED IN: endomembrane system; EXPRESSED IN: fruit, seed, leaf; EXPRESSED DURING: LP.04 four leaves visible; CONTAINS InterPro DOMAIN/s: Gibberellin regulated protein (InterPro:IPR003854); BEST Arabidopsis thaliana protein match is: GAST1 protein homolog 2 (TAIR:AT4G09610.1)…	-1	2.49854e-07	1	0	-	-	-	-
TCONS_00010935	0	0	0	0.255274	0.924326	0.919671	0	34	mid maturation and DT	AT1G48700.1	XLOC_006558	AT1G48700	AT1G48700	=	2-oxoglutarate (2OG) and Fe(II)-dependent oxygenase superfamily protein; FUNCTIONS IN: oxidoreductase activity, acting on paired donors, with incorporation or reduction of molecular oxygen, L-ascorbic acid binding, iron ion binding; INVOLVED IN: oxidation reduction; LOCATED IN: cellular_component unknown; CONTAINS InterPro DOMAIN/s: Prolyl 4-hydroxylase, alpha subunit (InterPro:IPR006620); BEST A…	1	1	3.85369e-07	2	specific;superfamily	P4Hc;2OG-FeII_Oxy superfamily	-;-	Prolyl 4-hydroxylase alpha subunit homologues; Mammalian enzymes catalyse hydroxylation of collagen, for example. Prokaryotic enzymes might catalyse hydroxylation of antibiotic peptides. These are 2-oxoglutarate-dependent dioxygenases, requiring 2-oxoglutarate and dioxygen as cosubstrates and ferrous iron as a cofactor.;2OG-Fe(II) oxygenase superfamily; This family contains members of the 2-oxogl…
TCONS_00010930	0.0281971	0.207393	0.626611	0.668484	0.767253	0.751327	0.82617	13	mid maturation and DT	AT1G48660.N2	XLOC_006554	AT1G48660	AT1G48660	j	Auxin-responsive GH3 family protein; CONTAINS InterPro DOMAIN/s: GH3 auxin-responsive promoter (InterPro:IPR004993); BEST Arabidopsis thaliana protein match is: auxin-responsive GH3 family protein (TAIR:AT1G48670.1); Has 1415 Blast hits to 1338 proteins in 229 species: Archae - 0; Bacteria - 452; Metazoa - 52; Fungi - 2; Plants - 674; Viruses - 0; Other Eukaryotes - 235 (source: NCBI BLink).	1	1	1e-07	2	superfamily;multi-dom	PLN02247 superfamily;GH3	-;-	indole-3-acetic acid-amido synthetase;GH3 auxin-responsive promoter; GH3 auxin-responsive promoter.
TCONS_00015728	0.930257	0.91704	0.49116	0.243037	0.212175	0.079669	0	0	early	AT2G21650.1	XLOC_009558	AT2G21650	MEE3	=	MATERNAL EFFECT EMBRYO ARREST 3 (MEE3); CONTAINS InterPro DOMAIN/s: SANT, DNA-binding (InterPro:IPR001005), Molecular chaperone, heat shock protein, Hsp40, DnaJ (InterPro:IPR015609), Homeodomain-like (InterPro:IPR009057), MYB-like (InterPro:IPR017877); BEST Arabidopsis thaliana protein match is: RAD-like 1 (TAIR:AT4G39250.1); Has 548 Blast hits to 547 proteins in 63 species: Archae - 0; Bacteria …	1	0.976678	0.0233221	2	specific;superfamily	SANT;SANT superfamily	-;-	&apos;SWI3, ADA2, N-CoR and TFIIIB&apos; DNA-binding domains. Tandem copies of the domain bind telomeric DNA tandem repeatsas part of the capping complex. Binding is sequence dependent for repeats which contain the G/C rich motif [C2-3 A (CA)1-6]. The domain is also found in regulatory transcriptional repressor complexes where it also binds DNA.;&apos;SWI3, ADA2, N-CoR and TFIIIB&apos; DNA-bindin…
TCONS_00010938	0.918478	0.915953	0.460837	0	0	0	0	45	early and mid maturation	AT1G48740.2	XLOC_006560	AT1G48740	AT1G48740	=	2-oxoglutarate (2OG) and Fe(II)-dependent oxygenase superfamily protein; FUNCTIONS IN: oxidoreductase activity, acting on paired donors, with incorporation or reduction of molecular oxygen, L-ascorbic acid binding, iron ion binding; INVOLVED IN: oxidation reduction; LOCATED IN: cellular_component unknown; CONTAINS InterPro DOMAIN/s: Prolyl 4-hydroxylase, alpha subunit (InterPro:IPR006620); BEST A…	1	1	1e-07	2	specific;superfamily	P4Hc;2OG-FeII_Oxy superfamily	-;-	Prolyl 4-hydroxylase alpha subunit homologues; Mammalian enzymes catalyse hydroxylation of collagen, for example. Prokaryotic enzymes might catalyse hydroxylation of antibiotic peptides. These are 2-oxoglutarate-dependent dioxygenases, requiring 2-oxoglutarate and dioxygen as cosubstrates and ferrous iron as a cofactor.;2OG-Fe(II) oxygenase superfamily; This family contains members of the 2-oxogl…
TCONS_00022794	0.0537327	0.182606	0.603095	0.660092	0.709884	0.804552	0.833952	13	mid maturation and DT	AT3G01520.1	XLOC_013808	AT3G01520	AT3G01520	=	Adenine nucleotide alpha hydrolases-like superfamily protein; FUNCTIONS IN: molecular_function unknown; INVOLVED IN: N-terminal protein myristoylation, response to stress; LOCATED IN: plasma membrane; EXPRESSED IN: 24 plant structures; EXPRESSED DURING: 15 growth stages; CONTAINS InterPro DOMAIN/s: UspA (InterPro:IPR006016), Rossmann-like alpha/beta/alpha sandwich fold (InterPro:IPR014729), Unive…	1	0.999818	0.000182425	2	specific;superfamily	USP_Like;AANH_like superfamily	-;-	Usp: Universal stress protein family. The universal stress protein Usp is a small cytoplasmic bacterial protein whose expression is enhanced when the cell is exposed to stress agents. Usp enhances the rate of cell survival during prolonged exposure to such conditions, and may provide a general &quot;stress endurance&quot; activity. The crystal structure of Haemophilus influenzae Usp reveals an al…
TCONS_00022790	0.869829	0.906511	0.685222	0.358473	0.24492	0.0843334	0.208347	26	early and mid maturation	AT3G01480.1	XLOC_013807	AT3G01480	ATCYP38	=	cyclophilin 38 (CYP38); FUNCTIONS IN: peptidyl-prolyl cis-trans isomerase activity; INVOLVED IN: protein folding, photosystem II assembly, photosystem II stabilization, defense response to bacterium; LOCATED IN: thylakoid, chloroplast thylakoid membrane, chloroplast thylakoid lumen, chloroplast; EXPRESSED IN: 24 plant structures; EXPRESSED DURING: 13 growth stages; CONTAINS InterPro DOMAIN/s: Cyc…	1	1	1e-07	2	specific;superfamily	cyclophilin_TLP40_like;cyclophilin superfamily	-;-	cyclophilin_TLP40_like: cyclophilin-type peptidylprolyl cis- trans isomerases (cyclophilins) similar ot the Spinach thylakoid lumen protein TLP40. Compared to the archetypal cyclophilin Human cyclophilin A, these proteins have similar peptidylprolyl cis- trans isomerase activity and reduced affinity for cyclosporin A. Spinach TLP40 has been shown to have a dual function as a folding catalyst and …
TCONS_00022791	0.866328	0.887624	0.694313	0.354734	0.284884	0.0713548	0.277535	26	early and mid maturation	AT3G01480.2	XLOC_013807	AT3G01480	ATCYP38	=	cyclophilin 38 (CYP38); FUNCTIONS IN: peptidyl-prolyl cis-trans isomerase activity; INVOLVED IN: protein folding, photosystem II assembly, photosystem II stabilization, defense response to bacterium; LOCATED IN: thylakoid, chloroplast thylakoid membrane, chloroplast thylakoid lumen, chloroplast; EXPRESSED IN: 24 plant structures; EXPRESSED DURING: 13 growth stages; CONTAINS InterPro DOMAIN/s: Cyc…	1	0.999999	8.49866e-07	1	superfamily	cyclophilin superfamily	C	cyclophilin: cyclophilin-type peptidylprolyl cis- trans isomerases. This family contains eukaryotic, bacterial and archeal proteins which exhibit a peptidylprolyl cis- trans isomerases activity (PPIase, Rotamase) and in addition bind the immunosuppressive drug cyclosporin (CsA). Immunosuppression in vertebrates is believed to be the result of the cyclophilin A-cyclosporin protein drug complex bin…
TCONS_00005305	0.284518	0.53716	0.912584	0.79066	0.590718	0.159992	0.0606669	36	mid maturation	AT1G62790.2	XLOC_003219	AT1G62790	AT1G62790	=	Bifunctional inhibitor/lipid-transfer protein/seed storage 2S albumin superfamily protein; CONTAINS InterPro DOMAIN/s: Bifunctional inhibitor/plant lipid transfer protein/seed storage (InterPro:IPR016140), Plant lipid transfer protein/seed storage/trypsin-alpha amylase inhibitor (InterPro:IPR003612); BEST Arabidopsis thaliana protein match is: receptor serine/threonine kinase, putative (TAIR:AT1G…	1	0.998514	0.00148567	2	specific;superfamily	AAI_LTSS;AAI_LTSS superfamily	-;-	AAI_LTSS: Alpha-Amylase Inhibitors (AAI), Lipid Transfer (LT) and Seed Storage (SS) Protein family; a protein family unique to higher plants that includes cereal-type alpha-amylase inhibitors, lipid transfer proteins, seed storage proteins, and similar proteins. Proteins in this family are known to play important roles, in defending plants from insects and pathogens, lipid transport between intra…
TCONS_00005306	0	0	0	0	0	0.946024	0.970576	38	DT	AT1G62840.1	XLOC_003220	AT1G62840	AT1G62840	=	Protein of unknown function (DUF1442); CONTAINS InterPro DOMAIN/s: Protein of unknown function DUF1442 (InterPro:IPR009902); BEST Arabidopsis thaliana protein match is: Protein of unknown function (DUF1442) (TAIR:AT1G12320.1); Has 98 Blast hits to 97 proteins in 12 species: Archae - 0; Bacteria - 0; Metazoa - 0; Fungi - 0; Plants - 98; Viruses - 0; Other Eukaryotes - 0 (source: NCBI BLink).	1	0.999992	8.08817e-06	2	specific;superfamily	DUF1442;AdoMet_MTases superfamily	-;-	Protein of unknown function (DUF1442); This family consists of several hypothetical Arabidopsis thaliana proteins of around 225 residues in length. The function of this family is unknown.;S-adenosylmethionine-dependent methyltransferases (SAM or AdoMet-MTase), class I; AdoMet-MTases are enzymes that use S-adenosyl-L-methionine (SAM or AdoMet) as a substrate for methyltransfer, creating the produc…
TCONS_00025077	0.093685	0.394243	0.541679	0.636401	0.664677	0.51806	0.881667	40	mid maturation and DT	AT3G24190.N2	XLOC_015113	AT3G24190	AT3G24190	j	Protein kinase superfamily protein; FUNCTIONS IN: protein kinase activity, ATP binding; INVOLVED IN: protein amino acid phosphorylation; LOCATED IN: chloroplast; EXPRESSED IN: 22 plant structures; EXPRESSED DURING: 13 growth stages; CONTAINS InterPro DOMAIN/s: ABC-1 (InterPro:IPR004147), Protein kinase, catalytic domain (InterPro:IPR000719), Aminoglycoside phosphotransferase (InterPro:IPR002575),…	1	1	1e-07	3	specific;superfamily;multi-dom	ABC1_ADCK3-like;PKc_like superfamily;AarF	N;N;N	Activator of bc1 complex (ABC1) kinases (also called aarF domain containing kinase 3) and similar proteins; This family is composed of the atypical yeast protein kinase Abc1p, its human homolog ADCK3 (also called CABC1), and similar proteins. Abc1p (also called Coq8p) is required for the biosynthesis of Coenzyme Q (ubiquinone or Q), which is an essential lipid component in respiratory electron an…
TCONS_00025071	0.929496	0.936353	0	0	0	0	0	10	early	AT3G24005.1	XLOC_015107	AT3G24005	AT3G24005	=	pseudogene, chaperonin hsp60 (fragment), blastp match of 100% identity and 8.1e-06 P-value to GP|22758324|gb|AAN05528.1||AC027038 mitochondrial chaperonin-60 {Oryza sativa (japonica cultivar-group)}	-1	7.1996e-06	0.999993	0	-	-	-	-
TCONS_00035063	0.892205	0.838471	0.696034	0.391094	0.332383	0.0641814	0.18694	26	early and mid maturation	AT4G15950.N2	XLOC_021550	AT4G15950	NRPD4	j	NRPD4; FUNCTIONS IN: DNA-directed RNA polymerase activity, nucleotide binding, catalytic activity; INVOLVED IN: RNA interference, interphase, production of siRNA involved in RNA interference, DNA methylation on cytosine within a CHH sequence; LOCATED IN: DNA-directed RNA polymerase V complex, nucleus, DNA-directed RNA polymerase IV complex; EXPRESSED IN: 23 plant structures; EXPRESSED DURING: 13 …	1	0.886313	0.113687	0	-	-	-	-
TCONS_00028702	0.892564	0.914057	0.671359	0.185082	0.197075	0.151892	0.328251	48	early	AT3G07800.1	XLOC_017444	AT3G07800	AT3G07800	=	Thymidine kinase; FUNCTIONS IN: thymidine kinase activity, ATP binding; INVOLVED IN: pyrimidine deoxyribonucleoside interconversion, anaerobic respiration; LOCATED IN: cellular_component unknown; EXPRESSED IN: 23 plant structures; EXPRESSED DURING: 13 growth stages; CONTAINS InterPro DOMAIN/s: Thymidine kinase (InterPro:IPR001267), Thymidine kinase, conserved site (InterPro:IPR020633); BEST Arabi…	1	0.999842	0.000158362	1	superfamily	ABC_ATPase superfamily	-	ATP-binding cassette transporter nucleotide-binding domain; ABC transporters are a large family of proteins involved in the transport of a wide variety of different compounds, like sugars, ions, peptides, and more complex organic molecules. The nucleotide-binding domain shows the highest similarity between all members of the family. ABC transporters are a subset of nucleotide hydrolases that cont…
TCONS_00023505	0.843901	0.926711	0.621796	0.269056	0.291475	0.164746	0.120789	26	early and mid maturation	AT3G08930.N2	XLOC_014185	AT3G08930	AT3G08930	j	LMBR1-like membrane protein; LOCATED IN: endomembrane system; EXPRESSED IN: 24 plant structures; EXPRESSED DURING: 15 growth stages; CONTAINS InterPro DOMAIN/s: LMBR1-like membrane protein, conserved region (InterPro:IPR006876); BEST Arabidopsis thaliana protein match is: LMBR1-like membrane protein (TAIR:AT5G01460.1); Has 384 Blast hits to 384 proteins in 132 species: Archae - 0; Bacteria - 0; M…	1	1	3.0808e-07	2	specific;superfamily	LMBR1;LMBR1 superfamily	-;-	LMBR1-like membrane protein; Members of this family are integral membrane proteins that are around 500 residues in length. LMBR1 is not involved in preaxial polydactyly, as originally thought. Vertebrate members of this family may play a role in limb development. A member of this family has been shown to be a lipocalin membrane receptor;LMBR1-like membrane protein; Members of this family are inte…
TCONS_00018643	0.0832981	0.35201	0.572228	0.623125	0.74353	0.586506	0.828595	39	mid maturation and DT	AT2G02220.1	XLOC_011161	AT2G02220	PSKR1	=	phytosulfokin receptor 1 (PSKR1); FUNCTIONS IN: peptide receptor activity, protein serine/threonine kinase activity, ATP binding; INVOLVED IN: protein amino acid phosphorylation, transmembrane receptor protein tyrosine kinase signaling pathway, response to wounding; LOCATED IN: endomembrane system; EXPRESSED IN: 23 plant structures; EXPRESSED DURING: 13 growth stages; CONTAINS InterPro DOMAIN/s: …	1	1	1e-07	6	specific;superfamily;specific;superfamily;superfamily;multi-dom	STKc_IRAK;PKc_like superfamily;LRRNT_2;LRRNT_2 superfamily;LRR_RI superfamily;PLN00113	-;-;-;-;NC;-	Catalytic domain of the Serine/Threonine kinases, Interleukin-1 Receptor Associated Kinases and related STKs; STKs catalyze the transfer of the gamma-phosphoryl group from ATP to serine/threonine residues on protein substrates. IRAKs are involved in Toll-like receptor (TLR) and interleukin-1 (IL-1) signalling pathways, and are thus critical in regulating innate immune responses and inflammation. …
TCONS_00024304	0.94596	0.857868	0.470862	0.284945	0.309336	0.167826	0.168558	0	early	AT3G16780.1	XLOC_014639	AT3G16780	AT3G16780	=	Ribosomal protein L19e family protein; FUNCTIONS IN: structural constituent of ribosome; INVOLVED IN: translation, ribosome biogenesis; LOCATED IN: ribosome, cytosolic large ribosomal subunit, plasma membrane; EXPRESSED IN: 23 plant structures; EXPRESSED DURING: 13 growth stages; CONTAINS InterPro DOMAIN/s: Ribosomal protein L19/L19e (InterPro:IPR000196), Ribosomal protein L19/L19e, domain 3 (Int…	1	0.999984	1.57885e-05	2	specific;superfamily	Ribosomal_L19e_E;Ribosomal_L19e superfamily	-;-	Ribosomal protein L19e, eukaryotic. L19e is found in the large ribosomal subunit of eukaryotes and archaea. L19e is distinct from the ribosomal subunit L19, which is found in prokaryotes. It consists of two small globular domains connected by an extended segment. It is located toward the surface of the large subunit, with one exposed end involved in forming the intersubunit bridge with the small …
TCONS_00024309	0	0.179697	0.689099	0.794091	0.819011	0.71999	0.51333	24	mid maturation and DT	AT3G16800.3	XLOC_014641	AT3G16800	AT3G16800	=	Protein phosphatase 2C family protein; FUNCTIONS IN: protein serine/threonine phosphatase activity, catalytic activity; INVOLVED IN: biological_process unknown; LOCATED IN: nucleus, cytoplasm; EXPRESSED IN: 12 plant structures; EXPRESSED DURING: 6 growth stages; CONTAINS InterPro DOMAIN/s: Protein phosphatase 2C-related (InterPro:IPR001932), Protein phosphatase 2C (InterPro:IPR015655), Protein ph…	1	0.999999	5.59563e-07	2	specific;superfamily	PP2Cc;PP2Cc superfamily	-;-	Serine/threonine phosphatases, family 2C, catalytic domain; The protein architecture and deduced catalytic mechanism of PP2C phosphatases are similar to the PP1, PP2A, PP2B family of protein Ser/Thr phosphatases, with which PP2C shares no sequence similarity.;Serine/threonine phosphatases, family 2C, catalytic domain; The protein architecture and deduced catalytic mechanism of PP2C phosphatases a…
TCONS_00026810	0.163213	0.215243	0.32915	0.413782	0.561887	0.891355	0.963001	5	mid maturation and DT	AT3G51440.1	XLOC_016379	AT3G51440	AT3G51440	=	Calcium-dependent phosphotriesterase superfamily protein; FUNCTIONS IN: strictosidine synthase activity; INVOLVED IN: alkaloid biosynthetic process, biosynthetic process; LOCATED IN: endoplasmic reticulum; EXPRESSED IN: 19 plant structures; EXPRESSED DURING: 10 growth stages; CONTAINS InterPro DOMAIN/s: Strictosidine synthase, conserved region (InterPro:IPR018119), Strictosidine synthase (InterPr…	1	1	1e-07	4	specific;superfamily;superfamily;multi-dom	Str_synth;NHL superfamily;NHL superfamily;COG3386	-;-;N;C	Strictosidine synthase; Strictosidine synthase (E.C. 4.3.3.2) is a key enzyme in alkaloid biosynthesis. It catalyses the condensation of tryptamine with secologanin to form strictosidine.;NHL repeat unit of beta-propeller proteins; The NHL(NCL-1, HT2A and LIN-41)-repeat is found in multiple tandem copies, typically as 6 instances. It is about 40 residues long and resembles the WD repeat and other…
TCONS_00031701	0	0	0	0.102094	0.337744	0.907997	0.980406	9	DT	AT3G47340.1	XLOC_019432	AT3G47340	AT-ASN1	=	glutamine-dependent asparagine synthase 1 (ASN1); CONTAINS InterPro DOMAIN/s: Rossmann-like alpha/beta/alpha sandwich fold (InterPro:IPR014729), Asparagine synthase (InterPro:IPR001962), Asparagine synthase, glutamine-hydrolyzing (InterPro:IPR006426), Glutamine amidotransferase, type II (InterPro:IPR017932); BEST Arabidopsis thaliana protein match is: asparagine synthetase 3 (TAIR:AT5G10240.1); H…	1	1	1e-07	5	specific;superfamily;specific;superfamily;multi-dom	Asn_Synthase_B_C;AANH_like superfamily;AsnB;Gn_AT_II superfamily;PLN02549	-;-;-;-;-	The C-terminal domain of Asparagine Synthase B. This domain is always found associated n-terminal amidotransferase domain. Family members that contain this domain catalyse the conversion of aspartate to asparagine. Asparagine synthetase B catalyzes the assembly of asparagine from aspartate, Mg(2+)ATP, and glutamine. The three-dimensional architecture of the N-terminal domain of asparagine synthet…
TCONS_00031700	0	0	0.0571155	0.125606	0.410445	0.912478	0.978304	9	DT	AT3G47340.3	XLOC_019432	AT3G47340	AT-ASN1	=	glutamine-dependent asparagine synthase 1 (ASN1); CONTAINS InterPro DOMAIN/s: Rossmann-like alpha/beta/alpha sandwich fold (InterPro:IPR014729), Asparagine synthase (InterPro:IPR001962), Asparagine synthase, glutamine-hydrolyzing (InterPro:IPR006426), Glutamine amidotransferase, type II (InterPro:IPR017932); BEST Arabidopsis thaliana protein match is: asparagine synthetase 3 (TAIR:AT5G10240.1); H…	1	1	1e-07	5	specific;superfamily;specific;superfamily;multi-dom	AsnB;Gn_AT_II superfamily;Asn_Synthase_B_C;AANH_like superfamily;Asparagine_synthetase_1	-;-;-;-;-	Glutamine amidotransferases class-II (GATase) asparagine synthase_B type. Asparagine synthetase B catalyses the ATP-dependent conversion of aspartate to asparagine. This enzyme is a homodimer, with each monomer composed of a glutaminase domain and a synthetase domain. The N-terminal glutaminase domain hydrolyzes glutamine to glutamic acid and ammonia.;Glutamine amidotransferases class-II (GATase)…
TCONS_00031706	0.113196	0.277171	0.762777	0.816256	0.827309	0.645257	0.0593382	44	mid maturation	AT3G47420.1	XLOC_019435	AT3G47420	ATPS3	=	phosphate starvation-induced gene 3 (PS3); FUNCTIONS IN: sugar:hydrogen symporter activity; INVOLVED IN: carbohydrate transport, transmembrane transport; EXPRESSED IN: 22 plant structures; EXPRESSED DURING: 13 growth stages; CONTAINS InterPro DOMAIN/s: Major facilitator superfamily (InterPro:IPR020846), Major facilitator superfamily MFS-1 (InterPro:IPR011701), Major facilitator superfamily, gener…	1	1	1e-07	3	specific;superfamily;multi-dom	MFS;MFS superfamily;UhpC	-;-;-	The Major Facilitator Superfamily (MFS) is a large and diverse group of secondary transporters that includes uniporters, symporters, and antiporters. MFS proteins facilitate the transport across cytoplasmic or internal membranes of a variety of substrates including ions, sugar phosphates, drugs, neurotransmitters, nucleosides, amino acids, and peptides. They do so using the electrochemical potent…
TCONS_00031704	0.948044	0.827942	0.45024	0.296964	0.3228	0.138253	0.235816	0	early	AT3G47370.1	XLOC_019433	AT3G47370	AT3G47370	=	Ribosomal protein S10p/S20e family protein; FUNCTIONS IN: structural constituent of ribosome, RNA binding; INVOLVED IN: translation; LOCATED IN: in 6 components; EXPRESSED IN: 23 plant structures; EXPRESSED DURING: 13 growth stages; CONTAINS InterPro DOMAIN/s: Ribosomal protein S10, conserved site (InterPro:IPR018268), Ribosomal protein S10, eukaryotic/archaeal (InterPro:IPR005729), Ribosomal pro…	1	0.980464	0.019536	1	superfamily	Ribosomal_S10 superfamily	-	Ribosomal protein S10p/S20e; This family includes small ribosomal subunit S10 from prokaryotes and S20 from eukaryotes.
TCONS_00031709	0.900519	0.876725	0.51572	0.257776	0.335778	0.239883	0.107741	0	early	AT3G47450.2	XLOC_019436	AT3G47450	NOA1	=	NO ASSOCIATED 1 (NOA1); FUNCTIONS IN: GTPase activity; INVOLVED IN: in 8 processes; LOCATED IN: mitochondrion, chloroplast; EXPRESSED IN: 21 plant structures; EXPRESSED DURING: 13 growth stages; BEST Arabidopsis thaliana protein match is: P-loop containing nucleoside triphosphate hydrolases superfamily protein (TAIR:AT3G57180.1); Has 1589 Blast hits to 1531 proteins in 754 species: Archae - 6; Ba…	1	1	1e-07	3	specific;superfamily;multi-dom	YqeH;ABC_ATPase superfamily;GTPase_YqeH	-;-;-	Circularly permuted YqeH GTPase; YqeH is an essential GTP-binding protein. Depletion of YqeH induces an excess initiation of DNA replication, suggesting that it negatively controls initiation of chromosome replication. The YqeH subfamily is common in eukaryotes and sporadically present in bacteria with probable acquisition by plants from chloroplasts. Proteins of the YqeH family contain all seque…
TCONS_00031708	0.896988	0.895872	0.441332	0.277195	0.353116	0.234711	0.0921856	0	early	AT3G47450.1	XLOC_019436	AT3G47450	NOA1	=	NO ASSOCIATED 1 (NOA1); FUNCTIONS IN: GTPase activity; INVOLVED IN: in 8 processes; LOCATED IN: mitochondrion, chloroplast; EXPRESSED IN: 21 plant structures; EXPRESSED DURING: 13 growth stages; BEST Arabidopsis thaliana protein match is: P-loop containing nucleoside triphosphate hydrolases superfamily protein (TAIR:AT3G57180.1); Has 1589 Blast hits to 1531 proteins in 754 species: Archae - 6; Ba…	1	1	1e-07	3	specific;superfamily;multi-dom	YqeH;ABC_ATPase superfamily;GTPase_YqeH	-;-;-	Circularly permuted YqeH GTPase; YqeH is an essential GTP-binding protein. Depletion of YqeH induces an excess initiation of DNA replication, suggesting that it negatively controls initiation of chromosome replication. The YqeH subfamily is common in eukaryotes and sporadically present in bacteria with probable acquisition by plants from chloroplasts. Proteins of the YqeH family contain all seque…
TCONS_00020552	0.831219	0.862543	0.718382	0.438463	0.356704	0.107787	0.0719837	17	early and mid maturation	AT2G26070.1	XLOC_012518	AT2G26070	RTE1	=	REVERSION-TO-ETHYLENE SENSITIVITY1 (RTE1); CONTAINS InterPro DOMAIN/s: Protein of unknown function DUF778 (InterPro:IPR008496); BEST Arabidopsis thaliana protein match is: RTE1-homolog (TAIR:AT3G51040.3); Has 292 Blast hits to 292 proteins in 110 species: Archae - 0; Bacteria - 0; Metazoa - 126; Fungi - 0; Plants - 94; Viruses - 0; Other Eukaryotes - 72 (source: NCBI BLink).	1	0.999973	2.70016e-05	2	specific;superfamily	DUF778;DUF778 superfamily	-;-	Protein of unknown function (DUF778); This family consists of several eukaryotic proteins of unknown function.;Protein of unknown function (DUF778); This family consists of several eukaryotic proteins of unknown function.
TCONS_00020559	0.90076	0.903945	0.66821	0.366375	0.241554	0.0509057	0.0672293	6	early and mid maturation	AT2G26180.1	XLOC_012524	AT2G26180	IQD6	=	IQ-domain 6 (IQD6); CONTAINS InterPro DOMAIN/s: IQ calmodulin-binding region (InterPro:IPR000048); BEST Arabidopsis thaliana protein match is: IQ-domain 8 (TAIR:AT1G72670.1); Has 885 Blast hits to 872 proteins in 51 species: Archae - 0; Bacteria - 0; Metazoa - 22; Fungi - 10; Plants - 828; Viruses - 0; Other Eukaryotes - 25 (source: NCBI BLink).	1	1	1e-07	2	specific;superfamily	IQ;IQ superfamily	-;-	IQ calmodulin-binding motif; Calmodulin-binding motif.;IQ calmodulin-binding motif; Calmodulin-binding motif.
TCONS_00042898	0.908381	0.88931	0.663231	0.275895	0.228577	0	0.126757	26	early and mid maturation	AT5G15230.2	XLOC_026208	AT5G15230	GASA4	=	GAST1 protein homolog 4 (GASA4); FUNCTIONS IN: molecular_function unknown; INVOLVED IN: response to gibberellin stimulus, gibberellic acid mediated signaling pathway; EXPRESSED IN: 23 plant structures; EXPRESSED DURING: 14 growth stages; CONTAINS InterPro DOMAIN/s: Gibberellin regulated protein (InterPro:IPR003854); BEST Arabidopsis thaliana protein match is: Gibberellin-regulated family protein …	1	0.865864	0.134136	0	-	-	-	-
TCONS_00001240	0.71068	0.801602	0.741688	0.644484	0.522275	0.116656	0.0199263	8	early and mid maturation	AT1G12550.1	XLOC_000630	AT1G12550	AT1G12550	=	D-isomer specific 2-hydroxyacid dehydrogenase family protein; FUNCTIONS IN: in 6 functions; INVOLVED IN: metabolic process; LOCATED IN: cellular_component unknown; EXPRESSED IN: 24 plant structures; EXPRESSED DURING: 13 growth stages; CONTAINS InterPro DOMAIN/s: D-isomer specific 2-hydroxyacid dehydrogenase, catalytic domain (InterPro:IPR006139), D-isomer specific 2-hydroxyacid dehydrogenase, NAD…	1	1	1.09877e-07	3	specific;superfamily;multi-dom	HPPR;SDR superfamily;LdhA	-;-;-	Hydroxy(phenyl)pyruvate Reductase, D-isomer-specific 2-hydroxyacid-related dehydrogenase; Hydroxy(phenyl)pyruvate reductase (HPPR) catalyzes the NADP-dependent reduction of hydroxyphenylpyruvates, hydroxypyruvate, or pyruvate to its respective lactate. HPPR acts as a dimer and is related to D-isomer-specific 2-hydroxyacid dehydrogenases, a superfamily that includes groups such as formate dehydrog…
TCONS_00026791	0.860808	0.725015	0.151809	0.151546	0.35235	0.470421	0.849807	31	early and DT	AT3G51270.1	XLOC_016370	AT3G51270	AT3G51270	=	protein serine/threonine kinases;ATP binding;catalytics; FUNCTIONS IN: protein serine/threonine kinase activity, catalytic activity, ATP binding; INVOLVED IN: protein amino acid phosphorylation; LOCATED IN: cellular_component unknown; EXPRESSED IN: 21 plant structures; EXPRESSED DURING: 13 growth stages; CONTAINS InterPro DOMAIN/s: RIO-like kinase (InterPro:IPR018934), RIO kinase (InterPro:IPR000…	1	1	1e-07	5	specific;superfamily;specific;superfamily;multi-dom	RIO2_C;PKc_like superfamily;Rio2_N;Rio2_N superfamily;COG0478	-;-;-;-;-	C-terminal catalytic domain of the atypical protein serine kinase, RIO2 kinase; RIO2 is present in archaea and eukaryotes. It contains an N-terminal winged helix (wHTH) domain and a C-terminal RIO kinase catalytic domain. The wHTH domain is primarily seen in DNA-binding proteins, although some wHTH domains may be involved in RNA recognition. RIO2 is essential for survival and is necessary for rRN…
TCONS_00026792	0.631447	0.321686	0.302301	0	0	0	0.914419	7	DT	AT3G51270.N5	XLOC_016370	AT3G51270	AT3G51270	j	protein serine/threonine kinases;ATP binding;catalytics; FUNCTIONS IN: protein serine/threonine kinase activity, catalytic activity, ATP binding; INVOLVED IN: protein amino acid phosphorylation; LOCATED IN: cellular_component unknown; EXPRESSED IN: 21 plant structures; EXPRESSED DURING: 13 growth stages; CONTAINS InterPro DOMAIN/s: RIO-like kinase (InterPro:IPR018934), RIO kinase (InterPro:IPR000…	1	1	1e-07	5	specific;superfamily;specific;superfamily;multi-dom	RIO2_C;PKc_like superfamily;Rio2_N;Rio2_N superfamily;COG0478	-;-;-;-;-	C-terminal catalytic domain of the atypical protein serine kinase, RIO2 kinase; RIO2 is present in archaea and eukaryotes. It contains an N-terminal winged helix (wHTH) domain and a C-terminal RIO kinase catalytic domain. The wHTH domain is primarily seen in DNA-binding proteins, although some wHTH domains may be involved in RNA recognition. RIO2 is essential for survival and is necessary for rRN…
TCONS_00026794	0.906111	0.902413	0.642282	0.368677	0.135568	0.0510566	0	6	early and mid maturation	AT3G51280.1	XLOC_016371	AT3G51280	AT3G51280	=	Tetratricopeptide repeat (TPR)-like superfamily protein; FUNCTIONS IN: binding; LOCATED IN: cellular_component unknown; EXPRESSED IN: 21 plant structures; EXPRESSED DURING: 12 growth stages; CONTAINS InterPro DOMAIN/s: Tetratricopeptide TPR-1 (InterPro:IPR001440), Tetratricopeptide-like helical (InterPro:IPR011990), Tetratricopeptide repeat-containing (InterPro:IPR013026), Tetratricopeptide repea…	1	1	1e-07	3	specific;superfamily;multi-dom	TPR;TPR superfamily;TPR_11	N;N;-	Tetratricopeptide repeat domain; typically contains 34 amino acids [WLF]-X(2)-[LIM]-[GAS]-X(2)-[YLF]-X(8)-[ASE]-X(3)-[FYL]-X(2)-[ASL]-X(4)-[PKE] is the consensus sequence; found in a variety of organisms including bacteria, cyanobacteria, yeast, fungi, plants, and humans in various subcellular locations; involved in a variety of functions including protein-protein interactions, but common feature…
TCONS_00026797	0.813463	0.825651	0.772308	0.619922	0.390056	0	0.0282721	35	early and mid maturation	AT3G51290.1	XLOC_016372	AT3G51290	AT3G51290	=	FUNCTIONS IN: GTP binding; INVOLVED IN: protein transport, small GTPase mediated signal transduction; LOCATED IN: intracellular; EXPRESSED IN: 17 plant structures; EXPRESSED DURING: 11 growth stages; CONTAINS InterPro DOMAIN/s: Protein of unknown function DUF630 (InterPro:IPR006868), Protein of unknown function DUF632 (InterPro:IPR006867), Ras (InterPro:IPR013753), Ras small GTPase, Ras type (Int…	1	1	1e-07	4	specific;superfamily;specific;superfamily	DUF632;DUF632 superfamily;DUF630;DUF630 superfamily	-;-;-;-	Protein of unknown function (DUF632); This plant protein may be a leucine zipper, but there is no experimental evidence for this.;Protein of unknown function (DUF632); This plant protein may be a leucine zipper, but there is no experimental evidence for this.;Protein of unknown function (DUF630); This region is sometimes found at the N-terminus of putative plant bZIP proteins. Its function is not…
TCONS_00025263	0.785573	0.839589	0.732728	0.574515	0.464387	0.150837	0.0142265	35	early and mid maturation	AT3G26060.2	XLOC_015224	AT3G26060	ATPRX Q	=	ATPRX Q; FUNCTIONS IN: peroxiredoxin activity, antioxidant activity; INVOLVED IN: cell redox homeostasis; LOCATED IN: chloroplast stromal thylakoid, chloroplast thylakoid membrane, plastoglobule; EXPRESSED IN: 23 plant structures; EXPRESSED DURING: 13 growth stages; CONTAINS InterPro DOMAIN/s: Thioredoxin fold (InterPro:IPR012335), Alkyl hydroperoxide reductase/ Thiol specific antioxidant/ Mal al…	1	0.999912	8.80339e-05	3	specific;superfamily;multi-dom	PRX_BCP;Thioredoxin_like superfamily;AhpC	-;-;-	Peroxiredoxin (PRX) family, Bacterioferritin comigratory protein (BCP) subfamily; composed of thioredoxin-dependent thiol peroxidases, widely expressed in pathogenic bacteria, that protect cells against toxicity from reactive oxygen species by reducing and detoxifying hydroperoxides. The protein was named BCP based on its electrophoretic mobility before its function was known. BCP shows substrate…
TCONS_00017246	0.899211	0.891355	0.234676	0.441299	0.226273	0	0	0	early	AT2G37000.1	XLOC_010443	AT2G37000	AT2G37000	=	TCP family transcription factor ; FUNCTIONS IN: sequence-specific DNA binding transcription factor activity; INVOLVED IN: regulation of transcription; LOCATED IN: chloroplast; CONTAINS InterPro DOMAIN/s: Transcription factor, TCP (InterPro:IPR005333), Transcription factor TCP subgroup (InterPro:IPR017887); BEST Arabidopsis thaliana protein match is: TCP family transcription factor (TAIR:AT1G58100…	1	0.996631	0.00336945	2	specific;superfamily	TCP;TCP superfamily	C;C	TCP family transcription factor; This is a family of TCP plant transcription factors. TCP proteins were named after the first characterized members (TB1, CYC and PCFs) and they are involved in multiple developmental control pathways. This region contains a DNA binding basic-Helix-Loop-Helix (bHLP) structure.;TCP family transcription factor; This is a family of TCP plant transcription factors. TCP…
TCONS_00017243	0.159516	0	0	0	0.444369	0.926212	0.964525	9	DT	AT2G36970.1	XLOC_010441	AT2G36970	AT2G36970	=	UDP-Glycosyltransferase superfamily protein; FUNCTIONS IN: UDP-glycosyltransferase activity, transferase activity, transferring glycosyl groups; INVOLVED IN: metabolic process; LOCATED IN: endomembrane system; EXPRESSED IN: 20 plant structures; EXPRESSED DURING: 13 growth stages; CONTAINS InterPro DOMAIN/s: UDP-glucuronosyl/UDP-glucosyltransferase (InterPro:IPR002213); BEST Arabidopsis thaliana p…	1	1	1e-07	2	superfamily;multi-dom	Glycos_transf_1 superfamily;PLN02555	-;-	Glycosyl transferases group 1; Mutations in this domain of human PIGA lead to disease (Paroxysmal Nocturnal haemoglobinuria). Members of this family transfer activated sugars to a variety of substrates, including glycogen, Fructose-6-phosphate and lipopolysaccharides. Members of this family transfer UDP, ADP, GDP or CMP linked sugars. The eukaryotic glycogen synthases may be distant members of th…
TCONS_00050074	0.987169	0	0	0	0	0	0	12	early	AT5G25950.1	XLOC_030505	AT5G25950	AT5G25950	=	Protein of Unknown Function (DUF239); CONTAINS InterPro DOMAIN/s: Protein of unknown function DUF239, plant (InterPro:IPR004314); BEST Arabidopsis thaliana protein match is: Protein of Unknown Function (DUF239) (TAIR:AT5G25960.1); Has 30201 Blast hits to 17322 proteins in 780 species: Archae - 12; Bacteria - 1396; Metazoa - 17338; Fungi - 3422; Plants - 5037; Viruses - 0; Other Eukaryotes - 2996 …	1	1	1e-07	0	-	-	-	-
TCONS_00041535	0.837324	0.82104	0.680083	0.552054	0.453945	0.197958	0	35	early and mid maturation	AT4G39790.1	XLOC_025422	AT4G39790	AT4G39790	=	Protein of unknown function (DUF630 and DUF632); CONTAINS InterPro DOMAIN/s: Protein of unknown function DUF630 (InterPro:IPR006868), Protein of unknown function DUF632 (InterPro:IPR006867); BEST Arabidopsis thaliana protein match is: Protein of unknown function (DUF630 and DUF632) (TAIR:AT2G27090.1); Has 571 Blast hits to 465 proteins in 32 species: Archae - 0; Bacteria - 6; Metazoa - 2; Fungi -…	1	1	1e-07	0	-	-	-	-
TCONS_00041530	0.814579	0.859022	0.742194	0.607686	0.377622	0	0	35	early and mid maturation	AT4G39710.2	XLOC_025417	AT4G39710	FKBP16-2	=	FK506-binding protein 16-2 (FKBP16-2); FUNCTIONS IN: FK506 binding, peptidyl-prolyl cis-trans isomerase activity; INVOLVED IN: protein folding; LOCATED IN: chloroplast thylakoid membrane, chloroplast thylakoid lumen; EXPRESSED IN: 20 plant structures; EXPRESSED DURING: 13 growth stages; CONTAINS InterPro DOMAIN/s: Peptidyl-prolyl cis-trans isomerase, FKBP-type (InterPro:IPR001179); BEST Arabidops…	1	0.994757	0.00524332	0	-	-	-	-
TCONS_00002184	0.088901	0.380177	0.777689	0.747042	0.794381	0.599872	0.0933283	44	mid maturation	AT1G22430.1	XLOC_001199	AT1G22430	AT1G22430	=	GroES-like zinc-binding dehydrogenase family protein; FUNCTIONS IN: oxidoreductase activity, zinc ion binding; INVOLVED IN: oxidation reduction; LOCATED IN: cellular_component unknown; EXPRESSED IN: 21 plant structures; EXPRESSED DURING: 13 growth stages; CONTAINS InterPro DOMAIN/s: GroES-like (InterPro:IPR011032), Alcohol dehydrogenase GroES-like (InterPro:IPR013154), Alcohol dehydrogenase, zinc…	1	1	1e-07	3	specific;superfamily;multi-dom	alcohol_DH_plants;MDR superfamily;PLN02740	-;-;-	Plant alcohol dehydrogenase; NAD(P)(H)-dependent oxidoreductases are the major enzymes in the interconversion of alcohols and aldehydes or ketones. Alcohol dehydrogenase in the liver converts ethanol and NAD+ to acetaldehyde and NADH, while in yeast and some other microorganisms ADH catalyzes the conversion acetaldehyde to ethanol in alcoholic fermentation. There are 7 vertebrate ADH 7 classes, 6…
TCONS_00002180	0.307429	0.38586	0.311269	0.295156	0.514592	0.727904	0.974908	47	early and DT	AT1G22280.1	XLOC_001196	AT1G22280	AT1G22280	=	phytochrome-associated protein phosphatase type 2C (PAPP2C); CONTAINS InterPro DOMAIN/s: Protein phosphatase 2C-related (InterPro:IPR001932), Protein phosphatase 2C (InterPro:IPR015655), Protein phosphatase 2C, N-terminal (InterPro:IPR014045); BEST Arabidopsis thaliana protein match is: Protein phosphatase 2C family protein (TAIR:AT1G34750.1).	1	0.999998	1.54883e-06	2	specific;superfamily	PP2Cc;PP2Cc superfamily	-;-	Serine/threonine phosphatases, family 2C, catalytic domain; The protein architecture and deduced catalytic mechanism of PP2C phosphatases are similar to the PP1, PP2A, PP2B family of protein Ser/Thr phosphatases, with which PP2C shares no sequence similarity.;Serine/threonine phosphatases, family 2C, catalytic domain; The protein architecture and deduced catalytic mechanism of PP2C phosphatases a…
TCONS_00030272	0.877345	0.89301	0.697255	0.374326	0.216187	0.093842	0.239561	26	early and mid maturation	AT3G24340.1	XLOC_018361	AT3G24340	chr40	=	chromatin remodeling 40 (chr40); FUNCTIONS IN: helicase activity, DNA binding, ATP binding, nucleic acid binding; EXPRESSED IN: 13 plant structures; EXPRESSED DURING: 7 growth stages; CONTAINS InterPro DOMAIN/s: DEAD-like helicase, N-terminal (InterPro:IPR014001), DNA/RNA helicase, C-terminal (InterPro:IPR001650), Helicase, superfamily 1/2, ATP-binding domain (InterPro:IPR014021), SNF2-related (I…	1	1	1e-07	3	specific;superfamily;multi-dom	HELICc;ABC_ATPase superfamily;HepA	-;-;N	Helicase superfamily c-terminal domain; associated with DEXDc-, DEAD-, and DEAH-box proteins, yeast initiation factor 4A, Ski2p, and Hepatitis C virus NS3 helicases; this domain is found in a wide variety of helicases and helicase related proteins; may not be an autonomously folding unit, but an integral part of the helicase; 4 helicase superfamilies at present according to the organization of th…
TCONS_00043979	0.032162	0.369851	0.662029	0.52024	0.623202	0.720589	0.898215	19	mid maturation and DT	AT5G27280.1	XLOC_026829	AT5G27280	AT5G27280	=	Zim17-type zinc finger protein; FUNCTIONS IN: molecular_function unknown; INVOLVED IN: biological_process unknown; LOCATED IN: chloroplast; EXPRESSED IN: 22 plant structures; EXPRESSED DURING: 13 growth stages; CONTAINS InterPro DOMAIN/s: Zinc finger, Zim17-type (InterPro:IPR007853); BEST Arabidopsis thaliana protein match is: Zim17-type zinc finger protein (TAIR:AT1G68730.1); Has 1807 Blast hits…	1	0.999796	0.000203928	0	-	-	-	-
TCONS_00043973	0.909156	0.84247	0.489158	0.319428	0.373943	0.0769139	0.34217	0	early	AT5G27240.N2	XLOC_026825	AT5G27240	AT5G27240	o	DNAJ heat shock N-terminal domain-containing protein; FUNCTIONS IN: unfolded protein binding, heat shock protein binding; INVOLVED IN: protein folding; LOCATED IN: cellular_component unknown; EXPRESSED IN: 15 plant structures; EXPRESSED DURING: 8 growth stages; CONTAINS InterPro DOMAIN/s: Molecular chaperone, heat shock protein, Hsp40, DnaJ (InterPro:IPR015609), Heat shock protein DnaJ, N-termina…	1	1	1e-07	0	-	-	-	-
TCONS_00021409	0.791107	0.80885	0.723975	0.604545	0.517633	0.134265	0.00465632	35	early and mid maturation	AT2G34680.N2	XLOC_013022	AT2G34680	AIR9	j	AUXIN-INDUCED IN ROOT CULTURES 9 (AIR9); INVOLVED IN: response to auxin stimulus, lateral root morphogenesis; LOCATED IN: plasma membrane; EXPRESSED IN: 23 plant structures; EXPRESSED DURING: 13 growth stages; BEST Arabidopsis thaliana protein match is: Outer arm dynein light chain 1 protein (TAIR:AT1G78230.1); Has 5746 Blast hits to 1796 proteins in 310 species: Archae - 0; Bacteria - 1053; Meta…	1	1	1e-07	0	-	-	-	-
TCONS_00021405	0.925294	0.891793	0.352954	0.177749	0.200431	0.225796	0.592397	16	early	AT2G34640.1	XLOC_013019	AT2G34640	HMR	=	plastid transcriptionally active 12 (PTAC12); FUNCTIONS IN: molecular_function unknown; INVOLVED IN: positive regulation of transcription, DNA-dependent, transcription from plastid promoter; LOCATED IN: plastid chromosome, chloroplast, nucleoid; EXPRESSED IN: 21 plant structures; EXPRESSED DURING: 13 growth stages; Has 330 Blast hits to 283 proteins in 92 species: Archae - 0; Bacteria - 6; Metazo…	1	1	1e-07	1	superfamily	CP_ATPgrasp_2 superfamily	C	Circularly permuted ATP-grasp type 2; Circularly permuted ATP-grasp prototyped by Roseiflexus RoseRS_2616 that is associated in gene neighborhoods with a GCS2-like COOH-NH2 ligase, alpha/beta hydrolase fold peptidase, GAT-II -like amidohydrolase, and M20 peptidase. Members of this family are predicted to be involved in the biosynthesis of small peptides.
TCONS_00021404	0.795376	0.854331	0.751066	0.573408	0.413658	0.098335	0.0288849	35	early and mid maturation	AT2G34590.1	XLOC_013018	AT2G34590	AT2G34590	=	Transketolase family protein; FUNCTIONS IN: pyruvate dehydrogenase (acetyl-transferring) activity, zinc ion binding, transketolase activity; INVOLVED IN: pollen tube development; LOCATED IN: chloroplast, chloroplast envelope; EXPRESSED IN: 22 plant structures; EXPRESSED DURING: 14 growth stages; CONTAINS InterPro DOMAIN/s: Transketolase, C-terminal (InterPro:IPR005476), Transketolase-like, C-term…	1	1	1e-07	5	specific;superfamily;specific;superfamily;multi-dom	TPP_PYR_E1-PDHc-beta_like;TPP_enzyme_PYR superfamily;Transketolase_C;Transketolase_C superfamily;odpB	-;-;-;-;-	Pyrimidine (PYR) binding domain of the beta subunits of the E1 components of human pyruvate dehydrogenase complex (E1- PDHc) and related proteins; Thiamine pyrophosphate (TPP) family, pyrimidine (PYR) binding domain of the beta subunits of the E1 components of: human pyruvate dehydrogenase complex (E1- PDHc), the acetoin dehydrogenase complex (ADC), and the branched chain alpha-keto acid dehydrog…
TCONS_00021401	0.927026	0.94337	0	0	0	0	0	10	early	AT2G34580.1	XLOC_013016	AT2G34580	AT2G34580	=	FUNCTIONS IN: molecular_function unknown; INVOLVED IN: biological_process unknown; LOCATED IN: cellular_component unknown; EXPRESSED IN: flower; EXPRESSED DURING: petal differentiation and expansion stage; CONTAINS InterPro DOMAIN/s: Herpesvirus UL139, cytomegalovirus (InterPro:IPR021042); Has 30201 Blast hits to 17322 proteins in 780 species: Archae - 12; Bacteria - 1396; Metazoa - 17338; Fungi …	1	0.999703	0.000297406	2	specific;superfamily	HCMV_UL139;HCMV_UL139 superfamily	-;-	Human Cytomegalovirus UL139 protein; This family of proteins is found in eukaryotes and viruses. Proteins in this family are approximately 140 amino acids in length. UL139 product shared sequence homology with human CD24, a signal transducer modulating B-cell activation responses, and the sequences in the G1c variant of UL139 contained a specific attachment site of prokaryotic membrane lipoprotei…
TCONS_00007185	0.63307	0.553017	0.261366	0.107641	0.332216	0.806326	0.896521	15	early and DT	AT1G01930.1	XLOC_004275	AT1G01930	AT1G01930	=	zinc finger protein-related; FUNCTIONS IN: zinc ion binding; INVOLVED IN: biological_process unknown; LOCATED IN: intracellular; EXPRESSED IN: 24 plant structures; EXPRESSED DURING: 15 growth stages; CONTAINS InterPro DOMAIN/s: Zinc finger, C2H2-like (InterPro:IPR015880), Ankyrin repeat-containing domain (InterPro:IPR020683), Ankyrin repeat (InterPro:IPR002110); Has 1975 Blast hits to 1659 protei…	1	1	1e-07	3	specific;superfamily;multi-dom	ANK;ANK superfamily;Ank_2	C;C;NC	ankyrin repeats; ankyrin repeats mediate protein-protein interactions in very diverse families of proteins. The number of ANK repeats in a protein can range from 2 to over 20 (ankyrins, for example). ANK repeats may occur in combinations with other types of domains. The structural repeat unit contains two antiparallel helices and a beta-hairpin, repeats are stacked in a superhelical arrangement; …
TCONS_00004989	0	0.325076	0	0	0	0	0.994235	7	DT	AT1G58070.1	XLOC_003013	AT1G58070	AT1G58070	=	unknown protein; Has 286 Blast hits to 266 proteins in 81 species: Archae - 2; Bacteria - 25; Metazoa - 90; Fungi - 19; Plants - 78; Viruses - 4; Other Eukaryotes - 68 (source: NCBI BLink).	1	0.999989	1.07507e-05	1	multi-dom	PTZ00449	NC	104 kDa microneme/rhoptry antigen; Provisional
TCONS_00035585	0.265421	0	0	0	0	0.889407	0.979683	38	DT	AT4G21120.1	XLOC_021843	AT4G21120	CAT1	=	amino acid transporter 1 (AAT1); FUNCTIONS IN: arginine transmembrane transporter activity, L-lysine transmembrane transporter activity, cationic amino acid transmembrane transporter activity, L-glutamate transmembrane transporter activity; INVOLVED IN: basic amino acid transport, L-arginine import, L-glutamate import; LOCATED IN: plasma membrane, membrane; EXPRESSED IN: 13 plant structures; EXPR…	1	1	1e-07	4	specific;superfamily;superfamily;multi-dom	AA_permease_C;AA_permease_C superfamily;SLC5-6-like_sbd superfamily;Low_affinity_cationic_amino_acid_transporter_2	-;-;C;-	C-terminus of AA_permease; This is the C-terminus of AA-permease enzymes that is not captured by the models pfam00324 and pfam13520.;C-terminus of AA_permease; This is the C-terminus of AA-permease enzymes that is not captured by the models pfam00324 and pfam13520.;Solute carrier families 5 and 6-like; solute binding domain; This superfamily includes the solute-binding domain of SLC5 proteins (al…
TCONS_00035581	0.894834	0.897748	0.664198	0.294947	0.395971	0	0	17	early and mid maturation	AT4G21070.1	XLOC_021840	AT4G21070	ATBRCA1	=	breast cancer susceptibility1 (BRCA1); FUNCTIONS IN: ubiquitin-protein ligase activity; INVOLVED IN: DNA repair, response to gamma radiation; LOCATED IN: intracellular, nucleus; EXPRESSED IN: 9 plant structures; EXPRESSED DURING: 4 anthesis, F mature embryo stage, petal differentiation and expansion stage, E expanded cotyledon stage, D bilateral stage; CONTAINS InterPro DOMAIN/s: Zinc finger, RIN…	1	1	1e-07	10	specific;superfamily;specific;superfamily;specific;superfamily;specific;superfamily;multi-dom;multi-dom	BRCT;BRCT superfamily;RING;RING superfamily;zf-HC5HC2H;ADDz superfamily;BRCT;BRCT superfamily;rad18;MSA_2	-;-;-;-;-;-;-;-;C;-	Breast Cancer Suppressor Protein (BRCA1), carboxy-terminal domain. The BRCT domain is found within many DNA damage repair and cell cycle checkpoint proteins. The unique diversity of this domain superfamily allows BRCT modules to interact forming homo/hetero BRCT multimers, BRCT-non-BRCT interactions, and interactions within DNA strand breaks.;Breast Cancer Suppressor Protein (BRCA1), carboxy-term…
TCONS_00006272	0.433685	0.224607	0.232062	0.683337	0.776725	0.773819	0.761334	29	mid maturation and DT	AT1G72800.1	XLOC_003795	AT1G72800	AT1G72800	=	RNA-binding (RRM/RBD/RNP motifs) family protein; FUNCTIONS IN: nucleotide binding, nucleic acid binding; INVOLVED IN: biological_process unknown; LOCATED IN: cellular_component unknown; EXPRESSED IN: 21 plant structures; EXPRESSED DURING: 10 growth stages; CONTAINS InterPro DOMAIN/s: RNA recognition motif, RNP-1 (InterPro:IPR000504), Nucleotide-binding, alpha-beta plait (InterPro:IPR012677); BEST…	1	1	1.25656e-07	2	superfamily;multi-dom	RRM_SF superfamily;RRM	-;-	RNA recognition motif (RRM) superfamily; RRM, also known as RBD (RNA binding domain) or RNP (ribonucleoprotein domain), is a highly abundant domain in eukaryotes found in proteins involved in post-transcriptional gene expression processes including mRNA and rRNA processing, RNA export, and RNA stability. This domain is 90 amino acids in length and consists of a four-stranded beta-sheet packed aga…
TCONS_00035632	0.907816	0.865303	0.322992	0.180824	0.153927	0.299848	0.757294	3	early and DT	AT4G21530.N2	XLOC_021870	AT4G21530	AT4G21530	j	Transducin/WD40 repeat-like superfamily protein; CONTAINS InterPro DOMAIN/s: WD40 repeat-like-containing domain (InterPro:IPR011046), WD40-repeat-containing domain (InterPro:IPR017986), WD40/YVTN repeat-like-containing domain (InterPro:IPR015943), WD40 repeat (InterPro:IPR001680), WD40 repeat, subgroup (InterPro:IPR019781); Has 2387 Blast hits to 1893 proteins in 265 species: Archae - 2; Bacteria…	1	1	1e-07	2	specific;superfamily	Apc4;Apc4 superfamily	N;N	Anaphase-promoting complex, cyclosome, subunit 4; Apc4 is one of the larger of the subunits of the anaphase-promoting complex or cyclosome. This family represents the long domain downstream of the WD40 repeat/s that are present on the Apc4 subunits. The anaphase-promoting complex is a multiprotein subunit E3 ubiquitin ligase complex that controls segregation of chromosomes and exit from mitosis i…
TCONS_00003981	0.74037	0.760563	0.760084	0.65255	0.53923	0.0641131	0.0473425	8	early and mid maturation	AT1G47580.1	XLOC_002377	AT1G47580	AT1G47580	=	Pentatricopeptide repeat (PPR) superfamily protein; BEST Arabidopsis thaliana protein match is: Tetratricopeptide repeat (TPR)-like superfamily protein (TAIR:AT2G15690.1); Has 7703 Blast hits to 7698 proteins in 1705 species: Archae - 17; Bacteria - 3148; Metazoa - 102; Fungi - 130; Plants - 2368; Viruses - 0; Other Eukaryotes - 1938 (source: NCBI BLink).	1	0.999999	1.37417e-06	2	specific;superfamily	DYW_deaminase;DYW_deaminase superfamily	-;-	DYW family of nucleic acid deaminases; A family of nucleic acid deaminases prototyped by the plant PPR DYW proteins that are implicated in chloroplast and mitochondrial RNA transcript maturation by numerous C to U editing events. The name derives from the DYW motif present at the C-terminus of the classical plant PPR DYW deaminases. Members of this family are present in bacteria, plants, Naegleri…
TCONS_00005910	0.796584	0.795304	0.731662	0.581753	0.476067	0.137298	0.0215178	35	early and mid maturation	AT1G69420.1	XLOC_003607	AT1G69420	AT1G69420	=	DHHC-type zinc finger family protein; FUNCTIONS IN: zinc ion binding; INVOLVED IN: biological_process unknown; LOCATED IN: endomembrane system; EXPRESSED IN: 22 plant structures; EXPRESSED DURING: 13 growth stages; CONTAINS InterPro DOMAIN/s: Zinc finger, DHHC-type (InterPro:IPR001594); BEST Arabidopsis thaliana protein match is: DHHC-type zinc finger family protein (TAIR:AT4G15080.1); Has 35333 …	1	1	1e-07	2	specific;superfamily	zf-DHHC;zf-DHHC superfamily	N;N	DHHC palmitoyltransferase; This family includes the well known DHHC zinc binding domain as well as three of the four conserved transmembrane regions found in this family of palmitoyltransferase enzymes.;DHHC palmitoyltransferase; This family includes the well known DHHC zinc binding domain as well as three of the four conserved transmembrane regions found in this family of palmitoyltransferase en…
TCONS_00019511	0.271738	0.54048	0.768407	0.627919	0.465735	0.178316	0.424219	21	mid maturation and DT	AT2G14720.1	XLOC_011856	AT2G14720	VSR2	=	vacuolar sorting receptor 4 (VSR4); FUNCTIONS IN: calcium ion binding; INVOLVED IN: protein targeting to vacuole; LOCATED IN: trans-Golgi network, integral to plasma membrane, vacuole, Golgi transport complex; EXPRESSED IN: 9 plant structures; CONTAINS InterPro DOMAIN/s: Protease-associated PA (InterPro:IPR003137), EGF-like calcium-binding, conserved site (InterPro:IPR018097), EGF-like (InterPro:…	1	1	1e-07	6	specific;superfamily;specific;superfamily;specific;superfamily	PA_VSR;Peptidases_S8_S53 superfamily;EGF_CA;EGF_CA superfamily;EGF_3;EGF_CA superfamily	-;-;C;C;-;-	PA_VSR: Protease-associated (PA) domain-containing plant vacuolar sorting receptor (VSR). This group includes various PA domain-containing VSRs such as garden pea BP-80, pumpkin PV72, and various Arabidopsis VSRs including AtVSR1. In contrast to most eukaryotes, which only have one or two VSRs, plants have several. This may in part be a reflection of having a more complex vacuolar system with bot…
TCONS_00013932	0	0	0	0	0	0.980199	0.474205	38	DT	UnknownGene_57	XLOC_008313	-	XLOC_008313	u	-	-1	4.23797e-07	1	0	-	-	-	-
TCONS_00001726	0.0740638	0.348142	0.502624	0.554329	0.69934	0.750534	0.86842	19	mid maturation and DT	AT1G17550.N3	XLOC_000924	AT1G17550	HAB2	j	homology to ABI2 (HAB2); FUNCTIONS IN: protein serine/threonine phosphatase activity, catalytic activity; INVOLVED IN: protein amino acid dephosphorylation; LOCATED IN: protein serine/threonine phosphatase complex; EXPRESSED IN: 23 plant structures; EXPRESSED DURING: 14 growth stages; CONTAINS InterPro DOMAIN/s: Protein phosphatase 2C, manganese/magnesium aspartate binding site (InterPro:IPR00022…	1	0.999985	1.5418e-05	2	specific;superfamily	PP2Cc;PP2Cc superfamily	-;-	Serine/threonine phosphatases, family 2C, catalytic domain; The protein architecture and deduced catalytic mechanism of PP2C phosphatases are similar to the PP1, PP2A, PP2B family of protein Ser/Thr phosphatases, with which PP2C shares no sequence similarity.;Serine/threonine phosphatases, family 2C, catalytic domain; The protein architecture and deduced catalytic mechanism of PP2C phosphatases a…
TCONS_00001722	0.854016	0.881812	0.737937	0.297805	0.250207	0.0990631	0.243	26	early and mid maturation	AT1G17500.N2	XLOC_000921	AT1G17500	AT1G17500	j	ATPase E1-E2 type family protein / haloacid dehalogenase-like hydrolase family protein; FUNCTIONS IN: ATPase activity, coupled to transmembrane movement of ions, phosphorylative mechanism; INVOLVED IN: metabolic process, ATP biosynthetic process, phospholipid transport; LOCATED IN: integral to membrane, membrane; EXPRESSED IN: 23 plant structures; EXPRESSED DURING: 13 growth stages; CONTAINS Inte…	1	1	1e-07	5	specific;superfamily;superfamily;superfamily;multi-dom	Hydrolase_like2;Hydrolase_like2 superfamily;HAD_like superfamily;E1-E2_ATPase superfamily;Probable_phospholipid-transporting_ATPase_DRS2	-;-;N;C;-	Putative hydrolase of sodium-potassium ATPase alpha subunit; This is a putative hydrolase of the sodium-potassium ATPase alpha subunit.;Putative hydrolase of sodium-potassium ATPase alpha subunit; This is a putative hydrolase of the sodium-potassium ATPase alpha subunit.;Haloacid dehalogenase-like hydrolases. The haloacid dehalogenase-like (HAD) superfamily includes L-2-haloacid dehalogenase, epo…
TCONS_00001723	0.866594	0.873897	0.734436	0.304123	0.196651	0.11698	0.254317	26	early and mid maturation	AT1G17500.1	XLOC_000921	AT1G17500	AT1G17500	=	ATPase E1-E2 type family protein / haloacid dehalogenase-like hydrolase family protein; FUNCTIONS IN: ATPase activity, coupled to transmembrane movement of ions, phosphorylative mechanism; INVOLVED IN: metabolic process, ATP biosynthetic process, phospholipid transport; LOCATED IN: integral to membrane, membrane; EXPRESSED IN: 23 plant structures; EXPRESSED DURING: 13 growth stages; CONTAINS Inte…	1	1	1e-07	5	specific;superfamily;superfamily;superfamily;multi-dom	Hydrolase_like2;Hydrolase_like2 superfamily;HAD_like superfamily;E1-E2_ATPase superfamily;Probable_phospholipid-transporting_ATPase_DRS2	-;-;N;C;-	Putative hydrolase of sodium-potassium ATPase alpha subunit; This is a putative hydrolase of the sodium-potassium ATPase alpha subunit.;Putative hydrolase of sodium-potassium ATPase alpha subunit; This is a putative hydrolase of the sodium-potassium ATPase alpha subunit.;Haloacid dehalogenase-like hydrolases. The haloacid dehalogenase-like (HAD) superfamily includes L-2-haloacid dehalogenase, epo…
TCONS_00033297	0.737384	0.828156	0.73422	0.596691	0.495661	0.0770295	0.0455242	35	early and mid maturation	AT3G63180.N4	XLOC_020362	AT3G63180	TKL	j	TIC-like (TKL); EXPRESSED IN: 23 plant structures; EXPRESSED DURING: 13 growth stages; BEST Arabidopsis thaliana protein match is: time for coffee (TAIR:AT3G22380.1); Has 1941 Blast hits to 1280 proteins in 240 species: Archae - 0; Bacteria - 154; Metazoa - 659; Fungi - 350; Plants - 117; Viruses - 3; Other Eukaryotes - 658 (source: NCBI BLink).	1	1	1e-07	0	-	-	-	-
TCONS_00033299	0.756769	0.825277	0.733773	0.567362	0.489936	0.0842494	0.0397935	35	early and mid maturation	AT3G63180.1	XLOC_020362	AT3G63180	TKL	=	TIC-like (TKL); EXPRESSED IN: 23 plant structures; EXPRESSED DURING: 13 growth stages; BEST Arabidopsis thaliana protein match is: time for coffee (TAIR:AT3G22380.1); Has 1941 Blast hits to 1280 proteins in 240 species: Archae - 0; Bacteria - 154; Metazoa - 659; Fungi - 350; Plants - 117; Viruses - 3; Other Eukaryotes - 658 (source: NCBI BLink).	1	1	1e-07	1	multi-dom	Splicing_factor_U2AF_59_kDa_subunit	C	U2 snRNP auxilliary factor, large subunit, splicing factor; These splicing factors consist of an N-terminal arginine-rich low complexity domain followed by three tandem RNA recognition motifs (pfam00076). The well-characterized members of this family are auxilliary components of the U2 small nuclear ribonuclearprotein splicing factor (U2AF). These proteins are closely related to the CC1-like subf…
TCONS_00037982	0.7737	0.734926	0.782581	0.684665	0.523272	0.067147	0	8	early and mid maturation	AT4G04630.1	XLOC_023224	AT4G04630	AT4G04630	=	Protein of unknown function, DUF584; CONTAINS InterPro DOMAIN/s: Protein of unknown function DUF584 (InterPro:IPR007608); BEST Arabidopsis thaliana protein match is: Protein of unknown function, DUF584 (TAIR:AT4G21970.1); Has 30201 Blast hits to 17322 proteins in 780 species: Archae - 12; Bacteria - 1396; Metazoa - 17338; Fungi - 3422; Plants - 5037; Viruses - 0; Other Eukaryotes - 2996 (source: …	1	0.996058	0.00394225	2	specific;superfamily	Senescence_reg;Senescence_reg superfamily	-;-	Senescence regulator; This protein regulates the expression of proteins associated with leaf senescence in plants.;Senescence regulator; This protein regulates the expression of proteins associated with leaf senescence in plants.
TCONS_00041032	0.692915	0.711059	0.331265	0.314398	0.150668	0.688807	0.913864	31	early and DT	AT4G34990.1	XLOC_025148	AT4G34990	AtMYB32	=	myb domain protein 32 (MYB32); CONTAINS InterPro DOMAIN/s: SANT, DNA-binding (InterPro:IPR001005), Homeodomain-like (InterPro:IPR009057), Myb, DNA-binding (InterPro:IPR014778), HTH transcriptional regulator, Myb-type, DNA-binding (InterPro:IPR017930), Homeodomain-related (InterPro:IPR012287), Myb transcription factor (InterPro:IPR015495); BEST Arabidopsis thaliana protein match is: myb domain pro…	1	0.999998	1.78984e-06	0	-	-	-	-
TCONS_00037989	0.618018	0.667478	0.265013	0.141561	0.220716	0.668851	0.965889	15	early and DT	AT4G04692.2	XLOC_023230	AT4G04692	AT4G04692	=	expressed protein	-1	0.00574746	0.994253	0	-	-	-	-
TCONS_00037988	0.612848	0.678289	0.260325	0.125975	0.215834	0.683592	0.965975	15	early and DT	AT4G04692.1	XLOC_023230	AT4G04692	AT4G04692	=	expressed protein	-1	0.00394604	0.996054	0	-	-	-	-
TCONS_00046919	0.752463	0.71877	0.425705	0.167353	0.181407	0.487499	0.817684	33	early and DT	AT5G59950.1	XLOC_028763	AT5G59950	AT5G59950	=	RNA-binding (RRM/RBD/RNP motifs) family protein; FUNCTIONS IN: nucleotide binding, nucleic acid binding; INVOLVED IN: biological_process unknown; LOCATED IN: chloroplast; EXPRESSED IN: 25 plant structures; EXPRESSED DURING: 15 growth stages; CONTAINS InterPro DOMAIN/s: RNA recognition motif, RNP-1 (InterPro:IPR000504), Nucleotide-binding, alpha-beta plait (InterPro:IPR012677); BEST Arabidopsis th…	1	0.999894	0.000106416	0	-	-	-	-
TCONS_00046912	0.799493	0.800354	0.790489	0.551097	0.397961	0.118478	0.0296049	35	early and mid maturation	AT5G59890.1	XLOC_028758	AT5G59890	ATADF4	=	actin depolymerizing factor 4 (ADF4); FUNCTIONS IN: actin binding; INVOLVED IN: defense response signaling pathway, resistance gene-dependent, defense response to bacterium; LOCATED IN: intracellular; EXPRESSED IN: 22 plant structures; EXPRESSED DURING: 13 growth stages; CONTAINS InterPro DOMAIN/s: Actin-binding, cofilin/tropomyosin type (InterPro:IPR002108); BEST Arabidopsis thaliana protein mat…	1	0.980996	0.0190037	0	-	-	-	-
TCONS_00046913	0.738219	0.734999	0.721385	0.604459	0.529064	0.354401	0	23	early and mid maturation	AT5G59890.2	XLOC_028758	AT5G59890	ATADF4	=	actin depolymerizing factor 4 (ADF4); FUNCTIONS IN: actin binding; INVOLVED IN: defense response signaling pathway, resistance gene-dependent, defense response to bacterium; LOCATED IN: intracellular; EXPRESSED IN: 22 plant structures; EXPRESSED DURING: 13 growth stages; CONTAINS InterPro DOMAIN/s: Actin-binding, cofilin/tropomyosin type (InterPro:IPR002108); BEST Arabidopsis thaliana protein mat…	1	0.985817	0.0141826	0	-	-	-	-
TCONS_00046915	0.137035	0.282928	0.66515	0.855668	0.866359	0.570858	0.0603424	44	mid maturation	AT5G59920.1	XLOC_028760	AT5G59920	ULI3	=	UV-B LIGHT INSENSITIVE 3 (ULI3); CONTAINS InterPro DOMAIN/s: Protein kinase C-like, phorbol ester/diacylglycerol binding (InterPro:IPR002219), Zinc finger, PHD-type (InterPro:IPR001965), DC1 (InterPro:IPR004146), C1-like (InterPro:IPR011424); BEST Arabidopsis thaliana protein match is: Cysteine/Histidine-rich C1 domain family protein (TAIR:AT4G01350.1); Has 1807 Blast hits to 1807 proteins in 277…	1	1	1e-07	0	-	-	-	-
TCONS_00046916	0	0	0	0	0.552239	0.940425	0.919522	18	mid maturation and DT	AT5G59930.1	XLOC_028761	AT5G59930	AT5G59930	=	Cysteine/Histidine-rich C1 domain family protein; FUNCTIONS IN: zinc ion binding; INVOLVED IN: intracellular signaling pathway; EXPRESSED IN: root; CONTAINS InterPro DOMAIN/s: Protein kinase C-like, phorbol ester/diacylglycerol binding (InterPro:IPR002219), DC1 (InterPro:IPR004146), Zinc finger, PHD-type (InterPro:IPR001965), Zinc finger, ZZ-type (InterPro:IPR000433), C1-like (InterPro:IPR011424)…	1	1	1e-07	0	-	-	-	-
TCONS_00041033	0.918336	0.90354	0.574533	0.299216	0.283681	0.15283	0.11702	0	early	AT4G35000.1	XLOC_025149	AT4G35000	APX3	=	ascorbate peroxidase 3 (APX3); FUNCTIONS IN: L-ascorbate peroxidase activity; INVOLVED IN: response to oxidative stress; LOCATED IN: in 7 components; EXPRESSED IN: 26 plant structures; EXPRESSED DURING: 16 growth stages; CONTAINS InterPro DOMAIN/s: Haem peroxidase (InterPro:IPR010255), Plant ascorbate peroxidase (InterPro:IPR002207), Peroxidases heam-ligand binding site (InterPro:IPR019793), Haem…	1	0.999995	5.10709e-06	0	-	-	-	-
TCONS_00037673	0.930822	0.844816	0.453819	0.234192	0.239055	0.242349	0.278977	43	early	AT4G01590.3	XLOC_023019	AT4G01590	AT4G01590	=	unknown protein; FUNCTIONS IN: molecular_function unknown; INVOLVED IN: biological_process unknown; LOCATED IN: cellular_component unknown; BEST Arabidopsis thaliana protein match is: Arabidopsis protein of unknown function (DUF241) (TAIR:AT4G35680.1).	1	0.999739	0.000260615	0	-	-	-	-
TCONS_00002949	0.774479	0.828294	0.710288	0.601359	0.513393	0.125618	0.0155763	35	early and mid maturation	AT1G30530.1	XLOC_001637	AT1G30530	UGT78D1	=	UDP-glucosyl transferase 78D1 (UGT78D1); CONTAINS InterPro DOMAIN/s: UDP-glucuronosyl/UDP-glucosyltransferase (InterPro:IPR002213); BEST Arabidopsis thaliana protein match is: UDP-glucosyl transferase 78D2 (TAIR:AT5G17050.1); Has 7371 Blast hits to 7330 proteins in 440 species: Archae - 0; Bacteria - 437; Metazoa - 1880; Fungi - 26; Plants - 4903; Viruses - 71; Other Eukaryotes - 54 (source: NCBI…	1	1	1e-07	2	superfamily;multi-dom	Glycos_transf_1 superfamily;PLN02410	-;-	Glycosyl transferases group 1; Mutations in this domain of human PIGA lead to disease (Paroxysmal Nocturnal haemoglobinuria). Members of this family transfer activated sugars to a variety of substrates, including glycogen, Fructose-6-phosphate and lipopolysaccharides. Members of this family transfer UDP, ADP, GDP or CMP linked sugars. The eukaryotic glycogen synthases may be distant members of th…
TCONS_00049358	0.528836	0.72277	0.780438	0.71818	0.610792	0.0641772	0.0670321	49	early and mid maturation	AT5G18290.2	XLOC_030096	AT5G18290	SIP1	=	SIP1;2; FUNCTIONS IN: water channel activity; INVOLVED IN: transport; LOCATED IN: endoplasmic reticulum; EXPRESSED IN: 9 plant structures; EXPRESSED DURING: LP.04 four leaves visible, 4 anthesis, C globular stage, petal differentiation and expansion stage; CONTAINS InterPro DOMAIN/s: Major intrinsic protein (InterPro:IPR000425); BEST Arabidopsis thaliana protein match is: small and basic intrinsi…	1	0.999979	2.0735e-05	0	-	-	-	-
TCONS_00022839	0.320079	0	0	0.142309	0.566532	0.918499	0.962567	18	mid maturation and DT	AT3G01990.N2	XLOC_013837	AT3G01990	ACR6	j	ACT domain repeat 6 (ACR6); FUNCTIONS IN: amino acid binding; INVOLVED IN: metabolic process; LOCATED IN: cellular_component unknown; EXPRESSED IN: stem, carpel, stamen; EXPRESSED DURING: 4 anthesis, petal differentiation and expansion stage; CONTAINS InterPro DOMAIN/s: Amino acid-binding ACT (InterPro:IPR002912); BEST Arabidopsis thaliana protein match is: ACT domain repeat 4 (TAIR:AT1G69040.1);…	1	1	1e-07	5	specific;superfamily;specific;superfamily;superfamily	ACT_ACR_2;ACT superfamily;ACT_ACR_3;ACT superfamily;ACT superfamily	-;-;-;-;-	ACT domain-containing protein which is composed almost entirely of four ACT domain repeats (the &quot;ACR&quot; protein); This CD includes the second ACT domain, of a novel type of ACT domain-containing protein which is composed almost entirely of four ACT domain repeats (the &quot;ACR&quot; protein). ACR proteins, found only in Arabidopsis and Oryza, as yet, are proposed to function as novel reg…
TCONS_00022838	0.233766	0	0	0	0.558954	0.923122	0.967338	18	mid maturation and DT	AT3G01990.1	XLOC_013837	AT3G01990	ACR6	=	ACT domain repeat 6 (ACR6); FUNCTIONS IN: amino acid binding; INVOLVED IN: metabolic process; LOCATED IN: cellular_component unknown; EXPRESSED IN: stem, carpel, stamen; EXPRESSED DURING: 4 anthesis, petal differentiation and expansion stage; CONTAINS InterPro DOMAIN/s: Amino acid-binding ACT (InterPro:IPR002912); BEST Arabidopsis thaliana protein match is: ACT domain repeat 4 (TAIR:AT1G69040.1);…	1	1	1e-07	7	specific;superfamily;specific;superfamily;specific;superfamily;superfamily	ACT_ACR_2;ACT superfamily;ACT_ACR_3;ACT superfamily;ACT_ACR_4;ACT superfamily;ACT superfamily	-;-;-;-;-;-;-	ACT domain-containing protein which is composed almost entirely of four ACT domain repeats (the &quot;ACR&quot; protein); This CD includes the second ACT domain, of a novel type of ACT domain-containing protein which is composed almost entirely of four ACT domain repeats (the &quot;ACR&quot; protein). ACR proteins, found only in Arabidopsis and Oryza, as yet, are proposed to function as novel reg…
TCONS_00010777	0.263514	0.92735	0.91272	0	0	0	0	32	mid maturation	AT1G46480.1	XLOC_006464	AT1G46480	WOX4	=	WUSCHEL related homeobox 4 (WOX4); CONTAINS InterPro DOMAIN/s: Homeobox (InterPro:IPR001356), Homeodomain-like (InterPro:IPR009057); BEST Arabidopsis thaliana protein match is: WUSCHEL related homeobox 1 (TAIR:AT3G18010.1); Has 537 Blast hits to 535 proteins in 47 species: Archae - 0; Bacteria - 0; Metazoa - 0; Fungi - 0; Plants - 537; Viruses - 0; Other Eukaryotes - 0 (source: NCBI BLink).	1	0.999991	9.28449e-06	2	specific;superfamily	homeodomain;homeodomain superfamily	-;-	Homeodomain; DNA binding domains involved in the transcriptional regulation of key eukaryotic developmental processes; may bind to DNA as monomers or as homo- and/or heterodimers, in a sequence-specific manner.;Homeodomain; DNA binding domains involved in the transcriptional regulation of key eukaryotic developmental processes; may bind to DNA as monomers or as homo- and/or heterodimers, in a seq…
TCONS_00008530	0.161837	0.46925	0.29463	0.270564	0.573082	0.965363	0.585836	5	mid maturation and DT	AT1G14720.1	XLOC_005024	AT1G14720	EXGT-A2	=	xyloglucan endotransglucosylase/hydrolase 28 (XTH28); FUNCTIONS IN: hydrolase activity, acting on glycosyl bonds, xyloglucan:xyloglucosyl transferase activity; INVOLVED IN: fruit development, stamen filament development; LOCATED IN: endomembrane system, cell wall, apoplast; EXPRESSED IN: 22 plant structures; EXPRESSED DURING: 13 growth stages; CONTAINS InterPro DOMAIN/s: Xyloglucan endotransgluco…	1	1	2.60491e-07	2	specific;superfamily	GH16_XET;Glyco_hydrolase_16 superfamily	-;-	Xyloglucan endotransglycosylase, member of glycosyl hydrolase family 16; Xyloglucan endotransglycosylases (XETs) cleave and religate xyloglucan polymers in plant cell walls via a transglycosylation mechanism. Xyloglucan is a soluble hemicellulose with a backbone of beta-1,4-linked glucose units, partially substituted with alpha-1,6-linked xylopyranose branches. It binds noncovalently to cellulose…
TCONS_00008534	0.907156	0.851273	0.438419	0.286814	0	0.502869	0.520534	33	early and DT	AT1G14760.2	XLOC_005027	AT1G14760	KNATM	=	KNOX Arabidopsis thaliana meinox (KNATM); CONTAINS InterPro DOMAIN/s: KNOX1 (InterPro:IPR005540); Has 13 Blast hits to 13 proteins in 6 species: Archae - 0; Bacteria - 0; Metazoa - 0; Fungi - 0; Plants - 13; Viruses - 0; Other Eukaryotes - 0 (source: NCBI BLink).	1	0.994483	0.00551736	2	superfamily;superfamily	KNOX2 superfamily;KNOX1 superfamily	-;C	KNOX2 domain; The MEINOX region is comprised of two domains, KNOX1 and KNOX2. KNOX1 plays a role in suppressing target gene expression. KNOX2, essential for function, is thought to be necessary for homo-dimerization.;KNOX1 domain; The MEINOX region is comprised of two domains, KNOX1 and KNOX2. KNOX1 plays a role in suppressing target gene expression. KNOX2, essential for function, is thought to b…
TCONS_00008536	0.899892	0.834272	0.493969	0.159339	0	0.5482	0.596115	33	early and DT	AT1G14760.1	XLOC_005027	AT1G14760	KNATM	=	KNOX Arabidopsis thaliana meinox (KNATM); CONTAINS InterPro DOMAIN/s: KNOX1 (InterPro:IPR005540); Has 13 Blast hits to 13 proteins in 6 species: Archae - 0; Bacteria - 0; Metazoa - 0; Fungi - 0; Plants - 13; Viruses - 0; Other Eukaryotes - 0 (source: NCBI BLink).	1	0.989744	0.0102558	1	superfamily	KNOX1 superfamily	C	KNOX1 domain; The MEINOX region is comprised of two domains, KNOX1 and KNOX2. KNOX1 plays a role in suppressing target gene expression. KNOX2, essential for function, is thought to be necessary for homo-dimerization.
TCONS_00011796	0.0647114	0.247115	0.491638	0.570927	0.764628	0.727116	0.902102	19	mid maturation and DT	AT1G58235.1	XLOC_007063	AT1G58235	AT1G58235	=	unknown protein; Has 3 Blast hits to 3 proteins in 1 species: Archae - 0; Bacteria - 0; Metazoa - 0; Fungi - 0; Plants - 3; Viruses - 0; Other Eukaryotes - 0 (source: NCBI BLink).	-1	0.195671	0.804329	0	-	-	-	-
TCONS_00032917	0.905327	0.831399	0.310229	0.219318	0.184574	0.341226	0.588247	16	early	AT3G59430.3	XLOC_020132	AT3G59430	AT3G59430	=	unknown protein; FUNCTIONS IN: molecular_function unknown; INVOLVED IN: biological_process unknown; LOCATED IN: cellular_component unknown; EXPRESSED IN: 21 plant structures; EXPRESSED DURING: 10 growth stages; Has 35333 Blast hits to 34131 proteins in 2444 species: Archae - 798; Bacteria - 22429; Metazoa - 974; Fungi - 991; Plants - 531; Viruses - 0; Other Eukaryotes - 9610 (source: NCBI BLink).	1	1	2.45791e-07	0	-	-	-	-
TCONS_00032916	0.905795	0.836198	0.304679	0.188478	0.223711	0.315049	0.6053	16	early	AT3G59430.N4	XLOC_020132	AT3G59430	AT3G59430	j	unknown protein; FUNCTIONS IN: molecular_function unknown; INVOLVED IN: biological_process unknown; LOCATED IN: cellular_component unknown; EXPRESSED IN: 21 plant structures; EXPRESSED DURING: 10 growth stages; Has 35333 Blast hits to 34131 proteins in 2444 species: Archae - 798; Bacteria - 22429; Metazoa - 974; Fungi - 991; Plants - 531; Viruses - 0; Other Eukaryotes - 9610 (source: NCBI BLink).	1	0.999999	1.32498e-06	0	-	-	-	-
TCONS_00029096	0.461981	0.671631	0.788875	0.753129	0.670498	0.235102	0.00982318	2	early and mid maturation	AT3G12120.1	XLOC_017665	AT3G12120	FAD2	=	fatty acid desaturase 2 (FAD2); FUNCTIONS IN: omega-6 fatty acid desaturase activity, delta12-fatty acid dehydrogenase activity; INVOLVED IN: oxidation reduction, lipid metabolic process; LOCATED IN: endoplasmic reticulum; EXPRESSED IN: 24 plant structures; EXPRESSED DURING: 15 growth stages; CONTAINS InterPro DOMAIN/s: Protein of unknown function DUF3474 (InterPro:IPR021863), Fatty acid desatura…	1	1	1e-07	3	specific;superfamily;superfamily	Delta12-FADS-like;Membrane-FADS-like superfamily;DUF3474 superfamily	-;-;N	The Delta12 Fatty Acid Desaturase (Delta12-FADS)-like CD includes the integral-membrane enzymes, delta-12 acyl-lipid desaturases, oleate 12-hydroxylases, omega3 and omega6 fatty acid desaturases, and other related proteins, found in a wide range of organisms including higher plants, green algae, diatoms, nematodes, fungi, and bacteria. The expression of these proteins appears to be temperature de…
TCONS_00029097	0.463427	0.670502	0.788139	0.753386	0.66817	0.238019	0.00947786	2	early and mid maturation	AT3G12120.2	XLOC_017665	AT3G12120	FAD2	=	fatty acid desaturase 2 (FAD2); FUNCTIONS IN: omega-6 fatty acid desaturase activity, delta12-fatty acid dehydrogenase activity; INVOLVED IN: oxidation reduction, lipid metabolic process; LOCATED IN: endoplasmic reticulum; EXPRESSED IN: 24 plant structures; EXPRESSED DURING: 15 growth stages; CONTAINS InterPro DOMAIN/s: Protein of unknown function DUF3474 (InterPro:IPR021863), Fatty acid desatura…	1	1	1e-07	3	specific;superfamily;superfamily	Delta12-FADS-like;Membrane-FADS-like superfamily;DUF3474 superfamily	-;-;N	The Delta12 Fatty Acid Desaturase (Delta12-FADS)-like CD includes the integral-membrane enzymes, delta-12 acyl-lipid desaturases, oleate 12-hydroxylases, omega3 and omega6 fatty acid desaturases, and other related proteins, found in a wide range of organisms including higher plants, green algae, diatoms, nematodes, fungi, and bacteria. The expression of these proteins appears to be temperature de…
TCONS_00028329	0	0.112909	0.394957	0.379133	0.673889	0.906552	0.92525	1	mid maturation and DT	AT3G04720.1	XLOC_017242	AT3G04720	PR4	=	pathogenesis-related 4 (PR4); FUNCTIONS IN: chitin binding; INVOLVED IN: in 6 processes; LOCATED IN: endomembrane system; EXPRESSED IN: 20 plant structures; EXPRESSED DURING: 10 growth stages; CONTAINS InterPro DOMAIN/s: Barwin (InterPro:IPR001153), Glycoside hydrolase, family 19, catalytic (InterPro:IPR000726), Barwin-related endoglucanase (InterPro:IPR009009), Chitin-binding, type 1, conserved …	1	0.999961	3.87852e-05	4	specific;superfamily;specific;superfamily	ChtBD1;ChtBD1 superfamily;Barwin;DPBB_1 superfamily	N;N;-;-	Hevein or type 1 chitin binding domain; Hevein or type 1 chitin binding domain (ChtBD1), a lectin domain found in proteins from plants and fungi that bind N-acetylglucosamine, plant endochitinases, wound-induced proteins such as hevein, a major IgE-binding allergen in natural rubber latex, and the alpha subunit of Kluyveromyces lactis killer toxin. This domain is involved in the recognition and/o…
TCONS_00011420	0.795581	0.855644	0.585694	0.589918	0.510187	0.164761	0.0142837	35	early and mid maturation	AT1G54010.1	XLOC_006863	AT1G54010	AT1G54010	=	GDSL-like Lipase/Acylhydrolase superfamily protein; FUNCTIONS IN: hydrolase activity, acting on ester bonds, carboxylesterase activity; INVOLVED IN: lipid metabolic process; LOCATED IN: plasma membrane, vacuole, membrane; EXPRESSED IN: cultured cell, leaf; EXPRESSED DURING: seedling growth; CONTAINS InterPro DOMAIN/s: Lipase, GDSL (InterPro:IPR001087); BEST Arabidopsis thaliana protein match is: …	1	1	1e-07	2	specific;superfamily	SGNH_plant_lipase_like;SGNH_hydrolase superfamily	-;-	SGNH_plant_lipase_like, a plant specific subfamily of the SGNH-family of hydrolases, a diverse family of lipases and esterases. The tertiary fold of the enzyme is substantially different from that of the alpha/beta hydrolase family and unique among all known hydrolases; its active site closely resembles the Ser-His-Asp(Glu) triad found in other serine hydrolases.;SGNH_hydrolase, or GDSL_hydrolase…
TCONS_00052892	0.92159	0.914115	0.550112	0.309545	0.22477	0.150503	0.17166	0	early	AT5G59870.N2	XLOC_032424	AT5G59870	HTA6	j	histone H2A 6 (HTA6); FUNCTIONS IN: DNA binding; INVOLVED IN: nucleosome assembly; LOCATED IN: nucleolus; EXPRESSED IN: 27 plant structures; EXPRESSED DURING: 13 growth stages; CONTAINS InterPro DOMAIN/s: Histone H2A (InterPro:IPR002119), Histone-fold (InterPro:IPR009072), Histone core (InterPro:IPR007125); BEST Arabidopsis thaliana protein match is: histone H2A 12 (TAIR:AT5G02560.1); Has 1807 Bl…	1	0.918535	0.0814655	0	-	-	-	-
TCONS_00052893	0.920981	0.9173	0.55309	0.306279	0.23395	0.140869	0.171186	0	early	AT5G59870.N3	XLOC_032424	AT5G59870	HTA6	j	histone H2A 6 (HTA6); FUNCTIONS IN: DNA binding; INVOLVED IN: nucleosome assembly; LOCATED IN: nucleolus; EXPRESSED IN: 27 plant structures; EXPRESSED DURING: 13 growth stages; CONTAINS InterPro DOMAIN/s: Histone H2A (InterPro:IPR002119), Histone-fold (InterPro:IPR009072), Histone core (InterPro:IPR007125); BEST Arabidopsis thaliana protein match is: histone H2A 12 (TAIR:AT5G02560.1); Has 1807 Bl…	1	0.831699	0.168301	0	-	-	-	-
TCONS_00052894	0.927395	0.915525	0.532863	0.230154	0.189873	0.19811	0.242361	48	early	AT5G59870.1	XLOC_032424	AT5G59870	HTA6	=	histone H2A 6 (HTA6); FUNCTIONS IN: DNA binding; INVOLVED IN: nucleosome assembly; LOCATED IN: nucleolus; EXPRESSED IN: 27 plant structures; EXPRESSED DURING: 13 growth stages; CONTAINS InterPro DOMAIN/s: Histone H2A (InterPro:IPR002119), Histone-fold (InterPro:IPR009072), Histone core (InterPro:IPR007125); BEST Arabidopsis thaliana protein match is: histone H2A 12 (TAIR:AT5G02560.1); Has 1807 Bl…	1	0.996041	0.00395857	0	-	-	-	-
TCONS_00052898	0.158328	0.523964	0.782914	0.636917	0.688147	0.225545	0.317894	21	mid maturation and DT	AT5G59960.N3	XLOC_032427	AT5G59960	AT5G59960	j	unknown protein; FUNCTIONS IN: molecular_function unknown; INVOLVED IN: biological_process unknown; LOCATED IN: nucleus; EXPRESSED IN: 24 plant structures; EXPRESSED DURING: 15 growth stages; Has 30201 Blast hits to 17322 proteins in 780 species: Archae - 12; Bacteria - 1396; Metazoa - 17338; Fungi - 3422; Plants - 5037; Viruses - 0; Other Eukaryotes - 2996 (source: NCBI BLink).	1	0.992089	0.00791141	0	-	-	-	-
TCONS_00012218	0.55956	0.75917	0.795991	0.743075	0.626708	0.0981372	0	49	early and mid maturation	AT1G63360.1	XLOC_007342	AT1G63360	AT1G63360	=	Disease resistance protein (CC-NBS-LRR class) family; FUNCTIONS IN: ATP binding; INVOLVED IN: N-terminal protein myristoylation, defense response; LOCATED IN: cellular_component unknown; CONTAINS InterPro DOMAIN/s: NB-ARC (InterPro:IPR002182), Disease resistance protein (InterPro:IPR000767); BEST Arabidopsis thaliana protein match is: Disease resistance protein (CC-NBS-LRR class) family (TAIR:AT1…	1	1	1e-07	2	multi-dom;multi-dom	LRR_8;NB-ARC	-;-	Leucine rich repeat; Leucine rich repeat.;NB-ARC domain; NB-ARC domain.
TCONS_00012219	0.0496123	0.159225	0.609915	0.648035	0.824075	0.835654	0.62785	24	mid maturation and DT	AT1G63370.1	XLOC_007343	AT1G63370	AT1G63370	=	Flavin-binding monooxygenase family protein; FUNCTIONS IN: NADP or NADPH binding, monooxygenase activity, FAD binding, flavin-containing monooxygenase activity; INVOLVED IN: oxidation reduction; LOCATED IN: cellular_component unknown; CONTAINS InterPro DOMAIN/s: Flavin-containing monooxygenase FMO (InterPro:IPR000960), Flavin-containing monooxygenase-like (InterPro:IPR020946); BEST Arabidopsis th…	1	1	1e-07	2	superfamily;multi-dom	SDR superfamily;PLN02172	-;-	Short-chain dehydrogenases/reductases (SDR); SDRs are a functionally diverse family of oxidoreductases that have a single domain with a structurally conserved Rossmann fold (alpha/beta folding pattern with a central beta-sheet), an NAD(P)(H)-binding region, and a structurally diverse C-terminal region. Classical SDRs are typically about 250 residues long, while extended SDRs are approximately 350…
TCONS_00029633	0.102161	0.23783	0.403706	0.410208	0.593628	0.886303	0.954292	19	mid maturation and DT	AT3G16990.N2	XLOC_017964	AT3G16990	AT3G16990	j	Haem oxygenase-like, multi-helical; CONTAINS InterPro DOMAIN/s: Haem oxygenase-like, multi-helical (InterPro:IPR016084), TENA/THI-4 protein/Coenzyme PQQ biosynthesis protein C (InterPro:IPR004305); Has 259 Blast hits to 259 proteins in 88 species: Archae - 23; Bacteria - 94; Metazoa - 0; Fungi - 34; Plants - 38; Viruses - 0; Other Eukaryotes - 70 (source: NCBI BLink).	1	0.999943	5.73597e-05	1	superfamily	HemeO superfamily	-	Heme oxygenase catalyzes the rate limiting step in the degradation of heme to bilirubin, it is essential for recycling of iron from heme. Heme is used as a substrate and cofactor for its own degradation to biliverdin, iron, and carbon monoxide. This family includes bacterial HO, as well as the mammalian isoforms HO-1, and HO-2. Heme oxygenases play key roles in heme homeostasis, oxidative stress …
TCONS_00012214	0	0	0	0.937106	0.933751	0	0	22	mid maturation	AT1G63310.1	XLOC_007338	AT1G63310	AT1G63310	=	unknown protein; BEST Arabidopsis thaliana protein match is: unknown protein (TAIR:AT2G20362.1); Has 78 Blast hits to 77 proteins in 11 species: Archae - 0; Bacteria - 0; Metazoa - 0; Fungi - 0; Plants - 78; Viruses - 0; Other Eukaryotes - 0 (source: NCBI BLink).	1	0.999025	0.000974597	0	-	-	-	-
TCONS_00009282	0.926614	0.864154	0.451027	0.159538	0.235123	0.282595	0.336219	43	early	AT1G22920.1	XLOC_005459	AT1G22920	CSN5A	=	COP9 signalosome 5A (CSN5A); CONTAINS InterPro DOMAIN/s: Mov34/MPN/PAD-1 (InterPro:IPR000555); BEST Arabidopsis thaliana protein match is: COP9-signalosome 5B (TAIR:AT1G71230.1); Has 35333 Blast hits to 34131 proteins in 2444 species: Archae - 798; Bacteria - 22429; Metazoa - 974; Fungi - 991; Plants - 531; Viruses - 0; Other Eukaryotes - 9610 (source: NCBI BLink).	1	1	1e-07	2	specific;superfamily	MPN_RPN11_CSN5;MPN superfamily	-;-	Mov34/MPN/PAD-1 family: proteasomal regulatory protein Rpn11 and signalosome complex subunit CSN5; This family contains proteasomal regulatory protein Rpn11 (26S proteasome regulatory subunit rpn11; PAD1; POH1; RPN11; PSMD14; Rpn11 subunit of the 19S-proteasome; regulatory particle number 11) and signalosomal CSN5 (COP9 signalosome complex subunit 5; COP9 complex homolog subunit 5; c-Jun activati…
TCONS_00050239	0.621454	0.763851	0.81484	0.649823	0.564198	0.127975	0.0149369	8	early and mid maturation	AT5G28050.2	XLOC_030611	AT5G28050	AT5G28050	=	Cytidine/deoxycytidylate deaminase family protein; FUNCTIONS IN: hydrolase activity, zinc ion binding, catalytic activity; LOCATED IN: cellular_component unknown; EXPRESSED IN: 24 plant structures; EXPRESSED DURING: 15 growth stages; CONTAINS InterPro DOMAIN/s: APOBEC/CMP deaminase, zinc-binding (InterPro:IPR016192), CMP/dCMP deaminase, zinc-binding (InterPro:IPR002125), Cytidine deaminase-like (…	1	0.998763	0.00123721	0	-	-	-	-
TCONS_00046440	0	0	0	0.0897556	0.350404	0.911684	0.981987	9	DT	AT5G55135.1	XLOC_028497	AT5G55135	AT5G55135	=	unknown protein; Has 30201 Blast hits to 17322 proteins in 780 species: Archae - 12; Bacteria - 1396; Metazoa - 17338; Fungi - 3422; Plants - 5037; Viruses - 0; Other Eukaryotes - 2996 (source: NCBI BLink).	1	0.999183	0.00081669	0	-	-	-	-
TCONS_00008888	0.898682	0.894034	0.685211	0.385904	0.242359	0.046873	0	6	early and mid maturation	AT1G18250.1	XLOC_005206	AT1G18250	ATLP-1	=	ATLP-1; INVOLVED IN: response to other organism; LOCATED IN: endomembrane system; EXPRESSED IN: 19 plant structures; EXPRESSED DURING: 13 growth stages; CONTAINS InterPro DOMAIN/s: Thaumatin, conserved site (InterPro:IPR017949), Thaumatin, pathogenesis-related (InterPro:IPR001938); BEST Arabidopsis thaliana protein match is: Pathogenesis-related thaumatin superfamily protein (TAIR:AT1G73620.1); H…	1	0.99993	7.02678e-05	2	specific;superfamily	TLP-PA;GH64-TLP-SF superfamily	-;-	allergenic/antifungal thaumatin-like proteins: plant and animal homologs; This subfamily is represented by the thaumatin-like proteins (TLPs), Cherry Allergen Pru Av 2 TLP, Peach PpAZ44 TLP (a propylene-induced TLP in abscission), the Caenorhabditis elegans thaumatin family member (thn-6), and other plant and animal homologs. TLPs are involved in host defense and a wide range of developmental pro…
TCONS_00008889	0.89883	0.899644	0.694206	0.329226	0.265364	0	0	6	early and mid maturation	AT1G18250.2	XLOC_005206	AT1G18250	ATLP-1	=	ATLP-1; INVOLVED IN: response to other organism; LOCATED IN: endomembrane system; EXPRESSED IN: 19 plant structures; EXPRESSED DURING: 13 growth stages; CONTAINS InterPro DOMAIN/s: Thaumatin, conserved site (InterPro:IPR017949), Thaumatin, pathogenesis-related (InterPro:IPR001938); BEST Arabidopsis thaliana protein match is: Pathogenesis-related thaumatin superfamily protein (TAIR:AT1G73620.1); H…	1	0.999818	0.000181705	2	specific;superfamily	TLP-PA;GH64-TLP-SF superfamily	-;-	allergenic/antifungal thaumatin-like proteins: plant and animal homologs; This subfamily is represented by the thaumatin-like proteins (TLPs), Cherry Allergen Pru Av 2 TLP, Peach PpAZ44 TLP (a propylene-induced TLP in abscission), the Caenorhabditis elegans thaumatin family member (thn-6), and other plant and animal homologs. TLPs are involved in host defense and a wide range of developmental pro…
TCONS_00051728	0.608658	0.729956	0.805232	0.746991	0.590077	0.0989941	0	49	early and mid maturation	AT5G46540.1	XLOC_031696	AT5G46540	PGP7	=	P-glycoprotein 7 (PGP7); FUNCTIONS IN: ATPase activity, coupled to transmembrane movement of substances; INVOLVED IN: transport, transmembrane transport; LOCATED IN: integral to membrane; EXPRESSED IN: 8 plant structures; EXPRESSED DURING: 4 anthesis, C globular stage, petal differentiation and expansion stage; CONTAINS InterPro DOMAIN/s: ATPase, AAA+ type, core (InterPro:IPR003593), ABC transpor…	1	1	1e-07	0	-	-	-	-
TCONS_00026209	0.210095	0.434836	0.75983	0.746027	0.765578	0.188834	0.340701	21	mid maturation and DT	AT3G44670.N4	XLOC_015993	AT3G44670	AT3G44670	j	Disease resistance protein (TIR-NBS-LRR class) family; FUNCTIONS IN: transmembrane receptor activity, nucleoside-triphosphatase activity, nucleotide binding, ATP binding; INVOLVED IN: defense response to bacterium, defense response; LOCATED IN: intrinsic to membrane; CONTAINS InterPro DOMAIN/s: ATPase, AAA+ type, core (InterPro:IPR003593), NB-ARC (InterPro:IPR002182), Leucine-rich repeat (InterPr…	1	1	1e-07	5	superfamily;superfamily;multi-dom;multi-dom;multi-dom	AMN1 superfamily;LRR_RI superfamily;LRR_5;NB-ARC;COG4886	-;-;-;N;N	Antagonist of mitotic exit network protein 1; Amn1 has been functionally characterized in Saccharomyces cerevisiae as a component of the Antagonist of MEN pathway (AMEN). The AMEN network is activated by MEN (mitotic exit network) via an active Cdc14, and in turn switches off MEN. Amn1 constitutes one of the alternative mechanisms by which MEN may be disrupted. Specifically, Amn1 binds Tem1 (Term…
TCONS_00052567	0.661636	0.630582	0.729442	0.695849	0.68909	0.262156	0	23	early and mid maturation	AT5G56220.N3	XLOC_032221	AT5G56220	AT5G56220	x	P-loop containing nucleoside triphosphate hydrolases superfamily protein; FUNCTIONS IN: nucleoside-triphosphatase activity, nucleotide binding, ATP binding; INVOLVED IN: apoptosis; LOCATED IN: chloroplast; EXPRESSED IN: 12 plant structures; EXPRESSED DURING: 7 growth stages; CONTAINS InterPro DOMAIN/s: ATPase, AAA+ type, core (InterPro:IPR003593), NB-ARC (InterPro:IPR002182); BEST Arabidopsis tha…	-1	2.98479e-08	1	0	-	-	-	-
TCONS_00020339	0.874433	0.75847	0.153598	0.225782	0.249377	0.413963	0.857581	3	early and DT	AT2G24120.1	XLOC_012398	AT2G24120	PDE319	=	SCABRA 3 (SCA3); FUNCTIONS IN: DNA-directed RNA polymerase activity, protein binding, DNA binding; INVOLVED IN: transcription; LOCATED IN: mitochondrion; EXPRESSED IN: 21 plant structures; EXPRESSED DURING: 13 growth stages; CONTAINS InterPro DOMAIN/s: DNA-directed RNA polymerase, bacteriophage type (InterPro:IPR002092); BEST Arabidopsis thaliana protein match is: male gametophyte defective 3 (TA…	1	1	1e-07	5	specific;superfamily;specific;superfamily;multi-dom	RNA_pol;RNA_pol superfamily;RPOL_N;RPOL_N superfamily;PHA00452	-;-;-;-;-	DNA-dependent RNA polymerase; This is a family of single chain RNA polymerases.;DNA-dependent RNA polymerase; This is a family of single chain RNA polymerases.;DNA-directed RNA polymerase N-terminal; This is the N-terminal domain of DNA-directed RNA polymerase. This domain has a role in interaction with regions of upstream promoter DNA and the nascent RNA chain, leading to the processivity of the…
TCONS_00023583	0.418826	0.325303	0.113919	0.417199	0.507982	0.809459	0.975119	47	early and DT	AT3G09830.1	XLOC_014232	AT3G09830	AT3G09830	=	Protein kinase superfamily protein; FUNCTIONS IN: protein kinase activity, kinase activity, ATP binding; INVOLVED IN: protein amino acid phosphorylation; LOCATED IN: plasma membrane; EXPRESSED IN: 23 plant structures; EXPRESSED DURING: 13 growth stages; CONTAINS InterPro DOMAIN/s: Protein kinase, ATP binding site (InterPro:IPR017441), Protein kinase, catalytic domain (InterPro:IPR000719), Serine/…	1	1	1e-07	3	specific;superfamily;multi-dom	STKc_IRAK;PKc_like superfamily;STYKc	-;-;-	Catalytic domain of the Serine/Threonine kinases, Interleukin-1 Receptor Associated Kinases and related STKs; STKs catalyze the transfer of the gamma-phosphoryl group from ATP to serine/threonine residues on protein substrates. IRAKs are involved in Toll-like receptor (TLR) and interleukin-1 (IL-1) signalling pathways, and are thus critical in regulating innate immune responses and inflammation. …
TCONS_00023581	0.785312	0.813029	0.754408	0.625632	0.486576	0.0909821	0.0248112	35	early and mid maturation	AT3G09820.1	XLOC_014231	AT3G09820	ADK1	=	adenosine kinase 1 (ADK1); FUNCTIONS IN: adenosine kinase activity, copper ion binding; INVOLVED IN: response to cadmium ion, response to trehalose-6-phosphate stimulus, adenosine salvage; LOCATED IN: cytosol, apoplast, plasma membrane, membrane; EXPRESSED IN: 33 plant structures; EXPRESSED DURING: 17 growth stages; CONTAINS InterPro DOMAIN/s: Carbohydrate/purine kinase (InterPro:IPR011611), Carb…	1	1	1e-07	3	specific;superfamily;multi-dom	adenosine_kinase;ribokinase_pfkB_like superfamily;PTZ00247	-;-;-	Adenosine kinase (AK) catalyzes the phosphorylation of ribofuranosyl-containing nucleoside analogues at the 5&apos;-hydroxyl using ATP or GTP as the phosphate donor.The physiological function of AK is associated with the regulation of extracellular adenosine levels and the preservation of intracellular adenylate pools. Adenosine kinase is involved in the purine salvage pathway.;ribokinase/pfkB su…
TCONS_00028796	0.938814	0.854158	0.471421	0.282326	0.313699	0.116536	0.33714	0	early	AT3G09200.1	XLOC_017501	AT3G09200	AT3G09200	=	Ribosomal protein L10 family protein; FUNCTIONS IN: structural constituent of ribosome, copper ion binding; INVOLVED IN: in 6 processes; LOCATED IN: cytosol, cytosolic ribosome, ribosome, nucleus, plasma membrane; EXPRESSED IN: 24 plant structures; EXPRESSED DURING: 15 growth stages; CONTAINS InterPro DOMAIN/s: Ribosomal protein 60S (InterPro:IPR001813); BEST Arabidopsis thaliana protein match is…	1	1	1.84206e-07	5	specific;superfamily;specific;superfamily;multi-dom	Ribosomal_P0_L10e;Ribosomal_L10_P0 superfamily;Ribosomal_60s;Ribosomal_P1_P2_L12p superfamily;PTZ00135	-;-;C;C;-	Ribosomal protein L10 family, P0 and L10e subfamily; composed of eukaryotic 60S ribosomal protein P0 and the archaeal P0 homolog, L10e. P0 or L10e forms a tight complex with multiple copies of the small acidic protein L12(e). This complex forms a stalk structure on the large subunit of the ribosome. The stalk is known to contain the binding site for elongation factors G and Tu (EF-G and EF-Tu, re…
TCONS_00006971	0.0395076	0.24614	0.58796	0.628174	0.773782	0.780638	0.780692	13	mid maturation and DT	AT1G80090.1	XLOC_004176	AT1G80090	AT1G80090	=	Cystathionine beta-synthase (CBS) family protein; CONTAINS InterPro DOMAIN/s: Cystathionine beta-synthase, core (InterPro:IPR000644); BEST Arabidopsis thaliana protein match is: Cystathionine beta-synthase (CBS) protein (TAIR:AT1G15330.1); Has 517 Blast hits to 517 proteins in 144 species: Archae - 0; Bacteria - 47; Metazoa - 83; Fungi - 146; Plants - 195; Viruses - 0; Other Eukaryotes - 46 (sour…	1	1	1e-07	5	specific;superfamily;specific;superfamily;multi-dom	CBS_pair_29;CBS_pair superfamily;CBS_pair;CBS_pair superfamily;COG0517	-;-;-;-;-	The CBS domain, named after human CBS, is a small domain originally identified in cystathionine beta-synthase and is subsequently found in a wide range of different proteins. CBS domains usually occur in tandem repeats. They associate to form a so-called Bateman domain or a CBS pair based on crystallographic studies in bacteria. The CBS pair was used as a basis for this cd hierarchy since the hum…
TCONS_00028793	0.118472	0.200108	0.608395	0.713602	0.749989	0.739015	0.74525	13	mid maturation and DT	AT3G09162.1	XLOC_017498	AT3G09162	AT3G09162	=	unknown protein; FUNCTIONS IN: molecular_function unknown; INVOLVED IN: biological_process unknown; LOCATED IN: endomembrane system; EXPRESSED IN: stem, root, inflorescence, cultured cell, leaf; Has 35333 Blast hits to 34131 proteins in 2444 species: Archae - 798; Bacteria - 22429; Metazoa - 974; Fungi - 991; Plants - 531; Viruses - 0; Other Eukaryotes - 9610 (source: NCBI BLink).	1	0.603522	0.396478	0	-	-	-	-
TCONS_00019551	0.904703	0.892593	0.478797	0.197832	0.216567	0.229808	0.317355	48	early	AT2G15290.1	XLOC_011887	AT2G15290	ATTIC21	=	translocon at inner membrane of chloroplasts 21 (TIC21); FUNCTIONS IN: copper uptake transmembrane transporter activity, protein homodimerization activity, iron ion transmembrane transporter activity; INVOLVED IN: protein import into chloroplast stroma, cellular metal ion homeostasis; LOCATED IN: chloroplast, chloroplast inner membrane, chloroplast envelope, Tic complex; EXPRESSED IN: 23 plant st…	1	0.999998	1.70471e-06	2	specific;superfamily	DUF3611;DUF3611 superfamily	-;-	Protein of unknown function (DUF3611); This family of proteins is found in bacteria and eukaryotes. Proteins in this family are typically between 180 and 205 amino acids in length. There are two completely conserved residues (W and G) that may be functionally important.;Protein of unknown function (DUF3611); This family of proteins is found in bacteria and eukaryotes. Proteins in this family are …
TCONS_00022234	0.745574	0.748743	0.71678	0.653126	0.610207	0.144888	0.0138951	8	early and mid maturation	AT2G43040.N2	XLOC_013511	AT2G43040	NPG1	j	no pollen germination 1 (NPG1); CONTAINS InterPro DOMAIN/s: Tetratricopeptide-like helical (InterPro:IPR011990), Tetratricopeptide repeat-containing (InterPro:IPR013026), Tetratricopeptide repeat (InterPro:IPR019734); BEST Arabidopsis thaliana protein match is: no pollen germination related 2 (TAIR:AT4G28600.1); Has 573 Blast hits to 561 proteins in 155 species: Archae - 29; Bacteria - 89; Metazo…	1	1	1e-07	2	specific;superfamily	TPR;TPR superfamily	-;-	Tetratricopeptide repeat domain; typically contains 34 amino acids [WLF]-X(2)-[LIM]-[GAS]-X(2)-[YLF]-X(8)-[ASE]-X(3)-[FYL]-X(2)-[ASL]-X(4)-[PKE] is the consensus sequence; found in a variety of organisms including bacteria, cyanobacteria, yeast, fungi, plants, and humans in various subcellular locations; involved in a variety of functions including protein-protein interactions, but common feature…
TCONS_00022233	0	0	0	0	0	0.946096	0.968353	38	DT	AT2G43000.1	XLOC_013510	AT2G43000	NAC042	=	NAC domain containing protein 42 (NAC042); FUNCTIONS IN: sequence-specific DNA binding transcription factor activity; INVOLVED IN: multicellular organismal development, regulation of transcription; LOCATED IN: cellular_component unknown; EXPRESSED IN: 9 plant structures; EXPRESSED DURING: 6 growth stages; CONTAINS InterPro DOMAIN/s: No apical meristem (NAM) protein (InterPro:IPR003441); BEST Arab…	1	0.999999	8.61797e-07	2	specific;superfamily	NAM;NAM superfamily	-;-	No apical meristem (NAM) protein; This is a family of no apical meristem (NAM) proteins these are plant development proteins. Mutations in NAM result in the failure to develop a shoot apical meristem in petunia embryos. NAM is indicated as having a role in determining positions of meristems and primordial. One member of this family NAP (NAC-like, activated by AP3/PI) is encoded by the target gene…
TCONS_00009772	0.940287	0.8968	0.174287	0	0	0	0	10	early	AT1G28700.1	XLOC_005749	AT1G28700	AT1G28700	=	Nucleotide-diphospho-sugar transferase family protein; FUNCTIONS IN: molecular_function unknown; INVOLVED IN: biological_process unknown; LOCATED IN: endomembrane system; CONTAINS InterPro DOMAIN/s: Nucleotide-diphospho-sugar transferase, predicted (InterPro:IPR005069); BEST Arabidopsis thaliana protein match is: Nucleotide-diphospho-sugar transferase family protein (TAIR:AT1G28710.3); Has 309 Bl…	1	1	2.89549e-07	2	specific;superfamily	Nucleotid_trans;Glyco_tranf_GTA_type superfamily	-;-	Nucleotide-diphospho-sugar transferase; Proteins in this family have been been predicted to be nucleotide-diphospho-sugar transferases.;Glycosyltransferase family A (GT-A) includes diverse families of glycosyl transferases with a common GT-A type structural fold; Glycosyltransferases (GTs) are enzymes that synthesize oligosaccharides, polysaccharides, and glycoconjugates by transferring the sugar…
TCONS_00041420	0.943527	0.856412	0.345804	0.208492	0.243404	0.283526	0.322262	43	early	AT4G38680.1	XLOC_025354	AT4G38680	CSDP2	=	glycine rich protein 2 (GRP2); FUNCTIONS IN: double-stranded DNA binding, mRNA binding, single-stranded DNA binding, nucleic acid binding; INVOLVED IN: stamen development, vegetative to reproductive phase transition of meristem, response to cold, seed development, DNA duplex unwinding; LOCATED IN: nucleolus, nucleus, plasma membrane, cytoplasm; EXPRESSED IN: 37 plant structures; EXPRESSED DURING:…	1	0.998236	0.00176403	0	-	-	-	-
TCONS_00045808	0.739492	0.767189	0.747611	0.670471	0.568263	0.113847	0.0156715	8	early and mid maturation	AT5G48940.1	XLOC_028124	AT5G48940	AT5G48940	=	Leucine-rich repeat transmembrane protein kinase family protein; FUNCTIONS IN: protein serine/threonine kinase activity, protein kinase activity, ATP binding; INVOLVED IN: transmembrane receptor protein tyrosine kinase signaling pathway, protein amino acid phosphorylation; EXPRESSED IN: root, cultured cell; CONTAINS InterPro DOMAIN/s: Protein kinase, ATP binding site (InterPro:IPR017441), Protein…	1	1	1e-07	0	-	-	-	-
TCONS_00045804	0.953971	0.855458	0	0.199518	0.234171	0	0	10	early	AT5G48890.1	XLOC_028120	AT5G48890	AT5G48890	=	C2H2-like zinc finger protein; FUNCTIONS IN: sequence-specific DNA binding transcription factor activity; INVOLVED IN: regulation of transcription; LOCATED IN: intracellular; CONTAINS InterPro DOMAIN/s: Zinc finger, C2H2-like (InterPro:IPR015880), Zinc finger, C2H2-type (InterPro:IPR007087); BEST Arabidopsis thaliana protein match is: C2H2 and C2HC zinc fingers superfamily protein (TAIR:AT5G14010…	1	0.999735	0.00026537	0	-	-	-	-
TCONS_00045803	0.952468	0.877411	0	0.183878	0.219189	0	0	10	early	AT5G48890.N2	XLOC_028120	AT5G48890	AT5G48890	o	C2H2-like zinc finger protein; FUNCTIONS IN: sequence-specific DNA binding transcription factor activity; INVOLVED IN: regulation of transcription; LOCATED IN: intracellular; CONTAINS InterPro DOMAIN/s: Zinc finger, C2H2-like (InterPro:IPR015880), Zinc finger, C2H2-type (InterPro:IPR007087); BEST Arabidopsis thaliana protein match is: C2H2 and C2HC zinc fingers superfamily protein (TAIR:AT5G14010…	1	0.983162	0.0168383	0	-	-	-	-
TCONS_00026993	0.111196	0.388483	0.419969	0.331202	0.589142	0.688362	0.985196	46	mid maturation and DT	AT3G53180.1	XLOC_016474	AT3G53180	AT3G53180	=	glutamate-ammonia ligases;catalytics;glutamate-ammonia ligases; FUNCTIONS IN: glutamate-ammonia ligase activity, catalytic activity; INVOLVED IN: nitrogen compound metabolic process, N-terminal protein myristoylation, nitrogen fixation, metabolic process, glutamine biosynthetic process; EXPRESSED IN: 23 plant structures; EXPRESSED DURING: 13 growth stages; CONTAINS InterPro DOMAIN/s: Glutamine sy…	1	1	1e-07	6	specific;superfamily;specific;superfamily;superfamily;multi-dom	Gln-synt_C;Gln-synt_C superfamily;Amidohydro_2;metallo-dependent_hydrolases superfamily;Gln-synt_N superfamily;GlnA	-;-;N;N;-;-	Glutamine synthetase, catalytic domain; Glutamine synthetase, catalytic domain.;Glutamine synthetase, catalytic domain; Glutamine synthetase, catalytic domain.;Amidohydrolase; These proteins are amidohydrolases that are related to pfam01979.;Superfamily of metallo-dependent hydrolases (also called amidohydrolase superfamily) is a large group of proteins that show conservation in their 3-dimension…
TCONS_00026995	0.87291	0.867755	0.761693	0.470649	0.239669	0.047033	0	6	early and mid maturation	AT3G53190.1	XLOC_016475	AT3G53190	AT3G53190	=	Pectin lyase-like superfamily protein; CONTAINS InterPro DOMAIN/s: Pectin lyase fold/virulence factor (InterPro:IPR011050), AmbAllergen (InterPro:IPR018082), Pectate lyase/Amb allergen (InterPro:IPR002022), Pectin lyase fold (InterPro:IPR012334); BEST Arabidopsis thaliana protein match is: Pectin lyase-like superfamily protein (TAIR:AT5G04310.1); Has 1735 Blast hits to 1728 proteins in 275 specie…	1	1	1e-07	2	specific;superfamily	Amb_all;Pectate_lyase_3 superfamily	-;-	Amb_all domain; Amb_all domain.;Pectate lyase superfamily protein; This family of proteins possesses a beta helical structure like Pectate lyase. This family is most closely related to glycosyl hydrolase family 28.
TCONS_00026998	0.0951274	0.0927616	0.384338	0.637421	0.774275	0.869349	0.86739	1	mid maturation and DT	AT3G53230.1	XLOC_016478	AT3G53230	AT3G53230	=	ATPase, AAA-type, CDC48 protein; FUNCTIONS IN: hydrolase activity, nucleoside-triphosphatase activity, binding, nucleotide binding, ATP binding; INVOLVED IN: response to cadmium ion; LOCATED IN: cytosol, nucleolus, plasma membrane; EXPRESSED IN: 24 plant structures; EXPRESSED DURING: 13 growth stages; CONTAINS InterPro DOMAIN/s: ATPase, AAA+ type, core (InterPro:IPR003593), ATPase, AAA-type, core…	1	1	1e-07	9	specific;superfamily;specific;superfamily;specific;superfamily;specific;superfamily;multi-dom	AAA;ABC_ATPase superfamily;AAA;ABC_ATPase superfamily;CDC48_N;CDC48_N superfamily;CDC48_2;CDC48_2 superfamily;Cell_division_cycle_protein_48_homolog_MJ1156	-;-;-;-;-;-;-;-;-	The AAA+ (ATPases Associated with a wide variety of cellular Activities) superfamily represents an ancient group of ATPases belonging to the ASCE (for additional strand, catalytic E) division of the P-loop NTPase fold. The ASCE division also includes ABC, RecA-like, VirD4-like, PilT-like, and SF1/2 helicases. Members of the AAA+ ATPases function as molecular chaperons, ATPase subunits of protease…
TCONS_00026999	0.106378	0.0951837	0.376491	0.641624	0.759675	0.875426	0.865013	1	mid maturation and DT	AT3G53230.N2	XLOC_016478	AT3G53230	AT3G53230	j	ATPase, AAA-type, CDC48 protein; FUNCTIONS IN: hydrolase activity, nucleoside-triphosphatase activity, binding, nucleotide binding, ATP binding; INVOLVED IN: response to cadmium ion; LOCATED IN: cytosol, nucleolus, plasma membrane; EXPRESSED IN: 24 plant structures; EXPRESSED DURING: 13 growth stages; CONTAINS InterPro DOMAIN/s: ATPase, AAA+ type, core (InterPro:IPR003593), ATPase, AAA-type, core…	1	1	1e-07	7	specific;superfamily;specific;superfamily;specific;superfamily;multi-dom	AAA;ABC_ATPase superfamily;AAA;ABC_ATPase superfamily;CDC48_2;CDC48_2 superfamily;SpoVK	-;-;-;-;N;N;-	The AAA+ (ATPases Associated with a wide variety of cellular Activities) superfamily represents an ancient group of ATPases belonging to the ASCE (for additional strand, catalytic E) division of the P-loop NTPase fold. The ASCE division also includes ABC, RecA-like, VirD4-like, PilT-like, and SF1/2 helicases. Members of the AAA+ ATPases function as molecular chaperons, ATPase subunits of protease…
TCONS_00020691	0.399145	0.225924	0.175181	0.472761	0.645466	0.853024	0.939254	5	mid maturation and DT	AT2G27310.1	XLOC_012591	AT2G27310	AT2G27310	=	F-box family protein; BEST Arabidopsis thaliana protein match is: F-box family protein (TAIR:AT2G36090.1); Has 105 Blast hits to 105 proteins in 13 species: Archae - 0; Bacteria - 0; Metazoa - 0; Fungi - 0; Plants - 105; Viruses - 0; Other Eukaryotes - 0 (source: NCBI BLink).	1	1	1.13406e-07	0	-	-	-	-
TCONS_00028428	0.877461	0.877552	0.75262	0.457373	0.221797	0.0268817	0.0563893	6	early and mid maturation	AT3G05600.1	XLOC_017297	AT3G05600	AT3G05600	=	alpha/beta-Hydrolases superfamily protein; FUNCTIONS IN: epoxide hydrolase activity, catalytic activity; EXPRESSED IN: 17 plant structures; EXPRESSED DURING: 13 growth stages; CONTAINS InterPro DOMAIN/s: Epoxide hydrolase-like (InterPro:IPR000639), Alpha/beta hydrolase fold-1 (InterPro:IPR000073); BEST Arabidopsis thaliana protein match is: alpha/beta-Hydrolases superfamily protein (TAIR:AT4G0234…	1	1	1.2631e-07	2	superfamily;multi-dom	Esterase_lipase superfamily;MhpC	-;-	Esterases and lipases (includes fungal lipases, cholinesterases, etc.) These enzymes act on carboxylic esters (EC: 3.1.1.-). The catalytic apparatus involves three residues (catalytic triad): a serine, a glutamate or aspartate and a histidine.These catalytic residues are responsible for the nucleophilic attack on the carbonyl carbon atom of the ester bond. In contrast with other alpha/beta hydrol…
TCONS_00035909	0.0445166	0.248601	0.553571	0.578866	0.633025	0.771862	0.94482	19	mid maturation and DT	AT4G24220.2	XLOC_022024	AT4G24220	AWI31	=	VEIN PATTERNING 1 (VEP1); FUNCTIONS IN: binding, catalytic activity; INVOLVED IN: xylem and phloem pattern formation, response to wounding; LOCATED IN: cellular_component unknown; EXPRESSED IN: 25 plant structures; EXPRESSED DURING: 15 growth stages; CONTAINS InterPro DOMAIN/s: NAD(P)-binding domain (InterPro:IPR016040); BEST Arabidopsis thaliana protein match is: NAD(P)-binding Rossmann-fold sup…	1	1	1e-07	3	specific;superfamily;multi-dom	5beta-POR_like_SDR_a;SDR superfamily;WcaG	-;-;-	progesterone 5-beta-reductase-like proteins (5beta-POR), atypical (a) SDRs; 5beta-POR catalyzes the reduction of progesterone to 5beta-pregnane-3,20-dione in Digitalis plants. This subgroup of atypical-extended SDRs, shares the structure of an extended SDR, but has a different glycine-rich nucleotide binding motif (GXXGXXG) and lacks the YXXXK active site motif of classical and extended SDRs. Tyr…
TCONS_00035908	0.045654	0.246105	0.559721	0.578195	0.63119	0.769815	0.945371	19	mid maturation and DT	AT4G24220.1	XLOC_022024	AT4G24220	AWI31	=	VEIN PATTERNING 1 (VEP1); FUNCTIONS IN: binding, catalytic activity; INVOLVED IN: xylem and phloem pattern formation, response to wounding; LOCATED IN: cellular_component unknown; EXPRESSED IN: 25 plant structures; EXPRESSED DURING: 15 growth stages; CONTAINS InterPro DOMAIN/s: NAD(P)-binding domain (InterPro:IPR016040); BEST Arabidopsis thaliana protein match is: NAD(P)-binding Rossmann-fold sup…	1	1	1e-07	3	specific;superfamily;multi-dom	5beta-POR_like_SDR_a;SDR superfamily;WcaG	-;-;-	progesterone 5-beta-reductase-like proteins (5beta-POR), atypical (a) SDRs; 5beta-POR catalyzes the reduction of progesterone to 5beta-pregnane-3,20-dione in Digitalis plants. This subgroup of atypical-extended SDRs, shares the structure of an extended SDR, but has a different glycine-rich nucleotide binding motif (GXXGXXG) and lacks the YXXXK active site motif of classical and extended SDRs. Tyr…
TCONS_00035905	0.938895	0.868981	0.385851	0.192334	0.382248	0.224991	0.283151	43	early	AT4G24175.1	XLOC_022022	AT4G24175	AT4G24175	=	unknown protein; CONTAINS InterPro DOMAIN/s: Uncharacterised protein family UPF0307 (InterPro:IPR006839); Has 30201 Blast hits to 17322 proteins in 780 species: Archae - 12; Bacteria - 1396; Metazoa - 17338; Fungi - 3422; Plants - 5037; Viruses - 0; Other Eukaryotes - 2996 (source: NCBI BLink).	1	1	1e-07	2	specific;superfamily	DUF615;DUF615 superfamily	-;-	Protein of unknown function (DUF615); This family of bacterial proteins has no known function.;Protein of unknown function (DUF615); This family of bacterial proteins has no known function.
TCONS_00035904	0.973367	0.32692	0	0	0	0	0	12	early	AT4G24170.1	XLOC_022021	AT4G24170	AT4G24170	=	ATP binding microtubule motor family protein; FUNCTIONS IN: microtubule motor activity, ATP binding; INVOLVED IN: microtubule-based movement; EXPRESSED IN: 6 plant structures; EXPRESSED DURING: L mature pollen stage, M germinated pollen stage, 4 anthesis; CONTAINS InterPro DOMAIN/s: Kinesin, motor region, conserved site (InterPro:IPR019821), Protein of unknown function DUF3490 (InterPro:IPR021881…	1	1	1e-07	5	specific;superfamily;specific;superfamily;multi-dom	KISc_CENP_E;Motor_domain superfamily;DUF3490;DUF3490 superfamily;KIP1	-;-;-;-;C	Kinesin motor domain, CENP-E/KIP2-like subgroup, involved in chromosome movement and/or spindle elongation during mitosis. This catalytic (head) domain has ATPase activity and belongs to the larger group of P-loop NTPases. Kinesins are microtubule-dependent molecular motors that play important roles in intracellular transport and in cell division. In most kinesins, the motor domain is found at th…
TCONS_00042581	0.907056	0.81705	0.16324	0.152911	0.318976	0.41347	0.749779	3	early and DT	AT5G11240.1	XLOC_026031	AT5G11240	AT5G11240	=	transducin family protein / WD-40 repeat family protein; FUNCTIONS IN: nucleotide binding; INVOLVED IN: biological_process unknown; LOCATED IN: endomembrane system; EXPRESSED IN: 21 plant structures; EXPRESSED DURING: 13 growth stages; CONTAINS InterPro DOMAIN/s: WD40 repeat 2 (InterPro:IPR019782), WD40 repeat, conserved site (InterPro:IPR019775), WD40 repeat (InterPro:IPR001680), Small-subunit p…	1	1	1e-07	0	-	-	-	-
TCONS_00045540	0.16673	0.405123	0.570079	0.355052	0.563436	0.51695	0.970312	40	mid maturation and DT	AT5G46410.1	XLOC_027979	AT5G46410	SSP4	=	SCP1-like small phosphatase 4 (SSP4); CONTAINS InterPro DOMAIN/s: Dullard-like phosphatase domain (InterPro:IPR011948), NLI interacting factor (InterPro:IPR004274); BEST Arabidopsis thaliana protein match is: SCP1-like small phosphatase 4b (TAIR:AT4G18140.3); Has 30201 Blast hits to 17322 proteins in 780 species: Archae - 12; Bacteria - 1396; Metazoa - 17338; Fungi - 3422; Plants - 5037; Viruses …	1	1	1e-07	0	-	-	-	-
TCONS_00041974	0.949741	0.846694	0.347304	0.188391	0.248284	0.252475	0.471376	16	early	AT5G04800.2	XLOC_025691	AT5G04800	AT5G04800	=	Ribosomal S17 family protein; FUNCTIONS IN: structural constituent of ribosome; INVOLVED IN: translation; LOCATED IN: ribosome, intracellular; EXPRESSED IN: male gametophyte, pollen tube; EXPRESSED DURING: L mature pollen stage, M germinated pollen stage; CONTAINS InterPro DOMAIN/s: Ribosomal protein S17e (InterPro:IPR001210), Ribosomal protein S17e, conserved site (InterPro:IPR018273); BEST Arab…	1	0.989598	0.0104016	0	-	-	-	-
TCONS_00018408	0.849647	0.867116	0.693381	0.538227	0.395618	0	0	35	early and mid maturation	AT2G47500.1	XLOC_011043	AT2G47500	AT2G47500	=	P-loop nucleoside triphosphate hydrolases superfamily protein with CH (Calponin Homology) domain; FUNCTIONS IN: microtubule motor activity, ATP binding; INVOLVED IN: microtubule-based movement; EXPRESSED IN: 21 plant structures; EXPRESSED DURING: 12 growth stages; CONTAINS InterPro DOMAIN/s: Calponin-homology (InterPro:IPR016146), Calponin-like actin-binding (InterPro:IPR001715), Kinesin, motor d…	1	1	1e-07	5	specific;superfamily;specific;superfamily;multi-dom	KISc_C_terminal;Motor_domain superfamily;CH;CH superfamily;KIP1	-;-;-;-;C	Kinesin motor domain, KIFC2/KIFC3/ncd-like carboxy-terminal kinesins. Ncd is a spindle motor protein necessary for chromosome segregation in meiosis. KIFC2/KIFC3-like kinesins have been implicated in motility of the Golgi apparatus as well as dentritic and axonal transport in neurons. This catalytic (head) domain has ATPase activity and belongs to the larger group of P-loop NTPases. Kinesins are …
TCONS_00018406	0.718573	0.745549	0.684647	0.665322	0.502369	0.130887	0.0317825	8	early and mid maturation	AT2G47490.1	XLOC_011042	AT2G47490	ATNDT1	=	NAD+ transporter 1 (NDT1); CONTAINS InterPro DOMAIN/s: Mitochondrial carrier protein (InterPro:IPR002067), Mitochondrial substrate carrier (InterPro:IPR001993), Mitochondrial substrate/solute carrier (InterPro:IPR018108), Adenine nucleotide translocator 1 (InterPro:IPR002113); BEST Arabidopsis thaliana protein match is: NAD+ transporter 2 (TAIR:AT1G25380.1); Has 28896 Blast hits to 14510 proteins…	1	0.999993	7.34988e-06	6	specific;superfamily;specific;superfamily;specific;superfamily	Mito_carr;Mito_carr superfamily;Mito_carr;Mito_carr superfamily;Mito_carr;Mito_carr superfamily	-;-;N;N;N;N	Mitochondrial carrier protein; Mitochondrial carrier protein.;Mitochondrial carrier protein; Mitochondrial carrier protein.;Mitochondrial carrier protein; Mitochondrial carrier protein.;Mitochondrial carrier protein; Mitochondrial carrier protein.;Mitochondrial carrier protein; Mitochondrial carrier protein.;Mitochondrial carrier protein; Mitochondrial carrier protein.
TCONS_00048755	0.731351	0.776068	0.789202	0.616923	0.499786	0.0826599	0.0328205	8	early and mid maturation	AT5G12150.N3	XLOC_029770	AT5G12150	AT5G12150	j	Rho GTPase activation protein (RhoGAP) with PH domain; FUNCTIONS IN: Rho GTPase activator activity, phosphoinositide binding; INVOLVED IN: signal transduction; LOCATED IN: plasma membrane; EXPRESSED IN: 24 plant structures; EXPRESSED DURING: 13 growth stages; CONTAINS InterPro DOMAIN/s: Pleckstrin homology-type (InterPro:IPR011993), Rho GTPase activation protein (InterPro:IPR008936), Pleckstrin h…	1	1	1e-07	0	-	-	-	-
TCONS_00005754	0.907919	0.913069	0.452707	0.211557	0	0	0	45	early and mid maturation	AT1G67780.1	XLOC_003505	AT1G67780	AT1G67780	=	Zinc-finger domain of monoamine-oxidase A repressor R1 protein; CONTAINS InterPro DOMAIN/s: DDT domain superfamily (InterPro:IPR018501), DDT domain, subgroup (InterPro:IPR018500), Cell division cycle-associated protein (InterPro:IPR018866); BEST Arabidopsis thaliana protein match is: Zinc-finger domain of monoamine-oxidase A repressor R1 protein (TAIR:AT1G67270.1); Has 462 Blast hits to 453 prote…	1	1	1e-07	4	specific;superfamily;specific;superfamily	zf-4CXXC_R1;zf-4CXXC_R1 superfamily;DDT;DDT superfamily	-;-;-;-	Zinc-finger domain of monoamine-oxidase A repressor R1; R1 is a transcription factor repressor that inhibits monoamine oxidase A gene expression. This domain is a four-CXXC zinc finger putative DNA-binding domain found at the C-terminal end of R1. The domain carries 12 cysteines of which four pairs are of the CXXC type.;Zinc-finger domain of monoamine-oxidase A repressor R1; R1 is a transcription…
TCONS_00016533	0.530046	0.506264	0.251677	0.104473	0.293792	0.868073	0.973328	15	early and DT	AT2G30140.1	XLOC_010048	AT2G30140	AT2G30140	=	UDP-Glycosyltransferase superfamily protein; CONTAINS InterPro DOMAIN/s: UDP-glucuronosyl/UDP-glucosyltransferase (InterPro:IPR002213); BEST Arabidopsis thaliana protein match is: UDP-Glycosyltransferase superfamily protein (TAIR:AT2G30150.1); Has 7928 Blast hits to 7876 proteins in 486 species: Archae - 0; Bacteria - 504; Metazoa - 2238; Fungi - 27; Plants - 5010; Viruses - 79; Other Eukaryotes …	1	1	1e-07	3	specific;superfamily;multi-dom	GT1_Gtf_like;Glycosyltransferase_GTB_type superfamily;PLN02410	-;-;-	This family includes the Gtfs, a group of homologous glycosyltransferases involved in the final stages of the biosynthesis of antibiotics vancomycin and related chloroeremomycin. Gtfs transfer sugar moieties from an activated NDP-sugar donor to the oxidatively cross-linked heptapeptide core of vancomycin group antibiotics. The core structure is important for the bioactivity of the antibiotics.;Gl…
TCONS_00016534	0.52766	0.505297	0.260634	0.108138	0.270933	0.867359	0.974049	15	early and DT	AT2G30140.2	XLOC_010048	AT2G30140	AT2G30140	=	UDP-Glycosyltransferase superfamily protein; CONTAINS InterPro DOMAIN/s: UDP-glucuronosyl/UDP-glucosyltransferase (InterPro:IPR002213); BEST Arabidopsis thaliana protein match is: UDP-Glycosyltransferase superfamily protein (TAIR:AT2G30150.1); Has 7928 Blast hits to 7876 proteins in 486 species: Archae - 0; Bacteria - 504; Metazoa - 2238; Fungi - 27; Plants - 5010; Viruses - 79; Other Eukaryotes …	1	1	1e-07	3	specific;superfamily;multi-dom	GT1_Gtf_like;Glycosyltransferase_GTB_type superfamily;PLN02210	-;-;-	This family includes the Gtfs, a group of homologous glycosyltransferases involved in the final stages of the biosynthesis of antibiotics vancomycin and related chloroeremomycin. Gtfs transfer sugar moieties from an activated NDP-sugar donor to the oxidatively cross-linked heptapeptide core of vancomycin group antibiotics. The core structure is important for the bioactivity of the antibiotics.;Gl…
TCONS_00004084	0	0	0	0	0	0.929689	0.979232	38	DT	AT1G48745.1	XLOC_002449	AT1G48745	AT1G48745	=	unknown protein; Has 7 Blast hits to 7 proteins in 3 species: Archae - 0; Bacteria - 0; Metazoa - 0; Fungi - 0; Plants - 7; Viruses - 0; Other Eukaryotes - 0 (source: NCBI BLink).	1	0.961737	0.0382629	0	-	-	-	-
TCONS_00004085	0	0	0	0	0	0.317726	0.996077	41	DT	AT1G48750.1	XLOC_002450	AT1G48750	AT1G48750	=	Bifunctional inhibitor/lipid-transfer protein/seed storage 2S albumin superfamily protein; FUNCTIONS IN: lipid binding; INVOLVED IN: lipid transport; LOCATED IN: endomembrane system; EXPRESSED IN: 22 plant structures; EXPRESSED DURING: 13 growth stages; CONTAINS InterPro DOMAIN/s: Bifunctional inhibitor/plant lipid transfer protein/seed storage (InterPro:IPR016140), Plant lipid transfer protein/s…	1	0.979726	0.020274	2	specific;superfamily	nsLTP2;AAI_LTSS superfamily	-;-	nsLTP2: Non-specific lipid-transfer protein type 2 (nsLTP2) subfamily; Plant nsLTPs are small, soluble proteins that facilitate the transfer of fatty acids, phospholipids, glycolipids, and steroids between membranes. In addition to lipid transport and assembly, nsLTPs also play a key role in the defense of plants against pathogens. There are two closely-related types of nsLTPs, types 1 and 2, whi…
TCONS_00004082	0.136401	0.403442	0.735266	0.615386	0.717712	0.64275	0.677471	39	mid maturation and DT	AT1G48710.1	XLOC_002447	AT1G48710	AT1G48710	=	copia-like retrotransposon family, has a 1.1e-252 P-value blast match to gb|AAO73529.1| gag-pol polyprotein (Glycine max) (SIRE1) (Ty1_Copia-family)	1	1	1e-07	15	specific;superfamily;specific;superfamily;specific;superfamily;specific;superfamily;specific;superfamily;specific;superfamily;specific;superfamily;multi-dom	RNase_HI_RT_Ty1;RNase_H_like superfamily;RVT_2;RVT_2 superfamily;UBN2;UBN2 superfamily;rve;rve superfamily;gag_pre-integrs;gag_pre-integrs superfamily;DUF4219;DUF4219 superfamily;zf-CCHC;zf-CCHC superfamily;Tra5	-;-;-;-;-;-;-;-;-;-;-;-;-;-;N	Ty1/Copia family of RNase HI in long-term repeat retroelements; Ribonuclease H (RNase H) enzymes are divided into two major families, Type 1 and Type 2, based on amino acid sequence similarities and biochemical properties. RNase H is an endonuclease that cleaves the RNA strand of an RNA/DNA hybrid in a sequence non-specific manner in the presence of divalent cations. RNase H is widely present in …
TCONS_00045055	0.0988179	0.434689	0.871325	0.802358	0.606381	0.264486	0.29444	36	mid maturation	AT5G41612.1	XLOC_027671	AT5G41612	AT5G41612	=		-1	2.11088e-08	1	0	-	-	-	-
TCONS_00045053	0.817052	0.83094	0.756468	0.599618	0.391621	0.0848309	0.0395231	35	early and mid maturation	AT5G41600.1	XLOC_027669	AT5G41600	BTI3	=	VIRB2-interacting protein 3 (BTI3); INVOLVED IN: biological_process unknown; LOCATED IN: endoplasmic reticulum, plasma membrane, endoplasmic reticulum membrane; EXPRESSED IN: 23 plant structures; EXPRESSED DURING: 13 growth stages; CONTAINS InterPro DOMAIN/s: Reticulon (InterPro:IPR003388); BEST Arabidopsis thaliana protein match is: Reticulan like protein B3 (TAIR:AT1G64090.1); Has 1807 Blast hi…	1	0.999981	1.94401e-05	0	-	-	-	-
TCONS_00040697	0.87499	0.867183	0.684079	0.501376	0.3611	0.0540886	0	17	early and mid maturation	AT4G31760.1	XLOC_024973	AT4G31760	AT4G31760	=	Peroxidase superfamily protein; FUNCTIONS IN: peroxidase activity, heme binding; INVOLVED IN: oxidation reduction, response to oxidative stress; LOCATED IN: endomembrane system; EXPRESSED IN: shoot apex, embryo, flower, seed; EXPRESSED DURING: petal differentiation and expansion stage, E expanded cotyledon stage, D bilateral stage; CONTAINS InterPro DOMAIN/s: Haem peroxidase (InterPro:IPR010255),…	1	1	1e-07	2	specific;superfamily	secretory_peroxidase;plant_peroxidase_like superfamily	-;-	Horseradish peroxidase and related secretory plant peroxidases; Secretory peroxidases belong to class III of the plant heme-dependent peroxidase superfamily. All members of the superfamily share a heme prosthetic group and catalyze a multistep oxidative reaction involving hydrogen peroxide as the electron acceptor. Class III peroxidases are found in the extracellular space or in the vacuole in pl…
TCONS_00028125	0.895909	0.900248	0.604544	0.292273	0.272507	0.103135	0.263082	26	early and mid maturation	AT3G02660.N2	XLOC_017123	AT3G02660	emb2768	j	EMBRYO DEFECTIVE 2768 (emb2768); FUNCTIONS IN: RNA binding, tyrosine-tRNA ligase activity, aminoacyl-tRNA ligase activity, nucleotide binding, ATP binding; INVOLVED IN: tRNA aminoacylation for protein translation, embryo development ending in seed dormancy; LOCATED IN: mitochondrion, chloroplast; EXPRESSED IN: 23 plant structures; EXPRESSED DURING: 14 growth stages; CONTAINS InterPro DOMAIN/s: Am…	1	0.999999	1.35796e-06	3	specific;superfamily;superfamily	S4;S4 superfamily;nt_trans superfamily	-;-;N	S4/Hsp/ tRNA synthetase RNA-binding domain; The domain surface is populated by conserved, charged residues that define a likely RNA-binding site; Found in stress proteins, ribosomal proteins and tRNA synthetases; This may imply a hitherto unrecognized functional similarity between these three protein classes.;S4/Hsp/ tRNA synthetase RNA-binding domain; The domain surface is populated by conserved…
TCONS_00028126	0.896828	0.900736	0.609048	0.289547	0.270841	0.102605	0.257472	26	early and mid maturation	AT3G02660.1	XLOC_017123	AT3G02660	emb2768	=	EMBRYO DEFECTIVE 2768 (emb2768); FUNCTIONS IN: RNA binding, tyrosine-tRNA ligase activity, aminoacyl-tRNA ligase activity, nucleotide binding, ATP binding; INVOLVED IN: tRNA aminoacylation for protein translation, embryo development ending in seed dormancy; LOCATED IN: mitochondrion, chloroplast; EXPRESSED IN: 23 plant structures; EXPRESSED DURING: 14 growth stages; CONTAINS InterPro DOMAIN/s: Am…	1	1	1e-07	5	specific;superfamily;specific;superfamily;multi-dom	TyrRS_core;nt_trans superfamily;S4;S4 superfamily;PRK05912	-;-;-;-;-	catalytic core domain of tyrosinyl-tRNA synthetase; Tyrosinyl-tRNA synthetase (TyrRS) catalytic core domain. TyrRS is a homodimer which attaches Tyr to the appropriate tRNA. TyrRS is a class I tRNA synthetases, so it aminoacylates the 2&apos;-OH of the nucleotide at the 3&apos; end of the tRNA. The core domain is based on the Rossman fold and is responsible for the ATP-dependent formationof the e…
TCONS_00034355	0.871276	0.896277	0.638223	0.450462	0.344951	0.136659	0.0550879	17	early and mid maturation	AT4G08950.1	XLOC_021097	AT4G08950	EXO	=	EXORDIUM (EXO); FUNCTIONS IN: molecular_function unknown; INVOLVED IN: response to brassinosteroid stimulus; LOCATED IN: cell wall, plant-type cell wall; EXPRESSED IN: 21 plant structures; EXPRESSED DURING: 13 growth stages; CONTAINS InterPro DOMAIN/s: Phosphate-induced protein 1 (InterPro:IPR006766); BEST Arabidopsis thaliana protein match is: Phosphate-responsive 1 family protein (TAIR:AT1G3514…	1	0.999999	9.30872e-07	2	specific;superfamily	Phi_1;Phi_1 superfamily	-;-	Phosphate-induced protein 1 conserved region; Family of conserved plant proteins. Conserved region identified in a phosphate-induced protein of unknown function.;Phosphate-induced protein 1 conserved region; Family of conserved plant proteins. Conserved region identified in a phosphate-induced protein of unknown function.
TCONS_00034353	0.0349237	0.305891	0.861364	0.758327	0.669251	0.61659	0.435418	4	mid maturation and DT	AT4G08930.1	XLOC_021095	AT4G08930	ATAPRL6	=	APR-like 6 (APRL6); INVOLVED IN: cell redox homeostasis; LOCATED IN: endomembrane system; EXPRESSED IN: 23 plant structures; EXPRESSED DURING: 13 growth stages; CONTAINS InterPro DOMAIN/s: Thioredoxin fold (InterPro:IPR012335), Thioredoxin-like fold (InterPro:IPR012336), Thioredoxin domain (InterPro:IPR013766); BEST Arabidopsis thaliana protein match is: APR-like 4 (TAIR:AT1G34780.1); Has 764 Bla…	1	0.999998	1.74899e-06	2	specific;superfamily	PDI_a_ERp44_like;Thioredoxin_like superfamily	-;-	PDIa family, endoplasmic reticulum protein 44 (ERp44)-like subfamily; composed of uncharacterized PDI-like eukaryotic proteins containing only one redox active TRX (a) domain with a CXXS motif, similar to ERp44. CXXS is still a redox active motif; however, the mixed disulfide formed with the substrate is more stable than those formed by CXXC motif proteins. PDI-related proteins are usually involv…
TCONS_00034351	0.627723	0.750121	0.728684	0.490063	0.494125	0.117386	0.0848281	8	early and mid maturation	AT4G08920.1	XLOC_021094	AT4G08920	HY4	=	cryptochrome 1 (CRY1); CONTAINS InterPro DOMAIN/s: Rossmann-like alpha/beta/alpha sandwich fold (InterPro:IPR014729), Cryptochrome/DNA photolyase, class 1 conserved site, C-terminal (InterPro:IPR018394), DNA photolyase, N-terminal (InterPro:IPR006050), Cryptochrome C-terminal (InterPro:IPR020978), DNA photolyase, FAD-binding/Cryptochrome, C-terminal (InterPro:IPR005101), Cryptochrome, plant (Inte…	1	1	1e-07	7	specific;superfamily;specific;superfamily;specific;superfamily;multi-dom	FAD_binding_7;FAD_binding_7 superfamily;DNA_photolyase;DNA_photolyase superfamily;Cryptochrome_C;Cryptochrome_C superfamily;crypt_chrom_pln	-;-;-;-;-;-;-	FAD binding domain of DNA photolyase; FAD binding domain of DNA photolyase.;FAD binding domain of DNA photolyase; FAD binding domain of DNA photolyase.;DNA photolyase; This domain binds a light harvesting cofactor.;DNA photolyase; This domain binds a light harvesting cofactor.;Blue/Ultraviolet sensing protein C terminal; This domain family is found in eukaryotes, and is typically between 113 and …
TCONS_00034350	0.833774	0.810705	0.645242	0.586971	0.574645	0.106713	0	35	early and mid maturation	AT4G08910.1	XLOC_021093	AT4G08910	AT4G08910	=	unknown protein; BEST Arabidopsis thaliana protein match is: unknown protein (TAIR:AT1G78170.1); Has 68 Blast hits to 68 proteins in 13 species: Archae - 0; Bacteria - 0; Metazoa - 0; Fungi - 0; Plants - 64; Viruses - 0; Other Eukaryotes - 4 (source: NCBI BLink).	1	0.999962	3.80717e-05	0	-	-	-	-
TCONS_00032024	0.860659	0.906757	0.767771	0.358383	0.15173	0.0729677	0.0644401	6	early and mid maturation	AT3G50820.1	XLOC_019638	AT3G50820	PSBO2	=	photosystem II subunit O-2 (PSBO2); FUNCTIONS IN: oxygen evolving activity, poly(U) RNA binding; INVOLVED IN: photosynthesis, light reaction, photoinhibition, photosystem II assembly, photosystem II stabilization, regulation of protein amino acid dephosphorylation; LOCATED IN: in 9 components; EXPRESSED IN: 24 plant structures; EXPRESSED DURING: 14 growth stages; CONTAINS InterPro DOMAIN/s: Photo…	1	1	1.14599e-07	3	specific;superfamily;multi-dom	PLN00037;PLN00037 superfamily;MSP	-;-;-	photosystem II oxygen-evolving enhancer protein 1; Provisional;photosystem II oxygen-evolving enhancer protein 1; Provisional;Manganese-stabilizing protein / photosystem II polypeptide; This family consists of the 33 KDa photosystem II polypeptide from the oxygen evolving complex (OEC) of plants and cyanobacteria. The protein is also known as the manganese-stabilizing protein as it is associated …
TCONS_00042872	0.860829	0.669403	0.173501	0.189782	0.207278	0.728436	0.805486	31	early and DT	AT5G14920.2	XLOC_026190	AT5G14920	AT5G14920	=	Gibberellin-regulated family protein; INVOLVED IN: response to gibberellin stimulus; LOCATED IN: endomembrane system; EXPRESSED IN: 22 plant structures; EXPRESSED DURING: 13 growth stages; Has 177972 Blast hits to 67014 proteins in 2759 species: Archae - 778; Bacteria - 39574; Metazoa - 64340; Fungi - 23851; Plants - 18819; Viruses - 6445; Other Eukaryotes - 24165 (source: NCBI BLink).	1	0.995525	0.00447541	0	-	-	-	-
TCONS_00002019	0.308602	0.382861	0.280504	0.207362	0.331182	0.869559	0.985591	47	early and DT	AT1G20620.5	XLOC_001092	AT1G20620	CAT3	=	catalase 3 (CAT3); FUNCTIONS IN: catalase activity, cobalt ion binding; INVOLVED IN: in 7 processes; LOCATED IN: in 9 components; EXPRESSED IN: 29 plant structures; EXPRESSED DURING: 17 growth stages; CONTAINS InterPro DOMAIN/s: Catalase-like domain, haem-dependent (InterPro:IPR020835), Catalase related subgroup (InterPro:IPR018028), Catalase (InterPro:IPR002226), Catalase, N-terminal (InterPro:I…	1	1	1e-07	3	specific;superfamily;multi-dom	catalase_clade_1;catalase_like superfamily;PLN02609	-;-;-	Clade 1 of the heme-binding enzyme catalase; Catalase is a ubiquitous enzyme found in both prokaryotes and eukaryotes, which is involved in the protection of cells from the toxic effects of peroxides. It catalyzes the conversion of hydrogen peroxide to water and molecular oxygen. Catalases also utilize hydrogen peroxide to oxidize various substrates such as alcohol or phenols. Clade 1 catalases a…
TCONS_00034825	0.190615	0.334242	0.303365	0.371728	0.468095	0.707641	0.991547	46	mid maturation and DT	AT4G13830.1	XLOC_021400	AT4G13830	J20	=	DNAJ-like 20 (J20); FUNCTIONS IN: heat shock protein binding; INVOLVED IN: protein folding, response to stress; LOCATED IN: nucleus; EXPRESSED IN: 23 plant structures; EXPRESSED DURING: 13 growth stages; CONTAINS InterPro DOMAIN/s: Molecular chaperone, heat shock protein, Hsp40, DnaJ (InterPro:IPR015609), Heat shock protein DnaJ, N-terminal (InterPro:IPR001623), Heat shock protein DnaJ, conserved…	1	0.938677	0.0613226	3	specific;superfamily;multi-dom	DnaJ;DnaJ superfamily;DnaJ	-;-;C	DnaJ domain or J-domain. DnaJ/Hsp40 (heat shock protein 40) proteins are highly conserved and play crucial roles in protein translation, folding, unfolding, translocation, and degradation. They act primarily by stimulating the ATPase activity of Hsp70s, an important chaperonine family. Hsp40 proteins are characterized by the presence of a J domain, which mediates the interaction with Hsp70. They …
TCONS_00034826	0.268618	0.323134	0.285744	0.363537	0.396186	0.705135	0.992632	46	mid maturation and DT	AT4G13830.2	XLOC_021400	AT4G13830	J20	=	DNAJ-like 20 (J20); FUNCTIONS IN: heat shock protein binding; INVOLVED IN: protein folding, response to stress; LOCATED IN: nucleus; EXPRESSED IN: 23 plant structures; EXPRESSED DURING: 13 growth stages; CONTAINS InterPro DOMAIN/s: Molecular chaperone, heat shock protein, Hsp40, DnaJ (InterPro:IPR015609), Heat shock protein DnaJ, N-terminal (InterPro:IPR001623), Heat shock protein DnaJ, conserved…	1	0.996462	0.00353763	3	specific;superfamily;multi-dom	DnaJ;DnaJ superfamily;DnaJ	-;-;C	DnaJ domain or J-domain. DnaJ/Hsp40 (heat shock protein 40) proteins are highly conserved and play crucial roles in protein translation, folding, unfolding, translocation, and degradation. They act primarily by stimulating the ATPase activity of Hsp70s, an important chaperonine family. Hsp40 proteins are characterized by the presence of a J domain, which mediates the interaction with Hsp70. They …
TCONS_00051522	0.0822241	0.214671	0.191671	0.667566	0.830031	0.868886	0.824369	29	mid maturation and DT	AT5G44410.1	XLOC_031563	AT5G44410	AT5G44410	=	FAD-binding Berberine family protein; FUNCTIONS IN: electron carrier activity, oxidoreductase activity, FAD binding, catalytic activity; INVOLVED IN: oxidation reduction; LOCATED IN: endomembrane system; EXPRESSED IN: 22 plant structures; EXPRESSED DURING: 13 growth stages; CONTAINS InterPro DOMAIN/s: FAD-binding, type 2 (InterPro:IPR016166), Oxygen oxidoreductase covalent FAD-binding site (Inter…	1	1	1e-07	0	-	-	-	-
TCONS_00012946	0.115252	0.372788	0.591805	0.57537	0.485897	0.597951	0.907714	40	mid maturation and DT	AT1G71190.2	XLOC_007778	AT1G71190	SAG18	=	senescence associated gene 18 (SAG18); LOCATED IN: endomembrane system; EXPRESSED IN: 24 plant structures; EXPRESSED DURING: 14 growth stages; BEST Arabidopsis thaliana protein match is: Alkaline phytoceramidase (aPHC) (TAIR:AT5G11870.2).	1	0.999951	4.92983e-05	0	-	-	-	-
TCONS_00047960	0	0.0334252	0.437071	0.604507	0.753298	0.859972	0.90294	1	mid maturation and DT	AT5G04000.1	XLOC_029347	AT5G04000	AT5G04000	=	unknown protein; FUNCTIONS IN: molecular_function unknown; INVOLVED IN: biological_process unknown; LOCATED IN: cellular_component unknown; EXPRESSED IN: inflorescence meristem, hypocotyl.	1	0.98925	0.0107496	0	-	-	-	-
TCONS_00047961	0	0	0.314881	0.522317	0.733912	0.896552	0.926443	1	mid maturation and DT	AT5G04010.1	XLOC_029348	AT5G04010	AT5G04010	=	F-box family protein; CONTAINS InterPro DOMAIN/s: F-box domain, Skp2-like (InterPro:IPR022364); BEST Arabidopsis thaliana protein match is: unknown protein (TAIR:AT5G03920.1); Has 37 Blast hits to 37 proteins in 11 species: Archae - 0; Bacteria - 0; Metazoa - 0; Fungi - 0; Plants - 37; Viruses - 0; Other Eukaryotes - 0 (source: NCBI BLink).	1	1	2.69373e-07	0	-	-	-	-
TCONS_00022731	0.469865	0.512549	0.449396	0.431484	0.772666	0.792424	0.0618575	25	early and mid maturation	UnknownGene_116	XLOC_013766	-	XLOC_013766	u	-	-1	1.08404e-08	1	0	-	-	-	-
TCONS_00010097	0.113509	0.407213	0.575701	0.406895	0.548209	0.67179	0.876244	40	mid maturation and DT	AT1G32400.N4	XLOC_005947	AT1G32400	TOM2A	j	tobamovirus multiplication 2A (TOM2A); FUNCTIONS IN: protein binding; INVOLVED IN: viral replication complex formation and maintenance; LOCATED IN: vacuole, membrane; EXPRESSED IN: 24 plant structures; EXPRESSED DURING: 15 growth stages; CONTAINS InterPro DOMAIN/s: Tetraspanin (InterPro:IPR018499); BEST Arabidopsis thaliana protein match is: Tetraspanin family protein (TAIR:AT2G20230.1); Has 3533…	1	0.999964	3.61911e-05	1	multi-dom	Tetraspannin	C	Tetraspanin family; Tetraspanin family.
TCONS_00011323	0.900716	0.895569	0.683557	0.325293	0.191869	0.180006	0.136359	26	early and mid maturation	AT1G53170.1	XLOC_006810	AT1G53170	ATERF-8	=	ethylene response factor 8 (ERF8); CONTAINS InterPro DOMAIN/s: DNA-binding, integrase-type (InterPro:IPR016177), Pathogenesis-related transcriptional factor/ERF, DNA-binding (InterPro:IPR001471); BEST Arabidopsis thaliana protein match is: ethylene responsive element binding factor 4 (TAIR:AT3G15210.1); Has 5970 Blast hits to 5718 proteins in 254 species: Archae - 0; Bacteria - 2; Metazoa - 0; Fu…	1	0.998743	0.0012568	2	specific;superfamily	AP2;AP2 superfamily	-;-	DNA-binding domain found in transcription regulators in plants such as APETALA2 and EREBP (ethylene responsive element binding protein). In EREBPs the domain specifically binds to the 11bp GCC box of the ethylene response element (ERE), a promotor element essential for ethylene responsiveness. EREBPs and the C-repeat binding factor CBF1, which is involved in stress response, contain a single copy…
TCONS_00052179	0.939633	0.878185	0.482681	0.295975	0.244047	0.180642	0.189143	0	early	AT5G51590.N2	XLOC_031985	AT5G51590	AT5G51590	j	AT hook motif DNA-binding family protein; FUNCTIONS IN: DNA binding; INVOLVED IN: biological_process unknown; LOCATED IN: cellular_component unknown; EXPRESSED IN: 19 plant structures; EXPRESSED DURING: 9 growth stages; CONTAINS InterPro DOMAIN/s: Protein of unknown function DUF296 (InterPro:IPR005175), AT hook, DNA-binding motif (InterPro:IPR017956); BEST Arabidopsis thaliana protein match is: A…	1	0.998357	0.00164327	0	-	-	-	-
TCONS_00004055	0.83062	0.842617	0.758074	0.619652	0.3094	0	0.0504201	35	early and mid maturation	AT1G48480.1	XLOC_002435	AT1G48480	RKL1	=	receptor-like kinase 1 (RKL1); FUNCTIONS IN: protein serine/threonine kinase activity, kinase activity, ATP binding; INVOLVED IN: transmembrane receptor protein tyrosine kinase signaling pathway, protein amino acid phosphorylation; LOCATED IN: plasma membrane; EXPRESSED IN: 23 plant structures; EXPRESSED DURING: 13 growth stages; CONTAINS InterPro DOMAIN/s: Protein kinase, ATP binding site (Inter…	1	1	1e-07	7	specific;superfamily;specific;superfamily;multi-dom;multi-dom;multi-dom	STKc_IRAK;PKc_like superfamily;LRRNT_2;LRRNT_2 superfamily;STYKc;LRR_8;LRR_8	-;-;-;-;-;-;N	Catalytic domain of the Serine/Threonine kinases, Interleukin-1 Receptor Associated Kinases and related STKs; STKs catalyze the transfer of the gamma-phosphoryl group from ATP to serine/threonine residues on protein substrates. IRAKs are involved in Toll-like receptor (TLR) and interleukin-1 (IL-1) signalling pathways, and are thus critical in regulating innate immune responses and inflammation. …
TCONS_00004054	0.0204369	0.350385	0.828289	0.699206	0.727555	0.624093	0.546101	4	mid maturation and DT	AT1G48470.1	XLOC_002434	AT1G48470	GLN1	=	glutamine synthetase 1;5 (GLN1;5); FUNCTIONS IN: glutamate-ammonia ligase activity; INVOLVED IN: nitrogen compound metabolic process, glutamine biosynthetic process; LOCATED IN: chloroplast; EXPRESSED IN: 10 plant structures; EXPRESSED DURING: L mature pollen stage, 4 anthesis, petal differentiation and expansion stage, E expanded cotyledon stage; CONTAINS InterPro DOMAIN/s: Glutamine synthetase,…	1	1	1e-07	5	specific;superfamily;specific;superfamily;multi-dom	Gln-synt_C;Gln-synt_C superfamily;Gln-synt_N;Gln-synt_N superfamily;PLN02284	-;-;-;-;-	Glutamine synthetase, catalytic domain; Glutamine synthetase, catalytic domain.;Glutamine synthetase, catalytic domain; Glutamine synthetase, catalytic domain.;Glutamine synthetase, beta-Grasp domain; Glutamine synthetase, beta-Grasp domain.;Glutamine synthetase, beta-Grasp domain; Glutamine synthetase, beta-Grasp domain.;glutamine synthetase
TCONS_00027739	0.912638	0.843312	0.343537	0.143699	0.250892	0.298369	0.585055	16	early	AT3G61140.1	XLOC_016899	AT3G61140	SK31	=	FUSCA 6 (FUS6); CONTAINS InterPro DOMAIN/s: Proteasome component (PCI) domain (InterPro:IPR000717), 26S proteasome, regulatory subunit Rpn7 (InterPro:IPR019585); BEST Arabidopsis thaliana protein match is: COP9 signalosome complex-related / CSN complex-related (TAIR:AT3G12850.1); Has 1199 Blast hits to 1198 proteins in 240 species: Archae - 0; Bacteria - 0; Metazoa - 515; Fungi - 231; Plants - 31…	1	1	1e-07	4	specific;superfamily;specific;superfamily	RPN7;RPN7 superfamily;PCI;PCI superfamily	-;-;-;-	26S proteasome subunit RPN7; RPN7 (known as the non ATPase regulatory subunit 6 in higher eukaryotes) is one of the lid subunits of the 26S proteasome and has been shown in Saccharomyces cerevisiae to be required for structural integrity. The 26S proteasome is is involved in the ATP-dependent degradation of ubiquitinated proteins.;26S proteasome subunit RPN7; RPN7 (known as the non ATPase regulat…
TCONS_00004052	0.886671	0.750203	0.133782	0.139256	0.252565	0.618761	0.795809	31	early and DT	AT1G48460.N3	XLOC_002433	AT1G48460	AT1G48460	j	unknown protein; FUNCTIONS IN: molecular_function unknown; INVOLVED IN: biological_process unknown; LOCATED IN: chloroplast envelope; EXPRESSED IN: 21 plant structures; EXPRESSED DURING: 13 growth stages; BEST Arabidopsis thaliana protein match is: unknown protein (TAIR:AT5G63040.1); Has 60 Blast hits to 60 proteins in 14 species: Archae - 0; Bacteria - 0; Metazoa - 0; Fungi - 0; Plants - 60; Vir…	1	0.999999	1.34645e-06	0	-	-	-	-
TCONS_00009890	0.098564	0.576234	0.954139	0.724679	0.48969	0.251501	0.243408	36	mid maturation	AT1G30220.1	XLOC_005814	AT1G30220	ATINT2	=	inositol transporter 2 (INT2); CONTAINS InterPro DOMAIN/s: Sugar transporter, conserved site (InterPro:IPR005829), Major facilitator superfamily (InterPro:IPR020846), General substrate transporter (InterPro:IPR005828), Sugar/inositol transporter (InterPro:IPR003663), Major facilitator superfamily, general substrate transporter (InterPro:IPR016196); BEST Arabidopsis thaliana protein match is: inos…	1	1	1e-07	5	specific;superfamily;specific;superfamily;multi-dom	MFS;MFS superfamily;PSI;PSI superfamily;Membrane_transporter	-;-;-;-;-	The Major Facilitator Superfamily (MFS) is a large and diverse group of secondary transporters that includes uniporters, symporters, and antiporters. MFS proteins facilitate the transport across cytoplasmic or internal membranes of a variety of substrates including ions, sugar phosphates, drugs, neurotransmitters, nucleosides, amino acids, and peptides. They do so using the electrochemical potent…
TCONS_00049045	0.758156	0.786095	0.716154	0.615253	0.511878	0.234409	0.00633608	23	early and mid maturation	AT5G15050.1	XLOC_029915	AT5G15050	AT5G15050	=	Core-2/I-branching beta-1,6-N-acetylglucosaminyltransferase family protein; FUNCTIONS IN: transferase activity, transferring glycosyl groups, acetylglucosaminyltransferase activity; INVOLVED IN: carbohydrate biosynthetic process; LOCATED IN: membrane; EXPRESSED IN: 23 plant structures; EXPRESSED DURING: 13 growth stages; CONTAINS InterPro DOMAIN/s: Glycosyl transferase, family 14 (InterPro:IPR003…	1	1	1e-07	0	-	-	-	-
TCONS_00008769	0	0	0	0	0	0.929254	0.979069	38	DT	AT1G17147.1	XLOC_005147	AT1G17147	AT1G17147	=	VQ motif-containing protein; FUNCTIONS IN: molecular_function unknown; INVOLVED IN: biological_process unknown; LOCATED IN: cellular_component unknown; CONTAINS InterPro DOMAIN/s: VQ (InterPro:IPR008889); BEST Arabidopsis thaliana protein match is: VQ motif-containing protein (TAIR:AT1G78410.1); Has 30201 Blast hits to 17322 proteins in 780 species: Archae - 12; Bacteria - 1396; Metazoa - 17338; …	1	0.986006	0.0139943	2	specific;superfamily	VQ;VQ superfamily	-;-	VQ motif; This short motif is found in a variety of plant proteins. These proteins vary greatly in length and are mostly composed of low complexity regions. They all conserve a short motif FXhVQChTG, where X is any amino acid and h is a hydrophobic amino acid. The function of this motif is uncertain, however one protein in this family has been found to bind the SigA sigma factor. It would seem pl…
TCONS_00000570	0.370794	0.470654	0.934929	0.740351	0.619173	0.116172	0.106669	36	mid maturation	AT1G06490.1	XLOC_000296	AT1G06490	ATGSL07	=	glucan synthase-like 7 (GSL07); FUNCTIONS IN: transferase activity, transferring glycosyl groups, 1,3-beta-glucan synthase activity; INVOLVED IN: 1,3-beta-glucan biosynthetic process; LOCATED IN: 1,3-beta-glucan synthase complex, membrane; EXPRESSED IN: 20 plant structures; EXPRESSED DURING: 13 growth stages; CONTAINS InterPro DOMAIN/s: Glycosyl transferase, family 48 (InterPro:IPR003440); BEST A…	1	1	1e-07	3	superfamily;specific;superfamily	Glucan_synthase superfamily;FKS1_dom1;FKS1_dom1 superfamily	-;-;-	1,3-beta-glucan synthase component; This family consists of various 1,3-beta-glucan synthase components including Gls1, Gls2 and Gls3 from yeast. 1,3-beta-glucan synthase EC:2.4.1.34 also known as callose synthase catalyses the formation of a beta-1,3-glucan polymer that is a major component of the fungal cell wall. The reaction catalysed is:- UDP-glucose + {(1,3)-beta-D-glucosyl}(N) &lt;=&gt; UD…
TCONS_00000172	0.80325	0.820473	0.705273	0.579305	0.475772	0.147163	0.0143335	35	early and mid maturation	AT1G02500.1	XLOC_000080	AT1G02500	MAT1	=	S-adenosylmethionine synthetase 1 (SAM1); FUNCTIONS IN: methionine adenosyltransferase activity; INVOLVED IN: response to cadmium ion, response to salt stress, ethylene biosynthetic process, S-adenosylmethionine biosynthetic process; LOCATED IN: cell wall, plasma membrane, membrane; EXPRESSED IN: 30 plant structures; EXPRESSED DURING: 17 growth stages; CONTAINS InterPro DOMAIN/s: S-adenosylmethio…	1	1	1e-07	6	specific;superfamily;superfamily;specific;superfamily;multi-dom	S-AdoMet_synt_M;S-AdoMet_synt_M superfamily;S-AdoMet_synt_C superfamily;S-AdoMet_synt_N;S-AdoMet_synt_N superfamily;PLN02243	-;-;-;-;-;-	S-adenosylmethionine synthetase, central domain; The three domains of S-adenosylmethionine synthetase have the same alpha+beta fold.;S-adenosylmethionine synthetase, central domain; The three domains of S-adenosylmethionine synthetase have the same alpha+beta fold.;S-adenosylmethionine synthetase, C-terminal domain; The three domains of S-adenosylmethionine synthetase have the same alpha+beta fol…
TCONS_00038856	0.11264	0.134402	0	0.274033	0.733423	0.916613	0.927798	18	mid maturation and DT	AT4G13280.1	XLOC_023877	AT4G13280	ATTPS12	=	terpenoid synthase 12 (TPS12); FUNCTIONS IN: cyclase activity; INVOLVED IN: response to wounding, sesquiterpenoid biosynthetic process, farnesyl diphosphate metabolic process; LOCATED IN: peroxisome; EXPRESSED IN: root cortex, stigma, hydathode; CONTAINS InterPro DOMAIN/s: Terpene synthase, metal-binding domain (InterPro:IPR005630), Terpenoid synthase (InterPro:IPR008949), Terpenoid cylases/prote…	1	1	1e-07	2	specific;superfamily	Terpene_cyclase_plant_C1;Isoprenoid_Biosyn_C1 superfamily	-;-	Plant Terpene Cyclases, Class 1; This CD includes a diverse group of monomeric plant terpene cyclases (Tspa-Tspf) that convert the acyclic isoprenoid diphosphates, geranyl diphosphate (GPP), farnesyl diphosphate (FPP), or geranylgeranyl diphosphate (GGPP) into cyclic monoterpenes, diterpenes, or sesquiterpenes, respectively; a few form acyclic species. Terpnoid cyclases are soluble enzymes locali…
TCONS_00003001	0.728244	0.827447	0.779143	0.608627	0.506713	0.103312	0.0192771	8	early and mid maturation	AT1G31070.1	XLOC_001671	AT1G31070	GlcNAc1pUT1	=	N-acetylglucosamine-1-phosphate uridylyltransferase 1 (GlcNAc1pUT1); FUNCTIONS IN: UDP-N-acetylglucosamine diphosphorylase activity, UDP-N-acetylgalactosamine diphosphorylase activity; INVOLVED IN: UDP-N-acetylglucosamine metabolic process, UDP-N-acetylgalactosamine metabolic process; LOCATED IN: plasma membrane; EXPRESSED IN: 25 plant structures; EXPRESSED DURING: 13 growth stages; CONTAINS Inte…	1	0.999961	3.85744e-05	1	superfamily	Glyco_tranf_GTA_type superfamily	N	Glycosyltransferase family A (GT-A) includes diverse families of glycosyl transferases with a common GT-A type structural fold; Glycosyltransferases (GTs) are enzymes that synthesize oligosaccharides, polysaccharides, and glycoconjugates by transferring the sugar moiety from an activated nucleotide-sugar donor to an acceptor molecule, which may be a growing oligosaccharide, a lipid, or a protein.…
TCONS_00035244	0.244922	0.594546	0.882532	0.842595	0.639431	0.152234	0.0449238	36	mid maturation	AT4G17790.1	XLOC_021652	AT4G17790	AT4G17790	=	SNARE associated Golgi protein family; CONTAINS InterPro DOMAIN/s: SNARE associated Golgi protein (InterPro:IPR015414); BEST Arabidopsis thaliana protein match is: SNARE associated Golgi protein family (TAIR:AT1G71940.1); Has 30201 Blast hits to 17322 proteins in 780 species: Archae - 12; Bacteria - 1396; Metazoa - 17338; Fungi - 3422; Plants - 5037; Viruses - 0; Other Eukaryotes - 2996 (source: …	1	0.999813	0.00018701	2	specific;superfamily	COG0398;SNARE_assoc superfamily	N;N	Uncharacterized conserved protein [Function unknown];SNARE associated Golgi protein; This is a family of SNARE associated Golgi proteins. The yeast member of this family localizes with the t-SNARE Tlg2.
TCONS_00008544	0.89737	0.906629	0.5481	0.275039	0.260455	0.139605	0.214	0	early	AT1G14830.1	XLOC_005032	AT1G14830	DRP1C	=	DYNAMIN-like 1C (DL1C); FUNCTIONS IN: GTP binding, GTPase activity; INVOLVED IN: mitochondrial fission, pollen maturation, mitochondrion organization; LOCATED IN: cell cortex, plasma membrane, membrane, cell plate; EXPRESSED IN: 29 plant structures; EXPRESSED DURING: 16 growth stages; CONTAINS InterPro DOMAIN/s: Dynamin GTPase effector (InterPro:IPR003130), Dynamin, GTPase domain (InterPro:IPR001…	1	1	1e-07	7	specific;superfamily;specific;superfamily;specific;superfamily;multi-dom	DLP_1;ABC_ATPase superfamily;Dynamin_M;Dynamin_M superfamily;GED;GED superfamily;COG0699	-;-;-;-;-;-;C	Dynamin_like protein family includes dynamins and Mx proteins; The dynamin family of large mechanochemical GTPases includes the classical dynamins and dynamin-like proteins (DLPs) that are found throughout the Eukarya. These proteins catalyze membrane fission during clathrin-mediated endocytosis. Dynamin consists of five domains; an N-terminal G domain that binds and hydrolyzes GTP, a middle doma…
TCONS_00008547	0.833163	0.682767	0.156385	0.198428	0.321236	0.45446	0.806581	3	early and DT	AT1G14850.N2	XLOC_005034	AT1G14850	NUP155	j	nucleoporin 155 (NUP155); FUNCTIONS IN: nucleocytoplasmic transporter activity; INVOLVED IN: nucleocytoplasmic transport; LOCATED IN: nucleolus, plasma membrane, chloroplast, nuclear pore; EXPRESSED IN: 25 plant structures; EXPRESSED DURING: 13 growth stages; CONTAINS InterPro DOMAIN/s: Nucleoporin, Nup133/Nup155-like, N-terminal (InterPro:IPR014908), Nucleoporin, Nup155-like (InterPro:IPR004870)…	1	1	1e-07	3	specific;superfamily;multi-dom	Nucleoporin_C;Nucleoporin_C superfamily;Nucleoporin_N	-;-;C	Non-repetitive/WGA-negative nucleoporin C-terminal; This is the C-termainl half of a family of nucleoporin proteins. Nucleoporins are the main components of the nuclear pore complex in eukaryotic cells, and mediate bidirectional nucleocytoplasmic transport, especially of mRNA and proteins. Two nucleoporin classes are known: one is characterized by the FG repeat pfam03093; the other is represented…
TCONS_00020903	0.0481032	0.216103	0.466245	0.62057	0.723951	0.820442	0.893288	1	mid maturation and DT	AT2G29460.1	XLOC_012716	AT2G29460	GST22	=	glutathione S-transferase tau 4 (GSTU4); CONTAINS InterPro DOMAIN/s: Thioredoxin fold (InterPro:IPR012335), Glutathione S-transferase, C-terminal (InterPro:IPR004046), Glutathione S-transferase, C-terminal-like (InterPro:IPR010987), Glutathione S-transferase/chloride channel, C-terminal (InterPro:IPR017933), Glutathione S-transferase, N-terminal (InterPro:IPR004045), Thioredoxin-like fold (InterP…	1	0.999999	5.05439e-07	5	specific;superfamily;specific;superfamily;multi-dom	GST_C_Tau;GST_C_family superfamily;GST_N_Tau;Thioredoxin_like superfamily;Gst	-;-;-;-;-	C-terminal, alpha helical domain of Class Tau Glutathione S-transferases; Glutathione S-transferase (GST) C-terminal domain family, Class Tau subfamily; GSTs are cytosolic dimeric proteins involved in cellular detoxification by catalyzing the conjugation of glutathione (GSH) with a wide range of endogenous and xenobiotic alkylating agents, including carcinogens, therapeutic drugs, environmental t…
TCONS_00020907	0.131173	0.355185	0.441743	0.315906	0.340225	0.854381	0.982474	46	mid maturation and DT	AT2G29500.1	XLOC_012720	AT2G29500	AT2G29500	=	HSP20-like chaperones superfamily protein; CONTAINS InterPro DOMAIN/s: Heat shock protein Hsp20 (InterPro:IPR002068), HSP20-like chaperone (InterPro:IPR008978); BEST Arabidopsis thaliana protein match is: HSP20-like chaperones superfamily protein (TAIR:AT1G07400.1); Has 6873 Blast hits to 6873 proteins in 1575 species: Archae - 184; Bacteria - 4083; Metazoa - 80; Fungi - 309; Plants - 1622; Virus…	1	0.999959	4.05478e-05	3	specific;superfamily;multi-dom	ACD_ScHsp26_like;alpha-crystallin-Hsps_p23-like superfamily;IbpA	-;-;-	Alpha crystallin domain (ACD) found in Saccharomyces cerevisiae (Sc) small heat shock protein (Hsp)26 and similar proteins. sHsps are molecular chaperones that suppress protein aggregation and protect against cell stress, and are generally active as large oligomers consisting of multiple subunits. ScHsp26 is temperature-regulated, it switches from an inactive to a chaperone-active form upon eleva…
TCONS_00006395	0.372558	0.472139	0.838459	0.832486	0.731273	0	0	36	mid maturation	AT1G74130.1	XLOC_003866	AT1G74130	AT1G74130	=	Rhomboid-related intramembrane serine protease family protein; FUNCTIONS IN: serine-type endopeptidase activity; LOCATED IN: integral to membrane; CONTAINS InterPro DOMAIN/s: Peptidase S54, rhomboid (InterPro:IPR002610); BEST Arabidopsis thaliana protein match is: Rhomboid-related intramembrane serine protease family protein (TAIR:AT1G74140.5); Has 35333 Blast hits to 34131 proteins in 2444 speci…	1	1	2.45548e-07	1	superfamily	Rhomboid superfamily	-	Rhomboid family; This family contains integral membrane proteins that are related to Drosophila rhomboid protein. Members of this family are found in bacteria and eukaryotes. Rhomboid promotes the cleavage of the membrane-anchored TGF-alpha-like growth factor Spitz, allowing it to activate the Drosophila EGF receptor. Analysis has shown that Rhomboid-1 is an intramembrane serine protease.4] (EC:3…
TCONS_00009569	0.903073	0.897871	0.645723	0.27811	0.332016	0	0	17	early and mid maturation	AT1G26760.1	XLOC_005635	AT1G26760	SDG35	=	SET domain protein 35 (SDG35); FUNCTIONS IN: binding; INVOLVED IN: biological_process unknown; EXPRESSED IN: 21 plant structures; EXPRESSED DURING: 12 growth stages; CONTAINS InterPro DOMAIN/s: SET domain (InterPro:IPR001214), Tetratricopeptide-like helical (InterPro:IPR011990), Tetratricopeptide repeat-containing (InterPro:IPR013026), Tetratricopeptide repeat (InterPro:IPR019734); BEST Arabidops…	1	1	1e-07	5	specific;superfamily;specific;superfamily;multi-dom	TPR;TPR superfamily;SET;SET superfamily;TPR_11	N;N;-;-;-	Tetratricopeptide repeat domain; typically contains 34 amino acids [WLF]-X(2)-[LIM]-[GAS]-X(2)-[YLF]-X(8)-[ASE]-X(3)-[FYL]-X(2)-[ASL]-X(4)-[PKE] is the consensus sequence; found in a variety of organisms including bacteria, cyanobacteria, yeast, fungi, plants, and humans in various subcellular locations; involved in a variety of functions including protein-protein interactions, but common feature…
TCONS_00009563	0.757659	0.81307	0.729731	0.522404	0.424013	0.0894615	0.0607797	35	early and mid maturation	AT1G26640.N2	XLOC_005630	AT1G26640	AT1G26640	j	Amino acid kinase family protein; FUNCTIONS IN: molecular_function unknown; INVOLVED IN: cellular amino acid biosynthetic process; LOCATED IN: cellular_component unknown; EXPRESSED IN: 23 plant structures; EXPRESSED DURING: 13 growth stages; CONTAINS InterPro DOMAIN/s: Aspartate/glutamate/uridylate kinase (InterPro:IPR001048); Has 592 Blast hits to 592 proteins in 236 species: Archae - 208; Bacte…	1	0.9864	0.0136	1	superfamily	AAK superfamily	N	Amino Acid Kinases (AAK) superfamily, catalytic domain; present in such enzymes like N-acetylglutamate kinase (NAGK), carbamate kinase (CK), aspartokinase (AK), glutamate-5-kinase (G5K) and UMP kinase (UMPK). The AAK superfamily includes kinases that phosphorylate a variety of amino acid substrates. These kinases catalyze the formation of phosphoric anhydrides, generally with a carboxylate, and u…
TCONS_00009565	0.413772	0.620805	0.878933	0.74973	0.608413	0.103752	0.0473943	49	early and mid maturation	AT1G26690.1	XLOC_005631	AT1G26690	AT1G26690	=	emp24/gp25L/p24 family/GOLD family protein; FUNCTIONS IN: protein transmembrane transporter activity; INVOLVED IN: intracellular protein transport, transport; LOCATED IN: endomembrane system, integral to membrane, membrane; EXPRESSED IN: 22 plant structures; EXPRESSED DURING: 13 growth stages; CONTAINS InterPro DOMAIN/s: GOLD (InterPro:IPR009038), emp24/gp25L/p24 (InterPro:IPR000348); BEST Arabid…	1	0.999962	3.83391e-05	2	specific;superfamily	EMP24_GP25L;EMP24_GP25L superfamily	-;-	emp24/gp25L/p24 family/GOLD; Members of this family are implicated in bringing cargo forward from the ER and binding to coat proteins by their cytoplasmic domains. This domain corresponds closely to the beta-strand rich GOLD domain described in. The GOLD domain is always found combined with lipid- or membrane-association domains.;emp24/gp25L/p24 family/GOLD; Members of this family are implicated …
TCONS_00017079	0.948092	0.858278	0.410244	0.254073	0.233205	0.176847	0.418408	43	early	AT2G35310.1	XLOC_010345	AT2G35310	AT2G35310	=	Transcriptional factor B3 family protein; FUNCTIONS IN: DNA binding, sequence-specific DNA binding transcription factor activity; INVOLVED IN: regulation of transcription, DNA-dependent; LOCATED IN: cellular_component unknown; EXPRESSED IN: 9 plant structures; EXPRESSED DURING: 6 growth stages; CONTAINS InterPro DOMAIN/s: Transcriptional factor B3 (InterPro:IPR003340); BEST Arabidopsis thaliana p…	1	1	1e-07	3	specific;superfamily;superfamily	B3_DNA;BfiI_C_EcoRII_N_B3 superfamily;BfiI_C_EcoRII_N_B3 superfamily	-;-;-	Plant-specific B3-DNA binding domain; The plant-specific B3 DNA binding domain superfamily includes the well-characterized auxin response factor (ARF) and the LAV (Leafy cotyledon2 [LEC2]-Abscisic acid insensitive3 [ABI3]-VAL) families, as well as the RAV (Related to ABI3 and VP1) and REM (REproductive Meristem) families. LEC2 and ABI3 have been shown to be involved in seed development, while oth…
TCONS_00017076	0.781742	0.829437	0.759336	0.64	0.430794	0.0375768	0.0401699	35	early and mid maturation	AT2G35260.1	XLOC_010343	AT2G35260	AT2G35260	=	unknown protein; FUNCTIONS IN: molecular_function unknown; INVOLVED IN: biological_process unknown; LOCATED IN: chloroplast; EXPRESSED IN: 21 plant structures; EXPRESSED DURING: 13 growth stages; BEST Arabidopsis thaliana protein match is: unknown protein (TAIR:AT4G17840.1); Has 42 Blast hits to 42 proteins in 14 species: Archae - 0; Bacteria - 0; Metazoa - 0; Fungi - 0; Plants - 42; Viruses - 0;…	1	1	1e-07	0	-	-	-	-
TCONS_00013752	0.691135	0.739115	0.757883	0.662833	0.588529	0.204205	0	23	early and mid maturation	AT1G79580.1	XLOC_008226	AT1G79580	SMB	=	SOMBRERO (SMB); CONTAINS InterPro DOMAIN/s: No apical meristem (NAM) protein (InterPro:IPR003441); BEST Arabidopsis thaliana protein match is: NAC domain containing protein 70 (TAIR:AT4G10350.1); Has 35333 Blast hits to 34131 proteins in 2444 species: Archae - 798; Bacteria - 22429; Metazoa - 974; Fungi - 991; Plants - 531; Viruses - 0; Other Eukaryotes - 9610 (source: NCBI BLink).	1	1	1e-07	2	specific;superfamily	NAM;NAM superfamily	-;-	No apical meristem (NAM) protein; This is a family of no apical meristem (NAM) proteins these are plant development proteins. Mutations in NAM result in the failure to develop a shoot apical meristem in petunia embryos. NAM is indicated as having a role in determining positions of meristems and primordial. One member of this family NAP (NAC-like, activated by AP3/PI) is encoded by the target gene…
TCONS_00013753	0.687171	0.737043	0.758121	0.662723	0.581815	0.222696	0	23	early and mid maturation	AT1G79580.3	XLOC_008226	AT1G79580	SMB	=	SOMBRERO (SMB); CONTAINS InterPro DOMAIN/s: No apical meristem (NAM) protein (InterPro:IPR003441); BEST Arabidopsis thaliana protein match is: NAC domain containing protein 70 (TAIR:AT4G10350.1); Has 35333 Blast hits to 34131 proteins in 2444 species: Archae - 798; Bacteria - 22429; Metazoa - 974; Fungi - 991; Plants - 531; Viruses - 0; Other Eukaryotes - 9610 (source: NCBI BLink).	1	1	1e-07	2	specific;superfamily	NAM;NAM superfamily	-;-	No apical meristem (NAM) protein; This is a family of no apical meristem (NAM) proteins these are plant development proteins. Mutations in NAM result in the failure to develop a shoot apical meristem in petunia embryos. NAM is indicated as having a role in determining positions of meristems and primordial. One member of this family NAP (NAC-like, activated by AP3/PI) is encoded by the target gene…
TCONS_00002064	0.267287	0.19825	0.109425	0.439398	0.673037	0.87623	0.967387	5	mid maturation and DT	AT1G21000.2	XLOC_001117	AT1G21000	AT1G21000	=	PLATZ transcription factor family protein; FUNCTIONS IN: binding; INVOLVED IN: biological_process unknown; EXPRESSED IN: 21 plant structures; EXPRESSED DURING: 10 growth stages; CONTAINS InterPro DOMAIN/s: Protein of unknown function DUF597 (InterPro:IPR006734); BEST Arabidopsis thaliana protein match is: PLATZ transcription factor family protein (TAIR:AT1G76590.1); Has 30201 Blast hits to 17322 …	1	0.999982	1.75839e-05	2	specific;superfamily	PLATZ;PLATZ superfamily	-;-	PLATZ transcription factor; Plant AT-rich sequence and zinc-binding proteins (PLATZ) are zinc dependant DNA binding proteins. They bind to AT rich sequences and functions in transcriptional repression.;PLATZ transcription factor; Plant AT-rich sequence and zinc-binding proteins (PLATZ) are zinc dependant DNA binding proteins. They bind to AT rich sequences and functions in transcriptional repress…
TCONS_00002060	0.133858	0.346118	0.625863	0.504964	0.604191	0.546426	0.955	40	mid maturation and DT	AT1G20970.1	XLOC_001115	AT1G20970	AT1G20970	=	FUNCTIONS IN: molecular_function unknown; INVOLVED IN: biological_process unknown; LOCATED IN: plasma membrane, vacuole; EXPRESSED IN: guard cell, cultured cell; BEST Arabidopsis thaliana protein match is: proton pump interactor 1 (TAIR:AT4G27500.1); Has 30201 Blast hits to 17322 proteins in 780 species: Archae - 12; Bacteria - 1396; Metazoa - 17338; Fungi - 3422; Plants - 5037; Viruses - 0; Othe…	1	1	1e-07	1	superfamily	Ribosomal_S14 superfamily	C	Ribosomal protein S14p/S29e; This family includes both ribosomal S14 from prokaryotes and S29 from eukaryotes.
TCONS_00015698	0.10238	0.355007	0.589543	0.498025	0.538955	0.775652	0.820444	19	mid maturation and DT	AT2G21410.1	XLOC_009548	AT2G21410	VHA-A2	=	vacuolar proton ATPase A2 (VHA-A2); FUNCTIONS IN: ATPase activity, hydrogen-translocating pyrophosphatase activity; INVOLVED IN: cellular response to nutrient levels, ATP synthesis coupled proton transport; LOCATED IN: in 8 components; EXPRESSED IN: 25 plant structures; EXPRESSED DURING: 13 growth stages; CONTAINS InterPro DOMAIN/s: ATPase, V0/A0 complex, 116kDa subunit (InterPro:IPR002490); BEST…	1	1	1e-07	1	multi-dom	V_ATPase_I	-	V-type ATPase 116kDa subunit family; This family consists of the 116kDa V-type ATPase (vacuolar (H+)-ATPases) subunits, as well as V-type ATP synthase subunit i. The V-type ATPases family are proton pumps that acidify intracellular compartments in eukaryotic cells for example yeast central vacuoles, clathrin-coated and synaptic vesicles. They have important roles in membrane trafficking processes…
TCONS_00015341	0.141292	0.414042	0.488888	0.47292	0.751002	0.707643	0.7309	19	mid maturation and DT	AT2G17760.1	XLOC_009334	AT2G17760	AT2G17760	=	Eukaryotic aspartyl protease family protein; FUNCTIONS IN: aspartic-type endopeptidase activity; INVOLVED IN: proteolysis; LOCATED IN: anchored to membrane; EXPRESSED IN: 22 plant structures; EXPRESSED DURING: 13 growth stages; CONTAINS InterPro DOMAIN/s: Peptidase aspartic (InterPro:IPR021109), Peptidase aspartic, catalytic (InterPro:IPR009007), Peptidase A1 (InterPro:IPR001461), Peptidase aspar…	1	1	1e-07	2	superfamily;multi-dom	pepsin_retropepsin_like superfamily;Asp	-;-	Cellular and retroviral pepsin-like aspartate proteases; This family includes both cellular and retroviral pepsin-like aspartate proteases. The cellular pepsin and pepsin-like enzymes are twice as long as their retroviral counterparts. The cellular pepsin-like aspartic proteases are found in mammals, plants, fungi and bacteria. These well known and extensively characterized enzymes include pepsin…
TCONS_00018529	0.128825	0.0824793	0.191334	0.390524	0.676254	0.916371	0.941371	27	mid maturation and DT	AT2G01275.N3	XLOC_011097	AT2G01275	AT2G01275	j	RING/FYVE/PHD zinc finger superfamily protein; FUNCTIONS IN: zinc ion binding; CONTAINS InterPro DOMAIN/s: Protein of unknown function DUF3675 (InterPro:IPR022143), Zinc finger, C3HC4 RING-type (InterPro:IPR018957), Zinc finger, RING-CH-type (InterPro:IPR011016); BEST Arabidopsis thaliana protein match is: RING/FYVE/PHD zinc finger superfamily protein (TAIR:AT5G38070.1); Has 35333 Blast hits to 3…	1	0.995186	0.00481436	2	specific;superfamily	DUF3675;DUF3675 superfamily	-;-	Protein of unknown function (DUF3675); This domain family is found in eukaryotes, and is approximately 120 amino acids in length. The family is found in association with pfam00097. There are two completely conserved residues (R and L) that may be functionally important.;Protein of unknown function (DUF3675); This domain family is found in eukaryotes, and is approximately 120 amino acids in length…
TCONS_00018522	0	0	0.135253	0.832028	0.906166	0.83047	0	14	mid maturation and DT	AT2G01240.1	XLOC_011094	AT2G01240	AT2G01240	=	Reticulon family protein; INVOLVED IN: biological_process unknown; LOCATED IN: endoplasmic reticulum; CONTAINS InterPro DOMAIN/s: Reticulon (InterPro:IPR003388); BEST Arabidopsis thaliana protein match is: VIRB2-interacting protein 2 (TAIR:AT4G11220.1); Has 375 Blast hits to 375 proteins in 24 species: Archae - 0; Bacteria - 0; Metazoa - 12; Fungi - 5; Plants - 358; Viruses - 0; Other Eukaryotes …	1	0.998173	0.00182736	1	superfamily	Reticulon superfamily	N	Reticulon; Reticulon, also know as neuroendocrine-specific protein (NSP), is a protein of unknown function which associates with the endoplasmic reticulum. This family represents the C-terminal domain of the three reticulon isoforms and their homologues.
TCONS_00018523	0.925873	0.859763	0.564448	0.367723	0.367218	0.0951294	0.132377	17	early and mid maturation	AT2G01250.1	XLOC_011095	AT2G01250	AT2G01250	=	Ribosomal protein L30/L7 family protein; FUNCTIONS IN: structural constituent of ribosome; INVOLVED IN: translation; LOCATED IN: cytosolic large ribosomal subunit, chloroplast, plasma membrane, large ribosomal subunit, membrane; EXPRESSED IN: 25 plant structures; EXPRESSED DURING: 14 growth stages; CONTAINS InterPro DOMAIN/s: Ribosomal protein L30, N-terminal (InterPro:IPR012988), Ribosomal prote…	1	0.999999	6.00577e-07	5	specific;superfamily;specific;superfamily;multi-dom	Ribosomal_L7_archeal_euk;Ribosomal_L30_like superfamily;Ribosomal_L30_N;Ribosomal_L30_N superfamily;60S_ribosomal_protein_L7-A	-;-;-;-;-	Ribosomal protein L7, which is found in archaea and eukaryotes but not in prokaryotes, binds domain II of the 23S rRNA as well as the 5S rRNA and is one of five ribosomal proteins that mediate the interactions 5S rRNA makes with the ribosome. The eukaryotic L7 members have an N-terminal extension not found in the archeal L7 orthologs. L7 is closely related to the ribosomal L30 protein found in eu…
TCONS_00000674	0.208892	0.281433	0.370167	0.331688	0.315943	0.91037	0.966109	46	mid maturation and DT	AT1G07400.1	XLOC_000339	AT1G07400	AT1G07400	=	HSP20-like chaperones superfamily protein; CONTAINS InterPro DOMAIN/s: Heat shock protein Hsp20 (InterPro:IPR002068), HSP20-like chaperone (InterPro:IPR008978); BEST Arabidopsis thaliana protein match is: HSP20-like chaperones superfamily protein (TAIR:AT1G59860.1); Has 7238 Blast hits to 7237 proteins in 1623 species: Archae - 225; Bacteria - 4290; Metazoa - 129; Fungi - 318; Plants - 1626; Viru…	1	0.999703	0.000296714	3	specific;superfamily;multi-dom	ACD_ScHsp26_like;alpha-crystallin-Hsps_p23-like superfamily;IbpA	-;-;-	Alpha crystallin domain (ACD) found in Saccharomyces cerevisiae (Sc) small heat shock protein (Hsp)26 and similar proteins. sHsps are molecular chaperones that suppress protein aggregation and protect against cell stress, and are generally active as large oligomers consisting of multiple subunits. ScHsp26 is temperature-regulated, it switches from an inactive to a chaperone-active form upon eleva…
TCONS_00026416	0.48474	0.463982	0.224056	0.162354	0.454914	0.72871	0.977216	47	early and DT	AT3G47060.N2	XLOC_016134	AT3G47060	ftsh7	j	FTSH protease 7 (ftsh7); FUNCTIONS IN: metallopeptidase activity, ATP-dependent peptidase activity, ATPase activity; INVOLVED IN: proteolysis, protein catabolic process; LOCATED IN: chloroplast, chloroplast envelope; EXPRESSED IN: 23 plant structures; EXPRESSED DURING: 13 growth stages; CONTAINS InterPro DOMAIN/s: Peptidase M41, FtsH (InterPro:IPR005936), ATPase, AAA+ type, core (InterPro:IPR0035…	1	1	1e-07	5	specific;superfamily;specific;superfamily;multi-dom	AAA;ABC_ATPase superfamily;FtsH_ext;FtsH_ext superfamily;AAA	-;-;-;-;-	The AAA+ (ATPases Associated with a wide variety of cellular Activities) superfamily represents an ancient group of ATPases belonging to the ASCE (for additional strand, catalytic E) division of the P-loop NTPase fold. The ASCE division also includes ABC, RecA-like, VirD4-like, PilT-like, and SF1/2 helicases. Members of the AAA+ ATPases function as molecular chaperons, ATPase subunits of protease…
TCONS_00025140	0.044258	0.202464	0.477014	0.663739	0.755292	0.764379	0.893939	13	mid maturation and DT	AT3G24929.N5	XLOC_015156	AT3G24929	AT3G24929	j	unknown protein; FUNCTIONS IN: molecular_function unknown; INVOLVED IN: biological_process unknown; LOCATED IN: cellular_component unknown.	1	0.973179	0.0268215	0	-	-	-	-
TCONS_00025145	0.0439784	0.200202	0.477715	0.66583	0.754552	0.766218	0.893647	13	mid maturation and DT	AT3G24927.1	XLOC_015156	AT3G24927	AT3G24927	=	expressed protein	-1	0.00295399	0.997046	0	-	-	-	-
TCONS_00035799	0.774083	0.840379	0.628295	0.258459	0.474549	0.287822	0.0442268	17	early and mid maturation	AT4G23430.1	XLOC_021975	AT4G23430	AT4G23430	=	NAD(P)-binding Rossmann-fold superfamily protein; FUNCTIONS IN: oxidoreductase activity, binding, catalytic activity; INVOLVED IN: oxidation reduction, metabolic process; LOCATED IN: chloroplast, chloroplast inner membrane; CONTAINS InterPro DOMAIN/s: NAD(P)-binding domain (InterPro:IPR016040), Glucose/ribitol dehydrogenase (InterPro:IPR002347), Short-chain dehydrogenase/reductase SDR (InterPro:I…	1	1	1.48246e-07	3	specific;superfamily;multi-dom	retinol-DH_like_SDR_c_like;SDR superfamily;PRK06196	-;-;-	retinol dehydrogenase (retinol-DH), Light dependent Protochlorophyllide (Pchlide) OxidoReductase (LPOR) and related proteins, classical (c) SDRs; Classical SDR subgroup containing retinol-DHs, LPORs, and related proteins. Retinol is processed by a medium chain alcohol dehydrogenase followed by retinol-DHs. Pchlide reductases act in chlorophyll biosynthesis. There are distinct enzymes that catalyz…
TCONS_00024816	0.12436	0.553737	0.777816	0.79396	0.774369	0.401533	0.0369673	11	mid maturation	AT3G21560.1	XLOC_014937	AT3G21560	UGT84A2	=	UGT84A2; CONTAINS InterPro DOMAIN/s: UDP-glucuronosyl/UDP-glucosyltransferase (InterPro:IPR002213); BEST Arabidopsis thaliana protein match is: UDP-Glycosyltransferase superfamily protein (TAIR:AT4G15490.1); Has 7875 Blast hits to 7793 proteins in 474 species: Archae - 0; Bacteria - 315; Metazoa - 2199; Fungi - 84; Plants - 5106; Viruses - 112; Other Eukaryotes - 59 (source: NCBI BLink).	1	1	1e-07	3	specific;superfamily;multi-dom	GT1_Gtf_like;Glycosyltransferase_GTB_type superfamily;PLN02555	-;-;-	This family includes the Gtfs, a group of homologous glycosyltransferases involved in the final stages of the biosynthesis of antibiotics vancomycin and related chloroeremomycin. Gtfs transfer sugar moieties from an activated NDP-sugar donor to the oxidatively cross-linked heptapeptide core of vancomycin group antibiotics. The core structure is important for the bioactivity of the antibiotics.;Gl…
TCONS_00019695	0.781863	0.604818	0.137571	0.151315	0.443665	0.752511	0.770209	15	early and DT	AT2G16900.3	XLOC_011992	AT2G16900	AT2G16900	=	Arabidopsis phospholipase-like protein (PEARLI 4) family; FUNCTIONS IN: molecular_function unknown; INVOLVED IN: biological_process unknown; LOCATED IN: plasma membrane; EXPRESSED IN: 24 plant structures; EXPRESSED DURING: 13 growth stages; CONTAINS InterPro DOMAIN/s: Phospholipase-like, arabidopsis (InterPro:IPR007942); BEST Arabidopsis thaliana protein match is: Arabidopsis phospholipase-like p…	1	0.999998	2.08883e-06	2	specific;superfamily	PEARLI-4;PEARLI-4 superfamily	-;-	Arabidopsis phospholipase-like protein (PEARLI 4); This family contains several phospholipase-like proteins from Arabidopsis thaliana which are homologous to PEARLI 4.;Arabidopsis phospholipase-like protein (PEARLI 4); This family contains several phospholipase-like proteins from Arabidopsis thaliana which are homologous to PEARLI 4.
TCONS_00030140	0.0895809	0.102593	0.686735	0.826316	0.77395	0.71505	0.531538	24	mid maturation and DT	AT3G22800.1	XLOC_018276	AT3G22800	AT3G22800	=	Leucine-rich repeat (LRR) family protein; FUNCTIONS IN: structural constituent of cell wall; LOCATED IN: endomembrane system; EXPRESSED IN: 8 plant structures; EXPRESSED DURING: petal differentiation and expansion stage; CONTAINS InterPro DOMAIN/s: Leucine-rich repeat-containing N-terminal domain, type 2 (InterPro:IPR013210), Leucine-rich repeat (InterPro:IPR001611); BEST Arabidopsis thaliana pro…	1	1	1e-07	4	specific;superfamily;multi-dom;multi-dom	LRRNT_2;LRRNT_2 superfamily;LRR_8;LRR_8	-;-;-;-	Leucine rich repeat N-terminal domain; Leucine Rich Repeats pfam00560 are short sequence motifs present in a number of proteins with diverse functions and cellular locations. Leucine Rich Repeats are often flanked by cysteine rich domains. This domain is often found at the N-terminus of tandem leucine rich repeats.;Leucine rich repeat N-terminal domain; Leucine Rich Repeats pfam00560 are short se…
TCONS_00027696	0.0756937	0.0853567	0.55865	0.832644	0.841744	0.771535	0.491384	24	mid maturation and DT	AT3G60730.N2	XLOC_016873	AT3G60730	AT3G60730	j	Plant invertase/pectin methylesterase inhibitor superfamily; FUNCTIONS IN: enzyme inhibitor activity, pectinesterase activity; INVOLVED IN: cell wall modification; LOCATED IN: endomembrane system, cell wall, plant-type cell wall; EXPRESSED IN: flower; CONTAINS InterPro DOMAIN/s: Pectinesterase, active site (InterPro:IPR018040), Pectin lyase fold/virulence factor (InterPro:IPR011050), Pectinestera…	1	1	1e-07	5	specific;superfamily;specific;superfamily;multi-dom	PMEI-like_4;PMEI_like superfamily;Pectinesterase;Pectinesterase superfamily;PLN02916	-;-;-;-;-	plant invertase/pectin methylesterase inhibitor domain-containing protein; This subfamily contains inhibitors similar to those of pectin methylesterase (PME; Pectinesterase; EC 3.1.1.11; CAZy class 8 of carbohydrate esterases) that catalyzes the demethylesterification of homogalacturonans in the cell wall, and cell-wall invertases (CWIs) that catalyze the hydrolytic cleavage of the disaccharide s…
TCONS_00040888	0.782823	0.827409	0.732957	0.554293	0.491119	0.165165	0.010723	35	early and mid maturation	AT4G33360.1	XLOC_025065	AT4G33360	FLDH	=	farnesol dehydrogenase (FLDH); CONTAINS InterPro DOMAIN/s: NAD-dependent epimerase/dehydratase (InterPro:IPR001509), NAD(P)-binding domain (InterPro:IPR016040); BEST Arabidopsis thaliana protein match is: NAD(P)-binding Rossmann-fold superfamily protein (TAIR:AT1G09490.1).	1	1	1e-07	3	specific;superfamily;multi-dom	AR_FR_like_1_SDR_e;SDR superfamily;HpnA	-;-;-	uncharacterized subgroup of aldehyde reductase and flavonoid reductase related proteins, extended (e) SDRs; This subgroup contains proteins of unknown function related to aldehyde reductase and flavonoid reductase of the extended SDR-type. Aldehyde reductase I (aka carbonyl reductase) is an NADP-binding SDR; it has an NADP-binding motif consensus that is slightly different from the canonical SDR …
TCONS_00006609	0	0	0.157842	0.195173	0.613509	0.929104	0.94736	18	mid maturation and DT	AT1G76680.1	XLOC_004001	AT1G76680	OPR1	=	12-oxophytodienoate reductase 1 (OPR1); FUNCTIONS IN: 12-oxophytodienoate reductase activity; INVOLVED IN: in 7 processes; LOCATED IN: cellular_component unknown; EXPRESSED IN: 11 plant structures; EXPRESSED DURING: seedling growth, developing seed stage; CONTAINS InterPro DOMAIN/s: Aldolase-type TIM barrel (InterPro:IPR013785), NADH:flavin oxidoreductase/NADH oxidase, N-terminal (InterPro:IPR001…	1	1	1e-07	3	specific;superfamily;multi-dom	OYE_like_FMN;TIM_phosphate_binding superfamily;NemA	-;-;-	Old yellow enzyme (OYE)-like FMN binding domain. OYE was the first flavin-dependent enzyme identified, however its true physiological role remains elusive to this day. Each monomer of OYE contains FMN as a non-covalently bound cofactor, uses NADPH as a reducing agent with oxygens, quinones, and alpha,beta-unsaturated aldehydes and ketones, and can act as electron acceptors in the catalytic reacti…
TCONS_00043289	0.622616	0.719587	0.747482	0.725025	0.651185	0.170513	0.00698192	49	early and mid maturation	AT5G19090.3	XLOC_026421	AT5G19090	AT5G19090	=	Heavy metal transport/detoxification superfamily protein ; FUNCTIONS IN: metal ion binding; INVOLVED IN: metal ion transport; LOCATED IN: cellular_component unknown; EXPRESSED IN: 22 plant structures; EXPRESSED DURING: 13 growth stages; CONTAINS InterPro DOMAIN/s: Heavy metal transport/detoxification protein (InterPro:IPR006121); BEST Arabidopsis thaliana protein match is: Heavy metal transport/d…	1	1	1e-07	0	-	-	-	-
TCONS_00043288	0.622527	0.719175	0.747466	0.725183	0.651265	0.170755	0.00696767	49	early and mid maturation	AT5G19090.2	XLOC_026421	AT5G19090	AT5G19090	=	Heavy metal transport/detoxification superfamily protein ; FUNCTIONS IN: metal ion binding; INVOLVED IN: metal ion transport; LOCATED IN: cellular_component unknown; EXPRESSED IN: 22 plant structures; EXPRESSED DURING: 13 growth stages; CONTAINS InterPro DOMAIN/s: Heavy metal transport/detoxification protein (InterPro:IPR006121); BEST Arabidopsis thaliana protein match is: Heavy metal transport/d…	1	1	1e-07	0	-	-	-	-
TCONS_00045728	0	0	0	0.849929	0.92917	0.756626	0	14	mid maturation and DT	AT5G48060.1	XLOC_028075	AT5G48060	AT5G48060	=	C2 calcium/lipid-binding plant phosphoribosyltransferase family protein; CONTAINS InterPro DOMAIN/s: C2 membrane targeting protein (InterPro:IPR018029), C2 calcium/lipid-binding domain, CaLB (InterPro:IPR008973), Phosphoribosyltransferase C-terminal (InterPro:IPR013583), C2 calcium-dependent membrane targeting (InterPro:IPR000008); BEST Arabidopsis thaliana protein match is: C2 calcium/lipid-bind…	1	1	1e-07	0	-	-	-	-
TCONS_00043287	0.616003	0.717874	0.754901	0.735531	0.651883	0.145788	0.00904308	49	early and mid maturation	AT5G19090.1	XLOC_026421	AT5G19090	AT5G19090	=	Heavy metal transport/detoxification superfamily protein ; FUNCTIONS IN: metal ion binding; INVOLVED IN: metal ion transport; LOCATED IN: cellular_component unknown; EXPRESSED IN: 22 plant structures; EXPRESSED DURING: 13 growth stages; CONTAINS InterPro DOMAIN/s: Heavy metal transport/detoxification protein (InterPro:IPR006121); BEST Arabidopsis thaliana protein match is: Heavy metal transport/d…	1	1	1e-07	0	-	-	-	-
TCONS_00043286	0.613171	0.718427	0.756962	0.735485	0.663524	0.139142	0.0092148	49	early and mid maturation	AT5G19090.N4	XLOC_026421	AT5G19090	AT5G19090	j	Heavy metal transport/detoxification superfamily protein ; FUNCTIONS IN: metal ion binding; INVOLVED IN: metal ion transport; LOCATED IN: cellular_component unknown; EXPRESSED IN: 22 plant structures; EXPRESSED DURING: 13 growth stages; CONTAINS InterPro DOMAIN/s: Heavy metal transport/detoxification protein (InterPro:IPR006121); BEST Arabidopsis thaliana protein match is: Heavy metal transport/d…	1	1	1e-07	0	-	-	-	-
TCONS_00001958	0.866282	0.853399	0.711719	0.560752	0.322106	0	0	35	early and mid maturation	AT1G19830.1	XLOC_001047	AT1G19830	AT1G19830	=	SAUR-like auxin-responsive protein family ; CONTAINS InterPro DOMAIN/s: Auxin responsive SAUR protein (InterPro:IPR003676); BEST Arabidopsis thaliana protein match is: SAUR-like auxin-responsive protein family (TAIR:AT1G75580.1); Has 1272 Blast hits to 1255 proteins in 27 species: Archae - 0; Bacteria - 0; Metazoa - 0; Fungi - 0; Plants - 1271; Viruses - 0; Other Eukaryotes - 1 (source: NCBI BLin…	1	0.988411	0.0115893	2	specific;superfamily	PLN03090;Auxin_inducible superfamily	-;-	auxin-responsive family protein; Provisional;Auxin responsive protein; This family consists of the protein products of the ARG7 auxin responsive genes family none of which have any identified functional role.
TCONS_00031369	0.877037	0.895723	0.728916	0.3858	0.142299	0	0	6	early and mid maturation	AT3G43960.1	XLOC_019198	AT3G43960	AT3G43960	=	Cysteine proteinases superfamily protein; FUNCTIONS IN: cysteine-type peptidase activity, cysteine-type endopeptidase activity; INVOLVED IN: proteolysis; LOCATED IN: anchored to membrane; EXPRESSED IN: 22 plant structures; EXPRESSED DURING: 13 growth stages; CONTAINS InterPro DOMAIN/s: Peptidase C1A, papain (InterPro:IPR013128), Proteinase inhibitor I29, cathepsin propeptide (InterPro:IPR013201),…	1	1	1e-07	4	specific;superfamily;specific;superfamily	Peptidase_C1A;Peptidase_C1 superfamily;Inhibitor_I29;Inhibitor_I29 superfamily	-;-;-;-	Peptidase C1A subfamily (MEROPS database nomenclature); composed of cysteine peptidases (CPs) similar to papain, including the mammalian CPs (cathepsins B, C, F, H, L, K, O, S, V, X and W). Papain is an endopeptidase with specific substrate preferences, primarily for bulky hydrophobic or aromatic residues at the S2 subsite, a hydrophobic pocket in papain that accommodates the P2 sidechain of the …
TCONS_00039172	0.94474	0.839957	0.415694	0.346957	0.354172	0.173703	0.149473	0	early	AT4G16265.1	XLOC_024075	AT4G16265	NRPB9B	=	NRPB9B; FUNCTIONS IN: DNA-directed RNA polymerase activity, transcription regulator activity, DNA binding, zinc ion binding, nucleic acid binding; INVOLVED IN: transcription, regulation of transcription; LOCATED IN: DNA-directed RNA polymerase V complex, DNA-directed RNA polymerase II, core complex, DNA-directed RNA polymerase IV complex; EXPRESSED IN: 22 plant structures; EXPRESSED DURING: 13 gr…	1	0.998712	0.00128752	5	specific;superfamily;specific;superfamily;multi-dom	Zn-ribbon_RPB9;Zn-ribbon superfamily;RPOL9;RNA_POL_M_15KD superfamily;RPB9	-;-;-;-;-	C-terminal zinc ribbon domain of RPB9 subunit of RNA polymerase II; The C-terminal zinc ribbon domain (C_ribbon) of subunit B9 (C-ribbon_RPB9) in RNA polymerase (Pol) II is involved in intrinsic transcript cleavage. Eukaryote genomes are transcribed by three nuclear RNA polymerases (Pol I, II and III) that share some subunits. RPB9 have strong homology to RPA12 of Pol I and RPC11 of Pol III subun…
TCONS_00023607	0.917353	0.85171	0.446894	0.182635	0.325679	0.164868	0.467805	43	early	AT3G10100.1	XLOC_014251	AT3G10100	AT3G10100	=	similar to ASY2, DNA binding [Arabidopsis thaliana] (TAIR:AT4G32200.1); similar to filament protein-related [Arabidopsis thaliana] (TAIR:AT4G20730.1); similar to unknown protein [Arabidopsis thaliana] (TAIR:AT2G09910.1); similar to hypothetical protein 27.t00126 [Brassica oleracea] (GB:ABD65062.1); contains domain (Phosphotyrosine protein) phosphatases II (SSF52799)	1	1	1e-07	3	specific;superfamily;superfamily	DUF3287;DUF3287 superfamily;Phage_GP20 superfamily	-;-;C	Protein of unknown function (DUF3287); This eukaryotic family of proteins has no known function.;Protein of unknown function (DUF3287); This eukaryotic family of proteins has no known function.;Phage minor structural protein GP20; This family consists of several phage minor structural protein GP20 sequences of around 180 residues in length. The function of this family is unknown.
TCONS_00042626	0.82175	0.854766	0.779064	0.438107	0.271454	0.103317	0.0981015	17	early and mid maturation	AT5G11710.N4	XLOC_026055	AT5G11710	AT5G11710	j	ENTH/VHS family protein; FUNCTIONS IN: binding; INVOLVED IN: protein targeting to vacuole; LOCATED IN: thylakoid, actin filament, Golgi apparatus; EXPRESSED IN: 26 plant structures; EXPRESSED DURING: 15 growth stages; CONTAINS InterPro DOMAIN/s: Epsin, N-terminal (InterPro:IPR001026), Epsin-like, N-terminal (InterPro:IPR013809), ENTH/VHS (InterPro:IPR008942); BEST Arabidopsis thaliana protein mat…	1	1	1e-07	0	-	-	-	-
TCONS_00037200	0.541378	0.6169	0.28422	0.152734	0.215478	0.723915	0.97677	15	early and DT	AT4G36790.1	XLOC_022733	AT4G36790	AT4G36790	=	Major facilitator superfamily protein; FUNCTIONS IN: carbohydrate transmembrane transporter activity, sugar:hydrogen symporter activity; INVOLVED IN: transmembrane transport; LOCATED IN: membrane; EXPRESSED IN: 18 plant structures; EXPRESSED DURING: 12 growth stages; CONTAINS InterPro DOMAIN/s: Major facilitator superfamily (InterPro:IPR020846), Major facilitator superfamily MFS-1 (InterPro:IPR01…	1	1	1e-07	0	-	-	-	-
TCONS_00037202	0.476653	0.733794	0.451317	0	0.174337	0.806544	0.888673	37	early and DT	AT4G36790.N3	XLOC_022733	AT4G36790	AT4G36790	j	Major facilitator superfamily protein; FUNCTIONS IN: carbohydrate transmembrane transporter activity, sugar:hydrogen symporter activity; INVOLVED IN: transmembrane transport; LOCATED IN: membrane; EXPRESSED IN: 18 plant structures; EXPRESSED DURING: 12 growth stages; CONTAINS InterPro DOMAIN/s: Major facilitator superfamily (InterPro:IPR020846), Major facilitator superfamily MFS-1 (InterPro:IPR01…	1	0.999998	2.15811e-06	0	-	-	-	-
TCONS_00037203	0.478289	0.804867	0.248065	0	0	0.749771	0.927986	15	early and DT	AT4G36790.N2	XLOC_022733	AT4G36790	AT4G36790	j	Major facilitator superfamily protein; FUNCTIONS IN: carbohydrate transmembrane transporter activity, sugar:hydrogen symporter activity; INVOLVED IN: transmembrane transport; LOCATED IN: membrane; EXPRESSED IN: 18 plant structures; EXPRESSED DURING: 12 growth stages; CONTAINS InterPro DOMAIN/s: Major facilitator superfamily (InterPro:IPR020846), Major facilitator superfamily MFS-1 (InterPro:IPR01…	1	0.999998	1.78731e-06	0	-	-	-	-
TCONS_00040719	0.942965	0.889091	0.373703	0.153058	0.224507	0.333174	0.318433	43	early	AT4G31920.1	XLOC_024984	AT4G31920	ARR10	=	response regulator 10 (RR10); CONTAINS InterPro DOMAIN/s: Response regulator, plant B-type (InterPro:IPR017053), Myb-like DNA-binding domain, SHAQKYF class (InterPro:IPR006447), CheY-like (InterPro:IPR011006), Homeodomain-like (InterPro:IPR009057), Myb, DNA-binding (InterPro:IPR014778), Signal transduction response regulator, receiver domain (InterPro:IPR001789), HTH transcriptional regulator, My…	1	1	1e-07	4	specific;superfamily;specific;superfamily	REC;REC superfamily;unnamed_protein_product;SANT superfamily	-;-;-;-	Signal receiver domain; originally thought to be unique to bacteria (CheY, OmpR, NtrC, and PhoB), now recently identified in eukaroytes ETR1 Arabidopsis thaliana; this domain receives the signal from the sensor partner in a two-component systems; contains a phosphoacceptor site that is phosphorylated by histidine kinase homologs; usually found N-terminal to a DNA binding effector domain; forms ho…
TCONS_00040711	0.0794619	0.309785	0.676949	0.641466	0.669705	0.554918	0.898039	39	mid maturation and DT	AT4G31877.N4	XLOC_024980	AT4G31877	MIR156C	j	expressed protein	-1	0.00473928	0.995261	0	-	-	-	-
TCONS_00004478	0	0.192779	0.605045	0.793657	0.885068	0.734914	0	44	mid maturation	AT1G52950.1	XLOC_002686	AT1G52950	AT1G52950	=	Nucleic acid-binding, OB-fold-like protein; CONTAINS InterPro DOMAIN/s: Nucleic acid-binding, OB-fold-like (InterPro:IPR016027), Nucleic acid-binding, OB-fold (InterPro:IPR012340), Protein of unknown function DUF223 (InterPro:IPR003871), Replication factor A, C-terminal (InterPro:IPR013955); BEST Arabidopsis thaliana protein match is: Nucleic acid-binding, OB-fold-like protein (TAIR:AT2G05642.1);…	1	1	1e-07	6	specific;superfamily;specific;superfamily;specific;superfamily	RPA1_DBD_C;RPA_2b-aaRSs_OBF_like superfamily;RPA1_DBD_B_like;RPA_2b-aaRSs_OBF_like superfamily;RPA1_DBD_A_like;RPA_2b-aaRSs_OBF_like superfamily	-;-;-;-;-;-	RPA1_DBD_C: A subfamily of OB folds corresponding to the C-terminal OB fold, the ssDNA-binding domain (DBD)-C, of human RPA1 (also called RPA70). RPA1 is the large subunit of Replication protein A (RPA). RPA is a nuclear ssDNA-binding protein (SSB) which appears to be involved in all aspects of DNA metabolism including replication, recombination, and repair. RPA also mediates specific interaction…
TCONS_00004473	0.947576	0.822791	0.272253	0.222466	0.254894	0.275322	0.549236	16	early	AT1G52930.1	XLOC_002683	AT1G52930	AT1G52930	=	Ribosomal RNA processing Brix domain protein; CONTAINS InterPro DOMAIN/s: Brix domain (InterPro:IPR007109); BEST Arabidopsis thaliana protein match is: Ribosomal RNA processing Brix domain protein (TAIR:AT3G15460.1); Has 418 Blast hits to 416 proteins in 206 species: Archae - 0; Bacteria - 0; Metazoa - 126; Fungi - 137; Plants - 66; Viruses - 0; Other Eukaryotes - 89 (source: NCBI BLink).	1	1	1e-07	1	superfamily	Brix superfamily	-	Brix domain; Brix domain.
TCONS_00004472	0.202635	0.448225	0.866737	0.818366	0.683948	0.106028	0.3397	36	mid maturation	AT1G52910.1	XLOC_002682	AT1G52910	AT1G52910	=	Protein of unknown function (DUF1218); FUNCTIONS IN: molecular_function unknown; INVOLVED IN: biological_process unknown; LOCATED IN: endomembrane system; EXPRESSED IN: 20 plant structures; EXPRESSED DURING: 13 growth stages; CONTAINS InterPro DOMAIN/s: Protein of unknown function DUF1218 (InterPro:IPR009606); BEST Arabidopsis thaliana protein match is: Protein of unknown function (DUF1218) (TAIR…	1	0.999763	0.000236563	2	specific;superfamily	DUF1218;DUF1218 superfamily	-;-	Protein of unknown function (DUF1218); This family contains hypothetical plant proteins of unknown function. Family members contain a number of conserved cysteine residues.;Protein of unknown function (DUF1218); This family contains hypothetical plant proteins of unknown function. Family members contain a number of conserved cysteine residues.
TCONS_00029441	0	0.194295	0.716306	0.706996	0.716889	0.75184	0.762113	39	mid maturation and DT	AT3G14880.N3	XLOC_017856	AT3G14880	AT3G14880	x	FUNCTIONS IN: molecular_function unknown; INVOLVED IN: response to karrikin; BEST Arabidopsis thaliana protein match is: transcription factor-related (TAIR:AT4G18650.1); Has 30201 Blast hits to 17322 proteins in 780 species: Archae - 12; Bacteria - 1396; Metazoa - 17338; Fungi - 3422; Plants - 5037; Viruses - 0; Other Eukaryotes - 2996 (source: NCBI BLink).	-1	3.48374e-09	1	0	-	-	-	-
TCONS_00029443	0.0229461	0.502169	0.794144	0.789857	0.783283	0.540544	0.214518	11	mid maturation	AT3G14950.N4	XLOC_017858	AT3G14950	TTL2	j	tetratricopetide-repeat thioredoxin-like 2 (TTL2); FUNCTIONS IN: binding; INVOLVED IN: cell redox homeostasis; LOCATED IN: cellular_component unknown; EXPRESSED IN: petal, leaf whorl, flower; EXPRESSED DURING: 4 anthesis, petal differentiation and expansion stage; CONTAINS InterPro DOMAIN/s: Molecular chaperone, heat shock protein, Hsp40, DnaJ (InterPro:IPR015609), Thioredoxin fold (InterPro:IPR0…	1	1	1e-07	4	specific;superfamily;multi-dom;multi-dom	TPR;TPR superfamily;TPR_11;TPR_16	-;-;-;-	Tetratricopeptide repeat domain; typically contains 34 amino acids [WLF]-X(2)-[LIM]-[GAS]-X(2)-[YLF]-X(8)-[ASE]-X(3)-[FYL]-X(2)-[ASL]-X(4)-[PKE] is the consensus sequence; found in a variety of organisms including bacteria, cyanobacteria, yeast, fungi, plants, and humans in various subcellular locations; involved in a variety of functions including protein-protein interactions, but common feature…
TCONS_00029445	0.049669	0.578647	0.805785	0.772796	0.776001	0.476779	0.168416	11	mid maturation	AT3G14950.N7	XLOC_017858	AT3G14950	TTL2	j	tetratricopetide-repeat thioredoxin-like 2 (TTL2); FUNCTIONS IN: binding; INVOLVED IN: cell redox homeostasis; LOCATED IN: cellular_component unknown; EXPRESSED IN: petal, leaf whorl, flower; EXPRESSED DURING: 4 anthesis, petal differentiation and expansion stage; CONTAINS InterPro DOMAIN/s: Molecular chaperone, heat shock protein, Hsp40, DnaJ (InterPro:IPR015609), Thioredoxin fold (InterPro:IPR0…	1	1	1e-07	8	specific;superfamily;specific;superfamily;specific;superfamily;multi-dom;multi-dom	TPR;TPR superfamily;TRX_family;Thioredoxin_like superfamily;TPR;TPR superfamily;TPR_11;NrfG	-;-;-;-;-;-;-;-	Tetratricopeptide repeat domain; typically contains 34 amino acids [WLF]-X(2)-[LIM]-[GAS]-X(2)-[YLF]-X(8)-[ASE]-X(3)-[FYL]-X(2)-[ASL]-X(4)-[PKE] is the consensus sequence; found in a variety of organisms including bacteria, cyanobacteria, yeast, fungi, plants, and humans in various subcellular locations; involved in a variety of functions including protein-protein interactions, but common feature…
TCONS_00029444	0.0436848	0.549352	0.800004	0.786407	0.772043	0.508513	0.174715	11	mid maturation	AT3G14950.N5	XLOC_017858	AT3G14950	TTL2	j	tetratricopetide-repeat thioredoxin-like 2 (TTL2); FUNCTIONS IN: binding; INVOLVED IN: cell redox homeostasis; LOCATED IN: cellular_component unknown; EXPRESSED IN: petal, leaf whorl, flower; EXPRESSED DURING: 4 anthesis, petal differentiation and expansion stage; CONTAINS InterPro DOMAIN/s: Molecular chaperone, heat shock protein, Hsp40, DnaJ (InterPro:IPR015609), Thioredoxin fold (InterPro:IPR0…	1	1	1e-07	4	specific;superfamily;multi-dom;multi-dom	TPR;TPR superfamily;TPR_11;TPR_16	-;-;-;-	Tetratricopeptide repeat domain; typically contains 34 amino acids [WLF]-X(2)-[LIM]-[GAS]-X(2)-[YLF]-X(8)-[ASE]-X(3)-[FYL]-X(2)-[ASL]-X(4)-[PKE] is the consensus sequence; found in a variety of organisms including bacteria, cyanobacteria, yeast, fungi, plants, and humans in various subcellular locations; involved in a variety of functions including protein-protein interactions, but common feature…
TCONS_00029447	0.0324333	0.536753	0.793507	0.773535	0.778309	0.547805	0.200372	11	mid maturation	AT3G14950.1	XLOC_017858	AT3G14950	TTL2	=	tetratricopetide-repeat thioredoxin-like 2 (TTL2); FUNCTIONS IN: binding; INVOLVED IN: cell redox homeostasis; LOCATED IN: cellular_component unknown; EXPRESSED IN: petal, leaf whorl, flower; EXPRESSED DURING: 4 anthesis, petal differentiation and expansion stage; CONTAINS InterPro DOMAIN/s: Molecular chaperone, heat shock protein, Hsp40, DnaJ (InterPro:IPR015609), Thioredoxin fold (InterPro:IPR0…	1	1	1e-07	8	specific;superfamily;specific;superfamily;specific;superfamily;multi-dom;multi-dom	TPR;TPR superfamily;TPR;TPR superfamily;TRX_family;Thioredoxin_like superfamily;TPR_11;NrfG	-;-;-;-;N;N;-;-	Tetratricopeptide repeat domain; typically contains 34 amino acids [WLF]-X(2)-[LIM]-[GAS]-X(2)-[YLF]-X(8)-[ASE]-X(3)-[FYL]-X(2)-[ASL]-X(4)-[PKE] is the consensus sequence; found in a variety of organisms including bacteria, cyanobacteria, yeast, fungi, plants, and humans in various subcellular locations; involved in a variety of functions including protein-protein interactions, but common feature…
TCONS_00029446	0.0525426	0.539158	0.783095	0.796043	0.784921	0.528424	0.100009	11	mid maturation	AT3G14950.N6	XLOC_017858	AT3G14950	TTL2	j	tetratricopetide-repeat thioredoxin-like 2 (TTL2); FUNCTIONS IN: binding; INVOLVED IN: cell redox homeostasis; LOCATED IN: cellular_component unknown; EXPRESSED IN: petal, leaf whorl, flower; EXPRESSED DURING: 4 anthesis, petal differentiation and expansion stage; CONTAINS InterPro DOMAIN/s: Molecular chaperone, heat shock protein, Hsp40, DnaJ (InterPro:IPR015609), Thioredoxin fold (InterPro:IPR0…	1	1	1e-07	5	specific;superfamily;specific;superfamily;multi-dom	TRX_family;Thioredoxin_like superfamily;TPR;TPR superfamily;TPR_11	-;-;-;-;-	TRX family; composed of two groups: Group I, which includes proteins that exclusively encode a TRX domain; and Group II, which are composed of fusion proteins of TRX and additional domains. Group I TRX is a small ancient protein that alter the redox state of target proteins via the reversible oxidation of an active site dithiol, present in a CXXC motif, partially exposed at the protein&apos;s sur…
TCONS_00016473	0	0	0	0.364386	0.693491	0.914106	0.952929	27	mid maturation and DT	AT2G29380.1	XLOC_010009	AT2G29380	HAI3	=	highly ABA-induced PP2C gene 3 (HAI3); FUNCTIONS IN: protein serine/threonine phosphatase activity, catalytic activity; INVOLVED IN: protein amino acid dephosphorylation; LOCATED IN: protein serine/threonine phosphatase complex; CONTAINS InterPro DOMAIN/s: Protein phosphatase 2C, manganese/magnesium aspartate binding site (InterPro:IPR000222), Protein phosphatase 2C-related (InterPro:IPR001932), …	1	1	1e-07	2	specific;superfamily	PP2Cc;PP2Cc superfamily	-;-	Serine/threonine phosphatases, family 2C, catalytic domain; The protein architecture and deduced catalytic mechanism of PP2C phosphatases are similar to the PP1, PP2A, PP2B family of protein Ser/Thr phosphatases, with which PP2C shares no sequence similarity.;Serine/threonine phosphatases, family 2C, catalytic domain; The protein architecture and deduced catalytic mechanism of PP2C phosphatases a…
TCONS_00048279	0.278839	0.370426	0.222954	0.230697	0.476802	0.887931	0.978039	47	early and DT	AT5G07360.N4	XLOC_029522	AT5G07360	AT5G07360	j	Amidase family protein; FUNCTIONS IN: amidase activity, carbon-nitrogen ligase activity, with glutamine as amido-N-donor; EXPRESSED IN: 22 plant structures; EXPRESSED DURING: 13 growth stages; CONTAINS InterPro DOMAIN/s: Amidase (InterPro:IPR000120); BEST Arabidopsis thaliana protein match is: Amidase family protein (TAIR:AT3G25660.1); Has 19044 Blast hits to 19036 proteins in 2473 species: Archa…	1	1	1e-07	0	-	-	-	-
TCONS_00048278	0.243504	0.305688	0.219836	0.250877	0.511952	0.900627	0.978784	5	mid maturation and DT	AT5G07360.N3	XLOC_029522	AT5G07360	AT5G07360	j	Amidase family protein; FUNCTIONS IN: amidase activity, carbon-nitrogen ligase activity, with glutamine as amido-N-donor; EXPRESSED IN: 22 plant structures; EXPRESSED DURING: 13 growth stages; CONTAINS InterPro DOMAIN/s: Amidase (InterPro:IPR000120); BEST Arabidopsis thaliana protein match is: Amidase family protein (TAIR:AT3G25660.1); Has 19044 Blast hits to 19036 proteins in 2473 species: Archa…	1	1	1e-07	0	-	-	-	-
TCONS_00048272	0.593205	0.779222	0.84326	0.618696	0.524816	0.0792744	0.041652	8	early and mid maturation	AT5G07350.N3	XLOC_029521	AT5G07350	Tudor1	j	TUDOR-SN protein 1 (Tudor1); CONTAINS InterPro DOMAIN/s: Staphylococcal nuclease (SNase-like) (InterPro:IPR006021), RNA-induced silencing complex, nuclease component Tudor-SN (InterPro:IPR016685), Staphylococcal nuclease (SNase-like), OB-fold (InterPro:IPR016071), Tudor subgroup (InterPro:IPR018351), Tudor domain (InterPro:IPR002999), Maternal tudor protein (InterPro:IPR008191); BEST Arabidopsis …	1	1	1e-07	0	-	-	-	-
TCONS_00028718	0.109057	0.110626	0.684127	0.795727	0.797983	0.754893	0.472672	24	mid maturation and DT	AT3G08040.1	XLOC_017455	AT3G08040	ATFRD3	=	FERRIC REDUCTASE DEFECTIVE 3 (FRD3); CONTAINS InterPro DOMAIN/s: Multi antimicrobial extrusion protein MatE (InterPro:IPR002528); BEST Arabidopsis thaliana protein match is: MATE efflux family protein (TAIR:AT1G51340.2); Has 16442 Blast hits to 16241 proteins in 2243 species: Archae - 390; Bacteria - 12800; Metazoa - 108; Fungi - 151; Plants - 401; Viruses - 0; Other Eukaryotes - 2592 (source: NC…	1	1	1e-07	3	specific;superfamily;multi-dom	MATE_DinF_like;MATE_like superfamily;Multidrug_resistance_protein_HmrM	-;-;-	DinF and similar proteins, a subfamily of the multidrug and toxic compound extrusion (MATE)-like proteins; Escherichia coli DinF is a membrane protein that has been found to protect cells against oxidative stress and bile salts. The expression of DinF is regulated as part of the SOS system. It may act by detoxifying oxidizing molecules that have the potential to damage DNA. Some member of this fa…
TCONS_00028719	0.0805498	0.0805498	0.698757	0.798632	0.800442	0.73155	0.490578	24	mid maturation and DT	AT3G08040.N3	XLOC_017455	AT3G08040	ATFRD3	j	FERRIC REDUCTASE DEFECTIVE 3 (FRD3); CONTAINS InterPro DOMAIN/s: Multi antimicrobial extrusion protein MatE (InterPro:IPR002528); BEST Arabidopsis thaliana protein match is: MATE efflux family protein (TAIR:AT1G51340.2); Has 16442 Blast hits to 16241 proteins in 2243 species: Archae - 390; Bacteria - 12800; Metazoa - 108; Fungi - 151; Plants - 401; Viruses - 0; Other Eukaryotes - 2592 (source: NC…	1	1	1e-07	3	specific;superfamily;multi-dom	MATE_DinF_like;MATE_like superfamily;Multidrug_resistance_protein_HmrM	-;-;-	DinF and similar proteins, a subfamily of the multidrug and toxic compound extrusion (MATE)-like proteins; Escherichia coli DinF is a membrane protein that has been found to protect cells against oxidative stress and bile salts. The expression of DinF is regulated as part of the SOS system. It may act by detoxifying oxidizing molecules that have the potential to damage DNA. Some member of this fa…
TCONS_00044714	0.899154	0.925106	0.461871	0.217635	0.219136	0.188702	0.342869	48	early	AT5G37630.1	XLOC_027424	AT5G37630	EMB2656	=	EMBRYO DEFECTIVE 2656 (EMB2656); FUNCTIONS IN: binding; INVOLVED IN: mitotic chromosome condensation, embryo development ending in seed dormancy; LOCATED IN: cellular_component unknown; EXPRESSED IN: 11 plant structures; EXPRESSED DURING: 6 growth stages; CONTAINS InterPro DOMAIN/s: Armadillo-type fold (InterPro:IPR016024); Has 333 Blast hits to 316 proteins in 147 species: Archae - 0; Bacteria -…	1	1	1e-07	0	-	-	-	-
TCONS_00002199	0.69103	0.776514	0.773712	0.698713	0.593107	0	0	8	early and mid maturation	AT1G22630.N2	XLOC_001208	AT1G22630	AT1G22630	j	unknown protein; LOCATED IN: chloroplast; EXPRESSED IN: 21 plant structures; EXPRESSED DURING: 13 growth stages; Has 87 Blast hits to 86 proteins in 34 species: Archae - 0; Bacteria - 13; Metazoa - 27; Fungi - 0; Plants - 40; Viruses - 0; Other Eukaryotes - 7 (source: NCBI BLink).	-1	0.0137207	0.986279	0	-	-	-	-
TCONS_00023270	0.849899	0.86589	0.634498	0.499077	0.449793	0.18624	0.00817241	17	early and mid maturation	AT3G05980.1	XLOC_014052	AT3G05980	AT3G05980	=	unknown protein; BEST Arabidopsis thaliana protein match is: unknown protein (TAIR:AT5G19340.1); Has 202 Blast hits to 202 proteins in 28 species: Archae - 0; Bacteria - 0; Metazoa - 39; Fungi - 4; Plants - 148; Viruses - 0; Other Eukaryotes - 11 (source: NCBI BLink).	1	0.999922	7.75179e-05	0	-	-	-	-
TCONS_00052753	0.794949	0.795084	0.553244	0.10545	0.15511	0.469918	0.731815	33	early and DT	AT5G58380.1	XLOC_032336	AT5G58380	SNRK3.8	=	SOS3-interacting protein 1 (SIP1); FUNCTIONS IN: protein serine/threonine kinase activity, protein kinase activity, kinase activity, ATP binding; INVOLVED IN: signal transduction, protein amino acid phosphorylation; LOCATED IN: cellular_component unknown; EXPRESSED IN: 23 plant structures; EXPRESSED DURING: 15 growth stages; CONTAINS InterPro DOMAIN/s: Protein kinase, ATP binding site (InterPro:I…	1	1	1e-07	0	-	-	-	-
TCONS_00020982	0.768002	0.793116	0.715459	0.672312	0.544868	0	0.114912	8	early and mid maturation	AT2G30370.1	XLOC_012770	AT2G30370	EPFL6	=	CHALLAH (CHAL); FUNCTIONS IN: molecular_function unknown; INVOLVED IN: negative regulation of stomatal complex development; EXPRESSED IN: midvein, hypocotyl, fruit proximal end, endosperm; BEST Arabidopsis thaliana protein match is: unknown protein (TAIR:AT4G14723.1).	1	0.999157	0.000843412	0	-	-	-	-
TCONS_00012573	0.798293	0.849236	0.754647	0.583609	0.428989	0.0883083	0.0407503	35	early and mid maturation	AT1G67090.1	XLOC_007549	AT1G67090	RBCS1A	=	ribulose bisphosphate carboxylase small chain 1A (RBCS1A); FUNCTIONS IN: ribulose-bisphosphate carboxylase activity, copper ion binding; INVOLVED IN: carbon fixation, response to cold, response to blue light, response to red light, response to far red light; LOCATED IN: in 7 components; EXPRESSED IN: 21 plant structures; EXPRESSED DURING: L mature pollen stage, M germinated pollen stage, seedling…	1	0.999559	0.000440671	5	specific;superfamily;specific;superfamily;multi-dom	RuBisCO_small;RuBisCO_small_like superfamily;RbcS;RbcS superfamily;PLN02289	-;-;-;-;-	Ribulose bisphosphate carboxylase/oxygenase (Rubisco), small subunit. Rubisco is a bifunctional enzyme catalyzes the initial steps of two opposing metabolic pathways: photosynthetic carbon fixation and the competing process of photorespiration. Rubisco Form I, present in plants and green algae, is composed of eight large and eight small subunits. The nearly identical small subunits are encoded by…
TCONS_00012570	0.810883	0.808103	0.730551	0.601594	0.467497	0.0975233	0.0312347	35	early and mid maturation	AT1G67040.1	XLOC_007546	AT1G67040	AT1G67040	=	unknown protein; FUNCTIONS IN: molecular_function unknown; INVOLVED IN: biological_process unknown; LOCATED IN: cellular_component unknown; EXPRESSED IN: 20 plant structures; EXPRESSED DURING: 11 growth stages; BEST Arabidopsis thaliana protein match is: unknown protein (TAIR:AT5G26910.3); Has 89 Blast hits to 84 proteins in 15 species: Archae - 0; Bacteria - 0; Metazoa - 5; Fungi - 2; Plants - 8…	1	1	1e-07	2	specific;superfamily	VARLMGL;VARLMGL superfamily	-;-	DUF761-associated sequence motif; This family is found frequently at the N-terminus of family DUF3741, pfam12552.;DUF761-associated sequence motif; This family is found frequently at the N-terminus of family DUF3741, pfam12552.
TCONS_00012574	0.795033	0.847315	0.757903	0.58875	0.434801	0.0863496	0.0408214	35	early and mid maturation	AT1G67090.2	XLOC_007549	AT1G67090	RBCS1A	=	ribulose bisphosphate carboxylase small chain 1A (RBCS1A); FUNCTIONS IN: ribulose-bisphosphate carboxylase activity, copper ion binding; INVOLVED IN: carbon fixation, response to cold, response to blue light, response to red light, response to far red light; LOCATED IN: in 7 components; EXPRESSED IN: 21 plant structures; EXPRESSED DURING: L mature pollen stage, M germinated pollen stage, seedling…	1	0.906855	0.0931445	3	superfamily;specific;superfamily	RuBisCO_small_like superfamily;RbcS;RbcS superfamily	C;-;-	Ribulose bisphosphate carboxylase/oxygenase (Rubisco), small subunit and related proteins. Rubisco is a bifunctional enzyme catalyzes the initial steps of two opposing metabolic pathways: photosynthetic carbon fixation and the competing process of photorespiration. Rubisco Form I, present in plants and green algae, is composed of eight large and eight small subunits. The nearly identical small su…
TCONS_00013227	0.93117	0.84542	0.305099	0.206788	0.227169	0.243919	0.540865	16	early	AT1G74260.1	XLOC_007925	AT1G74260	PUR4	=	purine biosynthesis 4 (PUR4); FUNCTIONS IN: phosphoribosylformylglycinamidine synthase activity, catalytic activity, ATP binding; INVOLVED IN: microgametogenesis, pollen development; LOCATED IN: mitochondrion, chloroplast stroma, chloroplast; EXPRESSED IN: 23 plant structures; EXPRESSED DURING: 13 growth stages; CONTAINS InterPro DOMAIN/s: PurM, N-terminal-like (InterPro:IPR016188), Phosphoribosy…	1	1	1e-07	7	specific;superfamily;specific;superfamily;specific;superfamily;multi-dom	PurL_repeat1;PurM-like superfamily;GATase1_FGAR_AT;GAT_1 superfamily;PurL_repeat2;PurM-like superfamily;PLN03206	-;-;-;-;-;-;-	PurL subunit of the formylglycinamide ribonucleotide amidotransferase (FGAR-AT), first repeat. FGAR-AT catalyzes the ATP-dependent conversion of formylglycinamide ribonucleotide (FGAR) and glutamine to formylglycinamidine ribonucleotide (FGAM), ADP, phosphate, and glutamate in the fourth step of the purine biosynthetic pathway. In eukaryotes and Gram-negative bacteria, FGAR-AT is encoded by the p…
TCONS_00013229	0.0717634	0.236882	0.431779	0.446385	0.590908	0.895266	0.946234	19	mid maturation and DT	AT1G74310.1	XLOC_007927	AT1G74310	ATHSP101	=	heat shock protein 101 (HSP101); FUNCTIONS IN: protein binding, ATPase activity, ATP binding; INVOLVED IN: response to high light intensity, response to hydrogen peroxide, response to heat, protein unfolding; EXPRESSED IN: 12 plant structures; EXPRESSED DURING: 6 growth stages; CONTAINS InterPro DOMAIN/s: Clp ATPase, C-terminal (InterPro:IPR019489), ATPase, AAA+ type, core (InterPro:IPR003593), A…	1	1	1e-07	12	specific;superfamily;specific;superfamily;specific;superfamily;specific;superfamily;specific;superfamily;superfamily;multi-dom	AAA;ABC_ATPase superfamily;AAA;ABC_ATPase superfamily;ClpB_D2-small;ClpB_D2-small superfamily;Clp_N;Clp_N superfamily;Clp_N;Clp_N superfamily;Sds3 superfamily;chaperone_ClpB	-;-;-;-;-;-;-;-;-;-;C;-	The AAA+ (ATPases Associated with a wide variety of cellular Activities) superfamily represents an ancient group of ATPases belonging to the ASCE (for additional strand, catalytic E) division of the P-loop NTPase fold. The ASCE division also includes ABC, RecA-like, VirD4-like, PilT-like, and SF1/2 helicases. Members of the AAA+ ATPases function as molecular chaperons, ATPase subunits of protease…
TCONS_00012626	0.73655	0.824304	0.447452	0.189126	0.120982	0.412694	0.864379	33	early and DT	AT1G67440.1	XLOC_007573	AT1G67440	emb1688	=	embryo defective 1688 (emb1688); FUNCTIONS IN: GTP binding, GTPase activity; INVOLVED IN: embryo development ending in seed dormancy; EXPRESSED IN: 22 plant structures; EXPRESSED DURING: 13 growth stages; CONTAINS InterPro DOMAIN/s: Nucleic acid-binding, OB-fold-like (InterPro:IPR016027), EngC GTPase (InterPro:IPR010914), GTPase EngC (InterPro:IPR004881); BEST Arabidopsis thaliana protein match i…	1	1	1e-07	3	specific;superfamily;multi-dom	YjeQ_EngC;ABC_ATPase superfamily;PRK12289	-;-;-	Ribosomal interacting GTPase YjeQ/EngC, a circularly permuted subfamily of the Ras GTPases; YjeQ (YloQ in Bacillus subtilis) is a ribosomal small subunit-dependent GTPase; hence also known as RsgA. YjeQ is a late-stage ribosomal biogenesis factor involved in the 30S subunit maturation, and it represents a protein family whose members are broadly conserved in bacteria and have been shown to be ess…
TCONS_00022715	0.888641	0.903814	0.643283	0.366793	0.2453	0.0768059	0.241941	26	early and mid maturation	AT2G47940.1	XLOC_013754	AT2G47940	DEGP2	=	DEGP protease 2 (DEGP2); FUNCTIONS IN: serine-type peptidase activity, serine-type endopeptidase activity; INVOLVED IN: photosystem II repair, proteolysis; LOCATED IN: chloroplast stromal thylakoid, chloroplast thylakoid membrane, chloroplast; EXPRESSED IN: 22 plant structures; EXPRESSED DURING: 13 growth stages; CONTAINS InterPro DOMAIN/s: Serine endopeptidase DegP2 (InterPro:IPR015724), Serine/…	1	1	1e-07	5	specific;superfamily;specific;superfamily;multi-dom	PDZ_serine_protease;PDZ superfamily;Trypsin_2;Tryp_SPc superfamily;Trypsin	-;-;-;-;-	PDZ domain of trypsin-like serine proteases, such as DegP/HtrA, which are oligomeric proteins involved in heat-shock response, chaperone function, and apoptosis. May be responsible for substrate recognition and/or binding, as most PDZ domains bind C-terminal polypeptides, though binding to internal (non-C-terminal) polypeptides and even to lipids has been demonstrated. In this subfamily of protea…
TCONS_00009177	0.904992	0.875321	0.274536	0.120181	0.246617	0.331633	0.690546	3	early and DT	AT1G21600.2	XLOC_005392	AT1G21600	PTAC6	=	plastid transcriptionally active 6 (PTAC6); FUNCTIONS IN: molecular_function unknown; INVOLVED IN: positive regulation of transcription, DNA-dependent, transcription from plastid promoter; LOCATED IN: plastid chromosome, nucleoid; EXPRESSED IN: 22 plant structures; EXPRESSED DURING: 13 growth stages; Has 35333 Blast hits to 34131 proteins in 2444 species: Archae - 798; Bacteria - 22429; Metazoa -…	1	1	1e-07	0	-	-	-	-
TCONS_00053809	0	0.328788	0.305788	0.312249	0	0	0.956971	7	DT	ATMG01030.1	XLOC_032989	ATMG01030	ORF106E	=	unknown protein; BEST Arabidopsis thaliana protein match is: unknown protein (TAIR:AT2G07673.1).	1	0.985241	0.0147593	0	-	-	-	-
TCONS_00022719	0.931117	0.862797	0.24571	0.176685	0.267218	0.372303	0.418491	16	early	AT2G47990.1	XLOC_013755	AT2G47990	SWA1	=	SLOW WALKER1 (SWA1); CONTAINS InterPro DOMAIN/s: WD40 repeat 2 (InterPro:IPR019782), WD40 repeat, conserved site (InterPro:IPR019775), WD40 repeat (InterPro:IPR001680), G-protein beta WD-40 repeat, region (InterPro:IPR020472), WD40 repeat-like-containing domain (InterPro:IPR011046), WD40-repeat-containing domain (InterPro:IPR017986), U3 small nucleolar RNA-associated protein 15, C-terminal (Inter…	1	1	1e-07	4	specific;superfamily;superfamily;multi-dom	UTP15_C;UTP15_C superfamily;WD40 superfamily;COG2319	-;-;-;NC	UTP15 C terminal; U3 snoRNA is ubiquitous in eukaryotes and is required for nucleolar processing of pre-18S ribosomal RNA. It is a component of the ribosomal small subunit (SSU) processome. UTP15 is needed for optimal pre-ribosomal RNA transcription by RNA polymerase I, together with a subset of U3 proteins required for transcription (t-UTPs). This entry represents the C terminal of UTP15, and is…
TCONS_00012621	0.559191	0.703762	0.821335	0.801943	0.536213	0.0688291	0.0446493	49	early and mid maturation	AT1G67360.1	XLOC_007569	AT1G67360	AT1G67360	=	Rubber elongation factor protein (REF); INVOLVED IN: biological_process unknown; LOCATED IN: vacuole; EXPRESSED IN: 24 plant structures; EXPRESSED DURING: 15 growth stages; CONTAINS InterPro DOMAIN/s: Rubber elongation factor (InterPro:IPR008802); BEST Arabidopsis thaliana protein match is: Rubber elongation factor protein (REF) (TAIR:AT2G47780.1); Has 125 Blast hits to 125 proteins in 21 species…	1	0.999986	1.41351e-05	2	specific;superfamily	REF;REF superfamily	-;-	Rubber elongation factor protein (REF); This family consists of the highly related rubber elongation factor (REF), small rubber particle protein (SRPP) and stress-related protein (SRP) sequences. REF and SRPP are released from the rubber particle membrane into the cytosol during osmotic lysis of the sedimentable organelles (lutoids). The exact function of this family is unknown.;Rubber elongation…
TCONS_00046046	0.0627372	0.36576	0.495941	0.560239	0.659871	0.726324	0.911954	19	mid maturation and DT	AT5G51450.2	XLOC_028259	AT5G51450	RIN3	=	RPM1 interacting protein 3 (RIN3); CONTAINS InterPro DOMAIN/s: Zinc finger, RING-type (InterPro:IPR001841), Zinc finger, C3HC4 RING-type (InterPro:IPR018957), Ubiquitin system component Cue (InterPro:IPR003892); BEST Arabidopsis thaliana protein match is: RPM1 interacting protein 2 (TAIR:AT4G25230.2).	1	1	1e-07	0	-	-	-	-
TCONS_00029877	0.870582	0.894843	0.622792	0.239611	0.167129	0.14458	0.442144	48	early	AT3G19720.N5	XLOC_018109	AT3G19720	ARC5	j	ACCUMULATION AND REPLICATION OF CHLOROPLAST 5 (ARC5); FUNCTIONS IN: GTP binding, GTPase activity; INVOLVED IN: chloroplast fission, peroxisome fission; LOCATED IN: chloroplast outer membrane, peroxisome, chloroplast; EXPRESSED IN: 23 plant structures; EXPRESSED DURING: 13 growth stages; CONTAINS InterPro DOMAIN/s: Dynamin, GTPase domain (InterPro:IPR001401); BEST Arabidopsis thaliana protein matc…	1	1	1e-07	1	superfamily	ABC_ATPase superfamily	N	ATP-binding cassette transporter nucleotide-binding domain; ABC transporters are a large family of proteins involved in the transport of a wide variety of different compounds, like sugars, ions, peptides, and more complex organic molecules. The nucleotide-binding domain shows the highest similarity between all members of the family. ABC transporters are a subset of nucleotide hydrolases that cont…
TCONS_00046045	0.556278	0.581943	0.33647	0.339342	0.161168	0.814078	0.937295	37	early and DT	AT5G51440.1	XLOC_028258	AT5G51440	AT5G51440	=	HSP20-like chaperones superfamily protein; CONTAINS InterPro DOMAIN/s: Heat shock protein Hsp20 (InterPro:IPR002068), HSP20-like chaperone (InterPro:IPR008978); BEST Arabidopsis thaliana protein match is: mitochondrion-localized small heat shock protein 23.6 (TAIR:AT4G25200.1); Has 3995 Blast hits to 3995 proteins in 1037 species: Archae - 138; Bacteria - 2214; Metazoa - 5; Fungi - 114; Plants - …	1	0.999912	8.79996e-05	0	-	-	-	-
TCONS_00050865	0.808912	0.867589	0.748953	0.519564	0.382649	0.0911483	0.0574238	35	early and mid maturation	AT5G37360.1	XLOC_031133	AT5G37360	AT5G37360	=	unknown protein; FUNCTIONS IN: molecular_function unknown; INVOLVED IN: biological_process unknown; LOCATED IN: chloroplast thylakoid membrane, chloroplast; EXPRESSED IN: 23 plant structures; EXPRESSED DURING: 13 growth stages; Has 1807 Blast hits to 1807 proteins in 277 species: Archae - 0; Bacteria - 0; Metazoa - 736; Fungi - 347; Plants - 385; Viruses - 0; Other Eukaryotes - 339 (source: NCBI …	1	0.999999	1.26527e-06	0	-	-	-	-
TCONS_00019908	0.388635	0.731957	0.83441	0.777073	0.658815	0.0949613	0.043772	49	early and mid maturation	AT2G19590.1	XLOC_012130	AT2G19590	ATACO1	=	ACC oxidase 1 (ACO1); CONTAINS InterPro DOMAIN/s: Oxoglutarate/iron-dependent oxygenase (InterPro:IPR005123); BEST Arabidopsis thaliana protein match is: 2-oxoglutarate (2OG) and Fe(II)-dependent oxygenase superfamily protein (TAIR:AT1G12010.1); Has 7815 Blast hits to 7777 proteins in 927 species: Archae - 0; Bacteria - 960; Metazoa - 67; Fungi - 764; Plants - 4878; Viruses - 0; Other Eukaryotes …	1	1	1e-07	5	specific;superfamily;specific;superfamily;multi-dom	2OG-FeII_Oxy;2OG-FeII_Oxy superfamily;DIOX_N;DIOX_N superfamily;PLN02403	-;-;-;-;-	2OG-Fe(II) oxygenase superfamily; This family contains members of the 2-oxoglutarate (2OG) and Fe(II)-dependent oxygenase superfamily. This family includes the C-terminal of prolyl 4-hydroxylase alpha subunit. The holoenzyme has the activity EC:1.14.11.2 catalyzing the reaction: Procollagen L-proline + 2-oxoglutarate + O2 &lt;=&gt; procollagen trans- 4-hydroxy-L-proline + succinate + CO2. The ful…
TCONS_00029128	0.9321	0.78624	0.282222	0.170979	0.263289	0.349718	0.556354	16	early	AT3G12370.1	XLOC_017682	AT3G12370	AT3G12370	=	Ribosomal protein L10 family protein; FUNCTIONS IN: structural constituent of ribosome; INVOLVED IN: translation, ribosome biogenesis; LOCATED IN: ribosome, intracellular; EXPRESSED IN: 23 plant structures; EXPRESSED DURING: 15 growth stages; CONTAINS InterPro DOMAIN/s: Ribosomal protein L10 (InterPro:IPR001790); BEST Arabidopsis thaliana protein match is: Ribosomal protein L10 family protein (TA…	1	0.999639	0.000360925	2	specific;superfamily	Ribosomal_L10;Ribosomal_L10_P0 superfamily	-;-	Ribosomal protein L10 family, L10 subfamily; composed of bacterial 50S ribosomal protein and eukaryotic mitochondrial 39S ribosomal protein, L10. L10 occupies the L7/L12 stalk of the ribosome. The N-terminal domain (NTD) of L10 interacts with L11 protein and forms the base of the L7/L12 stalk, while the extended C-terminal helix binds to two or three dimers of the NTD of L7/L12 (L7 and L12 are id…
TCONS_00029129	0.919938	0.811986	0.392363	0.186905	0.26242	0.255022	0.443995	43	early	AT3G12380.1	XLOC_017682	AT3G12380	ARP5	=	actin-related protein 5 (ARP5); CONTAINS InterPro DOMAIN/s: Actin/actin-like (InterPro:IPR004000); BEST Arabidopsis thaliana protein match is: Actin-like ATPase superfamily protein (TAIR:AT2G42100.1).	1	1	1e-07	4	specific;superfamily;superfamily;superfamily	NBD_sugar-kinase_HSP70_actin;NBD_sugar-kinase_HSP70_actin superfamily;NBD_sugar-kinase_HSP70_actin superfamily;CDC37_N superfamily	-;-;N;-	Nucleotide-Binding Domain of the sugar kinase/HSP70/actin superfamily; This superfamily includes the actin family, the HSP70 family of molecular chaperones and nucleotide exchange factors, the ROK (repressor, ORF, kinase) family, the hexokinase family, the FGGY family (which includes glycerol kinase and similar carbohydrate kinases such as rhamnulokinase and xylulokinase), the exopolyphosphatase/…
TCONS_00028833	0.898048	0.891084	0.492914	0.397113	0.392844	0.0939087	0.136009	0	early	AT3G09580.1	XLOC_017522	AT3G09580	AT3G09580	=	FAD/NAD(P)-binding oxidoreductase family protein; LOCATED IN: chloroplast, chloroplast envelope; EXPRESSED IN: 21 plant structures; EXPRESSED DURING: 13 growth stages; CONTAINS InterPro DOMAIN/s: Amine oxidase (InterPro:IPR002937); BEST Arabidopsis thaliana protein match is: Flavin containing amine oxidoreductase family (TAIR:AT5G14220.1); Has 2908 Blast hits to 2906 proteins in 704 species: Arch…	1	1	1e-07	2	superfamily;multi-dom	AAT_I superfamily;Amino_oxidase	N;-	Aspartate aminotransferase (AAT) superfamily (fold type I) of pyridoxal phosphate (PLP)-dependent enzymes. PLP combines with an alpha-amino acid to form a compound called a Schiff base or aldimine intermediate, which depending on the reaction, is the substrate in four kinds of reactions (1) transamination (movement of amino groups), (2) racemization (redistribution of enantiomers), (3) decarboxyl…
TCONS_00028836	0.786625	0.846699	0.255038	0.124927	0.222145	0.51561	0.862299	31	early and DT	AT3G09660.1	XLOC_017525	AT3G09660	MCM8	=	minichromosome maintenance 8 (MCM8); FUNCTIONS IN: nucleoside-triphosphatase activity, DNA-dependent ATPase activity, DNA binding, nucleotide binding, ATP binding; INVOLVED IN: DNA-dependent DNA replication initiation, DNA replication; LOCATED IN: cellular_component unknown; EXPRESSED IN: shoot apex, embryo, flower, seed; EXPRESSED DURING: F mature embryo stage, petal differentiation and expansio…	1	1	1e-07	5	specific;superfamily;specific;superfamily;multi-dom	AAA;ABC_ATPase superfamily;MCM_N;MCM_N superfamily;MCM	-;-;-;-;-	The AAA+ (ATPases Associated with a wide variety of cellular Activities) superfamily represents an ancient group of ATPases belonging to the ASCE (for additional strand, catalytic E) division of the P-loop NTPase fold. The ASCE division also includes ABC, RecA-like, VirD4-like, PilT-like, and SF1/2 helicases. Members of the AAA+ ATPases function as molecular chaperons, ATPase subunits of protease…
TCONS_00039377	0.0608227	0.18319	0.404794	0.585522	0.728443	0.847222	0.914543	1	mid maturation and DT	AT4G17840.1	XLOC_024183	AT4G17840	AT4G17840	=	FUNCTIONS IN: molecular_function unknown; INVOLVED IN: biological_process unknown; LOCATED IN: chloroplast, membrane; EXPRESSED IN: 23 plant structures; EXPRESSED DURING: 13 growth stages; CONTAINS InterPro DOMAIN/s: Abortive infection protein (InterPro:IPR003675); BEST Arabidopsis thaliana protein match is: unknown protein (TAIR:AT2G35260.1); Has 30201 Blast hits to 17322 proteins in 780 species…	1	1	1e-07	0	-	-	-	-
TCONS_00039375	0.894946	0.893854	0.647068	0.41111	0	0	0	6	early and mid maturation	AT4G17800.1	XLOC_024181	AT4G17800	AT4G17800	=	Predicted AT-hook DNA-binding family protein; CONTAINS InterPro DOMAIN/s: Protein of unknown function DUF296 (InterPro:IPR005175), Predicted AT-hook DNA-binding (InterPro:IPR014476); BEST Arabidopsis thaliana protein match is: Predicted AT-hook DNA-binding family protein (TAIR:AT2G35270.1); Has 956 Blast hits to 951 proteins in 109 species: Archae - 0; Bacteria - 110; Metazoa - 54; Fungi - 9; Pla…	1	0.999921	7.8621e-05	2	specific;superfamily	DUF296;DUF296 superfamily	C;C	Domain of unknown function found in archaea, bacteria, and plants; This domain is found in proteins that contain AT-hook motifs, which suggests a role in DNA-binding for the proteins as a whole. Three conserved histidine residues appear to form a zinc-binding site, and the domain has been observed to form homotrimers. It co-occurs with a thioredoxin-like domain in uncharacterized cyanobacterial p…
TCONS_00018295	0.896528	0.795782	0.178594	0.165842	0.303162	0.409034	0.65886	3	early and DT	AT2G46520.1	XLOC_010987	AT2G46520	AT2G46520	=	cellular apoptosis susceptibility protein, putative / importin-alpha re-exporter, putative; FUNCTIONS IN: protein transporter activity, importin-alpha export receptor activity, binding; INVOLVED IN: intracellular protein transport, cell proliferation, protein import into nucleus, docking; LOCATED IN: nucleus, nuclear pore, membrane, cytoplasm; EXPRESSED IN: 24 plant structures; EXPRESSED DURING: …	1	1	1e-07	7	specific;superfamily;specific;superfamily;specific;superfamily;multi-dom	CAS_CSE1;CAS_CSE1 superfamily;Cse1;Cse1 superfamily;IBN_N;IBN_N superfamily;CSE1	-;-;-;-;-;-;-	CAS/CSE protein, C-terminus; Mammalian cellular apoptosis susceptibility (CAS) proteins are homologous to the yeast chromosome-segregation protein, CSE1. This family aligns the C-terminal halves (approximately). CAS is involved in both cellular apoptosis and proliferation. Apoptosis is inhibited in CAS-depleted cells, while the expression of CAS correlates to the degree of cellular proliferation.…
TCONS_00018296	0.896659	0.827124	0.187456	0.15575	0.305871	0.382162	0.647776	3	early and DT	AT2G46520.N3	XLOC_010987	AT2G46520	AT2G46520	j	cellular apoptosis susceptibility protein, putative / importin-alpha re-exporter, putative; FUNCTIONS IN: protein transporter activity, importin-alpha export receptor activity, binding; INVOLVED IN: intracellular protein transport, cell proliferation, protein import into nucleus, docking; LOCATED IN: nucleus, nuclear pore, membrane, cytoplasm; EXPRESSED IN: 24 plant structures; EXPRESSED DURING: …	1	1	1e-07	4	specific;superfamily;specific;superfamily	Cse1;Cse1 superfamily;IBN_N;IBN_N superfamily	-;-;-;-	Cse1; This domain is present in Cse1 nuclear export receptor proteins. Cse1 mediates the nuclear export of importin alpha. This domain contains HEAT repeats.;Cse1; This domain is present in Cse1 nuclear export receptor proteins. Cse1 mediates the nuclear export of importin alpha. This domain contains HEAT repeats.;Importin-beta N-terminal domain; Importin-beta N-terminal domain.;Importin-beta N-t…
TCONS_00018291	0.876682	0.768277	0.299268	0.0922605	0.266001	0.541576	0.681471	3	early and DT	AT2G46470.1	XLOC_010985	AT2G46470	OXA1L	=	inner membrane protein OXA1-like (OXA1L); FUNCTIONS IN: molecular_function unknown; INVOLVED IN: protein import into mitochondrial inner membrane; LOCATED IN: mitochondrion, membrane; EXPRESSED IN: 23 plant structures; EXPRESSED DURING: 13 growth stages; CONTAINS InterPro DOMAIN/s: Membrane insertion protein, OxaA/YidC (InterPro:IPR001708), Membrane insertion protein, OxaA/YidC, core (InterPro:IP…	1	1	1e-07	2	specific;superfamily	60KD_IMP;60KD_IMP superfamily	-;-	60Kd inner membrane protein; 60Kd inner membrane protein.;60Kd inner membrane protein; 60Kd inner membrane protein.
TCONS_00018056	0.856264	0.871719	0.637888	0.604263	0.341504	0	0	35	early and mid maturation	AT2G44450.1	XLOC_010863	AT2G44450	BGLU15	=	beta glucosidase 15 (BGLU15); FUNCTIONS IN: cation binding, hydrolase activity, hydrolyzing O-glycosyl compounds, catalytic activity; INVOLVED IN: carbohydrate metabolic process; LOCATED IN: cell wall, plant-type cell wall; EXPRESSED IN: 23 plant structures; EXPRESSED DURING: 14 growth stages; CONTAINS InterPro DOMAIN/s: Glycoside hydrolase, family 1 (InterPro:IPR001360), Glycoside hydrolase, fam…	1	1	1e-07	2	superfamily;multi-dom	BglB superfamily;Glyco_hydro_1	-;-	Beta-glucosidase/6-phospho-beta-glucosidase/beta-galactosidase [Carbohydrate transport and metabolism];Glycosyl hydrolase family 1; Glycosyl hydrolase family 1.
TCONS_00043185	0.141769	0.202852	0.232924	0.470035	0.56259	0.895689	0.961603	5	mid maturation and DT	AT5G18130.2	XLOC_026365	AT5G18130	AT5G18130	=	unknown protein; BEST Arabidopsis thaliana protein match is: unknown protein (TAIR:AT3G03870.1); Has 35333 Blast hits to 34131 proteins in 2444 species: Archae - 798; Bacteria - 22429; Metazoa - 974; Fungi - 991; Plants - 531; Viruses - 0; Other Eukaryotes - 9610 (source: NCBI BLink).	1	0.9991	0.000899581	0	-	-	-	-
TCONS_00040267	0.155819	0.370092	0.641413	0.583617	0.559876	0.50723	0.832966	40	mid maturation and DT	AT4G27020.1	XLOC_024703	AT4G27020	AT4G27020	=	unknown protein; FUNCTIONS IN: molecular_function unknown; LOCATED IN: vacuole; BEST Arabidopsis thaliana protein match is: unknown protein (TAIR:AT5G54870.1); Has 1807 Blast hits to 1807 proteins in 277 species: Archae - 0; Bacteria - 0; Metazoa - 736; Fungi - 347; Plants - 385; Viruses - 0; Other Eukaryotes - 339 (source: NCBI BLink).	1	1	1e-07	0	-	-	-	-
TCONS_00040260	0.323622	0	0	0	0	0.309011	0.988668	41	DT	AT4G26950.1	XLOC_024699	AT4G26950	AT4G26950	=	Protein of unknown function, DUF584; FUNCTIONS IN: molecular_function unknown; INVOLVED IN: biological_process unknown; LOCATED IN: cellular_component unknown; EXPRESSED IN: stem, stamen; EXPRESSED DURING: 4 anthesis, petal differentiation and expansion stage; CONTAINS InterPro DOMAIN/s: Protein of unknown function DUF584 (InterPro:IPR007608); BEST Arabidopsis thaliana protein match is: Protein o…	1	0.999672	0.000327554	2	specific;superfamily	Senescence_reg;Senescence_reg superfamily	-;-	Senescence regulator; This protein regulates the expression of proteins associated with leaf senescence in plants.;Senescence regulator; This protein regulates the expression of proteins associated with leaf senescence in plants.
TCONS_00040261	0.921131	0.910127	0.596557	0.154727	0	0	0	45	early and mid maturation	AT4G26960.1	XLOC_024700	AT4G26960	AT4G26960	=	unknown protein; FUNCTIONS IN: molecular_function unknown; INVOLVED IN: biological_process unknown; LOCATED IN: chloroplast; BEST Arabidopsis thaliana protein match is: unknown protein (TAIR:AT5G54970.1); Has 22 Blast hits to 22 proteins in 8 species: Archae - 0; Bacteria - 0; Metazoa - 0; Fungi - 0; Plants - 22; Viruses - 0; Other Eukaryotes - 0 (source: NCBI BLink).	1	0.991032	0.0089675	0	-	-	-	-
TCONS_00026596	0.136474	0.36398	0.580111	0.488694	0.703236	0.614628	0.756433	39	mid maturation and DT	AT3G48760.N2	XLOC_016239	AT3G48760	AT3G48760	j	DHHC-type zinc finger family protein; FUNCTIONS IN: zinc ion binding; INVOLVED IN: biological_process unknown; LOCATED IN: plasma membrane; EXPRESSED IN: 23 plant structures; EXPRESSED DURING: 13 growth stages; CONTAINS InterPro DOMAIN/s: Zinc finger, DHHC-type (InterPro:IPR001594); BEST Arabidopsis thaliana protein match is: DHHC-type zinc finger family protein (TAIR:AT3G26935.1); Has 5108 Blast…	1	0.999999	7.47063e-07	2	specific;superfamily	zf-DHHC;zf-DHHC superfamily	-;-	DHHC palmitoyltransferase; This family includes the well known DHHC zinc binding domain as well as three of the four conserved transmembrane regions found in this family of palmitoyltransferase enzymes.;DHHC palmitoyltransferase; This family includes the well known DHHC zinc binding domain as well as three of the four conserved transmembrane regions found in this family of palmitoyltransferase en…
TCONS_00026592	0.922075	0.922599	0.530714	0.237074	0.242715	0.177559	0.188385	0	early	AT3G48730.N2	XLOC_016236	AT3G48730	GSA2	j	glutamate-1-semialdehyde 2,1-aminomutase 2 (GSA2); FUNCTIONS IN: glutamate-1-semialdehyde 2,1-aminomutase activity, pyridoxal phosphate binding, transaminase activity, catalytic activity; INVOLVED IN: porphyrin biosynthetic process; LOCATED IN: chloroplast stroma, chloroplast, chloroplast envelope; EXPRESSED IN: 23 plant structures; EXPRESSED DURING: 15 growth stages; CONTAINS InterPro DOMAIN/s: …	1	1	1e-07	3	specific;superfamily;multi-dom	OAT_like;AAT_I superfamily;PRK00062	-;-;-	Acetyl ornithine aminotransferase family. This family belongs to pyridoxal phosphate (PLP)-dependent aspartate aminotransferase superfamily (fold I). The major groups in this CD correspond to ornithine aminotransferase, acetylornithine aminotransferase, alanine-glyoxylate aminotransferase, dialkylglycine decarboxylase, 4-aminobutyrate aminotransferase, beta-alanine-pyruvate aminotransferase, aden…
TCONS_00026591	0.921307	0.923578	0.532418	0.242387	0.251525	0.164064	0.190288	0	early	AT3G48730.1	XLOC_016236	AT3G48730	GSA2	=	glutamate-1-semialdehyde 2,1-aminomutase 2 (GSA2); FUNCTIONS IN: glutamate-1-semialdehyde 2,1-aminomutase activity, pyridoxal phosphate binding, transaminase activity, catalytic activity; INVOLVED IN: porphyrin biosynthetic process; LOCATED IN: chloroplast stroma, chloroplast, chloroplast envelope; EXPRESSED IN: 23 plant structures; EXPRESSED DURING: 15 growth stages; CONTAINS InterPro DOMAIN/s: …	1	1	1e-07	3	specific;superfamily;multi-dom	OAT_like;AAT_I superfamily;PRK00062	-;-;-	Acetyl ornithine aminotransferase family. This family belongs to pyridoxal phosphate (PLP)-dependent aspartate aminotransferase superfamily (fold I). The major groups in this CD correspond to ornithine aminotransferase, acetylornithine aminotransferase, alanine-glyoxylate aminotransferase, dialkylglycine decarboxylase, 4-aminobutyrate aminotransferase, beta-alanine-pyruvate aminotransferase, aden…
TCONS_00027978	0.0858538	0.328595	0.441007	0.437583	0.566204	0.80588	0.959177	19	mid maturation and DT	AT3G01200.N2	XLOC_017035	AT3G01200	AtRP2	j	PPDK regulatory protein 2 (RP2); CONTAINS InterPro DOMAIN/s: Pyruvate Pi dikinase regulator (InterPro:IPR017409), Protein of unknown function DUF299, phosphotransferase, predicted (InterPro:IPR005177); BEST Arabidopsis thaliana protein match is: PPDK regulatory protein (TAIR:AT4G21210.1); Has 4458 Blast hits to 4458 proteins in 1423 species: Archae - 0; Bacteria - 3131; Metazoa - 0; Fungi - 0; Pl…	1	0.997019	0.00298069	2	specific;superfamily	Kinase-PPPase;Kinase-PPPase superfamily	N;N	Kinase/pyrophosphorylase; This family of regulatory proteins has ADP-dependent kinase and inorganic phosphate-dependent pyrophosphorylase activity.;Kinase/pyrophosphorylase; This family of regulatory proteins has ADP-dependent kinase and inorganic phosphate-dependent pyrophosphorylase activity.
TCONS_00027972	0.713219	0.719069	0.718894	0.191982	0.191982	0.712407	0.613696	33	early and DT	AT3G01130.2	XLOC_017030	AT3G01130	AT3G01130	=	unknown protein; FUNCTIONS IN: molecular_function unknown; INVOLVED IN: biological_process unknown; EXPRESSED IN: male gametophyte, pollen tube; EXPRESSED DURING: M germinated pollen stage; BEST Arabidopsis thaliana protein match is: unknown protein (TAIR:AT5G15320.1); Has 64 Blast hits to 64 proteins in 11 species: Archae - 0; Bacteria - 0; Metazoa - 0; Fungi - 0; Plants - 64; Viruses - 0; Other…	-1	0.0385298	0.96147	0	-	-	-	-
TCONS_00027974	0.906086	0.836377	0.274867	0.211553	0.284642	0.238524	0.565496	16	early	AT3G01160.1	XLOC_017032	AT3G01160	AT3G01160	=	FUNCTIONS IN: molecular_function unknown; INVOLVED IN: biological_process unknown; LOCATED IN: cytosol, nucleus; EXPRESSED IN: 22 plant structures; EXPRESSED DURING: 13 growth stages; CONTAINS InterPro DOMAIN/s: NUC153 (InterPro:IPR012580); Has 36638 Blast hits to 21323 proteins in 1057 species: Archae - 109; Bacteria - 2369; Metazoa - 13796; Fungi - 4858; Plants - 1657; Viruses - 489; Other Euka…	1	1	1e-07	2	superfamily;multi-dom	NUC153 superfamily;COG5638	C;-	NUC153 domain; This small domain is found in a a novel nucleolar family.;Uncharacterized conserved protein [Function unknown]
TCONS_00021487	0.747891	0.815618	0.783559	0.626859	0.469465	0.118304	0	8	early and mid maturation	AT2G35450.N2	XLOC_013068	AT2G35450	AT2G35450	j	catalytics;hydrolases; FUNCTIONS IN: hydrolase activity, catalytic activity; INVOLVED IN: metabolic process; LOCATED IN: chloroplast; EXPRESSED IN: 23 plant structures; EXPRESSED DURING: 13 growth stages; CONTAINS InterPro DOMAIN/s: Amidohydrolase 2 (InterPro:IPR006992); Has 1373 Blast hits to 1373 proteins in 381 species: Archae - 4; Bacteria - 1000; Metazoa - 6; Fungi - 6; Plants - 45; Viruses …	1	0.997104	0.0028962	1	superfamily	metallo-dependent_hydrolases superfamily	C	Superfamily of metallo-dependent hydrolases (also called amidohydrolase superfamily) is a large group of proteins that show conservation in their 3-dimensional fold (TIM barrel) and in details of their active site. The vast majority of the members have a conserved metal binding site, involving four histidines and one aspartic acid residue. In the common reaction mechanism, the metal ion (or ions)…
TCONS_00021482	0.918377	0.86438	0.418307	0.229293	0.198932	0.21594	0.491075	16	early	AT2G35390.1	XLOC_013065	AT2G35390	AT2G35390	=	Phosphoribosyltransferase family protein; FUNCTIONS IN: magnesium ion binding, ribose phosphate diphosphokinase activity; INVOLVED IN: cellular biosynthetic process, nucleotide biosynthetic process, nucleoside metabolic process, ribonucleoside monophosphate biosynthetic process; LOCATED IN: chloroplast; EXPRESSED IN: 6 plant structures; EXPRESSED DURING: L mature pollen stage, M germinated pollen…	1	1	1e-07	5	specific;superfamily;specific;superfamily;multi-dom	PRTases_typeI;PRTases_typeI superfamily;Pribosyltran_N;Pribosyltran_N superfamily;PLN02369	-;-;-;-;-	Phosphoribosyl transferase (PRT)-type I domain; Phosphoribosyl transferase (PRT) domain. The type I PRTases are identified by a conserved PRPP binding motif which features two adjacent acidic residues surrounded by one or more hydrophobic residue. PRTases catalyze the displacement of the alpha-1&apos;-pyrophosphate of 5-phosphoribosyl-alpha1-pyrpphosphate (PRPP) by a nitrogen-containing nucleophi…
TCONS_00031506	0.915401	0.898639	0.689726	0	0	0	0	45	early and mid maturation	AT3G45310.2	XLOC_019296	AT3G45310	AT3G45310	=	Cysteine proteinases superfamily protein; FUNCTIONS IN: cysteine-type endopeptidase activity, cysteine-type peptidase activity; INVOLVED IN: proteolysis; LOCATED IN: endomembrane system; EXPRESSED IN: 22 plant structures; EXPRESSED DURING: 13 growth stages; CONTAINS InterPro DOMAIN/s: Peptidase C1A, papain (InterPro:IPR013128), Proteinase inhibitor I29, cathepsin propeptide (InterPro:IPR013201), …	1	1	1e-07	4	specific;superfamily;specific;superfamily	Peptidase_C1A;Peptidase_C1 superfamily;Inhibitor_I29;Inhibitor_I29 superfamily	-;-;-;-	Peptidase C1A subfamily (MEROPS database nomenclature); composed of cysteine peptidases (CPs) similar to papain, including the mammalian CPs (cathepsins B, C, F, H, L, K, O, S, V, X and W). Papain is an endopeptidase with specific substrate preferences, primarily for bulky hydrophobic or aromatic residues at the S2 subsite, a hydrophobic pocket in papain that accommodates the P2 sidechain of the …
TCONS_00024998	0.0536887	0.190655	0.419185	0.579264	0.763497	0.82123	0.917841	1	mid maturation and DT	AT3G23340.1	XLOC_015064	AT3G23340	ckl10	=	casein kinase I-like 10 (ckl10); FUNCTIONS IN: protein serine/threonine kinase activity, protein kinase activity, kinase activity, ATP binding; INVOLVED IN: protein amino acid phosphorylation; LOCATED IN: cellular_component unknown; EXPRESSED IN: 18 plant structures; EXPRESSED DURING: 12 growth stages; CONTAINS InterPro DOMAIN/s: Protein kinase, ATP binding site (InterPro:IPR017441), Protein kina…	1	1	1e-07	3	specific;superfamily;multi-dom	STKc_CK1_delta_epsilon;PKc_like superfamily;Pkinase	-;-;-	Catalytic domain of the Serine/Threonine protein kinases, Casein Kinase 1 delta and epsilon; STKs catalyze the transfer of the gamma-phosphoryl group from ATP to serine/threonine residues on protein substrates. CK1 phosphorylates a variety of substrates including enzymes, transcription and splice factors, cytoskeletal proteins, viral oncogenes, receptors, and membrane-associated proteins. There a…
TCONS_00024999	0.0749508	0.194122	0.394978	0.563487	0.745254	0.831438	0.922099	1	mid maturation and DT	AT3G23340.N2	XLOC_015064	AT3G23340	ckl10	j	casein kinase I-like 10 (ckl10); FUNCTIONS IN: protein serine/threonine kinase activity, protein kinase activity, kinase activity, ATP binding; INVOLVED IN: protein amino acid phosphorylation; LOCATED IN: cellular_component unknown; EXPRESSED IN: 18 plant structures; EXPRESSED DURING: 12 growth stages; CONTAINS InterPro DOMAIN/s: Protein kinase, ATP binding site (InterPro:IPR017441), Protein kina…	1	1	1e-07	3	specific;superfamily;multi-dom	STKc_CK1_delta_epsilon;PKc_like superfamily;SPS1	-;-;-	Catalytic domain of the Serine/Threonine protein kinases, Casein Kinase 1 delta and epsilon; STKs catalyze the transfer of the gamma-phosphoryl group from ATP to serine/threonine residues on protein substrates. CK1 phosphorylates a variety of substrates including enzymes, transcription and splice factors, cytoskeletal proteins, viral oncogenes, receptors, and membrane-associated proteins. There a…
TCONS_00024663	0.564163	0.538285	0.463533	0.331762	0.549979	0.783848	0.067668	25	early and mid maturation	AT3G20090.1	XLOC_014844	AT3G20090	CYP705A18	=	cytochrome P450, family 705, subfamily A, polypeptide 18 (CYP705A18); FUNCTIONS IN: electron carrier activity, monooxygenase activity, iron ion binding, oxygen binding, heme binding; INVOLVED IN: oxidation reduction; LOCATED IN: cellular_component unknown; EXPRESSED IN: shoot apex, embryo, sperm cell, hypocotyl, root; EXPRESSED DURING: D bilateral stage; CONTAINS InterPro DOMAIN/s: Cytochrome P45…	1	1	1e-07	1	superfamily	p450 superfamily	N	Cytochrome P450; Cytochrome P450s are haem-thiolate proteins involved in the oxidative degradation of various compounds. They are particularly well known for their role in the degradation of environmental toxins and mutagens. They can be divided into 4 classes, according to the method by which electrons from NAD(P)H are delivered to the catalytic site. Sequence conservation is relatively low with…
TCONS_00024661	0	0.0505358	0.647237	0.718483	0.796638	0.841882	0.593052	24	mid maturation and DT	AT3G20087.1	XLOC_014843	AT3G20087	CYP705A17P	=	pseudogene, cytochrome P450, blastp match of 40% identity and 1.3e-29 P-value to GP|6118407|gb|AAF04115.1|AF188612_1|AF188612 flavone synthase II {Callistephus chinensis}	-1	0.040788	0.959212	0	-	-	-	-
TCONS_00024666	0.265197	0.436807	0.917211	0.65228	0.405372	0.242879	0.521092	21	mid maturation and DT	AT3G20120.N4	XLOC_014846	AT3G20120	CYP705A21	j	cytochrome P450, family 705, subfamily A, polypeptide 21 (CYP705A21); FUNCTIONS IN: electron carrier activity, monooxygenase activity, iron ion binding, oxygen binding, heme binding; INVOLVED IN: oxidation reduction; EXPRESSED IN: 22 plant structures; EXPRESSED DURING: 10 growth stages; CONTAINS InterPro DOMAIN/s: Cytochrome P450 (InterPro:IPR001128), Cytochrome P450, E-class, group I (InterPro:I…	1	1	2.7665e-07	1	superfamily	p450 superfamily	-	Cytochrome P450; Cytochrome P450s are haem-thiolate proteins involved in the oxidative degradation of various compounds. They are particularly well known for their role in the degradation of environmental toxins and mutagens. They can be divided into 4 classes, according to the method by which electrons from NAD(P)H are delivered to the catalytic site. Sequence conservation is relatively low with…
TCONS_00007768	0.0162687	0.326789	0.75681	0.778991	0.824659	0.620295	0.360833	4	mid maturation and DT	AT1G07420.N11	XLOC_004594	AT1G07420	ATSMO2	x	sterol 4-alpha-methyl-oxidase 2-1 (SMO2-1); FUNCTIONS IN: C-4 methylsterol oxidase activity, 4-alpha-methyl-delta7-sterol-4alpha-methyl oxidase activity; INVOLVED IN: oxidation reduction, fatty acid biosynthetic process; EXPRESSED IN: 23 plant structures; EXPRESSED DURING: 13 growth stages; CONTAINS InterPro DOMAIN/s: Fatty acid hydroxylase (InterPro:IPR006694); BEST Arabidopsis thaliana protein …	-1	0.0361119	0.963888	0	-	-	-	-
TCONS_00007769	0.0461226	0.091931	0.27633	0.510777	0.742611	0.900223	0.925315	1	mid maturation and DT	AT1G07430.1	XLOC_004595	AT1G07430	HAI2	=	highly ABA-induced PP2C gene 2 (HAI2); FUNCTIONS IN: protein serine/threonine phosphatase activity, catalytic activity; INVOLVED IN: protein amino acid dephosphorylation; LOCATED IN: protein serine/threonine phosphatase complex; EXPRESSED IN: 17 plant structures; EXPRESSED DURING: 9 growth stages; CONTAINS InterPro DOMAIN/s: Protein phosphatase 2C, manganese/magnesium aspartate binding site (Inte…	1	1	1e-07	2	specific;superfamily	PP2Cc;PP2Cc superfamily	-;-	Serine/threonine phosphatases, family 2C, catalytic domain; The protein architecture and deduced catalytic mechanism of PP2C phosphatases are similar to the PP1, PP2A, PP2B family of protein Ser/Thr phosphatases, with which PP2C shares no sequence similarity.;Serine/threonine phosphatases, family 2C, catalytic domain; The protein architecture and deduced catalytic mechanism of PP2C phosphatases a…
TCONS_00007473	0.879158	0.879969	0.658204	0.423559	0.357897	0.0362389	0.150233	17	early and mid maturation	AT1G04730.1	XLOC_004433	AT1G04730	CTF18	=	CHROMOSOME TRANSMISSION FIDELITY 18 (CTF18); FUNCTIONS IN: nucleoside-triphosphatase activity, ATPase activity, nucleotide binding, ATP binding; INVOLVED IN: sister chromatid cohesion; LOCATED IN: replication fork; EXPRESSED IN: 25 plant structures; EXPRESSED DURING: 13 growth stages; CONTAINS InterPro DOMAIN/s: ATPase, AAA+ type, core (InterPro:IPR003593), ATPase, AAA-type, core (InterPro:IPR003…	1	1	1e-07	3	specific;superfamily;multi-dom	AAA;ABC_ATPase superfamily;AAA	-;-;-	The AAA+ (ATPases Associated with a wide variety of cellular Activities) superfamily represents an ancient group of ATPases belonging to the ASCE (for additional strand, catalytic E) division of the P-loop NTPase fold. The ASCE division also includes ABC, RecA-like, VirD4-like, PilT-like, and SF1/2 helicases. Members of the AAA+ ATPases function as molecular chaperons, ATPase subunits of protease…
TCONS_00035503	0.938208	0.886234	0.322938	0.166979	0.262691	0.299691	0.440836	43	early	AT4G20325.N3	XLOC_021794	AT4G20325	AT4G20325	j	FUNCTIONS IN: molecular_function unknown; INVOLVED IN: biological_process unknown; LOCATED IN: nucleus; CONTAINS InterPro DOMAIN/s: Ribonuclease H2, subunit B (InterPro:IPR019024); Has 30201 Blast hits to 17322 proteins in 780 species: Archae - 12; Bacteria - 1396; Metazoa - 17338; Fungi - 3422; Plants - 5037; Viruses - 0; Other Eukaryotes - 2996 (source: NCBI BLink).	1	0.999998	2.41826e-06	2	specific;superfamily	RNase_H2-B;RNase_H2-B superfamily	-;-	Ribonuclease H2-B is a subunit of the eukaryotic RNase H complex which cleaves RNA-DNA hybrids; Ribonuclease H2B is one of the three proteins of eukaryotic RNase H2 complex that is required for nucleic acid binding and hydrolysis. RNase H is classified into two families, type I (prokaryotic RNase HI, eukaryotic RNase H1 and viral RNase H) and type II (prokaryotic RNase HII and HIII, and eukaryoti…
TCONS_00021903	0.623564	0.693766	0.741783	0.723936	0.678919	0.198641	0	49	early and mid maturation	AT2G39560.1	XLOC_013307	AT2G39560	AT2G39560	=	Putative membrane lipoprotein; FUNCTIONS IN: molecular_function unknown; INVOLVED IN: biological_process unknown; LOCATED IN: endomembrane system; EXPRESSED IN: 12 plant structures; EXPRESSED DURING: C globular stage, F mature embryo stage, petal differentiation and expansion stage, E expanded cotyledon stage, D bilateral stage; BEST Arabidopsis thaliana protein match is: unknown protein (TAIR:AT…	1	0.999864	0.000135568	0	-	-	-	-
TCONS_00000036	0.165428	0.143599	0.40255	0.714559	0.828678	0.853037	0.581653	29	mid maturation and DT	AT1G01305.1	XLOC_000018	AT1G01305	AT1G01305	=	unknown protein; FUNCTIONS IN: molecular_function unknown; INVOLVED IN: biological_process unknown; LOCATED IN: endomembrane system; Has 30201 Blast hits to 17322 proteins in 780 species: Archae - 12; Bacteria - 1396; Metazoa - 17338; Fungi - 3422; Plants - 5037; Viruses - 0; Other Eukaryotes - 2996 (source: NCBI BLink).	1	0.999125	0.000875309	0	-	-	-	-
TCONS_00051564	0.14154	0.41249	0.756852	0.774801	0.666038	0.227715	0.428726	21	mid maturation and DT	AT5G44860.1	XLOC_031592	AT5G44860	AT5G44860	=	unknown protein; BEST Arabidopsis thaliana protein match is: unknown protein (TAIR:AT4G19950.1); Has 233 Blast hits to 227 proteins in 25 species: Archae - 0; Bacteria - 13; Metazoa - 1; Fungi - 0; Plants - 216; Viruses - 0; Other Eukaryotes - 3 (source: NCBI BLink).	1	0.999999	8.15348e-07	0	-	-	-	-
TCONS_00006414	0.0919579	0.422653	0.81055	0.82449	0.81318	0.473745	0.0631826	11	mid maturation	AT1G74300.1	XLOC_003876	AT1G74300	AT1G74300	=	alpha/beta-Hydrolases superfamily protein; FUNCTIONS IN: catalytic activity; INVOLVED IN: biological_process unknown; LOCATED IN: endomembrane system; EXPRESSED IN: 11 plant structures; EXPRESSED DURING: 6 growth stages; CONTAINS InterPro DOMAIN/s: Alpha/beta hydrolase fold-1 (InterPro:IPR000073); BEST Arabidopsis thaliana protein match is: alpha/beta-Hydrolases superfamily protein (TAIR:AT1G7428…	1	1	1e-07	1	multi-dom	Abhydrolase_6	-	Alpha/beta hydrolase family; This family contains alpha/beta hydrolase enzymes of diverse specificity.
TCONS_00006411	0.105075	0.359374	0.464918	0.485808	0.620382	0.789442	0.860707	19	mid maturation and DT	AT1G74280.1	XLOC_003874	AT1G74280	AT1G74280	=	alpha/beta-Hydrolases superfamily protein; CONTAINS InterPro DOMAIN/s: Alpha/beta hydrolase fold-1 (InterPro:IPR000073); BEST Arabidopsis thaliana protein match is: alpha/beta-Hydrolases superfamily protein (TAIR:AT1G74290.1); Has 883 Blast hits to 882 proteins in 201 species: Archae - 12; Bacteria - 418; Metazoa - 2; Fungi - 68; Plants - 310; Viruses - 0; Other Eukaryotes - 73 (source: NCBI BLin…	1	1	1e-07	1	multi-dom	Abhydrolase_6	-	Alpha/beta hydrolase family; This family contains alpha/beta hydrolase enzymes of diverse specificity.
TCONS_00006413	0.109671	0.446353	0.812989	0.818918	0.809346	0.464529	0.041834	11	mid maturation	AT1G74300.N2	XLOC_003876	AT1G74300	AT1G74300	j	alpha/beta-Hydrolases superfamily protein; FUNCTIONS IN: catalytic activity; INVOLVED IN: biological_process unknown; LOCATED IN: endomembrane system; EXPRESSED IN: 11 plant structures; EXPRESSED DURING: 6 growth stages; CONTAINS InterPro DOMAIN/s: Alpha/beta hydrolase fold-1 (InterPro:IPR000073); BEST Arabidopsis thaliana protein match is: alpha/beta-Hydrolases superfamily protein (TAIR:AT1G7428…	1	0.999999	8.24122e-07	1	multi-dom	Abhydrolase_6	-	Alpha/beta hydrolase family; This family contains alpha/beta hydrolase enzymes of diverse specificity.
TCONS_00005268	0.69818	0.780073	0.771381	0.635431	0.441695	0.104486	0.0357575	8	early and mid maturation	AT1G62330.N2	XLOC_003193	AT1G62330	AT1G62330	j	O-fucosyltransferase family protein; CONTAINS InterPro DOMAIN/s: GDP-fucose protein O-fucosyltransferase (InterPro:IPR019378); BEST Arabidopsis thaliana protein match is: O-fucosyltransferase family protein (TAIR:AT1G11990.1); Has 815 Blast hits to 808 proteins in 29 species: Archae - 0; Bacteria - 0; Metazoa - 0; Fungi - 0; Plants - 815; Viruses - 0; Other Eukaryotes - 0 (source: NCBI BLink).	1	0.999985	1.48993e-05	2	superfamily;multi-dom	O-FucT_like superfamily;O-FucT	N;N	GDP-fucose protein O-fucosyltransferase and related proteins; O-fucosyltransferase-like proteins are GDP-fucose dependent enzymes with similarities to the family 1 glycosyltransferases (GT1). They are soluble ER proteins that may be proteolytically cleaved from a membrane-associated preprotein, and are involved in the O-fucosylation of protein substrates, the core fucosylation of growth factor re…
TCONS_00005263	0	0	0.90437	0.885081	0.476513	0.472893	0	28	mid maturation	AT1G62210.1	XLOC_003188	AT1G62210	AT1G62210	=	unknown protein; FUNCTIONS IN: molecular_function unknown; INVOLVED IN: biological_process unknown; LOCATED IN: endomembrane system; Has 20 Blast hits to 18 proteins in 7 species: Archae - 0; Bacteria - 4; Metazoa - 7; Fungi - 0; Plants - 8; Viruses - 0; Other Eukaryotes - 1 (source: NCBI BLink).	1	0.99905	0.000950214	0	-	-	-	-
TCONS_00046990	0.702455	0.750517	0.715579	0.594985	0.574784	0.163073	0.0157698	8	early and mid maturation	AT5G60570.N2	XLOC_028798	AT5G60570	AT5G60570	j	Galactose oxidase/kelch repeat superfamily protein; CONTAINS InterPro DOMAIN/s: Galactose oxidase/kelch, beta-propeller (InterPro:IPR011043), Kelch repeat type 1 (InterPro:IPR006652), Kelch related (InterPro:IPR013089), Kelch-type beta propeller (InterPro:IPR015915); BEST Arabidopsis thaliana protein match is: Galactose oxidase/kelch repeat superfamily protein (TAIR:AT1G26930.1); Has 1807 Blast h…	1	1	1e-07	0	-	-	-	-
TCONS_00046991	0.700598	0.749425	0.724462	0.599958	0.577185	0.158453	0.0164642	8	early and mid maturation	AT5G60570.N3	XLOC_028798	AT5G60570	AT5G60570	j	Galactose oxidase/kelch repeat superfamily protein; CONTAINS InterPro DOMAIN/s: Galactose oxidase/kelch, beta-propeller (InterPro:IPR011043), Kelch repeat type 1 (InterPro:IPR006652), Kelch related (InterPro:IPR013089), Kelch-type beta propeller (InterPro:IPR015915); BEST Arabidopsis thaliana protein match is: Galactose oxidase/kelch repeat superfamily protein (TAIR:AT1G26930.1); Has 1807 Blast h…	1	1	1e-07	0	-	-	-	-
TCONS_00046992	0.700652	0.7506	0.723538	0.597633	0.575967	0.155692	0.0166817	8	early and mid maturation	AT5G60570.1	XLOC_028798	AT5G60570	AT5G60570	=	Galactose oxidase/kelch repeat superfamily protein; CONTAINS InterPro DOMAIN/s: Galactose oxidase/kelch, beta-propeller (InterPro:IPR011043), Kelch repeat type 1 (InterPro:IPR006652), Kelch related (InterPro:IPR013089), Kelch-type beta propeller (InterPro:IPR015915); BEST Arabidopsis thaliana protein match is: Galactose oxidase/kelch repeat superfamily protein (TAIR:AT1G26930.1); Has 1807 Blast h…	1	1	1e-07	0	-	-	-	-
TCONS_00046993	0.515524	0.609694	0.159375	0.12486	0.417767	0.778313	0.966567	15	early and DT	AT5G60580.3	XLOC_028799	AT5G60580	AT5G60580	=	RING/U-box superfamily protein; FUNCTIONS IN: zinc ion binding; INVOLVED IN: biological_process unknown; LOCATED IN: cellular_component unknown; CONTAINS InterPro DOMAIN/s: Zinc finger, C3HC4 RING-type (InterPro:IPR018957), Zinc finger, RING-CH-type (InterPro:IPR011016); BEST Arabidopsis thaliana protein match is: RING/U-box superfamily protein (TAIR:AT3G09760.1); Has 1580 Blast hits to 1234 prot…	1	1	1e-07	0	-	-	-	-
TCONS_00046995	0.532696	0.579662	0.154075	0.154655	0.414943	0.771747	0.96255	15	early and DT	AT5G60580.4	XLOC_028799	AT5G60580	AT5G60580	=	RING/U-box superfamily protein; FUNCTIONS IN: zinc ion binding; INVOLVED IN: biological_process unknown; LOCATED IN: cellular_component unknown; CONTAINS InterPro DOMAIN/s: Zinc finger, C3HC4 RING-type (InterPro:IPR018957), Zinc finger, RING-CH-type (InterPro:IPR011016); BEST Arabidopsis thaliana protein match is: RING/U-box superfamily protein (TAIR:AT3G09760.1); Has 1580 Blast hits to 1234 prot…	1	1	1e-07	0	-	-	-	-
TCONS_00037019	0.666187	0.781683	0.803841	0.638939	0.526718	0.163457	0.0103115	8	early and mid maturation	AT4G34680.1	XLOC_022620	AT4G34680	GATA3	=	GATA transcription factor 3 (GATA3); CONTAINS InterPro DOMAIN/s: Zinc finger, NHR/GATA-type (InterPro:IPR013088), Transcription factor, GATA, plant (InterPro:IPR016679), Zinc finger, GATA-type (InterPro:IPR000679); BEST Arabidopsis thaliana protein match is: GATA transcription factor 7 (TAIR:AT4G36240.1); Has 35333 Blast hits to 34131 proteins in 2444 species: Archae - 798; Bacteria - 22429; Meta…	1	0.999988	1.17842e-05	0	-	-	-	-
TCONS_00037017	0.940655	0.85711	0.48198	0.288744	0.339259	0.108483	0.262467	0	early	AT4G34670.1	XLOC_022619	AT4G34670	AT4G34670	=	Ribosomal protein S3Ae; FUNCTIONS IN: structural constituent of ribosome; INVOLVED IN: translation; LOCATED IN: in 6 components; EXPRESSED IN: 23 plant structures; EXPRESSED DURING: 13 growth stages; CONTAINS InterPro DOMAIN/s: Ribosomal protein S3Ae, conserved site (InterPro:IPR018281), Ribosomal protein S3Ae (InterPro:IPR001593); BEST Arabidopsis thaliana protein match is: Ribosomal protein S3A…	1	0.999995	4.51529e-06	0	-	-	-	-
TCONS_00041672	0.626401	0.668037	0.795893	0.722896	0.636721	0.198919	0	49	early and mid maturation	AT5G01840.1	XLOC_025509	AT5G01840	OFP1	=	ovate family protein 1 (OFP1); FUNCTIONS IN: protein binding, transcription repressor activity; INVOLVED IN: N-terminal protein myristoylation, regulation of unidimensional cell growth; LOCATED IN: nucleolus, cytoskeleton; EXPRESSED IN: 14 plant structures; EXPRESSED DURING: 4 anthesis, F mature embryo stage, petal differentiation and expansion stage, E expanded cotyledon stage, D bilateral stage…	1	0.999973	2.70507e-05	0	-	-	-	-
TCONS_00032622	0.905709	0.92134	0.492055	0	0	0	0	45	early and mid maturation	AT3G56710.1	XLOC_019970	AT3G56710	SIB1	=	sigma factor binding protein 1 (SIB1); CONTAINS InterPro DOMAIN/s: VQ (InterPro:IPR008889); BEST Arabidopsis thaliana protein match is: VQ motif-containing protein (TAIR:AT2G41180.1); Has 66 Blast hits to 66 proteins in 11 species: Archae - 0; Bacteria - 0; Metazoa - 0; Fungi - 0; Plants - 66; Viruses - 0; Other Eukaryotes - 0 (source: NCBI BLink).	1	0.998041	0.00195889	2	specific;superfamily	VQ;VQ superfamily	-;-	VQ motif; This short motif is found in a variety of plant proteins. These proteins vary greatly in length and are mostly composed of low complexity regions. They all conserve a short motif FXhVQChTG, where X is any amino acid and h is a hydrophobic amino acid. The function of this motif is uncertain, however one protein in this family has been found to bind the SigA sigma factor. It would seem pl…
TCONS_00011712	0.765251	0.861019	0.64885	0.190187	0.343686	0.416783	0.0612393	0	early	AT1G56720.1	XLOC_007023	AT1G56720	AT1G56720	=	Protein kinase superfamily protein; FUNCTIONS IN: protein serine/threonine kinase activity, protein kinase activity, kinase activity, ATP binding; INVOLVED IN: protein amino acid phosphorylation; LOCATED IN: cellular_component unknown; EXPRESSED IN: 23 plant structures; EXPRESSED DURING: 13 growth stages; CONTAINS InterPro DOMAIN/s: Protein kinase, ATP binding site (InterPro:IPR017441), Protein k…	1	1	1e-07	3	specific;superfamily;multi-dom	STKc_IRAK;PKc_like superfamily;S_TKc	-;-;-	Catalytic domain of the Serine/Threonine kinases, Interleukin-1 Receptor Associated Kinases and related STKs; STKs catalyze the transfer of the gamma-phosphoryl group from ATP to serine/threonine residues on protein substrates. IRAKs are involved in Toll-like receptor (TLR) and interleukin-1 (IL-1) signalling pathways, and are thus critical in regulating innate immune responses and inflammation. …
TCONS_00032995	0.347732	0.463958	0.713639	0.277568	0.307264	0.549591	0.890779	40	mid maturation and DT	AT3G60040.1	XLOC_020167	AT3G60040	AT3G60040	=	F-box family protein; FUNCTIONS IN: nucleic acid binding; INVOLVED IN: N-terminal protein myristoylation; LOCATED IN: plasma membrane; EXPRESSED IN: male gametophyte, cultured cell; EXPRESSED DURING: L mature pollen stage, M germinated pollen stage; CONTAINS InterPro DOMAIN/s: F-box domain, cyclin-like (InterPro:IPR001810), F-box domain, Skp2-like (InterPro:IPR022364), Pentatricopeptide repeat (I…	1	1	1e-07	12	superfamily;specific;superfamily;specific;superfamily;superfamily;specific;superfamily;specific;superfamily;multi-dom;multi-dom	RNase_H_like superfamily;PPR;PPR superfamily;PPR;PPR superfamily;FBD superfamily;F-box;F-box superfamily;PPR;PPR superfamily;PPR_2;PPR_2	-;-;-;-;-;-;C;C;-;-;-;-	Ribonuclease H-like superfamily, including RNase H, HI, HII, HIII, and RNase-like domain IV of spliceosomal protein Prp8; Ribonuclease H (RNase H) enzymes are divided into two major families, Type 1 and Type 2, based on amino acid sequence similarities and biochemical properties. RNase H is an endonuclease that cleaves the RNA strand of an RNA/DNA hybrid in a sequence non-specific manner in the p…
TCONS_00032993	0.235727	0.396307	0.503866	0.400896	0.640545	0.550093	0.885225	40	mid maturation and DT	AT3G60030.1	XLOC_020165	AT3G60030	SPL12	=	squamosa promoter-binding protein-like 12 (SPL12); FUNCTIONS IN: sequence-specific DNA binding transcription factor activity; INVOLVED IN: regulation of transcription; LOCATED IN: nucleus; EXPRESSED IN: 22 plant structures; EXPRESSED DURING: 14 growth stages; CONTAINS InterPro DOMAIN/s: Ankyrin repeat-containing domain (InterPro:IPR020683), Transcription factor, SBP-box (InterPro:IPR004333); BEST…	1	1	1e-07	5	specific;superfamily;specific;superfamily;multi-dom	ANK;ANK superfamily;SBP;SBP superfamily;Ank_2	N;N;-;-;-	ankyrin repeats; ankyrin repeats mediate protein-protein interactions in very diverse families of proteins. The number of ANK repeats in a protein can range from 2 to over 20 (ankyrins, for example). ANK repeats may occur in combinations with other types of domains. The structural repeat unit contains two antiparallel helices and a beta-hairpin, repeats are stacked in a superhelical arrangement; …
TCONS_00047488	0.765899	0.666021	0.648694	0.345569	0.445911	0.227997	0.113573	17	early and mid maturation	AT5G65670.2	XLOC_029077	AT5G65670	IAA9	=	indole-3-acetic acid inducible 9 (IAA9); CONTAINS InterPro DOMAIN/s: Aux/IAA-ARF-dimerisation (InterPro:IPR011525), AUX/IAA protein (InterPro:IPR003311); BEST Arabidopsis thaliana protein match is: indoleacetic acid-induced protein 8 (TAIR:AT2G22670.4); Has 2120 Blast hits to 2118 proteins in 85 species: Archae - 0; Bacteria - 0; Metazoa - 1; Fungi - 3; Plants - 2115; Viruses - 0; Other Eukaryote…	1	0.999999	5.53416e-07	0	-	-	-	-
TCONS_00016849	0.171306	0.403775	0.494202	0.362517	0.555491	0.605671	0.97678	40	mid maturation and DT	AT2G32900.1	XLOC_010204	AT2G32900	ATZW10	=	ATZW10; INVOLVED IN: chromosome segregation; LOCATED IN: chromosome, centromeric region, nucleus; EXPRESSED IN: 23 plant structures; EXPRESSED DURING: 14 growth stages; CONTAINS InterPro DOMAIN/s: Centromere/kinetochore protein Zw10 (InterPro:IPR009361); Has 272 Blast hits to 258 proteins in 128 species: Archae - 0; Bacteria - 2; Metazoa - 125; Fungi - 86; Plants - 38; Viruses - 0; Other Eukaryot…	1	1	1e-07	2	specific;superfamily	Zw10;Zw10 superfamily	-;-	Centromere/kinetochore Zw10; Zw10 and rough deal proteins are both required for correct metaphase check-pointing during mitosis. These proteins bind to the centromere/kinetochore.;Centromere/kinetochore Zw10; Zw10 and rough deal proteins are both required for correct metaphase check-pointing during mitosis. These proteins bind to the centromere/kinetochore.
TCONS_00048338	0.872931	0.891558	0.716499	0.297731	0.227628	0.104644	0.210648	26	early and mid maturation	AT5G08110.N2	XLOC_029556	AT5G08110	AT5G08110	j	nucleic acid binding;ATP-dependent helicases;ATP binding;helicases;ATP-dependent helicases; FUNCTIONS IN: helicase activity, ATP binding, ATP-dependent helicase activity, nucleic acid binding; LOCATED IN: cellular_component unknown; EXPRESSED IN: 14 plant structures; EXPRESSED DURING: 8 growth stages; CONTAINS InterPro DOMAIN/s: DNA/RNA helicase, DEAD/DEAH box type, N-terminal (InterPro:IPR011545…	1	0.999977	2.31333e-05	0	-	-	-	-
TCONS_00048336	0.924007	0.710502	0.197083	0.242257	0.387279	0.378194	0.409321	43	early	AT5G08040.1	XLOC_029554	AT5G08040	TOM5	=	mitochondrial import receptor subunit TOM5 homolog (TOM5); FUNCTIONS IN: molecular_function unknown; INVOLVED IN: biological_process unknown; LOCATED IN: mitochondrion, plastid; EXPRESSED IN: 25 plant structures; EXPRESSED DURING: 15 growth stages; Has 27 Blast hits to 27 proteins in 11 species: Archae - 0; Bacteria - 0; Metazoa - 0; Fungi - 0; Plants - 27; Viruses - 0; Other Eukaryotes - 0 (sour…	1	0.793174	0.206826	0	-	-	-	-
TCONS_00048335	0.796295	0.881218	0.8044	0.474472	0.302331	0.0783914	0	35	early and mid maturation	AT5G08030.1	XLOC_029553	AT5G08030	AT5G08030	=	PLC-like phosphodiesterases superfamily protein; FUNCTIONS IN: phosphoric diester hydrolase activity, glycerophosphodiester phosphodiesterase activity; INVOLVED IN: glycerol metabolic process, lipid metabolic process; LOCATED IN: endomembrane system; EXPRESSED IN: leaf whorl, sepal, flower; EXPRESSED DURING: petal differentiation and expansion stage; CONTAINS InterPro DOMAIN/s: PLC-like phosphodi…	1	1	1e-07	0	-	-	-	-
TCONS_00003693	0.763729	0.798012	0.78271	0.587212	0.45184	0.080263	0.051319	35	early and mid maturation	AT1G42480.2	XLOC_002180	AT1G42480	AT1G42480	=	unknown protein; FUNCTIONS IN: molecular_function unknown; INVOLVED IN: biological_process unknown; LOCATED IN: endomembrane system; EXPRESSED IN: 24 plant structures; EXPRESSED DURING: 13 growth stages; CONTAINS InterPro DOMAIN/s: Protein of unknown function DUF3456 (InterPro:IPR021852); Has 152 Blast hits to 152 proteins in 48 species: Archae - 0; Bacteria - 0; Metazoa - 113; Fungi - 0; Plants …	1	0.995064	0.00493576	2	specific;superfamily	DUF3456;DUF3456 superfamily	C;C	TLR4 regulator and MIR-interacting MSAP; This family of proteins, found from plants to humans, is PRAT4 (A and B), a Protein Associated with Toll-like receptor 4. The Toll family of receptors - TLRs - plays an essential role in innate recognition of microbial products, the first line of defence against bacterial infection. PRAT4A influences the subcellular distribution and the strength of TLR res…
TCONS_00009756	0.989114	0	0	0	0	0	0	12	early	AT1G28630.4	XLOC_005741	AT1G28630	AT1G28630	=	unknown protein; FUNCTIONS IN: molecular_function unknown; INVOLVED IN: biological_process unknown; LOCATED IN: endomembrane system; EXPRESSED IN: synergid; Has 30201 Blast hits to 17322 proteins in 780 species: Archae - 12; Bacteria - 1396; Metazoa - 17338; Fungi - 3422; Plants - 5037; Viruses - 0; Other Eukaryotes - 2996 (source: NCBI BLink).	1	1	1e-07	1	multi-dom	PAT1	C	Topoisomerase II-associated protein PAT1; Members of this family are necessary for accurate chromosome transmission during cell division.
TCONS_00030142	0.105714	0.111044	0.360751	0.849882	0.854977	0.747955	0.556561	24	mid maturation and DT	AT3G22840.1	XLOC_018278	AT3G22840	ELIP1	=	EARLY LIGHT-INDUCABLE PROTEIN (ELIP1); BEST Arabidopsis thaliana protein match is: Chlorophyll A-B binding family protein (TAIR:AT4G14690.1); Has 319 Blast hits to 319 proteins in 50 species: Archae - 0; Bacteria - 5; Metazoa - 0; Fungi - 0; Plants - 259; Viruses - 0; Other Eukaryotes - 55 (source: NCBI BLink).	1	0.999741	0.000259466	2	specific;superfamily	Chloroa_b-bind;Chloroa_b-bind superfamily	-;-	Chlorophyll A-B binding protein; Chlorophyll A-B binding protein.;Chlorophyll A-B binding protein; Chlorophyll A-B binding protein.
TCONS_00023914	0.414722	0.429164	0.180652	0.239568	0.571937	0.857695	0.903012	47	early and DT	AT3G13320.1	XLOC_014419	AT3G13320	CAX2	=	cation exchanger 2 (CAX2); CONTAINS InterPro DOMAIN/s: Sodium/calcium exchanger membrane region (InterPro:IPR004837), Calcium/proton exchanger superfamily (InterPro:IPR004798), Calcium/proton exchanger (InterPro:IPR004713); BEST Arabidopsis thaliana protein match is: cation exchanger 5 (TAIR:AT1G55730.2); Has 3194 Blast hits to 3028 proteins in 968 species: Archae - 39; Bacteria - 1824; Metazoa -…	1	1	1e-07	5	specific;superfamily;specific;superfamily;multi-dom	Na_Ca_ex;Na_Ca_ex superfamily;Na_Ca_ex;Na_Ca_ex superfamily;Putative_ionic_transporter_y4hA	-;-;-;-;-	Sodium/calcium exchanger protein; This is a family of sodium/calcium exchanger integral membrane proteins. This family covers the integral membrane regions of the proteins. Sodium/calcium exchangers regulate intracellular Ca2+ concentrations in many cells; cardiac myocytes, epithelial cells, neurons retinal rod photoreceptors and smooth muscle cells. Ca2+ is moved into or out of the cytosol depen…
TCONS_00053276	0.828495	0.794751	0.705087	0.510537	0.39969	0.110101	0.0522379	35	early and mid maturation	AT5G64130.2	XLOC_032646	AT5G64130	AT5G64130	=	cAMP-regulated phosphoprotein 19-related protein; FUNCTIONS IN: molecular_function unknown; INVOLVED IN: biological_process unknown; LOCATED IN: plasma membrane; EXPRESSED IN: 24 plant structures; EXPRESSED DURING: 15 growth stages; CONTAINS InterPro DOMAIN/s: cAMP-regulated phosphoprotein/endosulphine conserved region (InterPro:IPR006760); BEST Arabidopsis thaliana protein match is: cAMP-regulat…	-1	0.221823	0.778177	0	-	-	-	-
TCONS_00042802	0.0772476	0.241248	0.405894	0.491372	0.669759	0.851457	0.943323	1	mid maturation and DT	AT5G14120.1	XLOC_026154	AT5G14120	AT5G14120	=	Major facilitator superfamily protein; LOCATED IN: plasma membrane, vacuole; EXPRESSED IN: 26 plant structures; EXPRESSED DURING: 15 growth stages; CONTAINS InterPro DOMAIN/s: Nodulin-like (InterPro:IPR010658), Major facilitator superfamily, general substrate transporter (InterPro:IPR016196); BEST Arabidopsis thaliana protein match is: Major facilitator superfamily protein (TAIR:AT3G01930.2); Has…	1	1	1e-07	0	-	-	-	-
TCONS_00016150	0.799579	0.855883	0.586763	0.216815	0.130918	0.209488	0.852396	33	early and DT	AT2G25900.1	XLOC_009826	AT2G25900	ATCTH	=	ATCTH; CONTAINS InterPro DOMAIN/s: Zinc finger, CCCH-type (InterPro:IPR000571); BEST Arabidopsis thaliana protein match is: CCCH-type zinc finger family protein (TAIR:AT2G19810.1).	1	0.999998	2.13358e-06	2	specific;superfamily	ZnF_C3H1;zf-CCCH superfamily	-;-	zinc finger; zinc finger.;Zinc finger C-x8-C-x5-C-x3-H type (and similar); Zinc finger C-x8-C-x5-C-x3-H type (and similar).
TCONS_00046462	0.243481	0.532784	0.382125	0.157662	0.456957	0.821633	0.964155	47	early and DT	AT5G55460.1	XLOC_028511	AT5G55460	AT5G55460	=	Bifunctional inhibitor/lipid-transfer protein/seed storage 2S albumin superfamily protein; FUNCTIONS IN: lipid binding; INVOLVED IN: lipid transport; LOCATED IN: endomembrane system; CONTAINS InterPro DOMAIN/s: Bifunctional inhibitor/plant lipid transfer protein/seed storage (InterPro:IPR016140), Plant lipid transfer protein/seed storage/trypsin-alpha amylase inhibitor (InterPro:IPR003612); BEST …	1	0.970302	0.0296977	0	-	-	-	-
TCONS_00012438	0.923105	0.791722	0.198474	0.206719	0.233965	0.37408	0.728902	3	early and DT	AT1G65700.1	XLOC_007463	AT1G65700	AT1G65700	=	Small nuclear ribonucleoprotein family protein; FUNCTIONS IN: molecular_function unknown; INVOLVED IN: biological_process unknown; LOCATED IN: nucleus, small nucleolar ribonucleoprotein complex; EXPRESSED IN: 24 plant structures; EXPRESSED DURING: 13 growth stages; CONTAINS InterPro DOMAIN/s: Like-Sm ribonucleoprotein (LSM) domain (InterPro:IPR001163), Like-Sm ribonucleoprotein (LSM)-related doma…	1	0.979316	0.0206842	2	specific;superfamily	LSm8;Sm_like superfamily	-;-	Like-Sm protein 8; The eukaryotic LSm proteins (LSm2-8 or LSm1-7) assemble into a hetero-heptameric ring around the 3&apos;-terminus uridylation tag of the gamma-methyl triphosphate (gamma-m-P3) capped U6 snRNA. LSm2-8 form the core of the snRNP particle that, in turn, assembles with other components onto the pre-mRNA to form the spliceosome which is responsible for the excision of introns and th…
TCONS_00008800	0.854842	0.881112	0.683413	0.500916	0.393922	0	0	35	early and mid maturation	AT1G17480.N2	XLOC_005163	AT1G17480	IQD7	j	IQ-domain 7 (IQD7); CONTAINS InterPro DOMAIN/s: IQ calmodulin-binding region (InterPro:IPR000048); BEST Arabidopsis thaliana protein match is: IQ-domain 8 (TAIR:AT1G72670.1); Has 807 Blast hits to 806 proteins in 36 species: Archae - 0; Bacteria - 0; Metazoa - 22; Fungi - 5; Plants - 778; Viruses - 0; Other Eukaryotes - 2 (source: NCBI BLink).	1	0.99899	0.00100999	0	-	-	-	-
TCONS_00008801	0.854239	0.874278	0.69753	0.505888	0.382405	0	0	35	early and mid maturation	AT1G17480.1	XLOC_005163	AT1G17480	IQD7	=	IQ-domain 7 (IQD7); CONTAINS InterPro DOMAIN/s: IQ calmodulin-binding region (InterPro:IPR000048); BEST Arabidopsis thaliana protein match is: IQ-domain 8 (TAIR:AT1G72670.1); Has 807 Blast hits to 806 proteins in 36 species: Archae - 0; Bacteria - 0; Metazoa - 22; Fungi - 5; Plants - 778; Viruses - 0; Other Eukaryotes - 2 (source: NCBI BLink).	1	1	1e-07	0	-	-	-	-
TCONS_00008803	0.773842	0.612687	0.428721	0.142434	0.186141	0.511494	0.893344	31	early and DT	AT1G17510.1	XLOC_005165	AT1G17510	AT1G17510	=	unknown protein; Has 11 Blast hits to 11 proteins in 4 species: Archae - 0; Bacteria - 0; Metazoa - 0; Fungi - 0; Plants - 11; Viruses - 0; Other Eukaryotes - 0 (source: NCBI BLink).	1	0.980572	0.0194282	0	-	-	-	-
TCONS_00008804	0.397499	0.51241	0.263954	0.193781	0.435093	0.706467	0.976059	47	early and DT	AT1G17520.1	XLOC_005166	AT1G17520	AT1G17520	=	Homeodomain-like/winged-helix DNA-binding family protein; FUNCTIONS IN: DNA binding, sequence-specific DNA binding transcription factor activity; INVOLVED IN: in 6 processes; LOCATED IN: nucleus, nucleosome; EXPRESSED IN: 11 plant structures; EXPRESSED DURING: 7 growth stages; CONTAINS InterPro DOMAIN/s: Winged helix-turn-helix transcription repressor DNA-binding (InterPro:IPR011991), SANT, DNA-b…	1	1	1.64729e-07	4	specific;superfamily;specific;superfamily	SANT_TRF;SANT superfamily;H15;H15 superfamily	-;-;-;-	Telomere repeat binding factor-like DNA-binding domains of the SANT/myb-like family; Human telomere repeat binding factors, TRF1 and TRF2, function as part of the 6 component shelterin complex. TRF2 binds DNA and recruits RAP1 (via binding to the RAP1 protein c-terminal (RCT)) and TIN2 in the protection of telomeres from DNA repair machinery. Metazoan shelterin consists of 3 DNA binding proteins …
TCONS_00008805	0.440076	0.583795	0.28117	0.202314	0.349361	0.733044	0.968319	37	early and DT	AT1G17520.N3	XLOC_005166	AT1G17520	AT1G17520	j	Homeodomain-like/winged-helix DNA-binding family protein; FUNCTIONS IN: DNA binding, sequence-specific DNA binding transcription factor activity; INVOLVED IN: in 6 processes; LOCATED IN: nucleus, nucleosome; EXPRESSED IN: 11 plant structures; EXPRESSED DURING: 7 growth stages; CONTAINS InterPro DOMAIN/s: Winged helix-turn-helix transcription repressor DNA-binding (InterPro:IPR011991), SANT, DNA-b…	1	1	1.36358e-07	4	specific;superfamily;specific;superfamily	SANT_TRF;SANT superfamily;H15;H15 superfamily	-;-;-;-	Telomere repeat binding factor-like DNA-binding domains of the SANT/myb-like family; Human telomere repeat binding factors, TRF1 and TRF2, function as part of the 6 component shelterin complex. TRF2 binds DNA and recruits RAP1 (via binding to the RAP1 protein c-terminal (RCT)) and TIN2 in the protection of telomeres from DNA repair machinery. Metazoan shelterin consists of 3 DNA binding proteins …
TCONS_00008808	0.880642	0.838145	0.640803	0.543957	0.389753	0.169543	0	17	early and mid maturation	AT1G17560.1	XLOC_005168	AT1G17560	HLL	=	HUELLENLOS (HLL); FUNCTIONS IN: structural constituent of ribosome; INVOLVED IN: translation; LOCATED IN: ribosome, intracellular, large ribosomal subunit; EXPRESSED IN: 20 plant structures; EXPRESSED DURING: 11 growth stages; CONTAINS InterPro DOMAIN/s: Ribosomal protein L14, bacterial-type (InterPro:IPR005745), Ribosomal protein L14b/L23e (InterPro:IPR000218), Ribosomal protein L14 conserved si…	1	0.999881	0.000118926	2	specific;superfamily	Ribosomal_L14;Ribosomal_L14 superfamily	-;-	Ribosomal protein L14p/L23e; Ribosomal protein L14p/L23e.;Ribosomal protein L14p/L23e; Ribosomal protein L14p/L23e.
TCONS_00028504	0.942079	0.87588	0.629312	0	0	0	0	45	early and mid maturation	AT3G06220.1	XLOC_017349	AT3G06220	AT3G06220	=	AP2/B3-like transcriptional factor family protein; FUNCTIONS IN: DNA binding, sequence-specific DNA binding transcription factor activity; INVOLVED IN: regulation of transcription, DNA-dependent; LOCATED IN: cellular_component unknown; EXPRESSED IN: 10 plant structures; EXPRESSED DURING: 6 growth stages; CONTAINS InterPro DOMAIN/s: Transcriptional factor B3 (InterPro:IPR003340); BEST Arabidopsis …	1	0.999786	0.000213963	2	specific;superfamily	B3_DNA;BfiI_C_EcoRII_N_B3 superfamily	-;-	Plant-specific B3-DNA binding domain; The plant-specific B3 DNA binding domain superfamily includes the well-characterized auxin response factor (ARF) and the LAV (Leafy cotyledon2 [LEC2]-Abscisic acid insensitive3 [ABI3]-VAL) families, as well as the RAV (Related to ABI3 and VP1) and REM (REproductive Meristem) families. LEC2 and ABI3 have been shown to be involved in seed development, while oth…
TCONS_00044903	0.882491	0.828895	0.301354	0.178713	0.27017	0.304709	0.665168	16	early	AT5G39940.2	XLOC_027569	AT5G39940	AT5G39940	=	FAD/NAD(P)-binding oxidoreductase family protein; FUNCTIONS IN: molecular_function unknown; INVOLVED IN: biological_process unknown; LOCATED IN: cellular_component unknown; EXPRESSED IN: 22 plant structures; EXPRESSED DURING: 13 growth stages; CONTAINS InterPro DOMAIN/s: Conserved hypothetical protein CHP00275, flavoprotein HI0933-like (InterPro:IPR004792).	1	1	1e-07	0	-	-	-	-
TCONS_00016078	0.601012	0.738973	0.806497	0.702878	0.552497	0.100797	0.0335347	49	early and mid maturation	AT2G25250.1	XLOC_009785	AT2G25250	AT2G25250	=	unknown protein; FUNCTIONS IN: molecular_function unknown; INVOLVED IN: biological_process unknown; LOCATED IN: chloroplast; EXPRESSED IN: 23 plant structures; EXPRESSED DURING: 14 growth stages; BEST Arabidopsis thaliana protein match is: unknown protein (TAIR:AT4G32020.1); Has 30 Blast hits to 30 proteins in 7 species: Archae - 0; Bacteria - 0; Metazoa - 0; Fungi - 2; Plants - 28; Viruses - 0; …	1	0.88982	0.11018	0	-	-	-	-
TCONS_00003391	0.0503381	0.23925	0.58716	0.713879	0.842757	0.783928	0.5133	24	mid maturation and DT	AT1G35190.1	XLOC_001918	AT1G35190	AT1G35190	=	2-oxoglutarate (2OG) and Fe(II)-dependent oxygenase superfamily protein; FUNCTIONS IN: oxidoreductase activity, acting on paired donors, with incorporation or reduction of molecular oxygen, 2-oxoglutarate as one donor, and incorporation of one atom each of oxygen into both donors, oxidoreductase activity, iron ion binding; INVOLVED IN: oxidation reduction, alkaloid biosynthetic process; LOCATED I…	1	1	1e-07	5	specific;superfamily;specific;superfamily;multi-dom	DIOX_N;DIOX_N superfamily;2OG-FeII_Oxy;2OG-FeII_Oxy superfamily;PLN03002	-;-;-;-;-	non-haem dioxygenase in morphine synthesis N-terminal; This is the highly conserved N-terminal region of proteins with 2-oxoglutarate/Fe(II)-dependent dioxygenase activity.;non-haem dioxygenase in morphine synthesis N-terminal; This is the highly conserved N-terminal region of proteins with 2-oxoglutarate/Fe(II)-dependent dioxygenase activity.;2OG-Fe(II) oxygenase superfamily; This family contain…
TCONS_00052654	0.359891	0.543784	0.160787	0.353644	0.298295	0.804643	0.970865	47	early and DT	AT5G57260.1	XLOC_032276	AT5G57260	CYP71B10	=	cytochrome P450, family 71, subfamily B, polypeptide 10 (CYP71B10); FUNCTIONS IN: electron carrier activity, monooxygenase activity, iron ion binding, oxygen binding, heme binding; INVOLVED IN: oxidation reduction; CONTAINS InterPro DOMAIN/s: Cytochrome P450 (InterPro:IPR001128), Cytochrome P450, E-class, group I (InterPro:IPR002401), Cytochrome P450, conserved site (InterPro:IPR017972); BEST Ara…	1	1	1e-07	0	-	-	-	-
TCONS_00051105	0.913373	0.859488	0.396476	0.169289	0.231939	0.290012	0.478698	16	early	AT5G39980.1	XLOC_031302	AT5G39980	AT5G39980	=	Tetratricopeptide repeat (TPR)-like superfamily protein; INVOLVED IN: biological_process unknown; LOCATED IN: chloroplast; EXPRESSED IN: 13 plant structures; EXPRESSED DURING: 9 growth stages; CONTAINS InterPro DOMAIN/s: Pentatricopeptide repeat (InterPro:IPR002885); BEST Arabidopsis thaliana protein match is: Tetratricopeptide repeat (TPR)-like superfamily protein (TAIR:AT1G62930.1); Has 49138 B…	1	1	1e-07	0	-	-	-	-
TCONS_00013388	0.0733469	0.127561	0.617299	0.755046	0.747018	0.730915	0.788464	13	mid maturation and DT	AT1G76020.1	XLOC_008017	AT1G76020	AT1G76020	=	Thioredoxin superfamily protein; INVOLVED IN: biological_process unknown; LOCATED IN: cell wall, vacuole; EXPRESSED IN: 22 plant structures; EXPRESSED DURING: 13 growth stages; CONTAINS InterPro DOMAIN/s: Thioredoxin fold (InterPro:IPR012335), Thioredoxin-like fold (InterPro:IPR012336); BEST Arabidopsis thaliana protein match is: Thioredoxin superfamily protein (TAIR:AT1G20225.1); Has 151 Blast h…	1	0.999922	7.78631e-05	3	specific;superfamily;multi-dom	DsbA_family;Thioredoxin_like superfamily;DsbG	C;C;-	DsbA family; consists of DsbA and DsbA-like proteins, including DsbC, DsbG, glutathione (GSH) S-transferase kappa (GSTK), 2-hydroxychromene-2-carboxylate (HCCA) isomerase, an oxidoreductase (FrnE) presumed to be involved in frenolicin biosynthesis, a 27-kDa outer membrane protein, and similar proteins. Members of this family contain a redox active CXXC motif (except GSTK and HCCA isomerase) imbed…
TCONS_00010872	0.861409	0.790942	0.386742	0.276507	0.256327	0.301456	0.414344	43	early	AT1G48240.N2	XLOC_006529	AT1G48240	ATNPSN12	j	novel plant snare 12 (NPSN12); FUNCTIONS IN: protein transporter activity; LOCATED IN: plasma membrane, membrane; EXPRESSED IN: 24 plant structures; EXPRESSED DURING: 15 growth stages; CONTAINS InterPro DOMAIN/s: Target SNARE coiled-coil domain (InterPro:IPR000727); BEST Arabidopsis thaliana protein match is: novel plant snare 13 (TAIR:AT3G17440.1); Has 462 Blast hits to 462 proteins in 143 speci…	1	0.999815	0.00018538	1	superfamily	t_SNARE superfamily	-	Soluble NSF (N-ethylmaleimide-sensitive fusion protein)-Attachment protein (SNAP) REceptor domain; these alpha-helical motifs form twisted and parallel heterotetrameric helix bundles; the core complex contains one helix from a protein that is anchored in the vesicle membrane (synaptobrevin), one helix from a protein of the target membrane (syntaxin), and two helices from another protein anchored …
TCONS_00018215	0.663101	0.701241	0.341087	0.098493	0.236033	0.708088	0.841775	31	early and DT	AT2G45960.1	XLOC_010953	AT2G45960	PIP1	=	plasma membrane intrinsic protein 1B (PIP1B); FUNCTIONS IN: water channel activity; INVOLVED IN: response to water deprivation, response to salt stress, transport, water transport; LOCATED IN: plasma membrane, membrane; EXPRESSED IN: 24 plant structures; EXPRESSED DURING: 14 growth stages; CONTAINS InterPro DOMAIN/s: Major intrinsic protein, conserved site (InterPro:IPR022357), Aquaporin (InterPr…	1	0.999994	5.5777e-06	2	specific;superfamily	MIP;MIP superfamily	-;-	Major intrinsic protein (MIP) superfamily. Members of the MIP superfamily function as membrane channels that selectively transport water, small neutral molecules, and ions out of and between cells. The channel proteins share a common fold: the N-terminal cytosolic portion followed by six transmembrane helices, which might have arisen through gene duplication. On the basis of sequence similarity a…
TCONS_00009036	0.882838	0.887967	0.693969	0.39231	0	0	0	6	early and mid maturation	AT1G20060.N2	XLOC_005296	AT1G20060	AT1G20060	j	ATP binding microtubule motor family protein; FUNCTIONS IN: microtubule motor activity, ATP binding; INVOLVED IN: microtubule-based movement; LOCATED IN: chloroplast; CONTAINS InterPro DOMAIN/s: Kinesin, motor region, conserved site (InterPro:IPR019821), Kinesin, motor domain (InterPro:IPR001752); BEST Arabidopsis thaliana protein match is: P-loop containing nucleoside triphosphate hydrolases sup…	1	1	1e-07	2	specific;superfamily	KISc;Motor_domain superfamily	-;-	Kinesin motor domain. This catalytic (head) domain has ATPase activity and belongs to the larger group of P-loop NTPases. Kinesins are microtubule-dependent molecular motors that play important roles in intracellular transport and in cell division. In most kinesins, the motor domain is found at the N-terminus (N-type), in some its is found in the middle (M-type), or C-terminal (C-type). N-type an…
TCONS_00018217	0.661287	0.668033	0.332853	0.106243	0.259593	0.724661	0.847714	31	early and DT	AT2G45960.3	XLOC_010953	AT2G45960	PIP1	=	plasma membrane intrinsic protein 1B (PIP1B); FUNCTIONS IN: water channel activity; INVOLVED IN: response to water deprivation, response to salt stress, transport, water transport; LOCATED IN: plasma membrane, membrane; EXPRESSED IN: 24 plant structures; EXPRESSED DURING: 14 growth stages; CONTAINS InterPro DOMAIN/s: Major intrinsic protein, conserved site (InterPro:IPR022357), Aquaporin (InterPr…	1	0.999998	2.20447e-06	2	specific;superfamily	MIP;MIP superfamily	-;-	Major intrinsic protein (MIP) superfamily. Members of the MIP superfamily function as membrane channels that selectively transport water, small neutral molecules, and ions out of and between cells. The channel proteins share a common fold: the N-terminal cytosolic portion followed by six transmembrane helices, which might have arisen through gene duplication. On the basis of sequence similarity a…
TCONS_00009031	0.803669	0.874152	0.803875	0.545656	0.279474	0	0	35	early and mid maturation	AT1G20010.1	XLOC_005294	AT1G20010	TUB5	=	tubulin beta-5 chain (TUB5); FUNCTIONS IN: structural constituent of cytoskeleton; INVOLVED IN: microtubule-based process; LOCATED IN: tubulin complex, cell wall, plasma membrane, chloroplast, membrane; EXPRESSED IN: 24 plant structures; EXPRESSED DURING: 13 growth stages; CONTAINS InterPro DOMAIN/s: Beta tubulin (InterPro:IPR002453), Tubulin (InterPro:IPR000217), Tubulin/FtsZ, GTPase domain (Int…	1	1	1e-07	3	specific;superfamily;multi-dom	beta_tubulin;Tubulin_FtsZ superfamily;PLN00220	-;-;-	The tubulin superfamily includes five distinct families, the alpha-, beta-, gamma-, delta-, and epsilon-tubulins and a sixth family (zeta-tubulin) which is present only in kinetoplastid protozoa. The alpha- and beta-tubulins are the major components of microtubules, while gamma-tubulin plays a major role in the nucleation of microtubule assembly. The delta- and epsilon-tubulins are widespread but…
TCONS_00037481	0.919558	0.89992	0.584508	0.19112	0.15795	0.214899	0.371373	48	early	AT4G39860.N3	XLOC_022895	AT4G39860	AT4G39860	j	unknown protein; BEST Arabidopsis thaliana protein match is: unknown protein (TAIR:AT2G22270.1); Has 148 Blast hits to 144 proteins in 18 species: Archae - 0; Bacteria - 0; Metazoa - 0; Fungi - 0; Plants - 144; Viruses - 0; Other Eukaryotes - 4 (source: NCBI BLink).	1	0.999988	1.15745e-05	0	-	-	-	-
TCONS_00020158	0.175899	0.270669	0.256986	0.342022	0.587318	0.880798	0.971587	5	mid maturation and DT	AT2G22010.N4	XLOC_012284	AT2G22010	RKP	j	related to KPC1 (RKP); FUNCTIONS IN: zinc ion binding; INVOLVED IN: regulation of cell cycle, response to virus, proteolysis involved in cellular protein catabolic process; EXPRESSED IN: 24 plant structures; EXPRESSED DURING: 15 growth stages; CONTAINS InterPro DOMAIN/s: Zinc finger, RING-type (InterPro:IPR001841), SPla/RYanodine receptor subgroup (InterPro:IPR018355), B302 (SPRY)-like (InterPro:…	1	1	1e-07	2	specific;superfamily	SPRY_RNF123;SPRY superfamily	-;-	SPRY domain at N-terminus of ring finger protein 123; This SPRY domain is found at the N-terminus of RING finger protein 123 domain (also known as E3 ubiquitin-protein ligase RNF123). The ring finger domain motif is present in a variety of functionally distinct proteins and known to be involved in protein-protein and protein-DNA interactions. RNF123 displays E3 ubiquitin ligase activity toward th…
TCONS_00010124	0	0	0.0812708	0.418518	0.734884	0.9186	0.92924	27	mid maturation and DT	AT1G32710.N3	XLOC_005960	AT1G32710	AT1G32710	x	Cytochrome c oxidase, subunit Vib family protein; FUNCTIONS IN: cytochrome-c oxidase activity; LOCATED IN: mitochondrion; CONTAINS InterPro DOMAIN/s: Cytochrome c oxidase, subunit VIb (InterPro:IPR003213); BEST Arabidopsis thaliana protein match is: cytochrome C oxidase 6B (TAIR:AT1G22450.1); Has 415 Blast hits to 415 proteins in 150 species: Archae - 0; Bacteria - 0; Metazoa - 155; Fungi - 117; …	-1	3.81009e-06	0.999996	0	-	-	-	-
TCONS_00011830	0.929707	0.851509	0.486153	0.299108	0.324761	0.126915	0.22544	0	early	AT1G58983.1	XLOC_007084	AT1G58983	AT1G58983	=	Ribosomal protein S5 family protein; FUNCTIONS IN: structural constituent of ribosome, RNA binding; INVOLVED IN: translation; LOCATED IN: cytosolic small ribosomal subunit, ribosome, cell wall; CONTAINS InterPro DOMAIN/s: Ribosomal protein S5, eukaryotic/archaeal (InterPro:IPR005711), Ribosomal protein S5, N-terminal (InterPro:IPR013810), Double-stranded RNA-binding-like (InterPro:IPR014720), Rib…	1	1	1e-07	5	specific;superfamily;specific;superfamily;multi-dom	Ribosomal_S5;Ribosomal_S5 superfamily;Ribosomal_S5_C;Ribosomal_S5_C superfamily;30S_ribosomal_protein_S5	-;-;-;-;-	Ribosomal protein S5, N-terminal domain; Ribosomal protein S5, N-terminal domain.;Ribosomal protein S5, N-terminal domain; Ribosomal protein S5, N-terminal domain.;Ribosomal protein S5, C-terminal domain; Ribosomal protein S5, C-terminal domain.;Ribosomal protein S5, C-terminal domain; Ribosomal protein S5, C-terminal domain.;ribosomal protein uS5, eukaryotic/archaeal form; This model finds eukar…
TCONS_00011834	0.929465	0.852188	0.487658	0.299372	0.325005	0.126334	0.225223	0	early	AT1G59359.1	XLOC_007088	AT1G59359	AT1G59359	=	Ribosomal protein S5 family protein; FUNCTIONS IN: structural constituent of ribosome; INVOLVED IN: translation; LOCATED IN: cytosolic small ribosomal subunit, cell wall, membrane; EXPRESSED IN: leaf; CONTAINS InterPro DOMAIN/s: Ribosomal protein S5, eukaryotic/archaeal (InterPro:IPR005711), Ribosomal protein S5, N-terminal (InterPro:IPR013810), Double-stranded RNA-binding-like (InterPro:IPR01472…	1	1	1e-07	5	specific;superfamily;specific;superfamily;multi-dom	Ribosomal_S5;Ribosomal_S5 superfamily;Ribosomal_S5_C;Ribosomal_S5_C superfamily;30S_ribosomal_protein_S5	-;-;-;-;-	Ribosomal protein S5, N-terminal domain; Ribosomal protein S5, N-terminal domain.;Ribosomal protein S5, N-terminal domain; Ribosomal protein S5, N-terminal domain.;Ribosomal protein S5, C-terminal domain; Ribosomal protein S5, C-terminal domain.;Ribosomal protein S5, C-terminal domain; Ribosomal protein S5, C-terminal domain.;ribosomal protein uS5, eukaryotic/archaeal form; This model finds eukar…
TCONS_00018313	0.751676	0.710657	0.734186	0.681189	0.520676	0.0574933	0.0903864	8	early and mid maturation	AT2G46690.1	XLOC_010997	AT2G46690	AT2G46690	=	SAUR-like auxin-responsive protein family ; CONTAINS InterPro DOMAIN/s: Auxin responsive SAUR protein (InterPro:IPR003676); BEST Arabidopsis thaliana protein match is: SAUR-like auxin-responsive protein family (TAIR:AT3G61900.1); Has 1291 Blast hits to 1280 proteins in 26 species: Archae - 0; Bacteria - 0; Metazoa - 0; Fungi - 0; Plants - 1290; Viruses - 0; Other Eukaryotes - 1 (source: NCBI BLin…	1	0.917575	0.0824247	2	specific;superfamily	Auxin_inducible;Auxin_inducible superfamily	N;N	Auxin responsive protein; This family consists of the protein products of the ARG7 auxin responsive genes family none of which have any identified functional role.;Auxin responsive protein; This family consists of the protein products of the ARG7 auxin responsive genes family none of which have any identified functional role.
TCONS_00024464	0.914694	0.838505	0.340745	0.162646	0.249089	0.371135	0.381494	43	early	AT3G18165.1	XLOC_014724	AT3G18165	MOS4	=	Modifier of snc1,4 (MOS4); FUNCTIONS IN: molecular_function unknown; INVOLVED IN: defense response signaling pathway, resistance gene-independent, defense response signaling pathway, resistance gene-dependent, defense response to bacterium, defense response to fungus; LOCATED IN: nucleolus, nucleus; EXPRESSED IN: 22 plant structures; EXPRESSED DURING: 13 growth stages; CONTAINS InterPro DOMAIN/s:…	1	0.999997	2.74575e-06	2	specific;superfamily	BCAS2;BCAS2 superfamily	-;-	Breast carcinoma amplified sequence 2 (BCAS2); This family consists of several eukaryotic sequences of unknown function. The mammalian members of this family are annotated as breast carcinoma amplified sequence 2 (BCAS2) proteins. BCAS2 is a putative spliceosome associated protein.;Breast carcinoma amplified sequence 2 (BCAS2); This family consists of several eukaryotic sequences of unknown funct…
TCONS_00038745	0.0394575	0.260453	0.541006	0.657182	0.721068	0.719906	0.886956	13	mid maturation and DT	AT4G12300.1	XLOC_023797	AT4G12300	CYP706A4	=	cytochrome P450, family 706, subfamily A, polypeptide 4 (CYP706A4); FUNCTIONS IN: electron carrier activity, monooxygenase activity, iron ion binding, oxygen binding, heme binding; INVOLVED IN: oxidation reduction; LOCATED IN: cellular_component unknown; EXPRESSED IN: 22 plant structures; EXPRESSED DURING: 11 growth stages; CONTAINS InterPro DOMAIN/s: Cytochrome P450 (InterPro:IPR001128), Cytochr…	1	1	1e-07	1	superfamily	p450 superfamily	-	Cytochrome P450; Cytochrome P450s are haem-thiolate proteins involved in the oxidative degradation of various compounds. They are particularly well known for their role in the degradation of environmental toxins and mutagens. They can be divided into 4 classes, according to the method by which electrons from NAD(P)H are delivered to the catalytic site. Sequence conservation is relatively low with…
TCONS_00026911	0.0648978	0.289968	0.540163	0.548636	0.714942	0.728947	0.921857	19	mid maturation and DT	AT3G52340.3	XLOC_016426	AT3G52340	ATSPP2	=	sucrose-6F-phosphate phosphohydrolase 2 (SPP2); FUNCTIONS IN: phosphatase activity, magnesium ion binding, sucrose-phosphatase activity, catalytic activity; INVOLVED IN: sucrose biosynthetic process, metabolic process; EXPRESSED IN: 23 plant structures; EXPRESSED DURING: 13 growth stages; CONTAINS InterPro DOMAIN/s: Sucrose-phosphate synthase (InterPro:IPR006380), Sucrose-6-phosphate phosphohydro…	1	1	1e-07	4	specific;superfamily;superfamily;multi-dom	S6PP_C;S6PP_C superfamily;TIM_phosphate_binding superfamily;PLN02382	-;-;NC;-	Sucrose-6-phosphate phosphohydrolase C-terminal; This is the Sucrose-6-phosphate phosphohydrolase (S6PP or SPP) C-terminal domain as found in in plant sucrose phosphatases. These enzymes irreversibly catalyse the last step in sucrose synthesis following the formation of Sucrose-6-Phosphate via sucrose-phosphate synthase (SPS).;Sucrose-6-phosphate phosphohydrolase C-terminal; This is the Sucrose-6…
TCONS_00031792	0.524512	0.690716	0.847655	0.731671	0.562245	0.105039	0.027457	49	early and mid maturation	AT3G48330.2	XLOC_019484	AT3G48330	PIMT1	=	protein-l-isoaspartate methyltransferase 1 (PIMT1); FUNCTIONS IN: protein-L-isoaspartate (D-aspartate) O-methyltransferase activity; INVOLVED IN: protein modification process, response to salt stress, aging, response to abscisic acid stimulus, seed germination; LOCATED IN: cellular_component unknown; EXPRESSED IN: seedling, seed; EXPRESSED DURING: dry seed stage; CONTAINS InterPro DOMAIN/s: Prote…	1	0.999999	1.0546e-06	3	specific;superfamily;multi-dom	AdoMet_MTases;AdoMet_MTases superfamily;PCMT	-;-;-	S-adenosylmethionine-dependent methyltransferases (SAM or AdoMet-MTase), class I; AdoMet-MTases are enzymes that use S-adenosyl-L-methionine (SAM or AdoMet) as a substrate for methyltransfer, creating the product S-adenosyl-L-homocysteine (AdoHcy). There are at least five structurally distinct families of AdoMet-MTases, class I being the largest and most diverse. Within this class enzymes can be …
TCONS_00020615	0.157125	0.584909	0.755424	0.349952	0.155514	0.524024	0.954918	40	mid maturation and DT	AT2G26740.1	XLOC_012553	AT2G26740	ATSEH	=	soluble epoxide hydrolase (SEH); CONTAINS InterPro DOMAIN/s: Epoxide hydrolase-like (InterPro:IPR000639), Alpha/beta hydrolase fold-1 (InterPro:IPR000073); BEST Arabidopsis thaliana protein match is: alpha/beta-Hydrolases superfamily protein (TAIR:AT2G26750.1); Has 16813 Blast hits to 16796 proteins in 1664 species: Archae - 95; Bacteria - 12002; Metazoa - 658; Fungi - 513; Plants - 624; Viruses …	1	1	3.00759e-07	2	superfamily;multi-dom	Esterase_lipase superfamily;MhpC	-;-	Esterases and lipases (includes fungal lipases, cholinesterases, etc.) These enzymes act on carboxylic esters (EC: 3.1.1.-). The catalytic apparatus involves three residues (catalytic triad): a serine, a glutamate or aspartate and a histidine.These catalytic residues are responsible for the nucleophilic attack on the carbonyl carbon atom of the ester bond. In contrast with other alpha/beta hydrol…
TCONS_00020614	0.881761	0.884888	0.771105	0	0.207881	0	0	45	early and mid maturation	AT2G26690.1	XLOC_012552	AT2G26690	AT2G26690	=	Major facilitator superfamily protein; FUNCTIONS IN: transporter activity; INVOLVED IN: response to jasmonic acid stimulus, response to wounding; LOCATED IN: membrane; EXPRESSED IN: 22 plant structures; EXPRESSED DURING: 13 growth stages; CONTAINS InterPro DOMAIN/s: PTR2 family proton/oligopeptide symporter, conserved site (InterPro:IPR018456), Oligopeptide transporter (InterPro:IPR000109), Major…	1	1	1e-07	3	specific;superfamily;multi-dom	PTR2;MFS superfamily;PTR2	-;-;-	POT family; The POT (proton-dependent oligopeptide transport) family all appear to be proton dependent transporters.;The Major Facilitator Superfamily (MFS) is a large and diverse group of secondary transporters that includes uniporters, symporters, and antiporters. MFS proteins facilitate the transport across cytoplasmic or internal membranes of a variety of substrates including ions, sugar phos…
TCONS_00020293	0	0	0.290465	0.504881	0.720995	0.891934	0.930058	1	mid maturation and DT	AT2G23620.1	XLOC_012372	AT2G23620	ATMES1	=	methyl esterase 1 (MES1); CONTAINS InterPro DOMAIN/s: Alpha/beta hydrolase fold-1 (InterPro:IPR000073); BEST Arabidopsis thaliana protein match is: acetone-cyanohydrin lyase (TAIR:AT2G23600.1); Has 1884 Blast hits to 1883 proteins in 431 species: Archae - 2; Bacteria - 1054; Metazoa - 5; Fungi - 43; Plants - 631; Viruses - 0; Other Eukaryotes - 149 (source: NCBI BLink).	1	0.999999	8.2926e-07	2	superfamily;multi-dom	Esterase_lipase superfamily;Abhydrolase_6	-;-	Esterases and lipases (includes fungal lipases, cholinesterases, etc.) These enzymes act on carboxylic esters (EC: 3.1.1.-). The catalytic apparatus involves three residues (catalytic triad): a serine, a glutamate or aspartate and a histidine.These catalytic residues are responsible for the nucleophilic attack on the carbonyl carbon atom of the ester bond. In contrast with other alpha/beta hydrol…
TCONS_00020292	0.0619259	0.12695	0.648038	0.717197	0.772018	0.780744	0.728971	13	mid maturation and DT	AT2G23610.1	XLOC_012371	AT2G23610	ATMES3	=	methyl esterase 3 (MES3); CONTAINS InterPro DOMAIN/s: Alpha/beta hydrolase fold-1 (InterPro:IPR000073); BEST Arabidopsis thaliana protein match is: methyl esterase 4 (TAIR:AT2G23580.1); Has 1894 Blast hits to 1892 proteins in 428 species: Archae - 2; Bacteria - 1086; Metazoa - 0; Fungi - 17; Plants - 628; Viruses - 0; Other Eukaryotes - 161 (source: NCBI BLink).	1	0.999998	2.34684e-06	2	superfamily;multi-dom	Esterase_lipase superfamily;Abhydrolase_6	-;-	Esterases and lipases (includes fungal lipases, cholinesterases, etc.) These enzymes act on carboxylic esters (EC: 3.1.1.-). The catalytic apparatus involves three residues (catalytic triad): a serine, a glutamate or aspartate and a histidine.These catalytic residues are responsible for the nucleophilic attack on the carbonyl carbon atom of the ester bond. In contrast with other alpha/beta hydrol…
TCONS_00020290	0	0.329786	0.709881	0.681899	0.718742	0.730141	0.737082	39	mid maturation and DT	AT2G23590.1	XLOC_012369	AT2G23590	MES8	=	methyl esterase 8 (MES8); FUNCTIONS IN: hydrolase activity, hydrolase activity, acting on ester bonds; LOCATED IN: endomembrane system; CONTAINS InterPro DOMAIN/s: Alpha/beta hydrolase fold-1 (InterPro:IPR000073); BEST Arabidopsis thaliana protein match is: acetone-cyanohydrin lyase (TAIR:AT2G23600.1); Has 1944 Blast hits to 1942 proteins in 432 species: Archae - 0; Bacteria - 1125; Metazoa - 4; …	1	0.999999	5.2079e-07	2	superfamily;multi-dom	Esterase_lipase superfamily;Abhydrolase_6	-;-	Esterases and lipases (includes fungal lipases, cholinesterases, etc.) These enzymes act on carboxylic esters (EC: 3.1.1.-). The catalytic apparatus involves three residues (catalytic triad): a serine, a glutamate or aspartate and a histidine.These catalytic residues are responsible for the nucleophilic attack on the carbonyl carbon atom of the ester bond. In contrast with other alpha/beta hydrol…
TCONS_00001527	0.0859638	0.230711	0.40323	0.465796	0.663489	0.767298	0.976683	19	mid maturation and DT	AT1G15740.1	XLOC_000807	AT1G15740	AT1G15740	=	Leucine-rich repeat family protein; BEST Arabidopsis thaliana protein match is: Leucine-rich repeat (LRR) family protein (TAIR:AT4G23840.1); Has 38052 Blast hits to 19856 proteins in 856 species: Archae - 6; Bacteria - 8624; Metazoa - 11681; Fungi - 680; Plants - 12072; Viruses - 79; Other Eukaryotes - 4910 (source: NCBI BLink).	1	1	1e-07	3	superfamily;superfamily;multi-dom	LRR_RI superfamily;AMN1 superfamily;LRR_8	N;-;-	Leucine-rich repeats (LRRs), ribonuclease inhibitor (RI)-like subfamily. LRRs are 20-29 residue sequence motifs present in many proteins that participate in protein-protein interactions and have different functions and cellular locations. LRRs correspond to structural units consisting of a beta strand (LxxLxLxxN/CxL conserved pattern) and an alpha helix. This alignment contains 12 strands corresp…
TCONS_00001520	0.914203	0.922942	0.532214	0.181939	0.205713	0.173641	0.363623	48	early	AT1G15660.1	XLOC_000801	AT1G15660	CENP-C	=	centromere protein C (CENP-C); Has 380 Blast hits to 353 proteins in 129 species: Archae - 0; Bacteria - 6; Metazoa - 108; Fungi - 26; Plants - 78; Viruses - 8; Other Eukaryotes - 154 (source: NCBI BLink).	1	1	1e-07	0	-	-	-	-
TCONS_00020299	0.774926	0.794863	0.781784	0.639937	0.435063	0.043367	0.0916414	35	early and mid maturation	AT2G23700.1	XLOC_012377	AT2G23700	AT2G23700	=	Protein of unknown function, DUF547; CONTAINS InterPro DOMAIN/s: Protein of unknown function DUF547 (InterPro:IPR006869); BEST Arabidopsis thaliana protein match is: Protein of unknown function, DUF547 (TAIR:AT5G66600.2); Has 867 Blast hits to 688 proteins in 125 species: Archae - 4; Bacteria - 86; Metazoa - 75; Fungi - 16; Plants - 587; Viruses - 0; Other Eukaryotes - 99 (source: NCBI BLink).	1	1	1e-07	4	specific;superfamily;specific;superfamily	DUF547;DUF547 superfamily;Lzipper-MIP1;Lzipper-MIP1 superfamily	-;-;-;-	Protein of unknown function, DUF547; Family of uncharacterized proteins from C. elegans and A. thaliana.;Protein of unknown function, DUF547; Family of uncharacterized proteins from C. elegans and A. thaliana.;Leucine-zipper of ternary complex factor MIP1; This leucine-zipper is towards the N-terminus of MIP1 proteins. These proteins, here largely from plants, are subunits of the TORC2 (rictor-mT…
TCONS_00022922	0.335534	0.398493	0.309452	0.28837	0.402259	0.852181	0.898357	47	early and DT	AT3G02600.5	XLOC_013877	AT3G02600	ATLPP3	=	lipid phosphate phosphatase 3 (LPP3); FUNCTIONS IN: phosphatidate phosphatase activity; INVOLVED IN: phospholipid metabolic process; LOCATED IN: plasma membrane, integral to plasma membrane; EXPRESSED IN: 24 plant structures; EXPRESSED DURING: 14 growth stages; CONTAINS InterPro DOMAIN/s: Phosphatidic acid phosphatase/chloroperoxidase, N-terminal (InterPro:IPR016118), Phosphatidic acid phosphatas…	1	1	1.82602e-07	3	specific;superfamily;multi-dom	PAP2_containing_1_like;PAP2_like superfamily;PgpB	-;-;-	PAP2, subfamily similar to human phosphatidic_acid_phosphatase_type_2_domain_containing_1. Most likely membrane-associated phosphatidic acid phosphatases. Plant members of this group are constitutively expressed in many tissues and exhibit both diacylglycerol pyrophosphate phosphatase activity as well as phosphatidate (PA) phosphatase activity, they may have a more generic housekeeping role in li…
TCONS_00027348	0.876021	0.883493	0.753888	0.35805	0	0	0	6	early and mid maturation	AT3G56920.1	XLOC_016679	AT3G56920	AT3G56920	=	DHHC-type zinc finger family protein; FUNCTIONS IN: zinc ion binding; CONTAINS InterPro DOMAIN/s: Zinc finger, DHHC-type (InterPro:IPR001594); BEST Arabidopsis thaliana protein match is: DHHC-type zinc finger family protein (TAIR:AT2G40990.1); Has 5096 Blast hits to 5086 proteins in 252 species: Archae - 0; Bacteria - 0; Metazoa - 2197; Fungi - 759; Plants - 834; Viruses - 0; Other Eukaryotes - 1…	1	1	3.42799e-07	2	specific;superfamily	zf-DHHC;zf-DHHC superfamily	-;-	DHHC palmitoyltransferase; This family includes the well known DHHC zinc binding domain as well as three of the four conserved transmembrane regions found in this family of palmitoyltransferase enzymes.;DHHC palmitoyltransferase; This family includes the well known DHHC zinc binding domain as well as three of the four conserved transmembrane regions found in this family of palmitoyltransferase en…
TCONS_00027349	0.405604	0.507413	0.751632	0.776134	0.795833	0.296146	0.0107126	2	early and mid maturation	AT3G56930.2	XLOC_016680	AT3G56930	AT3G56930	=	DHHC-type zinc finger family protein; FUNCTIONS IN: zinc ion binding; INVOLVED IN: biological_process unknown; EXPRESSED IN: 22 plant structures; EXPRESSED DURING: 12 growth stages; CONTAINS InterPro DOMAIN/s: Zinc finger, DHHC-type (InterPro:IPR001594); BEST Arabidopsis thaliana protein match is: DHHC-type zinc finger family protein (TAIR:AT5G05070.1).	1	1	1e-07	2	specific;superfamily	zf-DHHC;zf-DHHC superfamily	-;-	DHHC palmitoyltransferase; This family includes the well known DHHC zinc binding domain as well as three of the four conserved transmembrane regions found in this family of palmitoyltransferase enzymes.;DHHC palmitoyltransferase; This family includes the well known DHHC zinc binding domain as well as three of the four conserved transmembrane regions found in this family of palmitoyltransferase en…
TCONS_00017365	0.953925	0.8955	0	0	0	0	0	10	early	AT2G38320.1	XLOC_010510	AT2G38320	TBL34	=	TRICHOME BIREFRINGENCE-LIKE 34 (TBL34); INVOLVED IN: biological_process unknown; LOCATED IN: endomembrane system; EXPRESSED IN: 20 plant structures; EXPRESSED DURING: 11 growth stages; CONTAINS InterPro DOMAIN/s: Protein of unknown function DUF231, plant (InterPro:IPR004253); BEST Arabidopsis thaliana protein match is: TRICHOME BIREFRINGENCE-LIKE 35 (TAIR:AT5G01620.2); Has 1346 Blast hits to 1317…	1	1	1e-07	4	specific;superfamily;specific;superfamily	PC-Esterase;SGNH_hydrolase superfamily;PMR5N;PMR5N superfamily	-;-;-;-	GDSL/SGNH-like Acyl-Esterase family found in Pmr5 and Cas1p; The PC-Esterase family is comprised of Cas1p, the Homo sapiens C7orf58, Arabidopsis thaliana PMR5 and a group of plant freezing resistance/coldacclimatization proteins typified by Arabidopsis thaliana ESKIMO1. animal FAM55D proteins, and animal FAM113 proteins. The PC-Esterase family has features that are both similar and different from…
TCONS_00017360	0.688577	0.748162	0.302137	0.225645	0.159662	0.39853	0.97959	31	early and DT	AT2G38210.1	XLOC_010506	AT2G38210	PDX1L4	=	putative PDX1-like protein 4 (PDX1L4); INVOLVED IN: response to ethylene stimulus, pyridoxal phosphate biosynthetic process, response to stress; LOCATED IN: plasma membrane; EXPRESSED IN: ovule, male gametophyte, cultured cell; EXPRESSED DURING: M germinated pollen stage; CONTAINS InterPro DOMAIN/s: Vitamin B6 biosynthesis protein (InterPro:IPR001852); BEST Arabidopsis thaliana protein match is: …	-1	0.0922984	0.907702	1	superfamily	TIM_phosphate_binding superfamily	C	TIM barrel proteins share a structurally conserved phosphate binding motif and in general share an eight beta/alpha closed barrel structure. Specific for this family is the conserved phosphate binding site at the edges of strands 7 and 8. The phosphate comes either from the substrate, as in the case of inosine monophosphate dehydrogenase (IMPDH), or from ribulose-5-phosphate 3-epimerase (RPE) or …
TCONS_00041472	0.763328	0.711514	0.178152	0.0829337	0.243101	0.787336	0.917249	31	early and DT	AT4G39120.N2	XLOC_025383	AT4G39120	IMPL2	j	myo-inositol monophosphatase like 2 (IMPL2); FUNCTIONS IN: histidinol-phosphatase activity, 3'(2'),5'-bisphosphate nucleotidase activity, L-galactose-1-phosphate phosphatase activity, inositol or phosphatidylinositol phosphatase activity, inositol-1(or 4)-monophosphatase activity; INVOLVED IN: sulfur metabolic process, histidine biosynthetic process; LOCATED IN: chloroplast; EXPRESSED IN: 22 plan…	1	0.999997	2.51069e-06	0	-	-	-	-
TCONS_00041473	0.91993	0.865665	0.219731	0.149071	0.235518	0.374502	0.661199	3	early and DT	AT4G39120.1	XLOC_025383	AT4G39120	IMPL2	=	myo-inositol monophosphatase like 2 (IMPL2); FUNCTIONS IN: histidinol-phosphatase activity, 3'(2'),5'-bisphosphate nucleotidase activity, L-galactose-1-phosphate phosphatase activity, inositol or phosphatidylinositol phosphatase activity, inositol-1(or 4)-monophosphatase activity; INVOLVED IN: sulfur metabolic process, histidine biosynthetic process; LOCATED IN: chloroplast; EXPRESSED IN: 22 plan…	1	1	2.97375e-07	0	-	-	-	-
TCONS_00041470	0.44014	0.54329	0.387555	0.129865	0.28825	0.716562	0.943642	37	early and DT	AT4G39100.1	XLOC_025382	AT4G39100	SHL1	=	short life (SHL1); CONTAINS InterPro DOMAIN/s: Bromo adjacent homology (BAH) domain (InterPro:IPR001025); BEST Arabidopsis thaliana protein match is: PHD finger family protein / bromo-adjacent homology (BAH) domain-containing protein (TAIR:AT4G22140.1).	1	0.999834	0.000166319	0	-	-	-	-
TCONS_00041476	0	0.335155	0.0679584	0.448078	0.624193	0.908494	0.945291	5	mid maturation and DT	AT4G39130.1	XLOC_025383	AT4G39130	AT4G39130	=	Dehydrin family protein; FUNCTIONS IN: molecular_function unknown; INVOLVED IN: response to water, response to stress; LOCATED IN: cellular_component unknown; EXPRESSED IN: 6 plant structures; EXPRESSED DURING: 4 anthesis, petal differentiation and expansion stage; CONTAINS InterPro DOMAIN/s: Dehydrin (InterPro:IPR000167); BEST Arabidopsis thaliana protein match is: dehydrin LEA (TAIR:AT2G21490.1…	1	0.998731	0.00126899	0	-	-	-	-
TCONS_00041477	0.126915	0.329446	0.487192	0.46771	0.714663	0.68174	0.919947	19	mid maturation and DT	AT4G39140.5	XLOC_025385	AT4G39140	AT4G39140	=	RING/U-box superfamily protein; FUNCTIONS IN: zinc ion binding; EXPRESSED IN: 24 plant structures; EXPRESSED DURING: 13 growth stages; CONTAINS InterPro DOMAIN/s: Zinc finger, RING-type (InterPro:IPR001841); BEST Arabidopsis thaliana protein match is: RING/U-box superfamily protein (TAIR:AT2G21500.1); Has 1557 Blast hits to 280 proteins in 56 species: Archae - 0; Bacteria - 6; Metazoa - 62; Fungi…	1	1	1e-07	0	-	-	-	-
TCONS_00041475	0	0.406121	0.152321	0.36206	0.641747	0.909946	0.936974	5	mid maturation and DT	AT4G39120.N3	XLOC_025383	AT4G39120	IMPL2	j	myo-inositol monophosphatase like 2 (IMPL2); FUNCTIONS IN: histidinol-phosphatase activity, 3'(2'),5'-bisphosphate nucleotidase activity, L-galactose-1-phosphate phosphatase activity, inositol or phosphatidylinositol phosphatase activity, inositol-1(or 4)-monophosphatase activity; INVOLVED IN: sulfur metabolic process, histidine biosynthetic process; LOCATED IN: chloroplast; EXPRESSED IN: 22 plan…	1	0.979938	0.0200615	0	-	-	-	-
TCONS_00045500	0.900249	0.888746	0.622619	0.419121	0.329255	0.115609	0.0891004	17	early and mid maturation	AT5G45930.1	XLOC_027954	AT5G45930	CHLI2	=	magnesium chelatase i2 (CHLI2); FUNCTIONS IN: magnesium chelatase activity, ATPase activity; INVOLVED IN: chlorophyll biosynthetic process; LOCATED IN: magnesium chelatase complex, chloroplast stroma, chloroplast; EXPRESSED IN: 23 plant structures; EXPRESSED DURING: 13 growth stages; CONTAINS InterPro DOMAIN/s: ATPase, AAA+ type, core (InterPro:IPR003593), Magnesium chelatase, ChlI subunit (Inter…	1	1	1e-07	0	-	-	-	-
TCONS_00027837	0.831026	0.826568	0.721444	0.588569	0.489597	0	0	35	early and mid maturation	AT3G62060.N2	XLOC_016956	AT3G62060	AT3G62060	j	Pectinacetylesterase family protein; FUNCTIONS IN: carboxylesterase activity; INVOLVED IN: biological_process unknown; LOCATED IN: endomembrane system; EXPRESSED IN: 22 plant structures; EXPRESSED DURING: 13 growth stages; CONTAINS InterPro DOMAIN/s: Pectinacetylesterase (InterPro:IPR004963); BEST Arabidopsis thaliana protein match is: Pectinacetylesterase family protein (TAIR:AT2G46930.1); Has 5…	1	1	3.45371e-07	2	specific;superfamily	PAE;PAE superfamily	-;-	Pectinacetylesterase; Pectinacetylesterase.;Pectinacetylesterase; Pectinacetylesterase.
TCONS_00027834	0.91684	0.925432	0.524978	0.232309	0.284249	0.137091	0.246016	0	early	AT3G62030.1	XLOC_016954	AT3G62030	ROC4	=	rotamase CYP 4 (ROC4); CONTAINS InterPro DOMAIN/s: Peptidyl-prolyl cis-trans isomerase, cyclophilin-type (InterPro:IPR002130), Cyclophilin-like (InterPro:IPR015891), Peptidyl-prolyl cis-trans isomerase, cyclophilin-type, conserved site (InterPro:IPR020892); BEST Arabidopsis thaliana protein match is: cyclophilin 20-2 (TAIR:AT5G13120.1).	1	0.999997	2.99516e-06	2	specific;superfamily	cyclophilin_ABH_like;cyclophilin superfamily	-;-	cyclophilin_ABH_like: Cyclophilin A, B and H-like cyclophilin-type peptidylprolyl cis- trans isomerase (PPIase) domain. This family represents the archetypal cystolic cyclophilin similar to human cyclophilins A, B and H. PPIase is an enzyme which accelerates protein folding by catalyzing the cis-trans isomerization of the peptide bonds preceding proline residues. These enzymes have been implicate…
TCONS_00027835	0.760703	0.757569	0.699624	0.653553	0.558495	0.0907299	0.145545	8	early and mid maturation	AT3G62050.1	XLOC_016955	AT3G62050	AT3G62050	=	Putative endonuclease or glycosyl hydrolase; BEST Arabidopsis thaliana protein match is: Putative endonuclease or glycosyl hydrolase (TAIR:AT3G62210.1); Has 30201 Blast hits to 17322 proteins in 780 species: Archae - 12; Bacteria - 1396; Metazoa - 17338; Fungi - 3422; Plants - 5037; Viruses - 0; Other Eukaryotes - 2996 (source: NCBI BLink).	1	0.998876	0.00112442	2	specific;superfamily	limkain_b1_N_like;LabA_like/DUF88 superfamily	-;-	N-terminal LabA-like domain of limkain b1 and similar proteins; This eukaryotic subfamily of LabA-like domains contains the N-terminal domain of human limkain b1, a human autoantigen, localized to a subset of ABCD3 and PXF marked peroxisomes. Limkain b1 may be a relatively common target of human autoantibodies reactive to cytoplasmic vesicle-like structures. Limkain b1 contains multiple copies of…
TCONS_00027833	0.9206	0.917217	0.526883	0.221513	0.232526	0.165592	0.274382	48	early	AT3G62030.3	XLOC_016954	AT3G62030	ROC4	=	rotamase CYP 4 (ROC4); CONTAINS InterPro DOMAIN/s: Peptidyl-prolyl cis-trans isomerase, cyclophilin-type (InterPro:IPR002130), Cyclophilin-like (InterPro:IPR015891), Peptidyl-prolyl cis-trans isomerase, cyclophilin-type, conserved site (InterPro:IPR020892); BEST Arabidopsis thaliana protein match is: cyclophilin 20-2 (TAIR:AT5G13120.1).	1	0.999998	2.36671e-06	2	specific;superfamily	cyclophilin_ABH_like;cyclophilin superfamily	-;-	cyclophilin_ABH_like: Cyclophilin A, B and H-like cyclophilin-type peptidylprolyl cis- trans isomerase (PPIase) domain. This family represents the archetypal cystolic cyclophilin similar to human cyclophilins A, B and H. PPIase is an enzyme which accelerates protein folding by catalyzing the cis-trans isomerization of the peptide bonds preceding proline residues. These enzymes have been implicate…
TCONS_00027831	0.920779	0.921207	0.533573	0.20698	0.229926	0.169199	0.273148	48	early	AT3G62030.N4	XLOC_016954	AT3G62030	ROC4	j	rotamase CYP 4 (ROC4); CONTAINS InterPro DOMAIN/s: Peptidyl-prolyl cis-trans isomerase, cyclophilin-type (InterPro:IPR002130), Cyclophilin-like (InterPro:IPR015891), Peptidyl-prolyl cis-trans isomerase, cyclophilin-type, conserved site (InterPro:IPR020892); BEST Arabidopsis thaliana protein match is: cyclophilin 20-2 (TAIR:AT5G13120.1).	1	0.999999	7.43603e-07	2	specific;superfamily	cyclophilin_ABH_like;cyclophilin superfamily	-;-	cyclophilin_ABH_like: Cyclophilin A, B and H-like cyclophilin-type peptidylprolyl cis- trans isomerase (PPIase) domain. This family represents the archetypal cystolic cyclophilin similar to human cyclophilins A, B and H. PPIase is an enzyme which accelerates protein folding by catalyzing the cis-trans isomerization of the peptide bonds preceding proline residues. These enzymes have been implicate…
TCONS_00033806	0.0446379	0.234919	0.482386	0.65947	0.700904	0.836637	0.851324	13	mid maturation and DT	AT4G04020.1	XLOC_020666	AT4G04020	FIB	=	fibrillin (FIB); FUNCTIONS IN: structural molecule activity; INVOLVED IN: photoinhibition, response to cold, response to abscisic acid stimulus; LOCATED IN: in 8 components; EXPRESSED IN: fruit, guard cell, leaf; EXPRESSED DURING: seedling growth; CONTAINS InterPro DOMAIN/s: Plastid lipid-associated protein/fibrillin (InterPro:IPR006843); BEST Arabidopsis thaliana protein match is: Plastid-lipid …	1	0.999999	7.14877e-07	2	specific;superfamily	PAP_fibrillin;PAP_fibrillin superfamily	-;-	PAP_fibrillin; This family identifies a conserved region found in a number of plastid lipid-associated proteins (PAPs), and in a number of putative fibrillin proteins.;PAP_fibrillin; This family identifies a conserved region found in a number of plastid lipid-associated proteins (PAPs), and in a number of putative fibrillin proteins.
TCONS_00048806	0.878586	0.893926	0.464817	0.327352	0.2749	0.149532	0.251987	0	early	AT5G12470.1	XLOC_029792	AT5G12470	AT5G12470	=	Protein of unknown function (DUF3411); FUNCTIONS IN: molecular_function unknown; INVOLVED IN: biological_process unknown; LOCATED IN: mitochondrion, chloroplast, plastid, chloroplast inner membrane, chloroplast envelope; EXPRESSED IN: 24 plant structures; EXPRESSED DURING: 14 growth stages; CONTAINS InterPro DOMAIN/s: Protein of unknown function DUF3411 (InterPro:IPR021825); BEST Arabidopsis thal…	1	1	2.39566e-07	0	-	-	-	-
TCONS_00051241	0.824352	0.85217	0.728072	0.57556	0.417543	0.0701665	0.0486267	35	early and mid maturation	AT5G41670.2	XLOC_031396	AT5G41670	AT5G41670	=	6-phosphogluconate dehydrogenase family protein; FUNCTIONS IN: in 6 functions; INVOLVED IN: response to fructose stimulus, response to cadmium ion, response to sucrose stimulus, response to glucose stimulus; LOCATED IN: mitochondrion, chloroplast; EXPRESSED IN: 24 plant structures; EXPRESSED DURING: 14 growth stages; CONTAINS InterPro DOMAIN/s: 6-phosphogluconate dehydrogenase, NAD-binding (Inter…	1	1	1e-07	0	-	-	-	-
TCONS_00025472	0.989991	0	0	0	0	0	0	12	early	AT3G28270.1	XLOC_015350	AT3G28270	AT3G28270	=	Protein of unknown function (DUF677); CONTAINS InterPro DOMAIN/s: Protein of unknown function DUF677 (InterPro:IPR007749); BEST Arabidopsis thaliana protein match is: Protein of unknown function (DUF677) (TAIR:AT3G28290.1); Has 636 Blast hits to 621 proteins in 191 species: Archae - 37; Bacteria - 189; Metazoa - 134; Fungi - 25; Plants - 165; Viruses - 1; Other Eukaryotes - 85 (source: NCBI BLink…	1	1	1e-07	2	specific;superfamily	DUF677;DUF677 superfamily	-;-	Protein of unknown function (DUF677); This family consists of AT14A like proteins from Arabidopsis thaliana. At14a has a small domain that has sequence similarities to integrins from fungi, insects and humans. Transcripts of At14a are found in all Arabidopsis tissues and localizes partly to the plasma membrane.;Protein of unknown function (DUF677); This family consists of AT14A like proteins from…
TCONS_00025473	0.989797	0	0	0	0	0	0	12	early	AT3G28270.2	XLOC_015350	AT3G28270	AT3G28270	=	Protein of unknown function (DUF677); CONTAINS InterPro DOMAIN/s: Protein of unknown function DUF677 (InterPro:IPR007749); BEST Arabidopsis thaliana protein match is: Protein of unknown function (DUF677) (TAIR:AT3G28290.1); Has 636 Blast hits to 621 proteins in 191 species: Archae - 37; Bacteria - 189; Metazoa - 134; Fungi - 25; Plants - 165; Viruses - 1; Other Eukaryotes - 85 (source: NCBI BLink…	1	1	1e-07	2	specific;superfamily	DUF677;DUF677 superfamily	-;-	Protein of unknown function (DUF677); This family consists of AT14A like proteins from Arabidopsis thaliana. At14a has a small domain that has sequence similarities to integrins from fungi, insects and humans. Transcripts of At14a are found in all Arabidopsis tissues and localizes partly to the plasma membrane.;Protein of unknown function (DUF677); This family consists of AT14A like proteins from…
TCONS_00043162	0.128976	0.353306	0.45574	0.550216	0.784004	0.677686	0.799953	19	mid maturation and DT	AT5G17910.2	XLOC_026351	AT5G17910	AT5G17910	=	unknown protein; FUNCTIONS IN: molecular_function unknown; INVOLVED IN: biological_process unknown; LOCATED IN: mitochondrion; EXPRESSED IN: 23 plant structures; EXPRESSED DURING: 15 growth stages; BEST Arabidopsis thaliana protein match is: unknown protein (TAIR:AT2G29620.1).	1	1	1e-07	0	-	-	-	-
TCONS_00043165	0.853188	0.854227	0.721592	0.535474	0.337842	0.0841949	0.0649083	35	early and mid maturation	AT5G17920.2	XLOC_026352	AT5G17920	ATMETS	=	COBALAMIN-INDEPENDENT METHIONINE SYNTHASE (ATCIMS); FUNCTIONS IN: 5-methyltetrahydropteroyltriglutamate-homocysteine S-methyltransferase activity, methionine synthase activity; INVOLVED IN: response to zinc ion, response to salt stress, methionine biosynthetic process; LOCATED IN: in 6 components; EXPRESSED IN: 9 plant structures; EXPRESSED DURING: seedling growth, seed development stages; CONTAI…	1	1	1e-07	0	-	-	-	-
TCONS_00041992	0.562673	0.516196	0.137925	0.227154	0.358971	0.779024	0.966702	15	early and DT	AT5G04895.1	XLOC_025697	AT5G04895	AT5G04895	=	DEA(D/H)-box RNA helicase family protein; FUNCTIONS IN: double-stranded RNA binding, helicase activity, nucleic acid binding, ATP-dependent helicase activity, ATP binding; INVOLVED IN: biological_process unknown; LOCATED IN: mitochondrion, intracellular; CONTAINS InterPro DOMAIN/s: Helicase-associated domain (InterPro:IPR007502), DNA/RNA helicase, DEAD/DEAH box type, N-terminal (InterPro:IPR01154…	1	1	1e-07	0	-	-	-	-
TCONS_00041997	0.150275	0.496766	0.709541	0.70059	0.729135	0.328664	0.323532	21	mid maturation and DT	AT5G04930.N2	XLOC_025698	AT5G04930	ALA1	j	aminophospholipid ATPase 1 (ALA1); FUNCTIONS IN: protein binding, ATPase activity, coupled to transmembrane movement of ions, phosphorylative mechanism; INVOLVED IN: metabolic process, phospholipid transport, ATP biosynthetic process; LOCATED IN: plasma membrane; EXPRESSED IN: 25 plant structures; EXPRESSED DURING: 15 growth stages; CONTAINS InterPro DOMAIN/s: Haloacid dehalogenase-like hydrolase…	1	1	1e-07	0	-	-	-	-
TCONS_00032044	0.309894	0.546246	0.841728	0.634233	0.513078	0.206512	0.197764	36	mid maturation	AT3G51090.1	XLOC_019653	AT3G51090	AT3G51090	=	Protein of unknown function (DUF1640); CONTAINS InterPro DOMAIN/s: Protein of unknown function DUF1640 (InterPro:IPR012439); BEST Arabidopsis thaliana protein match is: Protein of unknown function (DUF1640) (TAIR:AT2G16460.1); Has 506 Blast hits to 503 proteins in 168 species: Archae - 2; Bacteria - 7; Metazoa - 203; Fungi - 173; Plants - 82; Viruses - 2; Other Eukaryotes - 37 (source: NCBI BLink…	1	0.999996	3.71916e-06	2	specific;superfamily	DUF1640;DUF1640 superfamily	-;-	Protein of unknown function (DUF1640); This family consists of sequences derived from hypothetical eukaryotic proteins. A region approximately 100 residues in length is featured.;Protein of unknown function (DUF1640); This family consists of sequences derived from hypothetical eukaryotic proteins. A region approximately 100 residues in length is featured.
TCONS_00036976	0.944077	0.884016	0.316789	0.20879	0.211134	0.259533	0.460915	16	early	AT4G34280.N3	XLOC_022593	AT4G34280	AT4G34280	j	transducin family protein / WD-40 repeat family protein; CONTAINS InterPro DOMAIN/s: U2A&apos;/phosphoprotein 32 family A, C-terminal (InterPro:IPR003603), WD40 repeat 2 (InterPro:IPR019782), WD40 repeat (InterPro:IPR001680), WD40 repeat-like-containing domain (InterPro:IPR011046), WD40-repeat-containing domain (InterPro:IPR017986), WD40/YVTN repeat-like-containing domain (InterPro:IPR015943), WD…	1	1	1e-07	0	-	-	-	-
TCONS_00036971	0.933711	0.862174	0.430322	0.319905	0.296492	0.173861	0.172471	0	early	AT4G34265.N3	XLOC_022592	AT4G34265	AT4G34265	j	unknown protein; FUNCTIONS IN: molecular_function unknown; INVOLVED IN: biological_process unknown; LOCATED IN: chloroplast; EXPRESSED IN: 22 plant structures; EXPRESSED DURING: 13 growth stages; BEST Arabidopsis thaliana protein match is: unknown protein (TAIR:AT2G15000.1); Has 35333 Blast hits to 34131 proteins in 2444 species: Archae - 798; Bacteria - 22429; Metazoa - 974; Fungi - 991; Plants …	-1	0.195413	0.804587	0	-	-	-	-
TCONS_00036970	0.484578	0.678649	0.826627	0.776603	0.650989	0.146822	0.0126	49	early and mid maturation	AT4G34260.1	XLOC_022591	AT4G34260	FUC95A	=	FUC95A; FUNCTIONS IN: 1,2-alpha-L-fucosidase activity; INVOLVED IN: biological_process unknown; LOCATED IN: endomembrane system; EXPRESSED IN: 22 plant structures; EXPRESSED DURING: 13 growth stages; CONTAINS InterPro DOMAIN/s: Six-hairpin glycosidase-like (InterPro:IPR008928), Uncharacterised conserved protein UCP007663 (InterPro:IPR016518); Has 1349 Blast hits to 1316 proteins in 300 species: A…	1	1	1e-07	0	-	-	-	-
TCONS_00036973	0.915331	0.883628	0.507423	0.414859	0.329573	0.0859289	0.164517	0	early	AT4G34265.2	XLOC_022592	AT4G34265	AT4G34265	=	unknown protein; FUNCTIONS IN: molecular_function unknown; INVOLVED IN: biological_process unknown; LOCATED IN: chloroplast; EXPRESSED IN: 22 plant structures; EXPRESSED DURING: 13 growth stages; BEST Arabidopsis thaliana protein match is: unknown protein (TAIR:AT2G15000.1); Has 35333 Blast hits to 34131 proteins in 2444 species: Archae - 798; Bacteria - 22429; Metazoa - 974; Fungi - 991; Plants …	1	0.5	0.5	0	-	-	-	-
TCONS_00052426	0.019496	0.259966	0.640934	0.697036	0.741908	0.75712	0.784175	39	mid maturation and DT	AT5G54740.1	XLOC_032145	AT5G54740	SESA5	=	seed storage albumin 5 (SESA5); FUNCTIONS IN: lipid binding, nutrient reservoir activity; INVOLVED IN: lipid transport, pollen development; LOCATED IN: endomembrane system; EXPRESSED IN: shoot apex; CONTAINS InterPro DOMAIN/s: Bifunctional trypsin/alpha-amylase inhibitor (InterPro:IPR013771), Bifunctional inhibitor/plant lipid transfer protein/seed storage (InterPro:IPR016140), Napin/ Bra allerge…	1	0.997283	0.00271742	0	-	-	-	-
TCONS_00047326	0.453165	0.60798	0.86044	0.603606	0.366252	0.154584	0.296309	49	early and mid maturation	AT5G64370.1	XLOC_028996	AT5G64370	BETA-UP	=	beta-ureidopropionase (BETA-UP); FUNCTIONS IN: beta-ureidopropionase activity; INVOLVED IN: nitrogen compound metabolic process, uracil catabolic process, cellular response to nitrogen levels; LOCATED IN: cytosol; EXPRESSED IN: 24 plant structures; EXPRESSED DURING: 13 growth stages; CONTAINS InterPro DOMAIN/s: Nitrilase/cyanide hydratase and apolipoprotein N-acyltransferase (InterPro:IPR003010);…	1	1	1e-07	0	-	-	-	-
TCONS_00001649	0	0.0487366	0.459269	0.660675	0.783053	0.851631	0.847268	13	mid maturation and DT	AT1G16770.N3	XLOC_000871	AT1G16770	AT1G16770	j	unknown protein; FUNCTIONS IN: molecular_function unknown; INVOLVED IN: biological_process unknown; LOCATED IN: cellular_component unknown; Has 103 Blast hits to 103 proteins in 50 species: Archae - 0; Bacteria - 4; Metazoa - 0; Fungi - 65; Plants - 32; Viruses - 0; Other Eukaryotes - 2 (source: NCBI BLink).	1	0.999272	0.000728272	0	-	-	-	-
TCONS_00001648	0.0108441	0.118796	0.467571	0.656933	0.778633	0.852105	0.842025	13	mid maturation and DT	AT1G16770.1	XLOC_000871	AT1G16770	AT1G16770	=	unknown protein; FUNCTIONS IN: molecular_function unknown; INVOLVED IN: biological_process unknown; LOCATED IN: cellular_component unknown; Has 103 Blast hits to 103 proteins in 50 species: Archae - 0; Bacteria - 4; Metazoa - 0; Fungi - 65; Plants - 32; Viruses - 0; Other Eukaryotes - 2 (source: NCBI BLink).	1	1	4.52188e-07	0	-	-	-	-
TCONS_00001645	0.0485386	0.277321	0.413851	0.542676	0.688208	0.828562	0.940513	19	mid maturation and DT	AT1G16730.N2	XLOC_000868	AT1G16730	UP6	x	unknown protein 6 (UP6); Has 17 Blast hits to 17 proteins in 7 species: Archae - 0; Bacteria - 0; Metazoa - 0; Fungi - 0; Plants - 15; Viruses - 0; Other Eukaryotes - 2 (source: NCBI BLink).	-1	0.00451692	0.995483	0	-	-	-	-
TCONS_00033392	0.983139	0	0	0	0	0	0	12	early	AT4G00300.N3	XLOC_020417	AT4G00300	AT4G00300	j	fringe-related protein; FUNCTIONS IN: transferase activity, transferring glycosyl groups; INVOLVED IN: biological_process unknown; LOCATED IN: endomembrane system; EXPRESSED IN: 24 plant structures; EXPRESSED DURING: 15 growth stages; CONTAINS InterPro DOMAIN/s: Malectin/receptor-like protein kinase (InterPro:IPR021720); BEST Arabidopsis thaliana protein match is: Protein kinase superfamily prote…	1	1	1e-07	2	specific;superfamily	DUF604;Galactosyl_T superfamily	-;-	Protein of unknown function, DUF604; This family includes a conserved region found in several uncharacterized plant proteins.;Galactosyltransferase; This family includes the galactosyltransferases UDP-galactose:2-acetamido-2-deoxy-D-glucose3beta-galactosyltransferase and UDP-Gal:beta-GlcNAc beta 1,3-galactosyltranferase. Specific galactosyltransferases transfer galactose to GlcNAc terminal chains…
TCONS_00033390	0.518259	0.694555	0.81777	0.723657	0.637658	0.197874	0.0175209	49	early and mid maturation	AT4G00260.N2	XLOC_020416	AT4G00260	MEE45	j	maternal effect embryo arrest 45 (MEE45); FUNCTIONS IN: DNA binding, sequence-specific DNA binding transcription factor activity; INVOLVED IN: regulation of transcription, DNA-dependent, embryo development ending in seed dormancy; LOCATED IN: endomembrane system; CONTAINS InterPro DOMAIN/s: Transcriptional factor B3 (InterPro:IPR003340); BEST Arabidopsis thaliana protein match is: Transcriptional…	1	1	1e-07	8	specific;superfamily;specific;superfamily;specific;superfamily;specific;superfamily	B3_DNA;BfiI_C_EcoRII_N_B3 superfamily;B3_DNA;BfiI_C_EcoRII_N_B3 superfamily;B3_DNA;BfiI_C_EcoRII_N_B3 superfamily;B3_DNA;BfiI_C_EcoRII_N_B3 superfamily	-;-;-;-;-;-;-;-	Plant-specific B3-DNA binding domain; The plant-specific B3 DNA binding domain superfamily includes the well-characterized auxin response factor (ARF) and the LAV (Leafy cotyledon2 [LEC2]-Abscisic acid insensitive3 [ABI3]-VAL) families, as well as the RAV (Related to ABI3 and VP1) and REM (REproductive Meristem) families. LEC2 and ABI3 have been shown to be involved in seed development, while oth…
TCONS_00000400	0.911078	0.841428	0.329392	0.112523	0.22216	0.334562	0.721482	3	early and DT	AT1G04640.1	XLOC_000201	AT1G04640	LIP2	=	lipoyltransferase 2 (LIP2); CONTAINS InterPro DOMAIN/s: Octanoyltransferase (InterPro:IPR000544), Octanoyltransferase, conserved site (InterPro:IPR020605), Biotin/lipoate A/B protein ligase (InterPro:IPR004143); BEST Arabidopsis thaliana protein match is: Biotin/lipoate A/B protein ligase family (TAIR:AT4G31050.1); Has 35333 Blast hits to 34131 proteins in 2444 species: Archae - 798; Bacteria - 2…	1	0.999985	1.45682e-05	1	superfamily	BPL_LplA_LipB superfamily	-	Biotin/lipoate A/B protein ligase family; This family includes biotin protein ligase, lipoate-protein ligase A and B. Biotin is covalently attached at the active site of certain enzymes that transfer carbon dioxide from bicarbonate to organic acids to form cellular metabolites. Biotin protein ligase (BPL) is the enzyme responsible for attaching biotin to a specific lysine at the active site of bi…
TCONS_00006500	0.538084	0.641571	0.747313	0.744976	0.71478	0.276155	0	2	early and mid maturation	AT1G75390.2	XLOC_003934	AT1G75390	AtbZIP44	=	basic leucine-zipper 44 (bZIP44); FUNCTIONS IN: DNA binding, protein heterodimerization activity, sequence-specific DNA binding transcription factor activity; INVOLVED IN: regulation of transcription, DNA-dependent; LOCATED IN: chloroplast; CONTAINS InterPro DOMAIN/s: Basic-leucine zipper (bZIP) transcription factor (InterPro:IPR004827), bZIP transcription factor, bZIP-1 (InterPro:IPR011616); BES…	1	0.797686	0.202314	2	specific;superfamily	bZIP_plant_GBF1;bZIP superfamily	-;-	Basic leucine zipper (bZIP) domain of Plant G-box binding factor 1 (GBF1)-like transcription factors: a DNA-binding and dimerization domain; This subfamily is composed of plant bZIP transciption factors including Arabidopsis thaliana G-box binding factor 1 (GBF1), Zea mays Opaque-2 and Ocs element-binding factor 1 (OCSBF-1), Triticum aestivum Histone-specific transcription factor HBP1 (or HBP-1a)…
TCONS_00052139	0.91097	0.928624	0.471208	0.246718	0.266935	0.170608	0.22701	0	early	AT5G51110.2	XLOC_031961	AT5G51110	AT5G51110	=	Transcriptional coactivator/pterin dehydratase; FUNCTIONS IN: 4-alpha-hydroxytetrahydrobiopterin dehydratase activity; INVOLVED IN: tetrahydrobiopterin biosynthetic process; EXPRESSED IN: 21 plant structures; EXPRESSED DURING: 13 growth stages; CONTAINS InterPro DOMAIN/s: Transcriptional coactivator/pterin dehydratase (InterPro:IPR001533); BEST Arabidopsis thaliana protein match is: Transcription…	1	0.999207	0.000792756	0	-	-	-	-
TCONS_00000401	0.906145	0.847057	0.331408	0.0900254	0.261346	0.332256	0.706629	3	early and DT	AT1G04640.2	XLOC_000201	AT1G04640	LIP2	=	lipoyltransferase 2 (LIP2); CONTAINS InterPro DOMAIN/s: Octanoyltransferase (InterPro:IPR000544), Octanoyltransferase, conserved site (InterPro:IPR020605), Biotin/lipoate A/B protein ligase (InterPro:IPR004143); BEST Arabidopsis thaliana protein match is: Biotin/lipoate A/B protein ligase family (TAIR:AT4G31050.1); Has 35333 Blast hits to 34131 proteins in 2444 species: Archae - 798; Bacteria - 2…	1	0.999951	4.93207e-05	1	superfamily	BPL_LplA_LipB superfamily	-	Biotin/lipoate A/B protein ligase family; This family includes biotin protein ligase, lipoate-protein ligase A and B. Biotin is covalently attached at the active site of certain enzymes that transfer carbon dioxide from bicarbonate to organic acids to form cellular metabolites. Biotin protein ligase (BPL) is the enzyme responsible for attaching biotin to a specific lysine at the active site of bi…
TCONS_00033024	0.901131	0.891347	0.570088	0.339169	0.255685	0.0841582	0.330965	26	early and mid maturation	AT3G60370.1	XLOC_020187	AT3G60370	AT3G60370	=	FKBP-like peptidyl-prolyl cis-trans isomerase family protein; FUNCTIONS IN: FK506 binding, oxidoreductase activity, peptidyl-prolyl cis-trans isomerase activity; INVOLVED IN: photosystem II assembly; LOCATED IN: thylakoid, thylakoid lumen, chloroplast thylakoid lumen, chloroplast; EXPRESSED IN: 20 plant structures; EXPRESSED DURING: 13 growth stages; CONTAINS InterPro DOMAIN/s: Peptidyl-prolyl ci…	1	0.999993	7.48475e-06	2	specific;superfamily	FKBP_C;FKBP_C superfamily	-;-	FKBP-type peptidyl-prolyl cis-trans isomerase; FKBP-type peptidyl-prolyl cis-trans isomerase.;FKBP-type peptidyl-prolyl cis-trans isomerase; FKBP-type peptidyl-prolyl cis-trans isomerase.
TCONS_00033026	0.735042	0.72575	0.614483	0.616607	0.659613	0.296159	0.00421877	23	early and mid maturation	AT3G60390.1	XLOC_020189	AT3G60390	HAT3	=	homeobox-leucine zipper protein 3 (HAT3); FUNCTIONS IN: sequence-specific DNA binding transcription factor activity; INVOLVED IN: regulation of transcription, DNA-dependent, transcription, regulation of transcription; LOCATED IN: nucleus; EXPRESSED IN: 20 plant structures; EXPRESSED DURING: 12 growth stages; CONTAINS InterPro DOMAIN/s: HD-ZIP protein, N-terminal (InterPro:IPR006712), Homeobox, co…	1	1	1e-07	6	specific;superfamily;specific;superfamily;specific;superfamily	homeodomain;homeodomain superfamily;HD-ZIP_N;HD-ZIP_N superfamily;HALZ;HALZ superfamily	-;-;-;-;-;-	Homeodomain; DNA binding domains involved in the transcriptional regulation of key eukaryotic developmental processes; may bind to DNA as monomers or as homo- and/or heterodimers, in a sequence-specific manner.;Homeodomain; DNA binding domains involved in the transcriptional regulation of key eukaryotic developmental processes; may bind to DNA as monomers or as homo- and/or heterodimers, in a seq…
TCONS_00033022	0.911641	0.774897	0.18205	0.144006	0.304041	0.390956	0.778439	3	early and DT	AT3G60360.1	XLOC_020186	AT3G60360	EDA14	=	EMBRYO SAC DEVELOPMENT ARREST 14 (EDA14); FUNCTIONS IN: molecular_function unknown; INVOLVED IN: megagametogenesis; LOCATED IN: small-subunit processome; EXPRESSED IN: 21 plant structures; EXPRESSED DURING: 13 growth stages; CONTAINS InterPro DOMAIN/s: Small-subunit processome, Utp11 (InterPro:IPR007144); Has 434 Blast hits to 428 proteins in 209 species: Archae - 4; Bacteria - 1; Metazoa - 127; …	1	0.999965	3.54902e-05	2	specific;superfamily	Utp11;Utp11 superfamily	-;-	Utp11 protein; This protein is found to be part of a large ribonucleoprotein complex containing the U3 snoRNA. Depletion of the Utp proteins impedes production of the 18S rRNA, indicating that they are part of the active pre-rRNA processing complex. This large RNP complex has been termed the small subunit (SSU) processome.;Utp11 protein; This protein is found to be part of a large ribonucleoprote…
TCONS_00037734	0.926116	0.899153	0.39124	0.180925	0.230799	0.22713	0.423028	43	early	AT4G02150.1	XLOC_023055	AT4G02150	MOS6	=	MODIFIER OF SNC1, 6 (MOS6); FUNCTIONS IN: protein transporter activity, binding; INVOLVED IN: intracellular protein transport, defense response; LOCATED IN: nucleus; EXPRESSED IN: 24 plant structures; EXPRESSED DURING: 15 growth stages; CONTAINS InterPro DOMAIN/s: Importin-alpha-like, importin-beta-binding domain (InterPro:IPR002652), Armadillo-like helical (InterPro:IPR011989), Armadillo (InterP…	1	1	1e-07	9	specific;superfamily;specific;superfamily;specific;superfamily;specific;superfamily;multi-dom	ARM;ARM superfamily;ARM;ARM superfamily;ARM;ARM superfamily;IBB;IBB superfamily;SRP1	-;-;-;-;-;-;-;-;-	Armadillo/beta-catenin-like repeats. An approximately 40 amino acid long tandemly repeated sequence motif first identified in the Drosophila segment polarity gene armadillo; these repeats were also found in the mammalian armadillo homolog beta-catenin, the junctional plaque protein plakoglobin, the adenomatous polyposis coli (APC) tumor suppressor protein, and a number of other proteins. ARM has …
TCONS_00037733	0.926259	0.861894	0.36452	0.180099	0.28578	0.293008	0.458703	16	early	AT4G02140.1	XLOC_023055	AT4G02140	AT4G02140	=	unknown protein; FUNCTIONS IN: molecular_function unknown; INVOLVED IN: biological_process unknown; LOCATED IN: mitochondrion; EXPRESSED IN: 13 plant structures; EXPRESSED DURING: 4 anthesis, F mature embryo stage, petal differentiation and expansion stage, D bilateral stage; BEST Arabidopsis thaliana protein match is: unknown protein (TAIR:AT1G02700.1); Has 19 Blast hits to 19 proteins in 5 spec…	1	0.601144	0.398856	0	-	-	-	-
TCONS_00008272	0.210218	0.516489	0.523891	0.732782	0.759695	0	0.83221	21	mid maturation and DT	AT1G12150.1	XLOC_004878	AT1G12150	AT1G12150	=	Plant protein of unknown function (DUF827); CONTAINS InterPro DOMAIN/s: Protein of unknown function DUF827, plant (InterPro:IPR008545); BEST Arabidopsis thaliana protein match is: Plant protein of unknown function (DUF827) (TAIR:AT4G17210.1); Has 175296 Blast hits to 90319 proteins in 3640 species: Archae - 2475; Bacteria - 39608; Metazoa - 72017; Fungi - 13793; Plants - 10094; Viruses - 656; Oth…	1	1	1e-07	1	multi-dom	WEMBL	-	Weak chloroplast movement under blue light; WEMBL consists of several plant proteins required for the chloroplast avoidance response under high intensity blue light. This avoidance response consists in the relocation of chloroplasts on the anticlinal side of exposed cells. Acts in association with PMI2 to maintain the velocity of chloroplast photo-relocation movement via the regulation of cp-acti…
TCONS_00008271	0.715754	0.736159	0.685363	0.537768	0.537213	0.100449	0.0863078	8	early and mid maturation	AT1G12120.1	XLOC_004877	AT1G12120	AT1G12120	=	Plant protein of unknown function (DUF863); CONTAINS InterPro DOMAIN/s: Protein of unknown function DUF863, plant (InterPro:IPR008581); BEST Arabidopsis thaliana protein match is: Plant protein of unknown function (DUF863) (TAIR:AT1G62530.2); Has 160 Blast hits to 145 proteins in 37 species: Archae - 0; Bacteria - 2; Metazoa - 12; Fungi - 14; Plants - 101; Viruses - 0; Other Eukaryotes - 31 (sour…	1	1	1e-07	1	superfamily	DUF863 superfamily	-	Plant protein of unknown function (DUF863); This family consists of a number of hypothetical proteins from Arabidopsis thaliana and Oryza sativa. The function of this family is unknown.
TCONS_00008270	0.293512	0.711305	0.865239	0.78907	0.64496	0.14303	0.0674715	36	mid maturation	AT1G12090.1	XLOC_004876	AT1G12090	ELP	=	extensin-like protein (ELP); FUNCTIONS IN: lipid binding; INVOLVED IN: lipid transport; LOCATED IN: endomembrane system; EXPRESSED IN: 22 plant structures; EXPRESSED DURING: 13 growth stages; CONTAINS InterPro DOMAIN/s: Bifunctional inhibitor/plant lipid transfer protein/seed storage (InterPro:IPR016140), Plant lipid transfer protein/seed storage/trypsin-alpha amylase inhibitor (InterPro:IPR00361…	1	0.92521	0.0747896	2	specific;superfamily	HPS_like;AAI_LTSS superfamily	-;-	HPS_like: Hydrophobic Protein from Soybean (HPS)-like subfamily; composed of proteins with similarity to HPS, a small hydrophobic protein with unknown function related to cereal-type alpha-amylase inhibitors and lipid transfer proteins. In addition to HPS, members of this subfamily include a hybrid proline-rich protein (HyPRP) from maize, a dark-inducible protein (LeDI-2) from Lithospermum erythr…
TCONS_00000068	0.21683	0.144948	0.39819	0.330882	0.397006	0.925626	0.957419	46	mid maturation and DT	AT1G01580.N3	XLOC_000037	AT1G01580	FRD1	j	ferric reduction oxidase 2 (FRO2); CONTAINS InterPro DOMAIN/s: Ferredoxin reductase-type FAD-binding domain (InterPro:IPR017927), Ferric reductase, NAD binding (InterPro:IPR013121), FAD-binding 8 (InterPro:IPR013112), Riboflavin synthase-like beta-barrel (InterPro:IPR017938), Ferric reductase-like transmembrane component, N-terminal (InterPro:IPR013130); BEST Arabidopsis thaliana protein match is…	1	1	1e-07	6	specific;superfamily;specific;superfamily;superfamily;multi-dom	NOX_Duox_like_FAD_NADP;FNR_like superfamily;Ferric_reduct;Ferric_reduct superfamily;FNR_like superfamily;PLN02292	C;C;-;-;-;-	NADPH oxidase (NOX) catalyzes the generation of reactive oxygen species (ROS) such as superoxide and hydrogen peroxide. ROS were originally identified as bactericidal agents in phagocytes, but are now also implicated in cell signaling and metabolism. NOX has a 6-alpha helix heme-binding transmembrane domain fused to a flavoprotein with the nucleotide binding domain located in the cytoplasm. Duox …
TCONS_00000069	0.112762	0.160167	0.423233	0.15049	0.472841	0.927231	0.957051	46	mid maturation and DT	AT1G01580.N2	XLOC_000037	AT1G01580	FRD1	j	ferric reduction oxidase 2 (FRO2); CONTAINS InterPro DOMAIN/s: Ferredoxin reductase-type FAD-binding domain (InterPro:IPR017927), Ferric reductase, NAD binding (InterPro:IPR013121), FAD-binding 8 (InterPro:IPR013112), Riboflavin synthase-like beta-barrel (InterPro:IPR017938), Ferric reductase-like transmembrane component, N-terminal (InterPro:IPR013130); BEST Arabidopsis thaliana protein match is…	1	1	1e-07	5	specific;superfamily;superfamily;specific;superfamily	NOX_Duox_like_FAD_NADP;FNR_like superfamily;FNR_like superfamily;Ferric_reduct;Ferric_reduct superfamily	-;-;-;N;N	NADPH oxidase (NOX) catalyzes the generation of reactive oxygen species (ROS) such as superoxide and hydrogen peroxide. ROS were originally identified as bactericidal agents in phagocytes, but are now also implicated in cell signaling and metabolism. NOX has a 6-alpha helix heme-binding transmembrane domain fused to a flavoprotein with the nucleotide binding domain located in the cytoplasm. Duox …
TCONS_00005015	0.91732	0.938825	0.204098	0	0	0	0	10	early	AT1G58460.1	XLOC_003033	AT1G58460	AT1G58460	=	unknown protein; Has 35 Blast hits to 35 proteins in 8 species: Archae - 0; Bacteria - 0; Metazoa - 0; Fungi - 0; Plants - 35; Viruses - 0; Other Eukaryotes - 0 (source: NCBI BLink).	1	0.999907	9.30762e-05	0	-	-	-	-
TCONS_00000060	0.63071	0.612	0.454648	0.17109	0.214521	0.680745	0.962966	37	early and DT	AT1G01520.1	XLOC_000032	AT1G01520	AT1G01520	=	Homeodomain-like superfamily protein; CONTAINS InterPro DOMAIN/s: SANT, DNA-binding (InterPro:IPR001005), Homeodomain-like (InterPro:IPR009057), Myb, DNA-binding (InterPro:IPR014778), Myb-like DNA-binding domain, SHAQKYF class (InterPro:IPR006447), HTH transcriptional regulator, Myb-type, DNA-binding (InterPro:IPR017930); BEST Arabidopsis thaliana protein match is: Homeodomain-like superfamily pr…	1	1	2.88525e-07	2	specific;superfamily	SANT;SANT superfamily	-;-	&apos;SWI3, ADA2, N-CoR and TFIIIB&apos; DNA-binding domains. Tandem copies of the domain bind telomeric DNA tandem repeatsas part of the capping complex. Binding is sequence dependent for repeats which contain the G/C rich motif [C2-3 A (CA)1-6]. The domain is also found in regulatory transcriptional repressor complexes where it also binds DNA.;&apos;SWI3, ADA2, N-CoR and TFIIIB&apos; DNA-bindin…
TCONS_00004769	0.891216	0.873208	0.674503	0.439365	0.285885	0.0994123	0.112127	17	early and mid maturation	AT1G55340.2	XLOC_002839	AT1G55340	AT1G55340	=	Protein of unknown function (DUF1639); FUNCTIONS IN: molecular_function unknown; INVOLVED IN: biological_process unknown; LOCATED IN: cellular_component unknown; CONTAINS InterPro DOMAIN/s: Protein of unknown function DUF1639 (InterPro:IPR012438); BEST Arabidopsis thaliana protein match is: Protein of unknown function (DUF1639) (TAIR:AT3G03880.1); Has 250 Blast hits to 247 proteins in 15 species:…	1	0.999854	0.000146132	2	specific;superfamily	DUF1639;DUF1639 superfamily	-;-	Protein of unknown function (DUF1639); This approximately 50 residue region is found in a number of sequences derived from hypothetical plant proteins. This region features a highly basic 5 amino-acid stretch towards its centre.;Protein of unknown function (DUF1639); This approximately 50 residue region is found in a number of sequences derived from hypothetical plant proteins. This region featur…
TCONS_00003080	0.82092	0.896074	0.757813	0.433122	0.295904	0.0693395	0.146413	17	early and mid maturation	AT1G31950.1	XLOC_001715	AT1G31950	AT1G31950	=	Terpenoid cyclases/Protein prenyltransferases superfamily protein; FUNCTIONS IN: lyase activity, magnesium ion binding; INVOLVED IN: metabolic process; LOCATED IN: membrane; EXPRESSED IN: 7 plant structures; EXPRESSED DURING: LP.04 four leaves visible, LP.02 two leaves visible, petal differentiation and expansion stage; CONTAINS InterPro DOMAIN/s: Terpene synthase, metal-binding domain (InterPro:…	1	1	1e-07	2	specific;superfamily	Terpene_cyclase_plant_C1;Isoprenoid_Biosyn_C1 superfamily	-;-	Plant Terpene Cyclases, Class 1; This CD includes a diverse group of monomeric plant terpene cyclases (Tspa-Tspf) that convert the acyclic isoprenoid diphosphates, geranyl diphosphate (GPP), farnesyl diphosphate (FPP), or geranylgeranyl diphosphate (GGPP) into cyclic monoterpenes, diterpenes, or sesquiterpenes, respectively; a few form acyclic species. Terpnoid cyclases are soluble enzymes locali…
TCONS_00002304	0.104377	0	0.536518	0.695281	0.782939	0.814573	0.804146	13	mid maturation and DT	AT1G23550.N2	XLOC_001260	AT1G23550	SRO2	j	similar to RCD one 2 (SRO2); FUNCTIONS IN: NAD+ ADP-ribosyltransferase activity; INVOLVED IN: biological_process unknown; EXPRESSED IN: 15 plant structures; EXPRESSED DURING: 8 growth stages; CONTAINS InterPro DOMAIN/s: Poly(ADP-ribose) polymerase, catalytic domain (InterPro:IPR012317), RST domain of plant C-terminal (InterPro:IPR022003); BEST Arabidopsis thaliana protein match is: similar to RCD…	1	0.999419	0.000581221	2	specific;superfamily	RST;RST superfamily	-;-	RCD1-SRO-TAF4 (RST) plant domain; This domain is found in plant RCD1, SRO and TAF4 proteins, hence its name of RST. It is required for interaction with multiple plant transcription factors. Radical-Induced Cell Death1 (RCD1) is an important regulator of stress and hormonal and developmental responses in Arabidopsis thaliana, as is its closest homologue, SRO1 - Similar To RCD-One1. TBP-Associated …
TCONS_00011507	0	0	0	0.348364	0.652166	0.917172	0.947504	27	mid maturation and DT	AT1G54870.N3	XLOC_006910	AT1G54870	AT1G54870	x	NAD(P)-binding Rossmann-fold superfamily protein; FUNCTIONS IN: oxidoreductase activity, binding, catalytic activity; INVOLVED IN: oxidation reduction, metabolic process; LOCATED IN: chloroplast; EXPRESSED IN: 8 plant structures; EXPRESSED DURING: M germinated pollen stage, 4 anthesis, petal differentiation and expansion stage; CONTAINS InterPro DOMAIN/s: Short-chain dehydrogenase/reductase, cons…	-1	0.0885235	0.911476	0	-	-	-	-
TCONS_00011506	0	0	0	0.484118	0.707993	0.904815	0.943491	27	mid maturation and DT	AT1G54870.N2	XLOC_006909	AT1G54870	AT1G54870	x	NAD(P)-binding Rossmann-fold superfamily protein; FUNCTIONS IN: oxidoreductase activity, binding, catalytic activity; INVOLVED IN: oxidation reduction, metabolic process; LOCATED IN: chloroplast; EXPRESSED IN: 8 plant structures; EXPRESSED DURING: M germinated pollen stage, 4 anthesis, petal differentiation and expansion stage; CONTAINS InterPro DOMAIN/s: Short-chain dehydrogenase/reductase, cons…	-1	0.00423199	0.995768	0	-	-	-	-
TCONS_00011505	0.017575	0.29885	0.674796	0.735513	0.750915	0.706611	0.714759	39	mid maturation and DT	AT1G54860.1	XLOC_006908	AT1G54860	AT1G54860	=	Glycoprotein membrane precursor GPI-anchored; BEST Arabidopsis thaliana protein match is: Glycoprotein membrane precursor GPI-anchored (TAIR:AT3G06035.1); Has 83 Blast hits to 82 proteins in 14 species: Archae - 0; Bacteria - 0; Metazoa - 0; Fungi - 0; Plants - 83; Viruses - 0; Other Eukaryotes - 0 (source: NCBI BLink).	1	0.99868	0.00131987	0	-	-	-	-
TCONS_00011503	0.737113	0.772244	0.734113	0.592099	0.542305	0.226142	0.00592334	23	early and mid maturation	AT1G54840.1	XLOC_006907	AT1G54840	AT1G54840	=	HSP20-like chaperones superfamily protein; BEST Arabidopsis thaliana protein match is: HSP20-like chaperones superfamily protein (TAIR:AT1G20870.1); Has 35333 Blast hits to 34131 proteins in 2444 species: Archae - 798; Bacteria - 22429; Metazoa - 974; Fungi - 991; Plants - 531; Viruses - 0; Other Eukaryotes - 9610 (source: NCBI BLink).	1	1	1e-07	2	specific;superfamily	ACD_sHsps-like;alpha-crystallin-Hsps_p23-like superfamily	-;-	Alpha-crystallin domain (ACD) of alpha-crystallin-type small(s) heat shock proteins (Hsps). sHsps are small stress induced proteins with monomeric masses between 12 -43 kDa, whose common feature is the Alpha-crystallin domain (ACD). sHsps are generally active as large oligomers consisting of multiple subunits, and are believed to be ATP-independent chaperones that prevent aggregation and are impo…
TCONS_00011502	0.887604	0.883441	0.789051	0	0	0	0	45	early and mid maturation	AT1G54790.2	XLOC_006906	AT1G54790	AT1G54790	=	GDSL-like Lipase/Acylhydrolase superfamily protein; FUNCTIONS IN: hydrolase activity, acting on ester bonds, carboxylesterase activity; INVOLVED IN: lipid metabolic process; LOCATED IN: endomembrane system; EXPRESSED IN: 16 plant structures; EXPRESSED DURING: 8 growth stages; CONTAINS InterPro DOMAIN/s: Lipase, GDSL (InterPro:IPR001087); BEST Arabidopsis thaliana protein match is: GDSL-like Lipas…	1	1	1e-07	2	specific;superfamily	SGNH_plant_lipase_like;SGNH_hydrolase superfamily	-;-	SGNH_plant_lipase_like, a plant specific subfamily of the SGNH-family of hydrolases, a diverse family of lipases and esterases. The tertiary fold of the enzyme is substantially different from that of the alpha/beta hydrolase family and unique among all known hydrolases; its active site closely resembles the Ser-His-Asp(Glu) triad found in other serine hydrolases.;SGNH_hydrolase, or GDSL_hydrolase…
TCONS_00011501	0.89152	0.881815	0.786189	0	0	0	0	45	early and mid maturation	AT1G54790.1	XLOC_006906	AT1G54790	AT1G54790	=	GDSL-like Lipase/Acylhydrolase superfamily protein; FUNCTIONS IN: hydrolase activity, acting on ester bonds, carboxylesterase activity; INVOLVED IN: lipid metabolic process; LOCATED IN: endomembrane system; EXPRESSED IN: 16 plant structures; EXPRESSED DURING: 8 growth stages; CONTAINS InterPro DOMAIN/s: Lipase, GDSL (InterPro:IPR001087); BEST Arabidopsis thaliana protein match is: GDSL-like Lipas…	1	1	1e-07	2	specific;superfamily	SGNH_plant_lipase_like;SGNH_hydrolase superfamily	-;-	SGNH_plant_lipase_like, a plant specific subfamily of the SGNH-family of hydrolases, a diverse family of lipases and esterases. The tertiary fold of the enzyme is substantially different from that of the alpha/beta hydrolase family and unique among all known hydrolases; its active site closely resembles the Ser-His-Asp(Glu) triad found in other serine hydrolases.;SGNH_hydrolase, or GDSL_hydrolase…
TCONS_00000684	0.0789791	0.327543	0.636981	0.665623	0.89815	0.585325	0.374286	4	mid maturation and DT	AT1G07420.N9	XLOC_000341	AT1G07420	ATSMO2	j	sterol 4-alpha-methyl-oxidase 2-1 (SMO2-1); FUNCTIONS IN: C-4 methylsterol oxidase activity, 4-alpha-methyl-delta7-sterol-4alpha-methyl oxidase activity; INVOLVED IN: oxidation reduction, fatty acid biosynthetic process; EXPRESSED IN: 23 plant structures; EXPRESSED DURING: 13 growth stages; CONTAINS InterPro DOMAIN/s: Fatty acid hydroxylase (InterPro:IPR006694); BEST Arabidopsis thaliana protein …	-1	0.0106432	0.989357	0	-	-	-	-
TCONS_00002689	0.865947	0.896609	0.645993	0.304671	0.411961	0.0756774	0.150068	17	early and mid maturation	AT1G28100.1	XLOC_001477	AT1G28100	AT1G28100	=	unknown protein; FUNCTIONS IN: molecular_function unknown; INVOLVED IN: biological_process unknown; LOCATED IN: cellular_component unknown; EXPRESSED IN: 22 plant structures; EXPRESSED DURING: 13 growth stages; Has 64 Blast hits to 64 proteins in 27 species: Archae - 0; Bacteria - 14; Metazoa - 0; Fungi - 6; Plants - 42; Viruses - 0; Other Eukaryotes - 2 (source: NCBI BLink).	1	0.999986	1.37585e-05	0	-	-	-	-
TCONS_00029578	0.621635	0.968181	0	0	0	0	0	10	early	AT3G16380.1	XLOC_017931	AT3G16380	PAB6	=	poly(A) binding protein 6 (PAB6); CONTAINS InterPro DOMAIN/s: RNA recognition motif, RNP-1 (InterPro:IPR000504), Nucleotide-binding, alpha-beta plait (InterPro:IPR012677); BEST Arabidopsis thaliana protein match is: poly(A) binding protein 2 (TAIR:AT4G34110.1); Has 47895 Blast hits to 20906 proteins in 826 species: Archae - 26; Bacteria - 3385; Metazoa - 25529; Fungi - 5704; Plants - 8252; Viruse…	1	1	1e-07	8	specific;superfamily;specific;superfamily;specific;superfamily;superfamily;multi-dom	RRM4_I_PABPs;RRM_SF superfamily;RRM2_I_PABPs;RRM_SF superfamily;RRM1_I_PABPs;RRM_SF superfamily;RRM_SF superfamily;ELAV-like_protein_4	-;-;-;-;-;-;-;-	RNA recognition motif 4 in type I polyadenylate-binding proteins; This subfamily corresponds to the RRM4 of type I poly(A)-binding proteins (PABPs), highly conserved proteins that bind to the poly(A) tail present at the 3&apos; ends of most eukaryotic mRNAs. They have been implicated in theThe CD corresponds to the RRM. regulation of poly(A) tail length during the polyadenylation reaction, transl…
TCONS_00029575	0.847091	0.864922	0.725656	0.528332	0.332143	0.0770552	0.0779733	35	early and mid maturation	AT3G16300.1	XLOC_017929	AT3G16300	AT3G16300	=	Uncharacterised protein family (UPF0497); CONTAINS InterPro DOMAIN/s: Uncharacterised protein family UPF0497, trans-membrane plant (InterPro:IPR006702), Uncharacterised protein family UPF0497, trans-membrane plant subgroup (InterPro:IPR006459); BEST Arabidopsis thaliana protein match is: Uncharacterised protein family (UPF0497) (TAIR:AT1G79780.1); Has 429 Blast hits to 429 proteins in 20 species:…	1	0.999977	2.28872e-05	2	specific;superfamily	DUF588;MARVEL superfamily	-;-	Domain of unknown function (DUF588); This family of plant proteins contains a domain that may have a catalytic activity. It has a conserved arginine and aspartate that could form an active site. These proteins are predicted to contain 3 or 4 transmembrane helices.;Membrane-associating domain; MARVEL domain-containing proteins are often found in lipid-associating proteins - such as Occludin and MA…
TCONS_00029573	0.888394	0.866591	0.52715	0.274326	0.269301	0.171875	0.220629	0	early	AT3G16290.N2	XLOC_017928	AT3G16290	EMB2083	j	embryo defective 2083 (EMB2083); FUNCTIONS IN: in 8 functions; INVOLVED IN: embryo development ending in seed dormancy; LOCATED IN: chloroplast, chloroplast envelope; EXPRESSED IN: 22 plant structures; EXPRESSED DURING: 13 growth stages; CONTAINS InterPro DOMAIN/s: ATPase, AAA+ type, core (InterPro:IPR003593), ATPase, AAA-type, core (InterPro:IPR003959), Peptidase M41 (InterPro:IPR000642), Peptid…	1	1	1e-07	4	specific;superfamily;superfamily;multi-dom	AAA;ABC_ATPase superfamily;Peptidase_M41 superfamily;ATP-dependent_zinc_metalloprotease_FtsH	-;-;-;-	The AAA+ (ATPases Associated with a wide variety of cellular Activities) superfamily represents an ancient group of ATPases belonging to the ASCE (for additional strand, catalytic E) division of the P-loop NTPase fold. The ASCE division also includes ABC, RecA-like, VirD4-like, PilT-like, and SF1/2 helicases. Members of the AAA+ ATPases function as molecular chaperons, ATPase subunits of protease…
TCONS_00029572	0.879329	0.911365	0.710396	0.303619	0	0	0	6	early and mid maturation	AT3G16250.1	XLOC_017927	AT3G16250	NDF4	=	NDH-dependent cyclic electron flow 1 (NDF4); FUNCTIONS IN: electron carrier activity, iron-sulfur cluster binding; INVOLVED IN: photosynthetic electron transport in photosystem I; LOCATED IN: chloroplast thylakoid membrane, chloroplast, NAD(P)H dehydrogenase complex (plastoquinone); EXPRESSED IN: 21 plant structures; EXPRESSED DURING: 13 growth stages; CONTAINS InterPro DOMAIN/s: Ferredoxin (Inte…	1	0.999872	0.000128231	2	specific;superfamily	fer2;fer2 superfamily	-;-	2Fe-2S iron-sulfur cluster binding domain. Iron-sulfur proteins play an important role in electron transfer processes and in various enzymatic reactions. The family includes plant and algal ferredoxins, which act as electron carriers in photosynthesis and ferredoxins, which participate in redox chains (from bacteria to mammals). Fold is ismilar to thioredoxin.;2Fe-2S iron-sulfur cluster binding d…
TCONS_00047422	0.0680523	0.136366	0.651702	0.681025	0.740256	0.77195	0.813762	13	mid maturation and DT	AT5G65070.1	XLOC_029043	AT5G65070	AGL69	=	MADS AFFECTING FLOWERING 4 (MAF4); CONTAINS InterPro DOMAIN/s: Transcription factor, MADS-box (InterPro:IPR002100), Transcription factor, K-box (InterPro:IPR002487); BEST Arabidopsis thaliana protein match is: K-box region and MADS-box transcription factor family protein (TAIR:AT5G65080.1).	1	0.999858	0.000142383	0	-	-	-	-
TCONS_00047421	0.0292898	0.160112	0.663881	0.693489	0.742392	0.764804	0.807555	13	mid maturation and DT	AT5G65070.3	XLOC_029043	AT5G65070	AGL69	=	MADS AFFECTING FLOWERING 4 (MAF4); CONTAINS InterPro DOMAIN/s: Transcription factor, MADS-box (InterPro:IPR002100), Transcription factor, K-box (InterPro:IPR002487); BEST Arabidopsis thaliana protein match is: K-box region and MADS-box transcription factor family protein (TAIR:AT5G65080.1).	1	0.999963	3.70322e-05	0	-	-	-	-
TCONS_00002353	0.924651	0.885918	0.473259	0.300876	0.260638	0.143397	0.255	0	early	AT1G24310.1	XLOC_001289	AT1G24310	AT1G24310	=	unknown protein; FUNCTIONS IN: molecular_function unknown; INVOLVED IN: biological_process unknown; LOCATED IN: nucleolus; EXPRESSED IN: 20 plant structures; EXPRESSED DURING: 13 growth stages; Has 2922 Blast hits to 2454 proteins in 263 species: Archae - 0; Bacteria - 57; Metazoa - 1043; Fungi - 654; Plants - 388; Viruses - 11; Other Eukaryotes - 769 (source: NCBI BLink).	1	1	1e-07	2	specific;superfamily	Nup54;Nup54 superfamily	-;-	Nucleoporin complex subunit 54; This is the human Nup54 subunit of the nucleoporin complex, equivalent to Nup57 of yeast. Nup54, Nup58 and Nup62 all have similar affinities for importin-beta. It seems likely that they are the only FG-repeat nucleoporins of the central channel, and as such they would form a zone of equal affinity spanning the central channel. The diffusion of importin-beta import …
[truncated: 7,477 more rows]
