# Supplementary material for: CoSpliceNet: a framework for co-splicing network inference from transcriptomics data
Source: BMC Genomics. 2016 Oct 28;17:845. doi: 10.1186/s12864-016-3172-6 (PMC5086072; doi:10.1186/s12864-016-3172-6)
Supplement: Additional file 6: Table S3. — List of transcripts and their properties associated with each SRP in the eye-shaped co-expression network. (XLSX 585 kb) [file 12864_2016_3172_MOESM6_ESM.xlsx]

## Sheet: coexpressionNetwork
tcons_id	AGI	transcriptName	gene_id	gene_name	cluster	supercluster	codewise_labels	coding_prob	noncoding_prob	Is_SF	coexpressed_SRPs(tcons)	coexpressed_SRPs(gene_name)
TCONS_00000008	AT1G01110	AT1G01110.1	XLOC_000004	IQD18	17	early and mid maturation	1	1	1e-07		TCONS_00029728,TCONS_00036149,TCONS_00021083,TCONS_00046416,TCONS_00001763,TCONS_00029022,TCONS_00049400,TCONS_00047823,TCONS_00025061,TCONS_00012152,TCONS_00010926,TCONS_00007361,TCONS_00007362,TCONS_00004186,TCONS_00049399,TCONS_00025062,TCONS_00042845,TCONS_00042851,TCONS_00007358,TCONS_00004172,TCONS_00004173	AT4G26650,TPX2,ATRBP45A,RACK1C_AT,AT5G14610,RACK1A,BUB3.2,RACK1B_AT,PARP2,PAB8,ATSCO1,CHR17,AT5G02490,TOPII,AT3G11500
TCONS_00000014	AT1G01180	AT1G01180.1	XLOC_000008	AT1G01180	1	mid maturation and DT	1	0.999999	5.28873e-07		TCONS_00009111,TCONS_00029157,TCONS_00014434,TCONS_00014436,TCONS_00014437,TCONS_00014430,TCONS_00018920,TCONS_00014432,TCONS_00050692,TCONS_00014429,TCONS_00040502,TCONS_00050691,TCONS_00018919,TCONS_00018921	AT2G05580,AT1G20880,AT5G35660,CFIM-25,HSP70
TCONS_00000022	AT1G01225	AT1G01225.1	XLOC_000012	AT1G01225	49	early and mid maturation	1	0.999996	3.87713e-06		TCONS_00037169	AT4G36230
TCONS_00000024	AT1G01240	AT1G01240.3	XLOC_000013	AT1G01240	19	mid maturation and DT	1	0.999998	1.5423e-06		TCONS_00009111,TCONS_00029157,TCONS_00014434,TCONS_00014436,TCONS_00014437,TCONS_00014430,TCONS_00018920,TCONS_00014432,TCONS_00050692,TCONS_00014429,TCONS_00040502,TCONS_00050691,TCONS_00018919,TCONS_00018921	AT2G05580,AT1G20880,AT5G35660,CFIM-25,HSP70
TCONS_00000025	AT1G01240	AT1G01240.1	XLOC_000013	AT1G01240	19	mid maturation and DT	1	1	2.58357e-07		TCONS_00009111,TCONS_00029157,TCONS_00014434,TCONS_00014436,TCONS_00014437,TCONS_00014430,TCONS_00018920,TCONS_00014432,TCONS_00050692,TCONS_00014429,TCONS_00040502,TCONS_00050691,TCONS_00018919,TCONS_00018921	AT2G05580,AT1G20880,AT5G35660,CFIM-25,HSP70
TCONS_00000027	AT1G01260	AT1G01260.3	XLOC_000014	AT1G01260	2	early and mid maturation	1	1	1e-07		TCONS_00052509	AT5G55550
TCONS_00000028	AT1G01260	AT1G01260.1	XLOC_000014	AT1G01260	2	early and mid maturation	1	1	1e-07		TCONS_00052509	AT5G55550
TCONS_00000029	AT1G01260	AT1G01260.2	XLOC_000014	AT1G01260	2	early and mid maturation	1	1	1e-07		TCONS_00052509	AT5G55550
TCONS_00000038	AT1G01350	AT1G01350.1	XLOC_000020	AT1G01350	15	early and DT	1	1	1e-07	Yes
TCONS_00000039	AT1G01355	AT1G01355.N3	XLOC_000021	AT1G01355	9	DT	1	0.662404	0.337596		TCONS_00009111,TCONS_00029157,TCONS_00015197,TCONS_00014434,TCONS_00014436,TCONS_00014437,TCONS_00014430,TCONS_00018920,TCONS_00014432,TCONS_00050692,TCONS_00014429,TCONS_00040502,TCONS_00050691,TCONS_00018919,TCONS_00018921	AT2G05580,GR-RBP1,AT5G35660,HSP70,AT1G20880,CFIM-25
TCONS_00000040	AT1G01355	AT1G01355.N2	XLOC_000021	AT1G01355	9	DT	1	0.975685	0.0243148		TCONS_00018920,TCONS_00009111,TCONS_00020004,TCONS_00029157,TCONS_00014434,TCONS_00014436,TCONS_00014437,TCONS_00014430,TCONS_00018919,TCONS_00014432,TCONS_00014429,TCONS_00040502,TCONS_00050691,TCONS_00050692,TCONS_00018921	AT2G05580,AT5G35660,AT2G20560,HSP70,AT1G20880,CFIM-25
TCONS_00000041	AT1G01355	AT1G01355.1	XLOC_000021	AT1G01355	9	DT	1	0.999986	1.38048e-05		TCONS_00018920,TCONS_00009111,TCONS_00020004,TCONS_00029157,TCONS_00014434,TCONS_00014436,TCONS_00014437,TCONS_00014430,TCONS_00018919,TCONS_00014432,TCONS_00014429,TCONS_00040502,TCONS_00050691,TCONS_00050692,TCONS_00018921	AT2G05580,AT5G35660,AT2G20560,HSP70,AT1G20880,CFIM-25
TCONS_00000043	AT1G01370	AT1G01370.1	XLOC_000023	HTR12	0	early	1	0.999187	0.000812841		TCONS_00004173	PAB8
TCONS_00000044	AT1G01370	AT1G01370.2	XLOC_000023	HTR12	17	early and mid maturation	1	0.999387	0.0006131		TCONS_00029728,TCONS_00036149,TCONS_00021083,TCONS_00046416,TCONS_00001763,TCONS_00029022,TCONS_00049400,TCONS_00047823,TCONS_00025061,TCONS_00012152,TCONS_00010926,TCONS_00007361,TCONS_00007362,TCONS_00004186,TCONS_00049399,TCONS_00025062,TCONS_00042845,TCONS_00042851,TCONS_00007358,TCONS_00004172,TCONS_00004173	AT4G26650,TPX2,ATRBP45A,RACK1C_AT,AT5G14610,RACK1A,BUB3.2,RACK1B_AT,PARP2,PAB8,ATSCO1,CHR17,AT5G02490,TOPII,AT3G11500
TCONS_00000058	AT1G01510	AT1G01510.N2	XLOC_000031	AN	17	early and mid maturation	1	1	1e-07		TCONS_00036149,TCONS_00049400,TCONS_00012152,TCONS_00007361,TCONS_00007362,TCONS_00042845,TCONS_00029728,TCONS_00025062,TCONS_00021083,TCONS_00010926,TCONS_00004186,TCONS_00029022,TCONS_00025061,TCONS_00001763,TCONS_00049399,TCONS_00042851,TCONS_00007358,TCONS_00036062,TCONS_00046416,TCONS_00035108,TCONS_00004172,TCONS_00004173	AT4G26650,TPX2,ATRBP45A,RACK1C_AT,AT5G14610,RACK1A,BUB3.2,RACK1B_AT,SVR7,PAB8,ATSCO1,CHR17,PARP2,TOPII,FIB2,AT3G11500
TCONS_00000060	AT1G01520	AT1G01520.1	XLOC_000032	AT1G01520	37	early and DT	1	1	2.88525e-07		TCONS_00049822,TCONS_00020688,TCONS_00053285,TCONS_00000038,TCONS_00005133,TCONS_00042407	AT1G60650,AT1G01350,AT5G23590,ATSC35,AT5G09390,AT2G27285
TCONS_00000070	AT1G01580	AT1G01580.1	XLOC_000037	FRD1	46	mid maturation and DT	1	1	1e-07		TCONS_00009111,TCONS_00029157,TCONS_00014434,TCONS_00014436,TCONS_00014437,TCONS_00014430,TCONS_00018920,TCONS_00014432,TCONS_00050692,TCONS_00014429,TCONS_00040502,TCONS_00050691,TCONS_00018919,TCONS_00018921	AT2G05580,AT1G20880,AT5G35660,CFIM-25,HSP70
TCONS_00000074	AT1G01690	AT1G01690.N2	XLOC_000041	ATPRD3	0	early	1	1	1e-07		TCONS_00036149,TCONS_00049400,TCONS_00012152,TCONS_00007361,TCONS_00007362,TCONS_00037834,TCONS_00037833,TCONS_00029728,TCONS_00025062,TCONS_00021083,TCONS_00042845,TCONS_00010926,TCONS_00004186,TCONS_00029022,TCONS_00025061,TCONS_00001763,TCONS_00049399,TCONS_00042851,TCONS_00007358,TCONS_00036062,TCONS_00046416,TCONS_00035108,TCONS_00004172	AT4G26650,TPX2,AtRBP-DR1,ATRBP45A,RACK1C_AT,AT5G14610,RACK1A,BUB3.2,RACK1B_AT,PARP2,PAB8,ATSCO1,CHR17,SVR7,TOPII,FIB2,AT3G11500
TCONS_00000082	AT1G01720	AT1G01720.1	XLOC_000044	ATAF1	1	mid maturation and DT	1	0.999995	4.51943e-06		TCONS_00009111,TCONS_00029157,TCONS_00014434,TCONS_00014436,TCONS_00014437,TCONS_00014430,TCONS_00018920,TCONS_00014432,TCONS_00050692,TCONS_00014429,TCONS_00040502,TCONS_00050691,TCONS_00018919,TCONS_00018921	AT2G05580,AT1G20880,AT5G35660,CFIM-25,HSP70
TCONS_00000083	AT1G01730	AT1G01730.1	XLOC_000045	AT1G01730	31	early and DT	1	0.99992	8.02906e-05		TCONS_00009807,TCONS_00046919,TCONS_00020688,TCONS_00051336,TCONS_00027603,TCONS_00040630,TCONS_00031587,TCONS_00031586,TCONS_00037877,TCONS_00045586,TCONS_00018120,TCONS_00046153,TCONS_00005133,TCONS_00004162,TCONS_00050920,TCONS_00014566,TCONS_00040631	AT5G59950,AT1G60650,AT1G29220,ATFIB1,SKB1,AT5G46840,AT3G59810,ALY4,AT1G49590,U2AF35B,AT2G45030,STA1,AT3G46210,HEN2,AT2G27285
TCONS_00000105	AT1G01970	AT1G01970.1	XLOC_000057	AT1G01970	31	early and DT	1	1	1e-07		TCONS_00009807,TCONS_00046919,TCONS_00020688,TCONS_00051336,TCONS_00027603,TCONS_00040630,TCONS_00031587,TCONS_00031586,TCONS_00037877,TCONS_00045586,TCONS_00018120,TCONS_00046153,TCONS_00005133,TCONS_00004162,TCONS_00050920,TCONS_00014566,TCONS_00040631	AT5G59950,AT1G60650,AT1G29220,ATFIB1,SKB1,AT5G46840,AT3G59810,ALY4,AT1G49590,U2AF35B,AT2G45030,STA1,AT3G46210,HEN2,AT2G27285
TCONS_00000129	AT1G02145	AT1G02145.N5	XLOC_000065	EBS4	33	early and DT	1	0.999998	1.61682e-06		TCONS_00022567,TCONS_00046015,TCONS_00047824,TCONS_00027667,TCONS_00047825,TCONS_00001431,TCONS_00024518,TCONS_00028364,TCONS_00003948,TCONS_00050113,TCONS_00015962,TCONS_00050112,TCONS_00029294,TCONS_00053171,TCONS_00050115,TCONS_00008021	AT5G63120,AT3G18790,ATPABN1,At-SCL30A,U2A',AT3G05060,TIF3I1,AT1G14650,ATRBP47C,SNRNP-G,emb1138,HSP70-1,G3
TCONS_00000134	AT1G02145	AT1G02145.N6	XLOC_000065	EBS4	33	early and DT	1	1	1e-07		TCONS_00021288,TCONS_00039640,TCONS_00039641,TCONS_00033698,TCONS_00036052,TCONS_00047031,TCONS_00039639,TCONS_00022318,TCONS_00015963,TCONS_00005701,TCONS_00032283,TCONS_00032287,TCONS_00032286,TCONS_00007357,TCONS_00022942,TCONS_00047376,TCONS_00033666,TCONS_00033667,TCONS_00018423,TCONS_00018421,TCONS_00038985,TCONS_00020969	TPX2,AT2G43770,AT4G14342,MAC3B,GR-RBP3,SMB,AT5G64730,AT4G03120,AT4G25550,CP29,AT4G02840,AT2G47640,AT3G02710,SNRNP-G,U2B'',AT1G67210
TCONS_00000144	AT1G02150	AT1G02150.1	XLOC_000065	AT1G02150	33	early and DT	1	1	1e-07		TCONS_00021288,TCONS_00039640,TCONS_00039641,TCONS_00033698,TCONS_00036052,TCONS_00047031,TCONS_00039639,TCONS_00022318,TCONS_00015963,TCONS_00005701,TCONS_00032283,TCONS_00032287,TCONS_00032286,TCONS_00007357,TCONS_00022942,TCONS_00047376,TCONS_00033666,TCONS_00033667,TCONS_00018423,TCONS_00018421,TCONS_00038985,TCONS_00020969	TPX2,AT2G43770,AT4G14342,MAC3B,GR-RBP3,SMB,AT5G64730,AT4G03120,AT4G25550,CP29,AT4G02840,AT2G47640,AT3G02710,SNRNP-G,U2B'',AT1G67210
TCONS_00000154	AT1G02305	AT1G02305.1	XLOC_000069	AT1G02305	11	mid maturation	1	1	1e-07		TCONS_00052509	AT5G55550
TCONS_00000161	AT1G02380	AT1G02380.1	XLOC_000073	AT1G02380	47	early and DT	1	0.999917	8.30451e-05		TCONS_00048291,TCONS_00048290,TCONS_00020004,TCONS_00048292	AT2G20560,GRP-4
TCONS_00000162	AT1G02390	AT1G02390.1	XLOC_000074	ATGPAT2	35	early and mid maturation	1	1	1e-07		TCONS_00036149,TCONS_00049400,TCONS_00012152,TCONS_00007361,TCONS_00007362,TCONS_00042845,TCONS_00037833,TCONS_00029728,TCONS_00025062,TCONS_00021083,TCONS_00037834,TCONS_00010926,TCONS_00004186,TCONS_00029022,TCONS_00025061,TCONS_00001763,TCONS_00049399,TCONS_00042851,TCONS_00007358,TCONS_00047823,TCONS_00004172,TCONS_00004173	AT4G26650,TPX2,AtRBP-DR1,RACK1C_AT,AT5G14610,RACK1A,BUB3.2,RACK1B_AT,PARP2,PAB8,ATSCO1,CHR17,AT5G02490,TOPII,AT3G11500
TCONS_00000163	AT1G02400	AT1G02400.1	XLOC_000075	ATGA2OX4	38	DT	1	1	1e-07		TCONS_00042407	AT5G09390
TCONS_00000172	AT1G02500	AT1G02500.1	XLOC_000080	MAT1	35	early and mid maturation	1	1	1e-07		TCONS_00036149,TCONS_00049400,TCONS_00012152,TCONS_00007361,TCONS_00007362,TCONS_00042845,TCONS_00037833,TCONS_00029728,TCONS_00025062,TCONS_00021083,TCONS_00037834,TCONS_00010926,TCONS_00004186,TCONS_00029022,TCONS_00025061,TCONS_00001763,TCONS_00049399,TCONS_00042851,TCONS_00007358,TCONS_00047823,TCONS_00004172,TCONS_00004173	AT4G26650,TPX2,AtRBP-DR1,RACK1C_AT,AT5G14610,RACK1A,BUB3.2,RACK1B_AT,PARP2,PAB8,ATSCO1,CHR17,AT5G02490,TOPII,AT3G11500
TCONS_00000173	AT1G02500	AT1G02500.2	XLOC_000080	MAT1	35	early and mid maturation	1	1	1e-07		TCONS_00036149,TCONS_00049400,TCONS_00012152,TCONS_00007361,TCONS_00007362,TCONS_00042845,TCONS_00037833,TCONS_00029728,TCONS_00025062,TCONS_00021083,TCONS_00037834,TCONS_00010926,TCONS_00004186,TCONS_00029022,TCONS_00025061,TCONS_00001763,TCONS_00049399,TCONS_00042851,TCONS_00007358,TCONS_00047823,TCONS_00004172,TCONS_00004173	AT4G26650,TPX2,AtRBP-DR1,RACK1C_AT,AT5G14610,RACK1A,BUB3.2,RACK1B_AT,PARP2,PAB8,ATSCO1,CHR17,AT5G02490,TOPII,AT3G11500
TCONS_00000183	AT1G02640		XLOC_000090	BXL2	31	early and DT	1	1	1e-07		TCONS_00046919,TCONS_00020688,TCONS_00040631,TCONS_00040630,TCONS_00031586,TCONS_00051336,TCONS_00005133,TCONS_00014566	AT5G59950,AT1G60650,SKB1,U2AF35B,AT3G46210,HEN2,AT2G27285
TCONS_00000191	AT1G02690	AT1G02690.2	XLOC_000095	IMPA-6	43	early	1	1	1e-07		TCONS_00046015,TCONS_00022567,TCONS_00047824,TCONS_00027667,TCONS_00047825,TCONS_00001431,TCONS_00024518,TCONS_00003948,TCONS_00050113,TCONS_00015962,TCONS_00053171,TCONS_00029294,TCONS_00050112,TCONS_00050115,TCONS_00008021	G3,AT5G63120,AT3G18790,At-SCL30A,U2A',TIF3I1,ATRBP47C,AT1G14650,ATPABN1,SNRNP-G,emb1138,HSP70-1
TCONS_00000192	AT1G02700	AT1G02700.1	XLOC_000096	AT1G02700	1	mid maturation and DT	1	0.999957	4.26984e-05		TCONS_00009111,TCONS_00029157,TCONS_00014434,TCONS_00014436,TCONS_00014437,TCONS_00014430,TCONS_00018920,TCONS_00014432,TCONS_00050692,TCONS_00014429,TCONS_00040502,TCONS_00050691,TCONS_00018919,TCONS_00018921	AT2G05580,AT1G20880,AT5G35660,CFIM-25,HSP70
TCONS_00000216	AT1G02860	AT1G02860.1	XLOC_000104	NLA	26	early and mid maturation	1	1	1e-07		TCONS_00025062,TCONS_00036062,TCONS_00007361,TCONS_00029022,TCONS_00027667,TCONS_00049400,TCONS_00012152,TCONS_00036149,TCONS_00001763,TCONS_00007362,TCONS_00049399,TCONS_00050112,TCONS_00050113,TCONS_00035108,TCONS_00007358,TCONS_00050115	AT4G26650,TPX2,G3,RACK1A,SVR7,FIB2,ATSCO1,CHR17,TOPII,emb1138,AT3G11500
TCONS_00000224	AT1G03030	AT1G03030.N4	XLOC_000110	AT1G03030	47	early and DT	-1	0.42104	0.57896		TCONS_00048291,TCONS_00048290,TCONS_00020004,TCONS_00048292	AT2G20560,GRP-4
TCONS_00000229	AT1G03070	AT1G03070.1	XLOC_000112	AT1G03070	13	mid maturation and DT	1	0.999975	2.45863e-05		TCONS_00009111,TCONS_00029157,TCONS_00014434,TCONS_00014436,TCONS_00014437,TCONS_00014430,TCONS_00018920,TCONS_00014432,TCONS_00050692,TCONS_00014429,TCONS_00040502,TCONS_00050691,TCONS_00018919,TCONS_00018921	AT2G05580,AT1G20880,AT5G35660,CFIM-25,HSP70
TCONS_00000240	AT1G03160	AT1G03160.N3	XLOC_000118	FZL	48	early	1	1	1e-07		TCONS_00036062,TCONS_00027667,TCONS_00018414,TCONS_00010616,TCONS_00010617,TCONS_00029294,TCONS_00035108,TCONS_00050113,TCONS_00050112,TCONS_00050115,TCONS_00008021	G3,U1A,At-SCL30A,SVR7,FIB2,U2A',emb1138,PTB3
TCONS_00000245	AT1G03160	AT1G03160.1	XLOC_000118	FZL	48	early	1	1	1e-07		TCONS_00036062,TCONS_00027667,TCONS_00018414,TCONS_00024518,TCONS_00010616,TCONS_00010617,TCONS_00050113,TCONS_00050112,TCONS_00029294,TCONS_00035108,TCONS_00050115,TCONS_00008021	G3,AT3G18790,U1A,At-SCL30A,SVR7,FIB2,U2A',emb1138,PTB3
TCONS_00000246	AT1G03160	AT1G03160.2	XLOC_000118	FZL	48	early	1	1	1e-07		TCONS_00036062,TCONS_00032287,TCONS_00032286,TCONS_00038985,TCONS_00027667,TCONS_00018414,TCONS_00010616,TCONS_00010617,TCONS_00007357,TCONS_00033667,TCONS_00035108,TCONS_00050113,TCONS_00050112,TCONS_00050115	TPX2,G3,AT4G14342,U1A,SVR7,FIB2,CP29,AT4G02840,emb1138,PTB3
TCONS_00000248	AT1G03180	AT1G03180.1	XLOC_000120	AT1G03180	3	early and DT	1	0.999984	1.57637e-05		TCONS_00049529,TCONS_00040629,TCONS_00026922,TCONS_00040030,TCONS_00046152,TCONS_00046153,TCONS_00034696,TCONS_00034695,TCONS_00024464,TCONS_00014566,TCONS_00053662,TCONS_00012437,TCONS_00049530,TCONS_00040631,TCONS_00040630,TCONS_00031587,TCONS_00031586,TCONS_00012438,TCONS_00008116,TCONS_00023423,TCONS_00051336,TCONS_00044945,TCONS_00044806	ATRBP31,AT1G65700,AT3G07590,SKB1,ATFIB1,AT5G67630,AT5G20160,U2AF35B,MOS4,AT5G40490,AT3G46210,AT4G12600,AT5G38600,AT1G10580,HEN2,CP33
TCONS_00000249	AT1G03180	AT1G03180.2	XLOC_000120	AT1G03180	3	early and DT	1	0.999905	9.45471e-05		TCONS_00049529,TCONS_00040630,TCONS_00034696,TCONS_00018120,TCONS_00034695,TCONS_00040631,TCONS_00049530,TCONS_00031587,TCONS_00031586,TCONS_00010927,TCONS_00012438,TCONS_00046152,TCONS_00046153,TCONS_00014566	AT1G65700,AT2G45030,SKB1,AT5G20160,HEN2,ATFIB1,AT3G46210,AT4G12600,AT1G48650
TCONS_00000257	AT1G03210	AT1G03210.1	XLOC_000122	AT1G03210	35	early and mid maturation	1	1	2.24027e-07		TCONS_00025062,TCONS_00021083,TCONS_00042845,TCONS_00042851,TCONS_00025061,TCONS_00051263,TCONS_00012152,TCONS_00007361,TCONS_00007362,TCONS_00004186,TCONS_00049399,TCONS_00037834,TCONS_00037833,TCONS_00007358	TPX2,AtRBP-DR1,AT5G14610,BUB3.2,PARP2,ATSCO1,CHR17,TOPII,BIP
TCONS_00000258	AT1G03220	AT1G03220.1	XLOC_000123	AT1G03220	17	early and mid maturation	1	1	1e-07		TCONS_00029728,TCONS_00036149,TCONS_00021083,TCONS_00046416,TCONS_00001763,TCONS_00029022,TCONS_00049400,TCONS_00047823,TCONS_00025061,TCONS_00012152,TCONS_00010926,TCONS_00007361,TCONS_00007362,TCONS_00004186,TCONS_00049399,TCONS_00025062,TCONS_00042845,TCONS_00042851,TCONS_00007358,TCONS_00004172,TCONS_00004173	AT4G26650,TPX2,ATRBP45A,RACK1C_AT,AT5G14610,RACK1A,BUB3.2,RACK1B_AT,PARP2,PAB8,ATSCO1,CHR17,AT5G02490,TOPII,AT3G11500
TCONS_00000267	AT1G03290	AT1G03290.2	XLOC_000127	AT1G03290	17	early and mid maturation	1	1	1e-07		TCONS_00036149,TCONS_00049400,TCONS_00012152,TCONS_00007361,TCONS_00007362,TCONS_00042845,TCONS_00029728,TCONS_00025062,TCONS_00021083,TCONS_00010926,TCONS_00004186,TCONS_00029022,TCONS_00025061,TCONS_00001763,TCONS_00049399,TCONS_00042851,TCONS_00007358,TCONS_00036062,TCONS_00046416,TCONS_00047823,TCONS_00035108,TCONS_00004172,TCONS_00004173	AT4G26650,TPX2,ATRBP45A,RACK1C_AT,AT5G14610,RACK1A,BUB3.2,RACK1B_AT,PARP2,PAB8,ATSCO1,CHR17,SVR7,AT5G02490,TOPII,FIB2,AT3G11500
TCONS_00000268	AT1G03290	AT1G03290.N4	XLOC_000127	AT1G03290	6	early and mid maturation	1	1	1e-07		TCONS_00029728,TCONS_00025062,TCONS_00021083,TCONS_00036062,TCONS_00007361,TCONS_00029022,TCONS_00049400,TCONS_00047823,TCONS_00025061,TCONS_00012152,TCONS_00010926,TCONS_00001763,TCONS_00007362,TCONS_00004186,TCONS_00049399,TCONS_00035108,TCONS_00036149,TCONS_00042845,TCONS_00042851,TCONS_00007358,TCONS_00004172	AT4G26650,TPX2,RACK1C_AT,AT5G14610,RACK1A,BUB3.2,RACK1B_AT,SVR7,PAB8,ATSCO1,CHR17,PARP2,AT5G02490,TOPII,FIB2,AT3G11500
TCONS_00000271	AT1G03310	AT1G03310.1	XLOC_000128	ISA2	49	early and mid maturation	1	1	1e-07		TCONS_00037834,TCONS_00037833,TCONS_00051263	AtRBP-DR1,BIP
TCONS_00000279	AT1G03380	AT1G03380.1	XLOC_000134	ATATG18G	19	mid maturation and DT	1	1	1e-07		TCONS_00009111,TCONS_00029157,TCONS_00014434,TCONS_00014436,TCONS_00014437,TCONS_00014430,TCONS_00018920,TCONS_00014432,TCONS_00050692,TCONS_00014429,TCONS_00040502,TCONS_00050691,TCONS_00018919,TCONS_00018921	AT2G05580,AT1G20880,AT5G35660,CFIM-25,HSP70
TCONS_00000282	AT1G03440	AT1G03440.1	XLOC_000137	AT1G03440	4	mid maturation and DT	1	1	1e-07		TCONS_00015312	IRE1A
TCONS_00000294	AT1G03610	AT1G03610.1	XLOC_000146	AT1G03610	39	mid maturation and DT	1	0.999994	5.61342e-06		TCONS_00018920,TCONS_00009111,TCONS_00029157,TCONS_00014434,TCONS_00014436,TCONS_00014437,TCONS_00014430,TCONS_00018919,TCONS_00014432,TCONS_00014429,TCONS_00040502,TCONS_00050691,TCONS_00050692,TCONS_00018921	AT2G05580,AT1G20880,AT5G35660,CFIM-25,HSP70
TCONS_00000296	AT1G03630	AT1G03630.1	XLOC_000148	POR C	0	early	1	1	1e-07		TCONS_00046015	ATPABN1
TCONS_00000299	AT1G03687	AT1G03687.1	XLOC_000149	AT1G03687	0	early	1	1	1e-07		TCONS_00036149,TCONS_00007361,TCONS_00036062,TCONS_00027667,TCONS_00029022,TCONS_00018414,TCONS_00049400,TCONS_00025062,TCONS_00010616,TCONS_00010617,TCONS_00001763,TCONS_00007362,TCONS_00049399,TCONS_00050112,TCONS_00050113,TCONS_00035108,TCONS_00012152,TCONS_00007358,TCONS_00050115	AT4G26650,TPX2,G3,TOPII,U1A,RACK1A,SVR7,FIB2,ATSCO1,CHR17,PTB3,emb1138,AT3G11500
TCONS_00000300	AT1G03687	AT1G03687.N3	XLOC_000149	AT1G03687	0	early	1	0.999961	3.94074e-05		TCONS_00029728,TCONS_00036149,TCONS_00049400,TCONS_00007361,TCONS_00029022,TCONS_00046416,TCONS_00012152,TCONS_00010926,TCONS_00001763,TCONS_00007362,TCONS_00049399,TCONS_00007358,TCONS_00004172,TCONS_00004173	AT4G26650,TPX2,ATRBP45A,RACK1C_AT,RACK1A,RACK1B_AT,PAB8,ATSCO1,CHR17,AT3G11500
TCONS_00000312	AT1G03790	AT1G03790.1	XLOC_000155	SOM	29	mid maturation and DT	1	1	1e-07		TCONS_00009111,TCONS_00029157,TCONS_00015197,TCONS_00014434,TCONS_00014436,TCONS_00014437,TCONS_00014430,TCONS_00018920,TCONS_00014432,TCONS_00050692,TCONS_00014429,TCONS_00040502,TCONS_00050691,TCONS_00018919,TCONS_00018921	AT2G05580,GR-RBP1,AT5G35660,HSP70,AT1G20880,CFIM-25
TCONS_00000314	AT1G03880	AT1G03880.N2	XLOC_000157	CRU2	39	mid maturation and DT	1	1	1e-07		TCONS_00040565	AT4G30460
TCONS_00000315	AT1G03880	AT1G03880.1	XLOC_000157	CRU2	39	mid maturation and DT	1	1	1e-07		TCONS_00040565	AT4G30460
TCONS_00000317	AT1G03900	AT1G03900.1	XLOC_000159	ATNAP4	33	early and DT	1	0.999991	9.08158e-06		TCONS_00021288,TCONS_00039640,TCONS_00039641,TCONS_00033698,TCONS_00036052,TCONS_00047031,TCONS_00039639,TCONS_00022318,TCONS_00015963,TCONS_00005701,TCONS_00032283,TCONS_00032287,TCONS_00032286,TCONS_00007357,TCONS_00022942,TCONS_00047376,TCONS_00033666,TCONS_00033667,TCONS_00018423,TCONS_00018421,TCONS_00038985,TCONS_00020969	TPX2,AT2G43770,AT4G14342,MAC3B,GR-RBP3,SMB,AT5G64730,AT4G03120,AT4G25550,CP29,AT4G02840,AT2G47640,AT3G02710,SNRNP-G,U2B'',AT1G67210
TCONS_00000336	AT1G04020	AT1G04020.N3	XLOC_000168	BARD1	6	early and mid maturation	1	1	1e-07		TCONS_00036149,TCONS_00049400,TCONS_00012152,TCONS_00007361,TCONS_00007362,TCONS_00042845,TCONS_00037833,TCONS_00029728,TCONS_00025062,TCONS_00021083,TCONS_00037834,TCONS_00010926,TCONS_00004186,TCONS_00029022,TCONS_00025061,TCONS_00001763,TCONS_00049399,TCONS_00042851,TCONS_00007358,TCONS_00047823,TCONS_00004172,TCONS_00004173	AT4G26650,TPX2,AtRBP-DR1,RACK1C_AT,AT5G14610,RACK1A,BUB3.2,RACK1B_AT,PARP2,PAB8,ATSCO1,CHR17,AT5G02490,TOPII,AT3G11500
TCONS_00000337	AT1G04020	AT1G04020.1	XLOC_000168	BARD1	6	early and mid maturation	1	1	1e-07		TCONS_00036149,TCONS_00049400,TCONS_00012152,TCONS_00007361,TCONS_00007362,TCONS_00042845,TCONS_00037833,TCONS_00029728,TCONS_00025062,TCONS_00021083,TCONS_00037834,TCONS_00010926,TCONS_00004186,TCONS_00029022,TCONS_00025061,TCONS_00001763,TCONS_00049399,TCONS_00042851,TCONS_00007358,TCONS_00036062,TCONS_00046416,TCONS_00047823,TCONS_00035108,TCONS_00004172,TCONS_00004173	AT4G26650,TPX2,AtRBP-DR1,ATRBP45A,RACK1C_AT,AT5G14610,RACK1A,BUB3.2,RACK1B_AT,PARP2,PAB8,ATSCO1,CHR17,SVR7,AT5G02490,TOPII,FIB2,AT3G11500
TCONS_00000338	AT1G04020	AT1G04020.2	XLOC_000168	BARD1	45	early and mid maturation	1	1	1e-07		TCONS_00036149,TCONS_00049400,TCONS_00012152,TCONS_00007361,TCONS_00007362,TCONS_00037834,TCONS_00037833,TCONS_00029728,TCONS_00025062,TCONS_00021083,TCONS_00042845,TCONS_00010926,TCONS_00004186,TCONS_00029022,TCONS_00025061,TCONS_00001763,TCONS_00049399,TCONS_00042851,TCONS_00007358,TCONS_00036062,TCONS_00047823,TCONS_00035108,TCONS_00004172	AT4G26650,TPX2,AtRBP-DR1,RACK1C_AT,AT5G14610,RACK1A,BUB3.2,RACK1B_AT,PARP2,PAB8,ATSCO1,CHR17,SVR7,AT5G02490,TOPII,FIB2,AT3G11500
TCONS_00000365	AT1G04250	AT1G04250.1	XLOC_000179	AXR3	35	early and mid maturation	1	0.999986	1.3729e-05		TCONS_00012152,TCONS_00025062,TCONS_00021083,TCONS_00042845,TCONS_00037833,TCONS_00025061,TCONS_00051263,TCONS_00007361,TCONS_00007362,TCONS_00004186,TCONS_00049399,TCONS_00037834,TCONS_00042851,TCONS_00007358	TPX2,AtRBP-DR1,AT5G14610,BUB3.2,PARP2,ATSCO1,CHR17,TOPII,BIP
TCONS_00000380	AT1G04430	AT1G04430.1	XLOC_000186	AT1G04430	8	early and mid maturation	1	1	1e-07		TCONS_00021610,TCONS_00037834,TCONS_00037833,TCONS_00051263	PAB7,AtRBP-DR1,BIP
TCONS_00000381	AT1G04430	AT1G04430.2	XLOC_000186	AT1G04430	8	early and mid maturation	1	1	1e-07		TCONS_00021083,TCONS_00042845,TCONS_00037833,TCONS_00025061,TCONS_00051263,TCONS_00007361,TCONS_00004186,TCONS_00037834,TCONS_00042851	TPX2,AtRBP-DR1,AT5G14610,BUB3.2,PARP2,TOPII,BIP
TCONS_00000385	AT1G04480	AT1G04480.1	XLOC_000190	AT1G04480	0	early	1	0.999721	0.000279173		TCONS_00029728,TCONS_00036149,TCONS_00049400,TCONS_00007361,TCONS_00029022,TCONS_00046416,TCONS_00012152,TCONS_00010926,TCONS_00001763,TCONS_00007362,TCONS_00049399,TCONS_00007358,TCONS_00004172,TCONS_00004173	AT4G26650,TPX2,ATRBP45A,RACK1C_AT,RACK1A,RACK1B_AT,PAB8,ATSCO1,CHR17,AT3G11500
TCONS_00000390	AT1G04520	AT1G04520.1	XLOC_000193	PDLP2	35	early and mid maturation	1	0.999999	8.53001e-07		TCONS_00029728,TCONS_00036149,TCONS_00021083,TCONS_00046416,TCONS_00001763,TCONS_00029022,TCONS_00049400,TCONS_00047823,TCONS_00025061,TCONS_00012152,TCONS_00010926,TCONS_00007361,TCONS_00007362,TCONS_00004186,TCONS_00049399,TCONS_00025062,TCONS_00042845,TCONS_00042851,TCONS_00007358,TCONS_00004172,TCONS_00004173	AT4G26650,TPX2,ATRBP45A,RACK1C_AT,AT5G14610,RACK1A,BUB3.2,RACK1B_AT,PARP2,PAB8,ATSCO1,CHR17,AT5G02490,TOPII,AT3G11500
TCONS_00000393	AT1G04550	AT1G04550.2	XLOC_000195	BDL	35	early and mid maturation	1	0.999824	0.000175887		TCONS_00029728,TCONS_00036149,TCONS_00021083,TCONS_00046416,TCONS_00007361,TCONS_00029022,TCONS_00049400,TCONS_00025061,TCONS_00010926,TCONS_00001763,TCONS_00004186,TCONS_00042845,TCONS_00042851,TCONS_00004172,TCONS_00004173	AT4G26650,TPX2,ATRBP45A,RACK1C_AT,AT5G14610,RACK1A,BUB3.2,RACK1B_AT,PARP2,PAB8,CHR17,TOPII,AT3G11500
TCONS_00000400	AT1G04640	AT1G04640.1	XLOC_000201	LIP2	3	early and DT	1	0.999985	1.45682e-05		TCONS_00040629,TCONS_00026922,TCONS_00040030,TCONS_00021288,TCONS_00039640,TCONS_00039641,TCONS_00033698,TCONS_00036052,TCONS_00047031,TCONS_00015963,TCONS_00022318,TCONS_00039639,TCONS_00005701,TCONS_00024464,TCONS_00014566,TCONS_00023423,TCONS_00032283,TCONS_00012437,TCONS_00032287,TCONS_00032286,TCONS_00040631,TCONS_00040630,TCONS_00031586,TCONS_00022942,TCONS_00047376,TCONS_00033666,TCONS_000…	ATRBP31,AT1G65700,SKB1,AT5G64730,AT3G46210,CP29,SNRNP-G,SMB,MAC3B,AT5G67630,U2AF35B,MOS4,AT5G40490,AT5G38600,U2B'',GR-RBP3,AT3G02710,AT1G10580,AT4G25550,CP33,AT2G43770,AT3G07590,AT4G03120,AT4G02840,AT2G47640,HEN2,AT1G67210
TCONS_00000401	AT1G04640	AT1G04640.2	XLOC_000201	LIP2	3	early and DT	1	0.999951	4.93207e-05		TCONS_00040629,TCONS_00026922,TCONS_00040030,TCONS_00021288,TCONS_00039640,TCONS_00039641,TCONS_00033698,TCONS_00036052,TCONS_00047031,TCONS_00015963,TCONS_00022318,TCONS_00039639,TCONS_00005701,TCONS_00024464,TCONS_00014566,TCONS_00023423,TCONS_00032283,TCONS_00012437,TCONS_00032287,TCONS_00032286,TCONS_00040631,TCONS_00040630,TCONS_00031586,TCONS_00022942,TCONS_00047376,TCONS_00033666,TCONS_000…	ATRBP31,AT1G65700,SKB1,AT5G64730,AT3G46210,CP29,SNRNP-G,SMB,MAC3B,AT5G67630,U2AF35B,MOS4,AT4G03120,AT5G38600,U2B'',GR-RBP3,AT3G02710,AT1G10580,AT4G25550,CP33,AT2G43770,AT3G07590,AT5G40490,AT4G02840,AT2G47640,HEN2,AT1G67210
TCONS_00000416	AT1G04945	AT1G04945.3	XLOC_000212	AT1G04945	43	early	1	1	1e-07		TCONS_00021288,TCONS_00039642,TCONS_00039640,TCONS_00039641,TCONS_00046015,TCONS_00003948,TCONS_00033698,TCONS_00036052,TCONS_00047031,TCONS_00039639,TCONS_00016017,TCONS_00022318,TCONS_00015963,TCONS_00045354,TCONS_00005701,TCONS_00053171,TCONS_00032283,TCONS_00022567,TCONS_00032287,TCONS_00032286,TCONS_00001431,TCONS_00002017,TCONS_00022942,TCONS_00015318,TCONS_00039638,TCONS_00015962,TCONS_000…	AT4G14342,CP29,ATRBP47C,SNRNP-G,HSP70-1,TPX2,MAC3B,SMB,AT1G14650,U2B'',AT1G20580,ATPABN1,GR-RBP3,AT2G17530,RSZ22a,TIF3I1,AT3G02710,AT4G25550,AT2G43770,AT5G44500,AT5G63120,AT4G03120,AT4G02840,AT2G47640,AT1G67210
TCONS_00000420	AT1G04940	AT1G04940.1	XLOC_000212	TIC20	0	early	1	0.999991	9.36881e-06		TCONS_00029728,TCONS_00036149,TCONS_00021083,TCONS_00046416,TCONS_00001763,TCONS_00029022,TCONS_00049400,TCONS_00047823,TCONS_00025061,TCONS_00012152,TCONS_00010926,TCONS_00007361,TCONS_00007362,TCONS_00004186,TCONS_00049399,TCONS_00025062,TCONS_00042845,TCONS_00042851,TCONS_00007358,TCONS_00004172,TCONS_00004173	AT4G26650,TPX2,ATRBP45A,RACK1C_AT,AT5G14610,RACK1A,BUB3.2,RACK1B_AT,PARP2,PAB8,ATSCO1,CHR17,AT5G02490,TOPII,AT3G11500
TCONS_00000423	AT1G04970	AT1G04970.N3	XLOC_000213	AT1G04970	19	mid maturation and DT	1	1	3.02163e-07		TCONS_00009111,TCONS_00029157,TCONS_00014434,TCONS_00014436,TCONS_00014437,TCONS_00014430,TCONS_00018919,TCONS_00014432,TCONS_00050692,TCONS_00014429,TCONS_00040502,TCONS_00050691,TCONS_00018920,TCONS_00018921	AT2G05580,AT1G20880,AT5G35660,CFIM-25,HSP70
TCONS_00000447	AT1G05330	AT1G05330.1	XLOC_000227	AT1G05330	9	DT	1	0.999275	0.000725118		TCONS_00018920,TCONS_00009111,TCONS_00020004,TCONS_00029157,TCONS_00014434,TCONS_00014436,TCONS_00014437,TCONS_00014430,TCONS_00018919,TCONS_00014432,TCONS_00014429,TCONS_00040502,TCONS_00050691,TCONS_00050692,TCONS_00018921	AT2G05580,AT5G35660,AT2G20560,HSP70,AT1G20880,CFIM-25
TCONS_00000448	AT1G05340	AT1G05340.N2	XLOC_000228	AT1G05340	27	mid maturation and DT	-1	4.75059e-07	1		TCONS_00009111,TCONS_00029157,TCONS_00015197,TCONS_00014434,TCONS_00014436,TCONS_00014437,TCONS_00014430,TCONS_00018920,TCONS_00014432,TCONS_00050692,TCONS_00014429,TCONS_00040502,TCONS_00050691,TCONS_00018919,TCONS_00018921	AT2G05580,GR-RBP1,AT5G35660,HSP70,AT1G20880,CFIM-25
TCONS_00000470	AT1G05690	AT1G05690.1	XLOC_000242	BT3	13	mid maturation and DT	1	1	1e-07		TCONS_00009111,TCONS_00029157,TCONS_00014434,TCONS_00014436,TCONS_00014437,TCONS_00014430,TCONS_00018919,TCONS_00014432,TCONS_00050692,TCONS_00014429,TCONS_00040502,TCONS_00050691,TCONS_00018920,TCONS_00018921	AT2G05580,AT1G20880,AT5G35660,CFIM-25,HSP70
TCONS_00000473	AT1G05710	AT1G05710.3	XLOC_000244	AT1G05710	16	early	1	0.967353	0.0326474		TCONS_00040629,TCONS_00026922,TCONS_00040030,TCONS_00021288,TCONS_00039640,TCONS_00039641,TCONS_00033698,TCONS_00036052,TCONS_00047031,TCONS_00015963,TCONS_00022318,TCONS_00039639,TCONS_00005701,TCONS_00024464,TCONS_00014566,TCONS_00023423,TCONS_00032283,TCONS_00012437,TCONS_00032287,TCONS_00032286,TCONS_00040631,TCONS_00040630,TCONS_00031586,TCONS_00022942,TCONS_00047376,TCONS_00033666,TCONS_000…	ATRBP31,AT1G65700,SKB1,AT5G64730,AT3G46210,CP29,SNRNP-G,SMB,MAC3B,AT5G67630,U2AF35B,MOS4,AT4G03120,AT5G38600,U2B'',GR-RBP3,AT2G43770,AT1G10580,AT4G25550,CP33,AT3G02710,AT3G07590,AT5G40490,AT4G02840,AT2G47640,HEN2,AT1G67210
TCONS_00000480	AT1G05750	AT1G05750.1	XLOC_000247	PDE247	3	early and DT	1	1	1e-07		TCONS_00009807,TCONS_00012437,TCONS_00034695,TCONS_00008116,TCONS_00049530,TCONS_00040631,TCONS_00040630,TCONS_00031587,TCONS_00031586,TCONS_00028364,TCONS_00045586,TCONS_00053662,TCONS_00046152,TCONS_00046153,TCONS_00044945,TCONS_00004162,TCONS_00050920,TCONS_00014566,TCONS_00027603,TCONS_00044806,TCONS_00040629	AT1G29220,AT1G65700,AT5G38600,SKB1,AT5G46840,AT3G59810,ALY4,AT5G20160,AT1G49590,ATFIB1,AT5G40490,AT3G46210,AT3G05060,AT5G67630,AT1G10580,HEN2,AT4G12600
TCONS_00000481	AT1G05750	AT1G05750.N2	XLOC_000247	PDE247	3	early and DT	1	1	1e-07		TCONS_00012437,TCONS_00040630,TCONS_00049529,TCONS_00040629,TCONS_00034695,TCONS_00040631,TCONS_00049530,TCONS_00012438,TCONS_00031586,TCONS_00028364,TCONS_00008116,TCONS_00053662,TCONS_00046152,TCONS_00044945,TCONS_00034696,TCONS_00014566,TCONS_00044806	AT1G65700,AT5G38600,SKB1,AT5G67630,AT5G20160,ATFIB1,AT3G05060,AT3G46210,AT4G12600,AT1G10580,HEN2,AT5G40490
TCONS_00000492	AT1G05805	AT1G05805.1	XLOC_000252	AT1G05805	45	early and mid maturation	1	1	1e-07		TCONS_00029728,TCONS_00025062,TCONS_00021083,TCONS_00036062,TCONS_00007361,TCONS_00029022,TCONS_00049400,TCONS_00047823,TCONS_00025061,TCONS_00012152,TCONS_00010926,TCONS_00001763,TCONS_00007362,TCONS_00004186,TCONS_00049399,TCONS_00035108,TCONS_00036149,TCONS_00042845,TCONS_00042851,TCONS_00007358,TCONS_00004172	AT4G26650,TPX2,RACK1C_AT,AT5G14610,RACK1A,BUB3.2,RACK1B_AT,SVR7,PAB8,ATSCO1,CHR17,PARP2,AT5G02490,TOPII,FIB2,AT3G11500
TCONS_00000530	AT1G06060	AT1G06060.1	XLOC_000272	AT1G06060	47	early and DT	1	0.999982	1.83248e-05		TCONS_00006523,TCONS_00048291,TCONS_00048290,TCONS_00020004,TCONS_00048292	XRN3,AT2G20560,GRP-4
TCONS_00000538	AT1G06180	AT1G06180.N2	XLOC_000280	ATMYB13	8	early and mid maturation	1	0.815373	0.184627		TCONS_00037834,TCONS_00037833,TCONS_00051263	AtRBP-DR1,BIP
TCONS_00000539	AT1G06180	AT1G06180.1	XLOC_000280	ATMYB13	8	early and mid maturation	1	0.999999	8.37751e-07		TCONS_00012152,TCONS_00025062,TCONS_00025061,TCONS_00037834,TCONS_00037833,TCONS_00021083,TCONS_00051263,TCONS_00007361,TCONS_00007362,TCONS_00004186,TCONS_00049399,TCONS_00042845,TCONS_00042851,TCONS_00007358	TPX2,AtRBP-DR1,AT5G14610,BUB3.2,PARP2,ATSCO1,CHR17,TOPII,BIP
TCONS_00000555	AT1G06310	AT1G06310.1	XLOC_000288	ACX6	17	early and mid maturation	1	1	1e-07		TCONS_00036149,TCONS_00049400,TCONS_00012152,TCONS_00007361,TCONS_00007362,TCONS_00042845,TCONS_00029728,TCONS_00025062,TCONS_00021083,TCONS_00010926,TCONS_00004186,TCONS_00029022,TCONS_00025061,TCONS_00001763,TCONS_00049399,TCONS_00042851,TCONS_00007358,TCONS_00036062,TCONS_00046416,TCONS_00047823,TCONS_00035108,TCONS_00004172,TCONS_00004173	AT4G26650,TPX2,ATRBP45A,RACK1C_AT,AT5G14610,RACK1A,BUB3.2,RACK1B_AT,PARP2,PAB8,ATSCO1,CHR17,SVR7,AT5G02490,TOPII,FIB2,AT3G11500
TCONS_00000559	AT1G06390	AT1G06390.1	XLOC_000290	SK22	17	early and mid maturation	1	1	1e-07		TCONS_00036149,TCONS_00049400,TCONS_00012152,TCONS_00007361,TCONS_00007362,TCONS_00037834,TCONS_00037833,TCONS_00029728,TCONS_00025062,TCONS_00021083,TCONS_00042845,TCONS_00010926,TCONS_00004186,TCONS_00029022,TCONS_00025061,TCONS_00001763,TCONS_00049399,TCONS_00042851,TCONS_00007358,TCONS_00036062,TCONS_00046416,TCONS_00035108,TCONS_00004172	AT4G26650,TPX2,AtRBP-DR1,ATRBP45A,RACK1C_AT,AT5G14610,RACK1A,BUB3.2,RACK1B_AT,PARP2,PAB8,ATSCO1,CHR17,SVR7,TOPII,FIB2,AT3G11500
TCONS_00000588	AT1G06630	AT1G06630.3	XLOC_000303	AT1G06630	21	mid maturation and DT	1	1	1.3329e-07		TCONS_00015312	IRE1A
TCONS_00000591	AT1G06630	AT1G06630.N7	XLOC_000303	AT1G06630	21	mid maturation and DT	1	1	1e-07		TCONS_00015312	IRE1A
TCONS_00000592	AT1G06640	AT1G06640.3	XLOC_000304	AT1G06640	11	mid maturation	1	0.999995	5.12476e-06		TCONS_00052509	AT5G55550
TCONS_00000593	AT1G06640	AT1G06640.2	XLOC_000304	AT1G06640	11	mid maturation	1	0.999998	1.66758e-06		TCONS_00052509	AT5G55550
TCONS_00000594	AT1G06640	AT1G06640.1	XLOC_000304	AT1G06640	44	mid maturation	1	1	1e-07		TCONS_00052509	AT5G55550
TCONS_00000596	AT1G06650	AT1G06650.N5	XLOC_000305	AT1G06650	1	mid maturation and DT	1	1	1e-07		TCONS_00009111,TCONS_00029157,TCONS_00014434,TCONS_00014436,TCONS_00014437,TCONS_00014430,TCONS_00018920,TCONS_00014432,TCONS_00050692,TCONS_00014429,TCONS_00040502,TCONS_00050691,TCONS_00018919,TCONS_00018921	AT2G05580,AT1G20880,AT5G35660,CFIM-25,HSP70
TCONS_00000598	AT1G06650	AT1G06650.N3	XLOC_000305	AT1G06650	13	mid maturation and DT	1	0.999996	4.07793e-06		TCONS_00009111,TCONS_00029157,TCONS_00014434,TCONS_00014436,TCONS_00014437,TCONS_00014430,TCONS_00018920,TCONS_00014432,TCONS_00050692,TCONS_00014429,TCONS_00040502,TCONS_00050691,TCONS_00018919,TCONS_00018921	AT2G05580,AT1G20880,AT5G35660,CFIM-25,HSP70
TCONS_00000599	AT1G06645	AT1G06645.1	XLOC_000305	AT1G06645	13	mid maturation and DT	1	1	1e-07		TCONS_00009111,TCONS_00029157,TCONS_00014434,TCONS_00014436,TCONS_00014437,TCONS_00014430,TCONS_00018920,TCONS_00014432,TCONS_00050692,TCONS_00014429,TCONS_00040502,TCONS_00050691,TCONS_00018919,TCONS_00018921	AT2G05580,AT1G20880,AT5G35660,CFIM-25,HSP70
TCONS_00000604	AT1G06670	AT1G06670.N2	XLOC_000306	NIH	26	early and mid maturation	1	1	1e-07		TCONS_00036149,TCONS_00049400,TCONS_00012152,TCONS_00007361,TCONS_00007362,TCONS_00037834,TCONS_00037833,TCONS_00029728,TCONS_00025062,TCONS_00021083,TCONS_00042845,TCONS_00010926,TCONS_00004186,TCONS_00029022,TCONS_00025061,TCONS_00001763,TCONS_00049399,TCONS_00042851,TCONS_00007358,TCONS_00036062,TCONS_00046416,TCONS_00035108,TCONS_00004172	AT4G26650,TPX2,AtRBP-DR1,ATRBP45A,RACK1C_AT,AT5G14610,RACK1A,BUB3.2,RACK1B_AT,PARP2,PAB8,ATSCO1,CHR17,SVR7,TOPII,FIB2,AT3G11500
TCONS_00000605	AT1G06670	AT1G06670.N3	XLOC_000306	NIH	26	early and mid maturation	1	1	1e-07		TCONS_00036149,TCONS_00049400,TCONS_00012152,TCONS_00007361,TCONS_00007362,TCONS_00037834,TCONS_00037833,TCONS_00029728,TCONS_00025062,TCONS_00021083,TCONS_00042845,TCONS_00010926,TCONS_00004186,TCONS_00029022,TCONS_00025061,TCONS_00001763,TCONS_00049399,TCONS_00042851,TCONS_00007358,TCONS_00036062,TCONS_00046416,TCONS_00035108,TCONS_00004172	AT4G26650,TPX2,AtRBP-DR1,ATRBP45A,RACK1C_AT,AT5G14610,RACK1A,BUB3.2,RACK1B_AT,PARP2,PAB8,ATSCO1,CHR17,SVR7,TOPII,FIB2,AT3G11500
TCONS_00000609	AT1G06730	AT1G06730.N2	XLOC_000307	AT1G06730	0	early	1	1	1e-07		TCONS_00029728,TCONS_00036149,TCONS_00021083,TCONS_00046416,TCONS_00007361,TCONS_00029022,TCONS_00049400,TCONS_00025061,TCONS_00010926,TCONS_00001763,TCONS_00004186,TCONS_00042845,TCONS_00042851,TCONS_00004172,TCONS_00004173	AT4G26650,TPX2,ATRBP45A,RACK1C_AT,AT5G14610,RACK1A,BUB3.2,RACK1B_AT,PARP2,PAB8,CHR17,TOPII,AT3G11500
TCONS_00000617	AT1G06790	AT1G06790.N3	XLOC_000310	AT1G06790	0	early	-1	0.0877117	0.912288		TCONS_00029728,TCONS_00036149,TCONS_00021083,TCONS_00046416,TCONS_00001763,TCONS_00029022,TCONS_00049400,TCONS_00047823,TCONS_00025061,TCONS_00012152,TCONS_00010926,TCONS_00007361,TCONS_00007362,TCONS_00004186,TCONS_00049399,TCONS_00025062,TCONS_00042845,TCONS_00042851,TCONS_00007358,TCONS_00004172,TCONS_00004173	AT4G26650,TPX2,ATRBP45A,RACK1C_AT,AT5G14610,RACK1A,BUB3.2,RACK1B_AT,PARP2,PAB8,ATSCO1,CHR17,AT5G02490,TOPII,AT3G11500
TCONS_00000618	AT1G06790	AT1G06790.1	XLOC_000310	AT1G06790	0	early	1	0.999988	1.16571e-05		TCONS_00029728,TCONS_00036149,TCONS_00021083,TCONS_00046416,TCONS_00001763,TCONS_00029022,TCONS_00049400,TCONS_00047823,TCONS_00025061,TCONS_00012152,TCONS_00010926,TCONS_00007361,TCONS_00007362,TCONS_00004186,TCONS_00049399,TCONS_00025062,TCONS_00042845,TCONS_00042851,TCONS_00007358,TCONS_00004172,TCONS_00004173	AT4G26650,TPX2,ATRBP45A,RACK1C_AT,AT5G14610,RACK1A,BUB3.2,RACK1B_AT,PARP2,PAB8,ATSCO1,CHR17,AT5G02490,TOPII,AT3G11500
TCONS_00000622	AT1G06850	AT1G06850.1	XLOC_000312	AtbZIP52	8	early and mid maturation	1	0.999999	7.38888e-07		TCONS_00021610,TCONS_00037834,TCONS_00037833,TCONS_00051263	PAB7,AtRBP-DR1,BIP
TCONS_00000647	AT1G07119	AT1G07119.1	XLOC_000325	AT1G07119	31	early and DT	-1	1.37437e-06	0.999999		TCONS_00009807,TCONS_00046919,TCONS_00049822,TCONS_00020688,TCONS_00053285,TCONS_00027603,TCONS_00040630,TCONS_00000038,TCONS_00031586,TCONS_00045586,TCONS_00018120,TCONS_00005133,TCONS_00004162,TCONS_00050920,TCONS_00014566,TCONS_00040631	AT5G59950,AT1G60650,AT1G29220,SKB1,AT5G46840,AT3G59810,ALY4,AT1G49590,AT5G23590,AT2G45030,ATSC35,AT3G46210,AT1G01350,HEN2,AT2G27285
TCONS_00000649	AT1G07119	AT1G07119.N5	XLOC_000325	AT1G07119	15	early and DT	1	0.977204	0.0227962		TCONS_00042407,TCONS_00049822,TCONS_00000038	AT5G09390,AT5G23590,AT1G01350
TCONS_00000657	AT1G07210	AT1G07210.1	XLOC_000330	AT1G07210	43	early	1	0.999998	1.70509e-06		TCONS_00046015,TCONS_00022567,TCONS_00047824,TCONS_00027667,TCONS_00047825,TCONS_00001431,TCONS_00024518,TCONS_00003948,TCONS_00050113,TCONS_00015962,TCONS_00053171,TCONS_00029294,TCONS_00050112,TCONS_00050115,TCONS_00008021	G3,AT5G63120,AT3G18790,At-SCL30A,U2A',TIF3I1,ATRBP47C,AT1G14650,ATPABN1,SNRNP-G,emb1138,HSP70-1
TCONS_00000658	AT1G07240	AT1G07240.1	XLOC_000331	UGT71C5	5	mid maturation and DT	1	1	1e-07		TCONS_00015197	GR-RBP1
TCONS_00000659	AT1G07250	AT1G07250.1	XLOC_000332	UGT71C4	33	early and DT	1	1	1e-07		TCONS_00024627,TCONS_00042152,TCONS_00037877,TCONS_00046919	AT5G59950,ATPRP40C,AT5G06420,STA1
TCONS_00000665	AT1G07320	AT1G07320.1	XLOC_000334	RPL4	0	early	1	0.999998	1.96224e-06		TCONS_00036062,TCONS_00027667,TCONS_00018414,TCONS_00024518,TCONS_00010616,TCONS_00010617,TCONS_00050113,TCONS_00050112,TCONS_00029294,TCONS_00035108,TCONS_00050115,TCONS_00008021	G3,AT3G18790,U1A,At-SCL30A,SVR7,FIB2,U2A',emb1138,PTB3
TCONS_00000670	AT1G07370	AT1G07370.1	XLOC_000337	PCNA1	26	early and mid maturation	1	0.999999	5.99072e-07		TCONS_00029728,TCONS_00036149,TCONS_00021083,TCONS_00046416,TCONS_00001763,TCONS_00029022,TCONS_00049400,TCONS_00047823,TCONS_00025061,TCONS_00012152,TCONS_00010926,TCONS_00007361,TCONS_00007362,TCONS_00004186,TCONS_00049399,TCONS_00025062,TCONS_00042845,TCONS_00042851,TCONS_00007358,TCONS_00004172,TCONS_00004173	AT4G26650,TPX2,ATRBP45A,RACK1C_AT,AT5G14610,RACK1A,BUB3.2,RACK1B_AT,PARP2,PAB8,ATSCO1,CHR17,AT5G02490,TOPII,AT3G11500
TCONS_00000675	AT1G07410	AT1G07410.1	XLOC_000340	RAB-A2B	44	mid maturation	1	0.999993	7.01729e-06		TCONS_00052509	AT5G55550
TCONS_00000678	AT1G07420	AT1G07420.N5	XLOC_000341	ATSMO2	4	mid maturation and DT	-1	0.162644	0.837356		TCONS_00040565,TCONS_00052509	AT5G55550,AT4G30460
TCONS_00000684	AT1G07420	AT1G07420.N9	XLOC_000341	ATSMO2	4	mid maturation and DT	-1	0.0106432	0.989357		TCONS_00040565,TCONS_00052509	AT5G55550,AT4G30460
TCONS_00000716	AT1G07790	AT1G07790.1	XLOC_000358	HTB1	0	early	1	0.999272	0.000728495		TCONS_00029728,TCONS_00025062,TCONS_00021083,TCONS_00047823,TCONS_00025061,TCONS_00010926,TCONS_00007361,TCONS_00004186,TCONS_00042845,TCONS_00042851,TCONS_00004172	TPX2,RACK1C_AT,AT5G14610,BUB3.2,RACK1B_AT,PARP2,PAB8,AT5G02490,TOPII
TCONS_00000720	AT1G07830	AT1G07830.N2	XLOC_000362	AT1G07830	16	early	1	0.989822	0.0101777		TCONS_00040030,TCONS_00021288,TCONS_00039642,TCONS_00039640,TCONS_00039641,TCONS_00022567,TCONS_00003948,TCONS_00033698,TCONS_00036052,TCONS_00047031,TCONS_00039639,TCONS_00016017,TCONS_00022318,TCONS_00015963,TCONS_00015962,TCONS_00005701,TCONS_00053171,TCONS_00023423,TCONS_00032283,TCONS_00026922,TCONS_00032287,TCONS_00032286,TCONS_00001431,TCONS_00002017,TCONS_00022942,TCONS_00047376,TCONS_000…	ATRBP31,AT4G14342,AT5G64730,CP29,ATRBP47C,SNRNP-G,SMB,MAC3B,U2AF35B,HSP70-1,MOS4,AT1G14650,U2B'',AT1G20580,ATPABN1,GR-RBP3,AT2G17530,RSZ22a,TIF3I1,AT3G02710,AT4G25550,CP33,AT2G43770,AT5G44500,AT5G63120,AT3G07590,AT4G03120,AT4G02840,AT2G47640,AT1G67210
TCONS_00000742	AT1G07920	AT1G07920.1	XLOC_000369	AT1G07920	0	early	1	1	1e-07		TCONS_00029294,TCONS_00046015,TCONS_00046416,TCONS_00008021	U2A',ATPABN1,ATRBP45A,At-SCL30A
TCONS_00000753	AT1G07985	AT1G07985.1	XLOC_000371	AT1G07985	1	mid maturation and DT	1	0.996754	0.00324608		TCONS_00009111,TCONS_00029157,TCONS_00014434,TCONS_00014436,TCONS_00014437,TCONS_00014430,TCONS_00018920,TCONS_00014432,TCONS_00050692,TCONS_00014429,TCONS_00040502,TCONS_00050691,TCONS_00018919,TCONS_00018921	AT2G05580,AT1G20880,AT5G35660,CFIM-25,HSP70
TCONS_00000780	AT1G08340	AT1G08340.1	XLOC_000384	AT1G08340	24	mid maturation and DT	1	1	1e-07		TCONS_00052509	AT5G55550
TCONS_00000781	AT1G08360	AT1G08360.1	XLOC_000385	AT1G08360	17	early and mid maturation	1	0.999983	1.65869e-05		TCONS_00029728,TCONS_00036149,TCONS_00049400,TCONS_00007361,TCONS_00029022,TCONS_00046416,TCONS_00012152,TCONS_00010926,TCONS_00001763,TCONS_00007362,TCONS_00049399,TCONS_00007358,TCONS_00004172,TCONS_00004173	AT4G26650,TPX2,ATRBP45A,RACK1C_AT,RACK1A,RACK1B_AT,PAB8,ATSCO1,CHR17,AT3G11500
TCONS_00000784	AT1G08390	AT1G08390.1	XLOC_000387	AT1G08390	43	early	1	0.998661	0.0013388		TCONS_00021288,TCONS_00039642,TCONS_00039640,TCONS_00039641,TCONS_00010617,TCONS_00033698,TCONS_00036052,TCONS_00047031,TCONS_00018414,TCONS_00045354,TCONS_00010616,TCONS_00016017,TCONS_00022318,TCONS_00015963,TCONS_00039638,TCONS_00005701,TCONS_00039639,TCONS_00032283,TCONS_00032287,TCONS_00032286,TCONS_00007357,TCONS_00022942,TCONS_00015318,TCONS_00033666,TCONS_00033667,TCONS_00018423,TCONS_000…	TPX2,AT2G43770,AT4G14342,MAC3B,U1A,AT5G44500,AT4G02840,AT2G47640,SMB,GR-RBP3,AT4G03120,AT4G25550,CP29,AT2G17530,RSZ22a,AT3G02710,SNRNP-G,U2B'',PTB3,AT1G67210,AT1G20580
TCONS_00000786	AT1G08410	AT1G08410.1	XLOC_000388	AT1G08410	3	early and DT	1	1	1e-07		TCONS_00009807,TCONS_00046919,TCONS_00020688,TCONS_00051336,TCONS_00027603,TCONS_00040630,TCONS_00031587,TCONS_00031586,TCONS_00037877,TCONS_00045586,TCONS_00018120,TCONS_00046153,TCONS_00005133,TCONS_00004162,TCONS_00050920,TCONS_00014566,TCONS_00040631	AT5G59950,AT1G60650,AT1G29220,ATFIB1,SKB1,AT5G46840,AT3G59810,ALY4,AT1G49590,U2AF35B,AT2G45030,STA1,AT3G46210,HEN2,AT2G27285
TCONS_00000799	AT1G08540	AT1G08540.1	XLOC_000398	SIGB	0	early	1	1	1e-07		TCONS_00036149,TCONS_00049400,TCONS_00012152,TCONS_00007361,TCONS_00007362,TCONS_00037834,TCONS_00037833,TCONS_00029728,TCONS_00025062,TCONS_00021083,TCONS_00042845,TCONS_00010926,TCONS_00004186,TCONS_00029022,TCONS_00025061,TCONS_00001763,TCONS_00049399,TCONS_00042851,TCONS_00007358,TCONS_00036062,TCONS_00046416,TCONS_00035108,TCONS_00004172	AT4G26650,TPX2,AtRBP-DR1,ATRBP45A,RACK1C_AT,AT5G14610,RACK1A,BUB3.2,RACK1B_AT,PARP2,PAB8,ATSCO1,CHR17,SVR7,TOPII,FIB2,AT3G11500
TCONS_00000810	AT1G08570	AT1G08570.4	XLOC_000400	ACHT4	9	DT	1	0.997835	0.00216461		TCONS_00048291,TCONS_00048290,TCONS_00020004,TCONS_00048292	AT2G20560,GRP-4
TCONS_00000868	AT1G08930	AT1G08930.1	XLOC_000421	ERD6	10	early	1	1	1e-07		TCONS_00029578,TCONS_00048293	PAB6,GRP18
TCONS_00000891	AT1G09180	AT1G09180.1	XLOC_000438	ATSARA1A	45	early and mid maturation	1	0.999981	1.87729e-05		TCONS_00029728,TCONS_00025062,TCONS_00021083,TCONS_00036062,TCONS_00007361,TCONS_00029022,TCONS_00049400,TCONS_00047823,TCONS_00025061,TCONS_00012152,TCONS_00010926,TCONS_00001763,TCONS_00007362,TCONS_00004186,TCONS_00049399,TCONS_00035108,TCONS_00036149,TCONS_00042845,TCONS_00042851,TCONS_00007358,TCONS_00004172	AT4G26650,TPX2,RACK1C_AT,AT5G14610,RACK1A,BUB3.2,RACK1B_AT,SVR7,PAB8,ATSCO1,CHR17,PARP2,AT5G02490,TOPII,FIB2,AT3G11500
TCONS_00000903	AT1G09340	AT1G09340.1	XLOC_000445	CSP41B	17	early and mid maturation	1	1	1e-07		TCONS_00036149,TCONS_00049400,TCONS_00012152,TCONS_00007361,TCONS_00007362,TCONS_00042845,TCONS_00037833,TCONS_00029728,TCONS_00025062,TCONS_00021083,TCONS_00037834,TCONS_00010926,TCONS_00004186,TCONS_00029022,TCONS_00025061,TCONS_00001763,TCONS_00049399,TCONS_00042851,TCONS_00007358,TCONS_00047823,TCONS_00004172,TCONS_00004173	AT4G26650,TPX2,AtRBP-DR1,RACK1C_AT,AT5G14610,RACK1A,BUB3.2,RACK1B_AT,PARP2,PAB8,ATSCO1,CHR17,AT5G02490,TOPII,AT3G11500
TCONS_00000904	AT1G09340	AT1G09340.N2	XLOC_000445	CSP41B	17	early and mid maturation	1	1	3.92372e-07		TCONS_00036149,TCONS_00049400,TCONS_00012152,TCONS_00007361,TCONS_00007362,TCONS_00042845,TCONS_00037833,TCONS_00029728,TCONS_00025062,TCONS_00021083,TCONS_00037834,TCONS_00010926,TCONS_00004186,TCONS_00029022,TCONS_00025061,TCONS_00001763,TCONS_00049399,TCONS_00042851,TCONS_00007358,TCONS_00047823,TCONS_00004172,TCONS_00004173	AT4G26650,TPX2,AtRBP-DR1,RACK1C_AT,AT5G14610,RACK1A,BUB3.2,RACK1B_AT,PARP2,PAB8,ATSCO1,CHR17,AT5G02490,TOPII,AT3G11500
TCONS_00000912	AT1G09450	AT1G09450.1	XLOC_000453	AT1G09450	26	early and mid maturation	1	1	1e-07		TCONS_00025062,TCONS_00047823	AT5G02490,TOPII
TCONS_00000931	AT1G09640	AT1G09640.1	XLOC_000466	AT1G09640	0	early	1	1	1e-07		TCONS_00029728,TCONS_00036149,TCONS_00049400,TCONS_00007361,TCONS_00029022,TCONS_00046416,TCONS_00012152,TCONS_00010926,TCONS_00001763,TCONS_00007362,TCONS_00049399,TCONS_00007358,TCONS_00004172,TCONS_00004173	AT4G26650,TPX2,ATRBP45A,RACK1C_AT,RACK1A,RACK1B_AT,PAB8,ATSCO1,CHR17,AT3G11500
TCONS_00000935	AT1G09665	AT1G09665.N2	XLOC_000469	AT1G09665	27	mid maturation and DT	1	0.998536	0.0014637		TCONS_00009111,TCONS_00029157,TCONS_00015197,TCONS_00014434,TCONS_00014436,TCONS_00014437,TCONS_00014430,TCONS_00018920,TCONS_00014432,TCONS_00050692,TCONS_00014429,TCONS_00040502,TCONS_00050691,TCONS_00018919,TCONS_00018921	AT2G05580,GR-RBP1,AT5G35660,HSP70,AT1G20880,CFIM-25
TCONS_00000936	AT1G09665	AT1G09665.1	XLOC_000469	AT1G09665	27	mid maturation and DT	1	0.999974	2.58511e-05		TCONS_00009111,TCONS_00029157,TCONS_00015197,TCONS_00014434,TCONS_00014436,TCONS_00014437,TCONS_00014430,TCONS_00018920,TCONS_00014432,TCONS_00050692,TCONS_00014429,TCONS_00040502,TCONS_00050691,TCONS_00018919,TCONS_00018921	AT2G05580,GR-RBP1,AT5G35660,HSP70,AT1G20880,CFIM-25
TCONS_00000940	AT1G09750	AT1G09750.1	XLOC_000472	AT1G09750	6	early and mid maturation	1	1	1e-07		TCONS_00025062,TCONS_00021083,TCONS_00042845,TCONS_00042851,TCONS_00025061,TCONS_00051263,TCONS_00012152,TCONS_00007361,TCONS_00007362,TCONS_00004186,TCONS_00049399,TCONS_00037834,TCONS_00037833,TCONS_00007358	TPX2,AtRBP-DR1,AT5G14610,BUB3.2,PARP2,ATSCO1,CHR17,TOPII,BIP
TCONS_00000944	AT1G09812	AT1G09812.1	XLOC_000476	AT1G09812	49	early and mid maturation	1	0.997895	0.00210461		TCONS_00037169	AT4G36230
TCONS_00000946	AT1G09850	AT1G09850.1	XLOC_000478	XBCP3	10	early	1	1	1e-07		TCONS_00029578,TCONS_00048293	PAB6,GRP18
TCONS_00000948	AT1G09900	AT1G09900.1	XLOC_000480	AT1G09900	16	early	1	1	1e-07		TCONS_00040629,TCONS_00026922,TCONS_00040030,TCONS_00021288,TCONS_00039640,TCONS_00039641,TCONS_00033698,TCONS_00036052,TCONS_00047031,TCONS_00015963,TCONS_00022318,TCONS_00039639,TCONS_00005701,TCONS_00024464,TCONS_00014566,TCONS_00023423,TCONS_00032283,TCONS_00012437,TCONS_00032287,TCONS_00032286,TCONS_00040631,TCONS_00040630,TCONS_00031586,TCONS_00022942,TCONS_00047376,TCONS_00033666,TCONS_000…	ATRBP31,AT1G65700,SKB1,AT5G64730,AT3G46210,CP29,SNRNP-G,SMB,MAC3B,AT5G67630,U2AF35B,MOS4,AT4G03120,AT5G38600,U2B'',GR-RBP3,AT2G43770,AT1G10580,AT4G25550,CP33,AT3G02710,AT3G07590,AT5G40490,AT4G02840,AT2G47640,HEN2,AT1G67210
TCONS_00000951	AT1G09970	AT1G09970.2	XLOC_000482	LRR XI-23	5	mid maturation and DT	1	1	1e-07		TCONS_00009111,TCONS_00029157,TCONS_00014434,TCONS_00014436,TCONS_00014437,TCONS_00014430,TCONS_00018920,TCONS_00014432,TCONS_00050692,TCONS_00014429,TCONS_00040502,TCONS_00050691,TCONS_00018919,TCONS_00018921	AT2G05580,AT1G20880,AT5G35660,CFIM-25,HSP70
TCONS_00000955	AT1G10060	AT1G10060.1	XLOC_000486	BCAT-1	17	early and mid maturation	1	0.999985	1.52181e-05		TCONS_00029728,TCONS_00021083,TCONS_00037834,TCONS_00046416,TCONS_00037833,TCONS_00025061,TCONS_00012152,TCONS_00010926,TCONS_00007361,TCONS_00007362,TCONS_00004186,TCONS_00049399,TCONS_00042845,TCONS_00042851,TCONS_00007358,TCONS_00004172,TCONS_00004173	TPX2,AtRBP-DR1,ATRBP45A,RACK1C_AT,AT5G14610,BUB3.2,RACK1B_AT,PARP2,PAB8,ATSCO1,CHR17,TOPII
TCONS_00000956	AT1G10060	AT1G10060.2	XLOC_000486	BCAT-1	17	early and mid maturation	1	1	1e-07		TCONS_00029728,TCONS_00021083,TCONS_00037834,TCONS_00046416,TCONS_00037833,TCONS_00025061,TCONS_00012152,TCONS_00010926,TCONS_00007361,TCONS_00007362,TCONS_00004186,TCONS_00049399,TCONS_00042845,TCONS_00042851,TCONS_00007358,TCONS_00004172,TCONS_00004173	TPX2,AtRBP-DR1,ATRBP45A,RACK1C_AT,AT5G14610,BUB3.2,RACK1B_AT,PARP2,PAB8,ATSCO1,CHR17,TOPII
TCONS_00000957	AT1G10060	AT1G10060.N4	XLOC_000486	BCAT-1	17	early and mid maturation	1	0.999996	4.03789e-06		TCONS_00029728,TCONS_00021083,TCONS_00037834,TCONS_00046416,TCONS_00037833,TCONS_00025061,TCONS_00012152,TCONS_00010926,TCONS_00007361,TCONS_00007362,TCONS_00004186,TCONS_00049399,TCONS_00042845,TCONS_00042851,TCONS_00007358,TCONS_00004172,TCONS_00004173	TPX2,AtRBP-DR1,ATRBP45A,RACK1C_AT,AT5G14610,BUB3.2,RACK1B_AT,PARP2,PAB8,ATSCO1,CHR17,TOPII
TCONS_00000961	AT1G10070	AT1G10070.3	XLOC_000487	BCAT-2	29	mid maturation and DT	1	0.999999	9.93444e-07		TCONS_00050691,TCONS_00050692,TCONS_00015197	GR-RBP1,AT5G35660
TCONS_00000963	AT1G10070	AT1G10070.N4	XLOC_000487	BCAT-2	27	mid maturation and DT	1	0.999999	6.86301e-07		TCONS_00009111,TCONS_00029157,TCONS_00015197,TCONS_00014434,TCONS_00014436,TCONS_00014437,TCONS_00014430,TCONS_00018920,TCONS_00014432,TCONS_00050692,TCONS_00014429,TCONS_00040502,TCONS_00050691,TCONS_00018919,TCONS_00018921	AT2G05580,GR-RBP1,AT5G35660,HSP70,AT1G20880,CFIM-25
TCONS_00000964	AT1G10110	AT1G10110.1	XLOC_000488	AT1G10110	31	early and DT	1	1	4.43269e-07		TCONS_00009807,TCONS_00046919,TCONS_00042152,TCONS_00020688,TCONS_00027603,TCONS_00040630,TCONS_00031586,TCONS_00040631,TCONS_00037877,TCONS_00051336,TCONS_00004162,TCONS_00005133,TCONS_00024627,TCONS_00050920,TCONS_00014566,TCONS_00045586	AT5G59950,ATPRP40C,AT1G60650,AT5G06420,AT1G29220,STA1,SKB1,AT5G46840,AT3G59810,ALY4,U2AF35B,AT1G49590,AT3G46210,HEN2,AT2G27285
TCONS_00000975	AT1G10230	AT1G10230.1	XLOC_000494	ASK18	0	early	1	0.999991	8.58231e-06		TCONS_00029728,TCONS_00036149,TCONS_00049400,TCONS_00007361,TCONS_00029022,TCONS_00046416,TCONS_00012152,TCONS_00010926,TCONS_00001763,TCONS_00007362,TCONS_00049399,TCONS_00007358,TCONS_00004172,TCONS_00004173	AT4G26650,TPX2,ATRBP45A,RACK1C_AT,RACK1A,RACK1B_AT,PAB8,ATSCO1,CHR17,AT3G11500
TCONS_00000977	AT1G10290	AT1G10290.1	XLOC_000496	ADL6	0	early	1	1	1e-07		TCONS_00036149,TCONS_00007361,TCONS_00036062,TCONS_00027667,TCONS_00029022,TCONS_00018414,TCONS_00049400,TCONS_00025062,TCONS_00010616,TCONS_00010617,TCONS_00001763,TCONS_00007362,TCONS_00049399,TCONS_00050112,TCONS_00050113,TCONS_00035108,TCONS_00012152,TCONS_00007358,TCONS_00050115	AT4G26650,TPX2,G3,TOPII,U1A,RACK1A,SVR7,FIB2,ATSCO1,CHR17,PTB3,emb1138,AT3G11500
TCONS_00000986	AT1G10490	AT1G10490.N2	XLOC_000505	AT1G10490	3	early and DT	1	1	1e-07		TCONS_00049529,TCONS_00040630,TCONS_00034696,TCONS_00018120,TCONS_00034695,TCONS_00040631,TCONS_00049530,TCONS_00031587,TCONS_00031586,TCONS_00010927,TCONS_00012438,TCONS_00046152,TCONS_00046153,TCONS_00014566	AT1G65700,AT2G45030,SKB1,AT5G20160,HEN2,ATFIB1,AT3G46210,AT4G12600,AT1G48650
TCONS_00000989	AT1G10510	AT1G10510.N2	XLOC_000506	emb2004	16	early	1	0.999868	0.000131701		TCONS_00040030,TCONS_00021288,TCONS_00039642,TCONS_00039640,TCONS_00039641,TCONS_00022567,TCONS_00003948,TCONS_00033698,TCONS_00036052,TCONS_00047031,TCONS_00039639,TCONS_00016017,TCONS_00022318,TCONS_00015963,TCONS_00015962,TCONS_00005701,TCONS_00053171,TCONS_00023423,TCONS_00032283,TCONS_00026922,TCONS_00032287,TCONS_00032286,TCONS_00001431,TCONS_00002017,TCONS_00022942,TCONS_00047376,TCONS_000…	ATRBP31,AT4G14342,AT5G64730,CP29,ATRBP47C,SNRNP-G,SMB,MAC3B,U2AF35B,HSP70-1,MOS4,AT1G14650,U2B'',AT1G20580,ATPABN1,GR-RBP3,AT2G17530,RSZ22a,TIF3I1,AT3G02710,AT4G25550,CP33,AT2G43770,AT5G44500,AT5G63120,AT3G07590,AT4G03120,AT4G02840,AT2G47640,AT1G67210
TCONS_00000993	AT1G10522	AT1G10522.2	XLOC_000508	AT1G10522	16	early	1	0.996558	0.00344232		TCONS_00040629,TCONS_00026922,TCONS_00040030,TCONS_00021288,TCONS_00039640,TCONS_00039641,TCONS_00033698,TCONS_00036052,TCONS_00047031,TCONS_00015963,TCONS_00022318,TCONS_00039639,TCONS_00005701,TCONS_00024464,TCONS_00014566,TCONS_00023423,TCONS_00032283,TCONS_00012437,TCONS_00032287,TCONS_00032286,TCONS_00040631,TCONS_00040630,TCONS_00031586,TCONS_00022942,TCONS_00047376,TCONS_00033666,TCONS_000…	ATRBP31,AT1G65700,SKB1,AT5G64730,AT3G46210,CP29,SNRNP-G,SMB,MAC3B,AT5G67630,U2AF35B,MOS4,AT5G40490,AT5G38600,U2B'',GR-RBP3,AT3G02710,AT1G10580,AT4G25550,CP33,AT2G43770,AT3G07590,AT4G03120,AT4G02840,AT2G47640,HEN2,AT1G67210
TCONS_00000994	AT1G10522	AT1G10522.N3	XLOC_000508	AT1G10522	16	early	1	0.998809	0.0011906		TCONS_00040629,TCONS_00026922,TCONS_00040030,TCONS_00021288,TCONS_00039640,TCONS_00039641,TCONS_00033698,TCONS_00036052,TCONS_00047031,TCONS_00015963,TCONS_00022318,TCONS_00039639,TCONS_00005701,TCONS_00024464,TCONS_00014566,TCONS_00023423,TCONS_00032283,TCONS_00012437,TCONS_00032287,TCONS_00032286,TCONS_00040631,TCONS_00040630,TCONS_00031586,TCONS_00022942,TCONS_00047376,TCONS_00033666,TCONS_000…	ATRBP31,AT1G65700,SKB1,AT5G64730,AT3G46210,CP29,SNRNP-G,SMB,MAC3B,AT5G67630,U2AF35B,MOS4,AT5G40490,AT5G38600,U2B'',GR-RBP3,AT3G02710,AT1G10580,AT4G25550,CP33,AT2G43770,AT3G07590,AT4G03120,AT4G02840,AT2G47640,HEN2,AT1G67210
TCONS_00000995	AT1G10522	AT1G10522.1	XLOC_000508	AT1G10522	16	early	1	0.997291	0.00270899		TCONS_00040030,TCONS_00021288,TCONS_00039642,TCONS_00039640,TCONS_00039641,TCONS_00022567,TCONS_00003948,TCONS_00033698,TCONS_00036052,TCONS_00047031,TCONS_00039639,TCONS_00016017,TCONS_00022318,TCONS_00015963,TCONS_00015962,TCONS_00005701,TCONS_00053171,TCONS_00023423,TCONS_00032283,TCONS_00026922,TCONS_00032287,TCONS_00032286,TCONS_00001431,TCONS_00002017,TCONS_00022942,TCONS_00047376,TCONS_000…	ATRBP31,AT4G14342,AT5G64730,CP29,ATRBP47C,SNRNP-G,SMB,MAC3B,U2AF35B,HSP70-1,MOS4,AT1G14650,U2B'',AT1G20580,ATPABN1,GR-RBP3,AT2G17530,RSZ22a,TIF3I1,AT3G02710,AT4G25550,CP33,AT2G43770,AT5G44500,AT5G63120,AT3G07590,AT4G03120,AT4G02840,AT2G47640,AT1G67210
TCONS_00001013	AT1G10657	AT1G10657.3	XLOC_000515	AT1G10657	6	early and mid maturation	1	0.8512	0.1488		TCONS_00029728,TCONS_00025062,TCONS_00021083,TCONS_00036062,TCONS_00007361,TCONS_00029022,TCONS_00049400,TCONS_00047823,TCONS_00025061,TCONS_00012152,TCONS_00010926,TCONS_00001763,TCONS_00007362,TCONS_00004186,TCONS_00049399,TCONS_00035108,TCONS_00036149,TCONS_00042845,TCONS_00042851,TCONS_00007358,TCONS_00004172	AT4G26650,TPX2,RACK1C_AT,AT5G14610,RACK1A,BUB3.2,RACK1B_AT,SVR7,PAB8,ATSCO1,CHR17,PARP2,AT5G02490,TOPII,FIB2,AT3G11500
TCONS_00001014	AT1G10657	AT1G10657.1	XLOC_000515	AT1G10657	45	early and mid maturation	1	0.945399	0.0546014		TCONS_00029728,TCONS_00025062,TCONS_00021083,TCONS_00036062,TCONS_00007361,TCONS_00029022,TCONS_00049400,TCONS_00047823,TCONS_00025061,TCONS_00012152,TCONS_00010926,TCONS_00001763,TCONS_00007362,TCONS_00004186,TCONS_00049399,TCONS_00035108,TCONS_00036149,TCONS_00042845,TCONS_00042851,TCONS_00007358,TCONS_00004172	AT4G26650,TPX2,RACK1C_AT,AT5G14610,RACK1A,BUB3.2,RACK1B_AT,SVR7,PAB8,ATSCO1,CHR17,PARP2,AT5G02490,TOPII,FIB2,AT3G11500
TCONS_00001016	AT1G10657	AT1G10657.2	XLOC_000515	AT1G10657	45	early and mid maturation	1	0.887069	0.112931		TCONS_00029728,TCONS_00025062,TCONS_00021083,TCONS_00036062,TCONS_00007361,TCONS_00029022,TCONS_00049400,TCONS_00047823,TCONS_00025061,TCONS_00012152,TCONS_00010926,TCONS_00001763,TCONS_00007362,TCONS_00004186,TCONS_00049399,TCONS_00035108,TCONS_00036149,TCONS_00042845,TCONS_00042851,TCONS_00007358,TCONS_00004172	AT4G26650,TPX2,RACK1C_AT,AT5G14610,RACK1A,BUB3.2,RACK1B_AT,SVR7,PAB8,ATSCO1,CHR17,PARP2,AT5G02490,TOPII,FIB2,AT3G11500
TCONS_00001022	AT1G10670	AT1G10670.3	XLOC_000517	ACLA-1	35	early and mid maturation	1	1	1e-07		TCONS_00036149,TCONS_00049400,TCONS_00012152,TCONS_00007361,TCONS_00007362,TCONS_00042845,TCONS_00037833,TCONS_00029728,TCONS_00025062,TCONS_00021083,TCONS_00037834,TCONS_00010926,TCONS_00004186,TCONS_00029022,TCONS_00025061,TCONS_00001763,TCONS_00049399,TCONS_00042851,TCONS_00007358,TCONS_00047823,TCONS_00004172,TCONS_00004173	AT4G26650,TPX2,AtRBP-DR1,RACK1C_AT,AT5G14610,RACK1A,BUB3.2,RACK1B_AT,PARP2,PAB8,ATSCO1,CHR17,AT5G02490,TOPII,AT3G11500
TCONS_00001023	AT1G10670	AT1G10670.4	XLOC_000517	ACLA-1	35	early and mid maturation	1	1	1e-07		TCONS_00036149,TCONS_00049400,TCONS_00012152,TCONS_00007361,TCONS_00007362,TCONS_00042845,TCONS_00037833,TCONS_00029728,TCONS_00025062,TCONS_00021083,TCONS_00037834,TCONS_00010926,TCONS_00004186,TCONS_00029022,TCONS_00025061,TCONS_00001763,TCONS_00049399,TCONS_00042851,TCONS_00007358,TCONS_00047823,TCONS_00004172,TCONS_00004173	AT4G26650,TPX2,AtRBP-DR1,RACK1C_AT,AT5G14610,RACK1A,BUB3.2,RACK1B_AT,PARP2,PAB8,ATSCO1,CHR17,AT5G02490,TOPII,AT3G11500
TCONS_00001042	AT1G10850	AT1G10850.1	XLOC_000528	AT1G10850	35	early and mid maturation	1	1	1e-07		TCONS_00036149,TCONS_00049400,TCONS_00012152,TCONS_00007361,TCONS_00007362,TCONS_00037834,TCONS_00037833,TCONS_00029728,TCONS_00025062,TCONS_00021083,TCONS_00042845,TCONS_00010926,TCONS_00004186,TCONS_00029022,TCONS_00025061,TCONS_00001763,TCONS_00049399,TCONS_00042851,TCONS_00007358,TCONS_00036062,TCONS_00046416,TCONS_00035108,TCONS_00004172	AT4G26650,TPX2,AtRBP-DR1,ATRBP45A,RACK1C_AT,AT5G14610,RACK1A,BUB3.2,RACK1B_AT,PARP2,PAB8,ATSCO1,CHR17,SVR7,TOPII,FIB2,AT3G11500
TCONS_00001052	AT1G10950	AT1G10950.1	XLOC_000531	TMN1	35	early and mid maturation	1	1	1e-07		TCONS_00012152,TCONS_00025062,TCONS_00021083,TCONS_00042845,TCONS_00037833,TCONS_00025061,TCONS_00051263,TCONS_00007361,TCONS_00007362,TCONS_00004186,TCONS_00049399,TCONS_00037834,TCONS_00042851,TCONS_00007358	TPX2,AtRBP-DR1,AT5G14610,BUB3.2,PARP2,ATSCO1,CHR17,TOPII,BIP
TCONS_00001053	AT1G10960	AT1G10960.1	XLOC_000532	ATFD1	17	early and mid maturation	1	0.997001	0.00299937		TCONS_00036149,TCONS_00049400,TCONS_00012152,TCONS_00007361,TCONS_00007362,TCONS_00037834,TCONS_00037833,TCONS_00029728,TCONS_00025062,TCONS_00021083,TCONS_00042845,TCONS_00010926,TCONS_00004186,TCONS_00029022,TCONS_00025061,TCONS_00001763,TCONS_00049399,TCONS_00042851,TCONS_00007358,TCONS_00036062,TCONS_00046416,TCONS_00035108,TCONS_00004172	AT4G26650,TPX2,AtRBP-DR1,ATRBP45A,RACK1C_AT,AT5G14610,RACK1A,BUB3.2,RACK1B_AT,PARP2,PAB8,ATSCO1,CHR17,SVR7,TOPII,FIB2,AT3G11500
TCONS_00001056	AT1G11050	AT1G11050.1	XLOC_000535	AT1G11050	1	mid maturation and DT	1	1	1e-07		TCONS_00009111,TCONS_00029157,TCONS_00014434,TCONS_00014436,TCONS_00014437,TCONS_00014430,TCONS_00018920,TCONS_00014432,TCONS_00050692,TCONS_00014429,TCONS_00040502,TCONS_00050691,TCONS_00018919,TCONS_00018921	AT2G05580,AT1G20880,AT5G35660,CFIM-25,HSP70
TCONS_00001061	AT1G11120	AT1G11120.1	XLOC_000539	AT1G11120	23	early and mid maturation	1	0.997959	0.00204099		TCONS_00036149,TCONS_00049400,TCONS_00012152,TCONS_00007361,TCONS_00007362,TCONS_00042845,TCONS_00037833,TCONS_00029728,TCONS_00025062,TCONS_00021083,TCONS_00037834,TCONS_00010926,TCONS_00004186,TCONS_00029022,TCONS_00025061,TCONS_00001763,TCONS_00049399,TCONS_00042851,TCONS_00007358,TCONS_00047823,TCONS_00004172,TCONS_00004173	AT4G26650,TPX2,AtRBP-DR1,RACK1C_AT,AT5G14610,RACK1A,BUB3.2,RACK1B_AT,PARP2,PAB8,ATSCO1,CHR17,AT5G02490,TOPII,AT3G11500
TCONS_00001079	AT1G11180	AT1G11180.1	XLOC_000546	AT1G11180	15	early and DT	1	1	2.67521e-07		TCONS_00009807,TCONS_00049822,TCONS_00027603,TCONS_00000038,TCONS_00031587,TCONS_00045586,TCONS_00018120,TCONS_00046153,TCONS_00005133,TCONS_00004162,TCONS_00050920	AT1G60650,AT1G29220,ATFIB1,AT5G46840,AT3G59810,ALY4,AT1G49590,AT5G23590,AT2G45030,AT3G46210,AT1G01350
TCONS_00001083	AT1G11250	AT1G11250.1	XLOC_000549	SYP125	9	DT	1	1	1e-07		TCONS_00006523	XRN3
TCONS_00001099	AT1G11430	AT1G11430.1	XLOC_000558	AT1G11430	16	early	1	0.999936	6.35227e-05		TCONS_00040629,TCONS_00026922,TCONS_00040030,TCONS_00021288,TCONS_00039640,TCONS_00039641,TCONS_00033698,TCONS_00036052,TCONS_00047031,TCONS_00015963,TCONS_00022318,TCONS_00039639,TCONS_00005701,TCONS_00024464,TCONS_00014566,TCONS_00023423,TCONS_00032283,TCONS_00012437,TCONS_00032287,TCONS_00032286,TCONS_00040631,TCONS_00040630,TCONS_00031586,TCONS_00022942,TCONS_00047376,TCONS_00033666,TCONS_000…	ATRBP31,AT1G65700,SKB1,AT5G64730,AT3G46210,CP29,SNRNP-G,SMB,MAC3B,AT5G67630,U2AF35B,MOS4,AT4G03120,AT5G38600,U2B'',GR-RBP3,AT3G02710,AT1G10580,AT4G25550,CP33,AT2G43770,AT3G07590,AT5G40490,AT4G02840,AT2G47640,HEN2,AT1G67210
TCONS_00001100	AT1G11440	AT1G11440.N2	XLOC_000559	AT1G11440	1	mid maturation and DT	1	0.71934	0.28066		TCONS_00009111,TCONS_00029157,TCONS_00014434,TCONS_00014436,TCONS_00014437,TCONS_00014430,TCONS_00018920,TCONS_00014432,TCONS_00050692,TCONS_00014429,TCONS_00040502,TCONS_00050691,TCONS_00018919,TCONS_00018921	AT2G05580,AT1G20880,AT5G35660,CFIM-25,HSP70
TCONS_00001102	AT1G11440	AT1G11440.1	XLOC_000559	AT1G11440	1	mid maturation and DT	1	1	1e-07		TCONS_00009111,TCONS_00029157,TCONS_00014434,TCONS_00014436,TCONS_00014437,TCONS_00014430,TCONS_00018920,TCONS_00014432,TCONS_00050692,TCONS_00014429,TCONS_00040502,TCONS_00050691,TCONS_00018919,TCONS_00018921	AT2G05580,AT1G20880,AT5G35660,CFIM-25,HSP70
TCONS_00001117	AT1G11593	AT1G11593.1	XLOC_000572	AT1G11593	10	early	1	0.999991	9.47519e-06		TCONS_00029578,TCONS_00048293	PAB6,GRP18
TCONS_00001119	AT1G11595	AT1G11595.1	XLOC_000572	AT1G11595	9	DT	1	0.643582	0.356418		TCONS_00006523	XRN3
TCONS_00001137	AT1G11730	AT1G11730.1	XLOC_000584	AT1G11730	8	early and mid maturation	1	1	1e-07		TCONS_00021610,TCONS_00037834,TCONS_00037833,TCONS_00051263	PAB7,AtRBP-DR1,BIP
TCONS_00001148	AT1G11840	AT1G11840.N7	XLOC_000591	ATGLX1	4	mid maturation and DT	1	0.999963	3.74034e-05		TCONS_00015312	IRE1A
TCONS_00001158	AT1G11860	AT1G11860.1	XLOC_000593	AT1G11860	48	early	1	1	1e-07		TCONS_00036062,TCONS_00027667,TCONS_00018414,TCONS_00010616,TCONS_00010617,TCONS_00029294,TCONS_00035108,TCONS_00050113,TCONS_00050112,TCONS_00050115,TCONS_00008021	G3,U1A,At-SCL30A,SVR7,FIB2,U2A',emb1138,PTB3
TCONS_00001161	AT1G11870	AT1G11870.3	XLOC_000594	ATSRS	43	early	1	1	1e-07		TCONS_00046015,TCONS_00027667,TCONS_00024518,TCONS_00050113,TCONS_00029294,TCONS_00050112,TCONS_00050115,TCONS_00008021	ATPABN1,AT3G18790,At-SCL30A,U2A',G3,emb1138
TCONS_00001162	AT1G11870	AT1G11870.2	XLOC_000594	ATSRS	43	early	1	1	1e-07		TCONS_00040030,TCONS_00021288,TCONS_00039642,TCONS_00039640,TCONS_00039641,TCONS_00022567,TCONS_00003948,TCONS_00033698,TCONS_00036052,TCONS_00047031,TCONS_00039639,TCONS_00016017,TCONS_00022318,TCONS_00015963,TCONS_00015962,TCONS_00005701,TCONS_00053171,TCONS_00023423,TCONS_00032283,TCONS_00026922,TCONS_00032287,TCONS_00032286,TCONS_00001431,TCONS_00002017,TCONS_00022942,TCONS_00047376,TCONS_000…	ATRBP31,AT4G14342,AT5G64730,CP29,ATRBP47C,SNRNP-G,SMB,MAC3B,U2AF35B,HSP70-1,MOS4,AT1G14650,U2B'',AT1G20580,ATPABN1,GR-RBP3,AT2G17530,RSZ22a,TIF3I1,AT3G02710,AT4G25550,CP33,AT2G43770,AT5G44500,AT5G63120,AT3G07590,AT4G03120,AT4G02840,AT2G47640,AT1G67210
TCONS_00001163	AT1G11870	AT1G11870.3	XLOC_000594	ATSRS	43	early	1	1	4.76657e-07		TCONS_00040030,TCONS_00021288,TCONS_00039642,TCONS_00039640,TCONS_00039641,TCONS_00022567,TCONS_00003948,TCONS_00033698,TCONS_00036052,TCONS_00047031,TCONS_00039639,TCONS_00016017,TCONS_00022318,TCONS_00015963,TCONS_00015962,TCONS_00005701,TCONS_00053171,TCONS_00023423,TCONS_00032283,TCONS_00026922,TCONS_00032287,TCONS_00032286,TCONS_00001431,TCONS_00002017,TCONS_00022942,TCONS_00047376,TCONS_000…	ATRBP31,AT4G14342,AT5G64730,CP29,ATRBP47C,SNRNP-G,SMB,MAC3B,U2AF35B,HSP70-1,MOS4,AT1G14650,U2B'',AT1G20580,ATPABN1,GR-RBP3,AT2G17530,RSZ22a,TIF3I1,AT3G02710,AT4G25550,CP33,AT2G43770,AT5G44500,AT5G63120,AT3G07590,AT4G03120,AT4G02840,AT2G47640,AT1G67210
TCONS_00001167	AT1G11890	AT1G11890.1	XLOC_000595	SEC22	35	early and mid maturation	1	0.999989	1.12327e-05		TCONS_00029728,TCONS_00036149,TCONS_00021083,TCONS_00046416,TCONS_00007361,TCONS_00029022,TCONS_00049400,TCONS_00025061,TCONS_00010926,TCONS_00001763,TCONS_00004186,TCONS_00042845,TCONS_00042851,TCONS_00004172,TCONS_00004173	AT4G26650,TPX2,ATRBP45A,RACK1C_AT,AT5G14610,RACK1A,BUB3.2,RACK1B_AT,PARP2,PAB8,CHR17,TOPII,AT3G11500
TCONS_00001170	AT1G11915	AT1G11915.1	XLOC_000597	AT1G11915	28	mid maturation	1	1	1.55978e-07		TCONS_00040565	AT4G30460
TCONS_00001189	AT1G12130	AT1G12130.N3	XLOC_000609	AT1G12130	46	mid maturation and DT	1	0.997389	0.00261084		TCONS_00009111,TCONS_00029157,TCONS_00014434,TCONS_00014436,TCONS_00014437,TCONS_00014430,TCONS_00018920,TCONS_00014432,TCONS_00050692,TCONS_00014429,TCONS_00040502,TCONS_00050691,TCONS_00018919,TCONS_00018921	AT2G05580,AT1G20880,AT5G35660,CFIM-25,HSP70
TCONS_00001191	AT1G12130	AT1G12130.N4	XLOC_000609	AT1G12130	18	mid maturation and DT	1	0.998525	0.00147455		TCONS_00020004	AT2G20560
TCONS_00001192	AT1G12130	AT1G12130.1	XLOC_000609	AT1G12130	46	mid maturation and DT	1	1	1e-07		TCONS_00009111,TCONS_00029157,TCONS_00014434,TCONS_00014436,TCONS_00014437,TCONS_00014430,TCONS_00018920,TCONS_00014432,TCONS_00050692,TCONS_00014429,TCONS_00040502,TCONS_00050691,TCONS_00018919,TCONS_00018921	AT2G05580,AT1G20880,AT5G35660,CFIM-25,HSP70
TCONS_00001201	AT1G12210	AT1G12210.1	XLOC_000614	RFL1	47	early and DT	1	1	1e-07		TCONS_00049822,TCONS_00000038	AT5G23590,AT1G01350
TCONS_00001215	AT1G12270	AT1G12270.1	XLOC_000618	Hop1	16	early	1	1	1e-07		TCONS_00040629,TCONS_00026922,TCONS_00040030,TCONS_00021288,TCONS_00039640,TCONS_00039641,TCONS_00033698,TCONS_00036052,TCONS_00047031,TCONS_00015963,TCONS_00022318,TCONS_00039639,TCONS_00005701,TCONS_00024464,TCONS_00014566,TCONS_00023423,TCONS_00032283,TCONS_00012437,TCONS_00032287,TCONS_00032286,TCONS_00040631,TCONS_00040630,TCONS_00031586,TCONS_00022942,TCONS_00047376,TCONS_00033666,TCONS_000…	ATRBP31,AT1G65700,SKB1,AT5G64730,AT3G46210,CP29,SNRNP-G,SMB,MAC3B,AT5G67630,U2AF35B,MOS4,AT4G03120,AT5G38600,U2B'',GR-RBP3,AT2G43770,AT1G10580,AT4G25550,CP33,AT3G02710,AT3G07590,AT5G40490,AT4G02840,AT2G47640,HEN2,AT1G67210
TCONS_00001232	AT1G12450	AT1G12450.1	XLOC_000625	AT1G12450	49	early and mid maturation	1	1	4.76199e-07		TCONS_00037834,TCONS_00037833,TCONS_00051263	AtRBP-DR1,BIP
TCONS_00001240	AT1G12550	AT1G12550.1	XLOC_000630	AT1G12550	8	early and mid maturation	1	1	1.09877e-07		TCONS_00012152,TCONS_00025062,TCONS_00025061,TCONS_00037834,TCONS_00037833,TCONS_00021083,TCONS_00051263,TCONS_00007361,TCONS_00007362,TCONS_00004186,TCONS_00049399,TCONS_00042845,TCONS_00042851,TCONS_00007358	TPX2,AtRBP-DR1,AT5G14610,BUB3.2,PARP2,ATSCO1,CHR17,TOPII,BIP
TCONS_00001265	AT1G12770	AT1G12770.1	XLOC_000646	EMB1586	31	early and DT	1	1	1e-07		TCONS_00009807,TCONS_00046919,TCONS_00020688,TCONS_00051336,TCONS_00027603,TCONS_00040630,TCONS_00031587,TCONS_00031586,TCONS_00037877,TCONS_00045586,TCONS_00018120,TCONS_00046153,TCONS_00005133,TCONS_00004162,TCONS_00050920,TCONS_00014566,TCONS_00040631	AT5G59950,AT1G60650,AT1G29220,ATFIB1,SKB1,AT5G46840,AT3G59810,ALY4,AT1G49590,U2AF35B,AT2G45030,STA1,AT3G46210,HEN2,AT2G27285
TCONS_00001311	AT1G13270	AT1G13270.2	XLOC_000677	MAP1C	43	early	1	0.999985	1.48578e-05		TCONS_00021288,TCONS_00039642,TCONS_00039640,TCONS_00039641,TCONS_00028364,TCONS_00022567,TCONS_00003948,TCONS_00033698,TCONS_00036052,TCONS_00047031,TCONS_00024518,TCONS_00015963,TCONS_00016017,TCONS_00022318,TCONS_00039639,TCONS_00015962,TCONS_00005701,TCONS_00053171,TCONS_00008021,TCONS_00032283,TCONS_00046015,TCONS_00001431,TCONS_00002017,TCONS_00022942,TCONS_00015318,TCONS_00029294,TCONS_000…	RSZ22a,At-SCL30A,CP29,ATRBP47C,SNRNP-G,SMB,MAC3B,HSP70-1,AT3G05060,AT1G14650,U2B'',AT1G20580,ATPABN1,GR-RBP3,AT2G17530,U2A',TIF3I1,AT5G63120,AT4G25550,AT2G43770,AT3G18790,AT5G44500,AT4G03120,AT3G02710,AT4G02840,AT2G47640,AT1G67210
TCONS_00001312	AT1G13280	AT1G13280.1	XLOC_000678	AOC4	26	early and mid maturation	1	0.999973	2.72518e-05		TCONS_00025062,TCONS_00012152,TCONS_00007361,TCONS_00007362,TCONS_00049399,TCONS_00007358	TPX2,ATSCO1,CHR17,TOPII
TCONS_00001315	AT1G13400	AT1G13400.1	XLOC_000681	NUB	0	early	1	0.997522	0.00247759		TCONS_00036149,TCONS_00049400,TCONS_00012152,TCONS_00007361,TCONS_00007362,TCONS_00042845,TCONS_00029728,TCONS_00025062,TCONS_00021083,TCONS_00010926,TCONS_00004186,TCONS_00029022,TCONS_00025061,TCONS_00001763,TCONS_00049399,TCONS_00042851,TCONS_00007358,TCONS_00036062,TCONS_00046416,TCONS_00047823,TCONS_00035108,TCONS_00004172,TCONS_00004173	AT4G26650,TPX2,ATRBP45A,RACK1C_AT,AT5G14610,RACK1A,BUB3.2,RACK1B_AT,PARP2,PAB8,ATSCO1,CHR17,SVR7,AT5G02490,TOPII,FIB2,AT3G11500
TCONS_00001325	AT1G13607	AT1G13607.1	XLOC_000689	AT1G13607	10	early	1	0.654715	0.345285		TCONS_00029578,TCONS_00048293	PAB6,GRP18
TCONS_00001327	AT1G13609	AT1G13609.1	XLOC_000691	AT1G13609	10	early	1	0.793233	0.206767		TCONS_00029578,TCONS_00048293	PAB6,GRP18
TCONS_00001328	AT1G13609	AT1G13609.2	XLOC_000691	AT1G13609	10	early	-1	0.201585	0.798415		TCONS_00029578,TCONS_00048293	PAB6,GRP18
TCONS_00001329	AT1G13620	AT1G13620.1	XLOC_000692	RGF2	49	early and mid maturation	1	0.987161	0.0128392		TCONS_00037169	AT4G36230
TCONS_00001335	AT1G13690	AT1G13690.1	XLOC_000697	ATE1	3	early and DT	1	0.999895	0.000104797		TCONS_00032283,TCONS_00046919,TCONS_00040629,TCONS_00012437,TCONS_00040030,TCONS_00027603,TCONS_00021288,TCONS_00039640,TCONS_00039641,TCONS_00050920,TCONS_00033698,TCONS_00020688,TCONS_00036052,TCONS_00047031,TCONS_00024627,TCONS_00022318,TCONS_00015963,TCONS_00005701,TCONS_00024464,TCONS_00039639,TCONS_00014566,TCONS_00053662,TCONS_00009807,TCONS_00026922,TCONS_00040631,TCONS_00040630,TCONS_000…	ATRBP31,AT1G65700,SKB1,AT5G64730,AT3G46210,CP29,SNRNP-G,SMB,ATPRP40C,AT1G29220,AT5G38600,AT5G46840,AT5G67630,U2AF35B,MOS4,AT4G03120,U2B'',GR-RBP3,AT3G59810,AT3G02710,AT1G10580,AT4G25550,CP33,AT5G59950,AT2G43770,MAC3B,ALY4,AT1G49590,AT3G07590,AT5G40490,AT4G02840,AT2G47640,HEN2,AT1G67210,AT2G27285
TCONS_00001338	AT1G13730	AT1G13730.1	XLOC_000699	AT1G13730	17	early and mid maturation	1	1	1e-07		TCONS_00036149,TCONS_00049400,TCONS_00012152,TCONS_00007361,TCONS_00007362,TCONS_00042845,TCONS_00029728,TCONS_00025062,TCONS_00021083,TCONS_00010926,TCONS_00004186,TCONS_00029022,TCONS_00025061,TCONS_00001763,TCONS_00049399,TCONS_00042851,TCONS_00007358,TCONS_00036062,TCONS_00046416,TCONS_00035108,TCONS_00004172,TCONS_00004173	AT4G26650,TPX2,ATRBP45A,RACK1C_AT,AT5G14610,RACK1A,BUB3.2,RACK1B_AT,SVR7,PAB8,ATSCO1,CHR17,PARP2,TOPII,FIB2,AT3G11500
TCONS_00001363	AT1G13960	AT1G13960.2	XLOC_000714	WRKY4	5	mid maturation and DT	1	1	1e-07		TCONS_00015197	GR-RBP1
TCONS_00001364	AT1G13960	AT1G13960.1	XLOC_000714	WRKY4	5	mid maturation and DT	1	1	1e-07		TCONS_00015197	GR-RBP1
TCONS_00001365	AT1G13980	AT1G13980.2	XLOC_000715	GN	35	early and mid maturation	1	1	1e-07		TCONS_00036149,TCONS_00049400,TCONS_00012152,TCONS_00007361,TCONS_00007362,TCONS_00037834,TCONS_00037833,TCONS_00029728,TCONS_00025062,TCONS_00021083,TCONS_00042845,TCONS_00010926,TCONS_00004186,TCONS_00029022,TCONS_00025061,TCONS_00001763,TCONS_00049399,TCONS_00042851,TCONS_00007358,TCONS_00036062,TCONS_00046416,TCONS_00035108,TCONS_00004172	AT4G26650,TPX2,AtRBP-DR1,ATRBP45A,RACK1C_AT,AT5G14610,RACK1A,BUB3.2,RACK1B_AT,PARP2,PAB8,ATSCO1,CHR17,SVR7,TOPII,FIB2,AT3G11500
TCONS_00001368	AT1G13980	AT1G13980.1	XLOC_000715	GN	35	early and mid maturation	1	1	1e-07		TCONS_00036149,TCONS_00049400,TCONS_00012152,TCONS_00007361,TCONS_00007362,TCONS_00037834,TCONS_00037833,TCONS_00029728,TCONS_00025062,TCONS_00021083,TCONS_00042845,TCONS_00010926,TCONS_00004186,TCONS_00029022,TCONS_00025061,TCONS_00001763,TCONS_00049399,TCONS_00042851,TCONS_00007358,TCONS_00036062,TCONS_00046416,TCONS_00035108,TCONS_00004172	AT4G26650,TPX2,AtRBP-DR1,ATRBP45A,RACK1C_AT,AT5G14610,RACK1A,BUB3.2,RACK1B_AT,PARP2,PAB8,ATSCO1,CHR17,SVR7,TOPII,FIB2,AT3G11500
TCONS_00001369	AT1G13990	AT1G13990.2	XLOC_000715	AT1G13990	29	mid maturation and DT	1	1	2.72369e-07		TCONS_00009111,TCONS_00029157,TCONS_00014434,TCONS_00014436,TCONS_00014437,TCONS_00014430,TCONS_00018920,TCONS_00014432,TCONS_00050692,TCONS_00014429,TCONS_00040502,TCONS_00050691,TCONS_00018919,TCONS_00018921	AT2G05580,AT1G20880,AT5G35660,CFIM-25,HSP70
TCONS_00001392	AT1G14260	AT1G14260.2	XLOC_000731	AT1G14260	35	early and mid maturation	1	0.999993	7.11117e-06		TCONS_00025062,TCONS_00021083,TCONS_00042845,TCONS_00042851,TCONS_00025061,TCONS_00051263,TCONS_00012152,TCONS_00007361,TCONS_00007362,TCONS_00004186,TCONS_00049399,TCONS_00037834,TCONS_00037833,TCONS_00007358	TPX2,AtRBP-DR1,AT5G14610,BUB3.2,PARP2,ATSCO1,CHR17,TOPII,BIP
TCONS_00001397	AT1G14320	AT1G14320.1	XLOC_000734	SAC52	0	early	1	0.999989	1.1165e-05		TCONS_00029728,TCONS_00036149,TCONS_00049400,TCONS_00007361,TCONS_00029022,TCONS_00046416,TCONS_00012152,TCONS_00010926,TCONS_00001763,TCONS_00007362,TCONS_00049399,TCONS_00007358,TCONS_00004172,TCONS_00004173	AT4G26650,TPX2,ATRBP45A,RACK1C_AT,RACK1A,RACK1B_AT,PAB8,ATSCO1,CHR17,AT3G11500
TCONS_00001401	AT1G14350	AT1G14350.N4	XLOC_000737	AtMYB124	17	early and mid maturation	1	0.999978	2.15421e-05		TCONS_00029728,TCONS_00036149,TCONS_00021083,TCONS_00046416,TCONS_00001763,TCONS_00029022,TCONS_00049400,TCONS_00047823,TCONS_00025061,TCONS_00012152,TCONS_00010926,TCONS_00007361,TCONS_00007362,TCONS_00004186,TCONS_00049399,TCONS_00025062,TCONS_00042845,TCONS_00042851,TCONS_00007358,TCONS_00004172,TCONS_00004173	AT4G26650,TPX2,ATRBP45A,RACK1C_AT,AT5G14610,RACK1A,BUB3.2,RACK1B_AT,PARP2,PAB8,ATSCO1,CHR17,AT5G02490,TOPII,AT3G11500
TCONS_00001403	AT1G14350	AT1G14350.2	XLOC_000737	AtMYB124	6	early and mid maturation	1	1	1e-07		TCONS_00036149,TCONS_00049400,TCONS_00012152,TCONS_00007361,TCONS_00007362,TCONS_00042845,TCONS_00029728,TCONS_00025062,TCONS_00021083,TCONS_00010926,TCONS_00004186,TCONS_00029022,TCONS_00025061,TCONS_00001763,TCONS_00049399,TCONS_00042851,TCONS_00007358,TCONS_00036062,TCONS_00046416,TCONS_00047823,TCONS_00035108,TCONS_00004172,TCONS_00004173	AT4G26650,TPX2,ATRBP45A,RACK1C_AT,AT5G14610,RACK1A,BUB3.2,RACK1B_AT,PARP2,PAB8,ATSCO1,CHR17,SVR7,AT5G02490,TOPII,FIB2,AT3G11500
TCONS_00001404	AT1G14350	AT1G14350.1	XLOC_000737	AtMYB124	45	early and mid maturation	1	1	1e-07		TCONS_00025062,TCONS_00021083,TCONS_00025061,TCONS_00007362,TCONS_00012152,TCONS_00007361,TCONS_00007357,TCONS_00004186,TCONS_00049399,TCONS_00042845,TCONS_00042851,TCONS_00007358	TPX2,AT5G14610,BUB3.2,PARP2,ATSCO1,CHR17,TOPII
TCONS_00001412	AT1G14500	AT1G14500.1	XLOC_000743	AT1G14500	11	mid maturation	1	1	1e-07		TCONS_00052509	AT5G55550
TCONS_00001431	AT1G14650	AT1G14650.1	XLOC_000751	AT1G14650	43	early	1	1	1e-07	Yes
TCONS_00001449	AT1G15000	AT1G15000.1	XLOC_000764	scpl50	45	early and mid maturation	1	1	1e-07		TCONS_00036062,TCONS_00032287,TCONS_00032286,TCONS_00033667,TCONS_00027667,TCONS_00018414,TCONS_00038985,TCONS_00024518,TCONS_00010616,TCONS_00010617,TCONS_00029294,TCONS_00007357,TCONS_00050112,TCONS_00050113,TCONS_00035108,TCONS_00050115,TCONS_00008021	TPX2,G3,AT4G14342,AT3G18790,U1A,At-SCL30A,SVR7,FIB2,U2A',CP29,AT4G02840,emb1138,PTB3
TCONS_00001450	AT1G15010	AT1G15010.1	XLOC_000765	AT1G15010	7	DT	1	0.995122	0.00487755		TCONS_00042152,TCONS_00037877	AT5G06420,STA1
TCONS_00001466	AT1G15160	AT1G15160.1	XLOC_000774	AT1G15160	24	mid maturation and DT	1	1	1e-07		TCONS_00040565,TCONS_00052509	AT5G55550,AT4G30460
TCONS_00001468	AT1G15160	AT1G15160.N3	XLOC_000774	AT1G15160	24	mid maturation and DT	1	0.999998	2.11383e-06		TCONS_00040565,TCONS_00052509	AT5G55550,AT4G30460
TCONS_00001470	AT1G15170	AT1G15170.N3	XLOC_000774	AT1G15170	24	mid maturation and DT	1	1	1e-07		TCONS_00040565,TCONS_00052509	AT5G55550,AT4G30460
TCONS_00001471	AT1G15160	AT1G15160.1	XLOC_000774	AT1G15160	24	mid maturation and DT	1	1	1e-07		TCONS_00040565,TCONS_00052509	AT5G55550,AT4G30460
TCONS_00001474	AT1G15180	AT1G15180.1	XLOC_000775	AT1G15180	19	mid maturation and DT	1	1	1e-07		TCONS_00009111,TCONS_00029157,TCONS_00014434,TCONS_00014436,TCONS_00014437,TCONS_00014430,TCONS_00018920,TCONS_00014432,TCONS_00050692,TCONS_00014429,TCONS_00040502,TCONS_00050691,TCONS_00018919,TCONS_00018921	AT2G05580,AT1G20880,AT5G35660,CFIM-25,HSP70
TCONS_00001475	AT1G15180	AT1G15180.2	XLOC_000775	AT1G15180	19	mid maturation and DT	1	1	1e-07		TCONS_00009111,TCONS_00029157,TCONS_00014434,TCONS_00014436,TCONS_00014437,TCONS_00014430,TCONS_00018920,TCONS_00014432,TCONS_00050692,TCONS_00014429,TCONS_00040502,TCONS_00050691,TCONS_00018919,TCONS_00018921	AT2G05580,AT1G20880,AT5G35660,CFIM-25,HSP70
TCONS_00001507	AT1G15500	AT1G15500.1	XLOC_000790	ATNTT2	35	early and mid maturation	1	1	1e-07		TCONS_00036149,TCONS_00049400,TCONS_00012152,TCONS_00007361,TCONS_00007362,TCONS_00037834,TCONS_00037833,TCONS_00029728,TCONS_00025062,TCONS_00021083,TCONS_00042845,TCONS_00010926,TCONS_00004186,TCONS_00029022,TCONS_00025061,TCONS_00001763,TCONS_00049399,TCONS_00042851,TCONS_00007358,TCONS_00036062,TCONS_00046416,TCONS_00035108,TCONS_00004172	AT4G26650,TPX2,AtRBP-DR1,ATRBP45A,RACK1C_AT,AT5G14610,RACK1A,BUB3.2,RACK1B_AT,PARP2,PAB8,ATSCO1,CHR17,SVR7,TOPII,FIB2,AT3G11500
TCONS_00001508	AT1G15510	AT1G15510.1	XLOC_000791	ATECB2	3	early and DT	1	1	1e-07		TCONS_00049529,TCONS_00040629,TCONS_00027603,TCONS_00046153,TCONS_00050920,TCONS_00034696,TCONS_00034695,TCONS_00045586,TCONS_00014566,TCONS_00053662,TCONS_00009807,TCONS_00012437,TCONS_00040631,TCONS_00040630,TCONS_00031587,TCONS_00031586,TCONS_00012438,TCONS_00018120,TCONS_00004162,TCONS_00008116,TCONS_00044945,TCONS_00044806	AT5G67630,AT1G29220,AT1G65700,ATFIB1,SKB1,AT5G46840,AT3G59810,ALY4,AT5G20160,AT1G49590,AT2G45030,AT5G40490,AT3G46210,AT4G12600,AT5G38600,AT1G10580,HEN2
TCONS_00001520	AT1G15660	AT1G15660.1	XLOC_000801	CENP-C	48	early	1	1	1e-07		TCONS_00046015,TCONS_00027667,TCONS_00024518,TCONS_00050113,TCONS_00029294,TCONS_00050112,TCONS_00050115,TCONS_00008021	ATPABN1,AT3G18790,At-SCL30A,U2A',G3,emb1138
TCONS_00001527	AT1G15740	AT1G15740.1	XLOC_000807	AT1G15740	19	mid maturation and DT	1	1	1e-07		TCONS_00009111,TCONS_00029157,TCONS_00014434,TCONS_00014436,TCONS_00014437,TCONS_00014430,TCONS_00018920,TCONS_00014432,TCONS_00050692,TCONS_00014429,TCONS_00040502,TCONS_00050691,TCONS_00018919,TCONS_00018921	AT2G05580,AT1G20880,AT5G35660,CFIM-25,HSP70
TCONS_00001530	AT1G15810	AT1G15810.N2	XLOC_000809	AT1G15810	0	early	1	0.999984	1.5869e-05		TCONS_00029294,TCONS_00046015,TCONS_00008021,TCONS_00046416	U2A',ATPABN1,ATRBP45A,At-SCL30A
TCONS_00001544	AT1G15910	AT1G15910.N2	XLOC_000815	AT1G15910	8	early and mid maturation	1	1	1e-07		TCONS_00036149,TCONS_00049400,TCONS_00012152,TCONS_00007361,TCONS_00007362,TCONS_00042845,TCONS_00037833,TCONS_00029728,TCONS_00025062,TCONS_00021083,TCONS_00037834,TCONS_00010926,TCONS_00004186,TCONS_00029022,TCONS_00025061,TCONS_00001763,TCONS_00049399,TCONS_00042851,TCONS_00007358,TCONS_00047823,TCONS_00004172,TCONS_00004173	AT4G26650,TPX2,AtRBP-DR1,RACK1C_AT,AT5G14610,RACK1A,BUB3.2,RACK1B_AT,PARP2,PAB8,ATSCO1,CHR17,AT5G02490,TOPII,AT3G11500
TCONS_00001547	AT1G15920	AT1G15920.2	XLOC_000816	AT1G15920	37	early and DT	1	0.999995	4.68609e-06		TCONS_00009807,TCONS_00046919,TCONS_00020688,TCONS_00051336,TCONS_00027603,TCONS_00040630,TCONS_00031587,TCONS_00031586,TCONS_00037877,TCONS_00045586,TCONS_00018120,TCONS_00046153,TCONS_00005133,TCONS_00004162,TCONS_00050920,TCONS_00014566,TCONS_00040631	AT5G59950,AT1G60650,AT1G29220,ATFIB1,SKB1,AT5G46840,AT3G59810,ALY4,AT1G49590,U2AF35B,AT2G45030,STA1,AT3G46210,HEN2,AT2G27285
TCONS_00001548	AT1G15920	AT1G15920.1	XLOC_000816	AT1G15920	37	early and DT	1	0.999998	1.88551e-06		TCONS_00009807,TCONS_00046919,TCONS_00049822,TCONS_00020688,TCONS_00053285,TCONS_00027603,TCONS_00040630,TCONS_00000038,TCONS_00031586,TCONS_00045586,TCONS_00018120,TCONS_00005133,TCONS_00004162,TCONS_00050920,TCONS_00014566,TCONS_00040631	AT5G59950,AT1G60650,AT1G29220,SKB1,AT5G46840,AT3G59810,ALY4,AT1G49590,AT5G23590,AT2G45030,ATSC35,AT3G46210,AT1G01350,HEN2,AT2G27285
TCONS_00001550	AT1G15940	AT1G15940.N2	XLOC_000817	AT1G15940	16	early	1	1	1e-07		TCONS_00049529,TCONS_00040629,TCONS_00026922,TCONS_00040030,TCONS_00046152,TCONS_00046153,TCONS_00034696,TCONS_00034695,TCONS_00024464,TCONS_00014566,TCONS_00053662,TCONS_00012437,TCONS_00049530,TCONS_00040631,TCONS_00040630,TCONS_00031587,TCONS_00031586,TCONS_00012438,TCONS_00008116,TCONS_00023423,TCONS_00051336,TCONS_00044945,TCONS_00044806	ATRBP31,AT1G65700,MOS4,SKB1,ATFIB1,AT5G67630,AT5G20160,U2AF35B,AT3G07590,AT5G40490,AT3G46210,AT4G12600,AT5G38600,AT1G10580,HEN2,CP33
TCONS_00001552	AT1G15930	AT1G15930.1	XLOC_000817	AT1G15930	0	early	1	0.995894	0.00410595		TCONS_00029728,TCONS_00036149,TCONS_00049400,TCONS_00007361,TCONS_00029022,TCONS_00046416,TCONS_00012152,TCONS_00010926,TCONS_00001763,TCONS_00007362,TCONS_00049399,TCONS_00007358,TCONS_00004172,TCONS_00004173	AT4G26650,TPX2,ATRBP45A,RACK1C_AT,RACK1A,RACK1B_AT,PAB8,ATSCO1,CHR17,AT3G11500
TCONS_00001558	AT1G15980	AT1G15980.1	XLOC_000819	NDF1	45	early and mid maturation	1	1	1e-07		TCONS_00029728,TCONS_00036149,TCONS_00021083,TCONS_00037834,TCONS_00046416,TCONS_00029022,TCONS_00049400,TCONS_00025061,TCONS_00001763,TCONS_00012152,TCONS_00010926,TCONS_00007361,TCONS_00007362,TCONS_00004186,TCONS_00049399,TCONS_00037833,TCONS_00042845,TCONS_00042851,TCONS_00007358,TCONS_00004172,TCONS_00004173	AT4G26650,TPX2,AtRBP-DR1,ATRBP45A,RACK1C_AT,AT5G14610,RACK1A,BUB3.2,RACK1B_AT,PARP2,PAB8,ATSCO1,CHR17,TOPII,AT3G11500
TCONS_00001586	AT1G16300	AT1G16300.N2	XLOC_000837	GAPCP-2	31	early and DT	1	0.999998	2.43556e-06		TCONS_00046919,TCONS_00042152,TCONS_00020688,TCONS_00037877,TCONS_00051336,TCONS_00024627	AT5G59950,ATPRP40C,AT5G06420,STA1,U2AF35B,AT2G27285
TCONS_00001592	AT1G16360	AT1G16360.N2	XLOC_000841	AT1G16360	8	early and mid maturation	-1	5.1505e-09	1		TCONS_00037169	AT4G36230
TCONS_00001600	AT1G16445	AT1G16445.1	XLOC_000848	AT1G16445	43	early	1	0.999999	5.04354e-07		TCONS_00040030,TCONS_00021288,TCONS_00039642,TCONS_00039640,TCONS_00039641,TCONS_00022567,TCONS_00003948,TCONS_00033698,TCONS_00036052,TCONS_00047031,TCONS_00039639,TCONS_00016017,TCONS_00022318,TCONS_00015963,TCONS_00015962,TCONS_00005701,TCONS_00053171,TCONS_00023423,TCONS_00032283,TCONS_00026922,TCONS_00032287,TCONS_00032286,TCONS_00001431,TCONS_00002017,TCONS_00022942,TCONS_00047376,TCONS_000…	ATRBP31,AT4G14342,AT5G64730,CP29,ATRBP47C,SNRNP-G,SMB,MAC3B,U2AF35B,HSP70-1,MOS4,AT1G14650,U2B'',AT1G20580,ATPABN1,GR-RBP3,AT2G17530,RSZ22a,TIF3I1,AT3G02710,AT4G25550,CP33,AT2G43770,AT5G44500,AT5G63120,AT3G07590,AT4G03120,AT4G02840,AT2G47640,AT1G67210
TCONS_00001607	AT1G16520	AT1G16520.1	XLOC_000853	AT1G16520	17	early and mid maturation	1	0.999999	1.46719e-06		TCONS_00036149,TCONS_00049400,TCONS_00012152,TCONS_00007361,TCONS_00007362,TCONS_00042845,TCONS_00037833,TCONS_00029728,TCONS_00025062,TCONS_00021083,TCONS_00037834,TCONS_00010926,TCONS_00004186,TCONS_00029022,TCONS_00025061,TCONS_00001763,TCONS_00049399,TCONS_00042851,TCONS_00007358,TCONS_00047823,TCONS_00004172,TCONS_00004173	AT4G26650,TPX2,AtRBP-DR1,RACK1C_AT,AT5G14610,RACK1A,BUB3.2,RACK1B_AT,PARP2,PAB8,ATSCO1,CHR17,AT5G02490,TOPII,AT3G11500
TCONS_00001645	AT1G16730	AT1G16730.N2	XLOC_000868	UP6	19	mid maturation and DT	-1	0.00451692	0.995483		TCONS_00009111,TCONS_00029157,TCONS_00014434,TCONS_00014436,TCONS_00014437,TCONS_00014430,TCONS_00018920,TCONS_00014432,TCONS_00050692,TCONS_00014429,TCONS_00040502,TCONS_00050691,TCONS_00018919,TCONS_00018921	AT2G05580,AT1G20880,AT5G35660,CFIM-25,HSP70
TCONS_00001648	AT1G16770	AT1G16770.1	XLOC_000871	AT1G16770	13	mid maturation and DT	1	1	4.52188e-07		TCONS_00009111,TCONS_00029157,TCONS_00014434,TCONS_00014436,TCONS_00014437,TCONS_00014430,TCONS_00018920,TCONS_00014432,TCONS_00050692,TCONS_00014429,TCONS_00040502,TCONS_00050691,TCONS_00018919,TCONS_00018921	AT2G05580,AT1G20880,AT5G35660,CFIM-25,HSP70
TCONS_00001649	AT1G16770	AT1G16770.N3	XLOC_000871	AT1G16770	13	mid maturation and DT	1	0.999272	0.000728272		TCONS_00009111,TCONS_00029157,TCONS_00014434,TCONS_00014436,TCONS_00014437,TCONS_00014430,TCONS_00018920,TCONS_00014432,TCONS_00050692,TCONS_00014429,TCONS_00040502,TCONS_00050691,TCONS_00018919,TCONS_00018921	AT2G05580,AT1G20880,AT5G35660,CFIM-25,HSP70
TCONS_00001650	AT1G16770	AT1G16770.2	XLOC_000871	AT1G16770	13	mid maturation and DT	1	0.999983	1.71384e-05		TCONS_00009111,TCONS_00029157,TCONS_00014434,TCONS_00014436,TCONS_00014437,TCONS_00014430,TCONS_00018920,TCONS_00014432,TCONS_00050692,TCONS_00014429,TCONS_00040502,TCONS_00050691,TCONS_00018919,TCONS_00018921	AT2G05580,AT1G20880,AT5G35660,CFIM-25,HSP70
TCONS_00001651	AT1G16790	AT1G16790.1	XLOC_000872	AT1G16790	16	early	1	0.997317	0.00268283		TCONS_00040030,TCONS_00021288,TCONS_00039640,TCONS_00039641,TCONS_00033698,TCONS_00036052,TCONS_00047031,TCONS_00039639,TCONS_00022318,TCONS_00015963,TCONS_00005701,TCONS_00023423,TCONS_00032283,TCONS_00026922,TCONS_00032287,TCONS_00032286,TCONS_00022942,TCONS_00047376,TCONS_00033666,TCONS_00033667,TCONS_00018423,TCONS_00018421,TCONS_00024289,TCONS_00024464,TCONS_00051336,TCONS_00020969	AT5G64730,ATRBP31,AT2G43770,AT3G07590,GR-RBP3,MAC3B,U2AF35B,SMB,AT3G16650,MOS4,AT4G03120,AT4G25550,CP29,AT4G02840,AT2G47640,AT3G02710,SNRNP-G,U2B'',AT1G67210,CP33
TCONS_00001657	AT1G16850	AT1G16850.N2	XLOC_000876	AT1G16850	27	mid maturation and DT	-1	1.43593e-05	0.999986		TCONS_00009111,TCONS_00029157,TCONS_00015197,TCONS_00014434,TCONS_00014436,TCONS_00014437,TCONS_00014430,TCONS_00018920,TCONS_00014432,TCONS_00050692,TCONS_00014429,TCONS_00040502,TCONS_00050691,TCONS_00018919,TCONS_00018921	AT2G05580,GR-RBP1,AT5G35660,HSP70,AT1G20880,CFIM-25
TCONS_00001659	AT1G16880	AT1G16880.1	XLOC_000878	AT1G16880	17	early and mid maturation	1	0.999999	9.02301e-07		TCONS_00029728,TCONS_00036149,TCONS_00021083,TCONS_00046416,TCONS_00001763,TCONS_00029022,TCONS_00049400,TCONS_00047823,TCONS_00025061,TCONS_00012152,TCONS_00010926,TCONS_00007361,TCONS_00007362,TCONS_00004186,TCONS_00049399,TCONS_00025062,TCONS_00042845,TCONS_00042851,TCONS_00007358,TCONS_00004172,TCONS_00004173	AT4G26650,TPX2,ATRBP45A,RACK1C_AT,AT5G14610,RACK1A,BUB3.2,RACK1B_AT,PARP2,PAB8,ATSCO1,CHR17,AT5G02490,TOPII,AT3G11500
TCONS_00001660	AT1G16880	AT1G16880.N3	XLOC_000878	AT1G16880	6	early and mid maturation	1	0.998142	0.0018583		TCONS_00036149,TCONS_00049400,TCONS_00012152,TCONS_00007361,TCONS_00007362,TCONS_00042845,TCONS_00037833,TCONS_00029728,TCONS_00025062,TCONS_00021083,TCONS_00037834,TCONS_00010926,TCONS_00004186,TCONS_00029022,TCONS_00025061,TCONS_00001763,TCONS_00049399,TCONS_00042851,TCONS_00007358,TCONS_00047823,TCONS_00004172,TCONS_00004173	AT4G26650,TPX2,AtRBP-DR1,RACK1C_AT,AT5G14610,RACK1A,BUB3.2,RACK1B_AT,PARP2,PAB8,ATSCO1,CHR17,AT5G02490,TOPII,AT3G11500
TCONS_00001661	AT1G16880	AT1G16880.2	XLOC_000878	AT1G16880	6	early and mid maturation	1	0.999761	0.000238916		TCONS_00036149,TCONS_00049400,TCONS_00012152,TCONS_00007361,TCONS_00007362,TCONS_00042845,TCONS_00037833,TCONS_00029728,TCONS_00025062,TCONS_00021083,TCONS_00037834,TCONS_00010926,TCONS_00004186,TCONS_00029022,TCONS_00025061,TCONS_00001763,TCONS_00049399,TCONS_00042851,TCONS_00007358,TCONS_00047823,TCONS_00004172,TCONS_00004173	AT4G26650,TPX2,AtRBP-DR1,RACK1C_AT,AT5G14610,RACK1A,BUB3.2,RACK1B_AT,PARP2,PAB8,ATSCO1,CHR17,AT5G02490,TOPII,AT3G11500
TCONS_00001664	AT1G16930	AT1G16930.N2	XLOC_000880	AT1G16930	13	mid maturation and DT	1	1	1e-07		TCONS_00009111,TCONS_00029157,TCONS_00014434,TCONS_00014436,TCONS_00014437,TCONS_00014430,TCONS_00018920,TCONS_00014432,TCONS_00050692,TCONS_00014429,TCONS_00040502,TCONS_00050691,TCONS_00018919,TCONS_00018921	AT2G05580,AT1G20880,AT5G35660,CFIM-25,HSP70
TCONS_00001665	AT1G16930	AT1G16930.1	XLOC_000880	AT1G16930	13	mid maturation and DT	1	1	1e-07		TCONS_00009111,TCONS_00029157,TCONS_00014434,TCONS_00014436,TCONS_00014437,TCONS_00014430,TCONS_00018920,TCONS_00014432,TCONS_00050692,TCONS_00014429,TCONS_00040502,TCONS_00050691,TCONS_00018919,TCONS_00018921	AT2G05580,AT1G20880,AT5G35660,CFIM-25,HSP70
TCONS_00001671	AT1G17010	AT1G17010.1	XLOC_000886	AT1G17010	18	mid maturation and DT	1	1	1e-07		TCONS_00015197	GR-RBP1
TCONS_00001672	AT1G17020	AT1G17020.1	XLOC_000887	SRG1	15	early and DT	1	1	1e-07		TCONS_00049822,TCONS_00020688,TCONS_00053285,TCONS_00000038,TCONS_00005133,TCONS_00042407	ATSC35,AT1G01350,AT5G23590,AT1G60650,AT5G09390,AT2G27285
TCONS_00001686	AT1G17170	AT1G17170.1	XLOC_000897	GST	24	mid maturation and DT	1	0.999999	7.76486e-07		TCONS_00052509	AT5G55550
TCONS_00001688	AT1G17190	AT1G17190.1	XLOC_000899	ATGSTU26	11	mid maturation	1	0.999999	1.32796e-06		TCONS_00040565	AT4G30460
TCONS_00001711	AT1G17360	AT1G17360.1	XLOC_000914	AT1G17360	8	early and mid maturation	1	1	1e-07		TCONS_00021610,TCONS_00037834,TCONS_00037833,TCONS_00051263	PAB7,AtRBP-DR1,BIP
TCONS_00001722	AT1G17500	AT1G17500.N2	XLOC_000921	AT1G17500	26	early and mid maturation	1	1	1e-07		TCONS_00036149,TCONS_00049400,TCONS_00012152,TCONS_00007361,TCONS_00007362,TCONS_00037834,TCONS_00037833,TCONS_00029728,TCONS_00025062,TCONS_00021083,TCONS_00042845,TCONS_00010926,TCONS_00004186,TCONS_00029022,TCONS_00025061,TCONS_00001763,TCONS_00049399,TCONS_00042851,TCONS_00007358,TCONS_00036062,TCONS_00046416,TCONS_00035108,TCONS_00004172	AT4G26650,TPX2,AtRBP-DR1,ATRBP45A,RACK1C_AT,AT5G14610,RACK1A,BUB3.2,RACK1B_AT,PARP2,PAB8,ATSCO1,CHR17,SVR7,TOPII,FIB2,AT3G11500
TCONS_00001723	AT1G17500	AT1G17500.1	XLOC_000921	AT1G17500	26	early and mid maturation	1	1	1e-07		TCONS_00025062,TCONS_00036062,TCONS_00007361,TCONS_00029022,TCONS_00027667,TCONS_00049400,TCONS_00012152,TCONS_00036149,TCONS_00001763,TCONS_00007362,TCONS_00049399,TCONS_00050112,TCONS_00050113,TCONS_00035108,TCONS_00007358,TCONS_00050115	AT4G26650,TPX2,G3,RACK1A,SVR7,FIB2,ATSCO1,CHR17,TOPII,emb1138,AT3G11500
TCONS_00001726	AT1G17550	AT1G17550.N3	XLOC_000924	HAB2	19	mid maturation and DT	1	0.999985	1.5418e-05		TCONS_00009111,TCONS_00029157,TCONS_00014434,TCONS_00014436,TCONS_00014437,TCONS_00014430,TCONS_00018920,TCONS_00014432,TCONS_00050692,TCONS_00014429,TCONS_00040502,TCONS_00050691,TCONS_00018919,TCONS_00018921	AT2G05580,AT1G20880,AT5G35660,CFIM-25,HSP70
TCONS_00001739	AT1G17680	AT1G17680.1	XLOC_000932	AT1G17680	37	early and DT	1	1	1e-07		TCONS_00009807,TCONS_00046919,TCONS_00018120,TCONS_00027603,TCONS_00045586,TCONS_00037877,TCONS_00004162,TCONS_00050920	AT5G59950,AT1G29220,STA1,AT5G46840,AT3G59810,ALY4,AT1G49590,AT2G45030
TCONS_00001746	AT1G17750	AT1G17750.1	XLOC_000936	AtPEPR2	23	early and mid maturation	1	1	1e-07		TCONS_00036149,TCONS_00049400,TCONS_00012152,TCONS_00007361,TCONS_00007362,TCONS_00042845,TCONS_00037833,TCONS_00029728,TCONS_00025062,TCONS_00021083,TCONS_00037834,TCONS_00010926,TCONS_00004186,TCONS_00029022,TCONS_00025061,TCONS_00001763,TCONS_00049399,TCONS_00042851,TCONS_00007358,TCONS_00047823,TCONS_00004172,TCONS_00004173	AT4G26650,TPX2,AtRBP-DR1,RACK1C_AT,AT5G14610,RACK1A,BUB3.2,RACK1B_AT,PARP2,PAB8,ATSCO1,CHR17,AT5G02490,TOPII,AT3G11500
TCONS_00001756	AT1G17970	AT1G17970.1	XLOC_000945	AT1G17970	17	early and mid maturation	1	1	1.22705e-07		TCONS_00036149,TCONS_00049400,TCONS_00012152,TCONS_00007361,TCONS_00007362,TCONS_00042845,TCONS_00029728,TCONS_00025062,TCONS_00021083,TCONS_00010926,TCONS_00004186,TCONS_00029022,TCONS_00025061,TCONS_00001763,TCONS_00049399,TCONS_00042851,TCONS_00007358,TCONS_00036062,TCONS_00046416,TCONS_00035108,TCONS_00004172,TCONS_00004173	AT4G26650,TPX2,ATRBP45A,RACK1C_AT,AT5G14610,RACK1A,BUB3.2,RACK1B_AT,SVR7,PAB8,ATSCO1,CHR17,PARP2,TOPII,FIB2,AT3G11500
TCONS_00001762	AT1G18075	AT1G18075.1	XLOC_000949	MIR159	35	early and mid maturation	-1	1.4963e-06	0.999999		TCONS_00036149,TCONS_00049400,TCONS_00012152,TCONS_00007361,TCONS_00007362,TCONS_00042845,TCONS_00037833,TCONS_00029728,TCONS_00025062,TCONS_00021083,TCONS_00037834,TCONS_00010926,TCONS_00004186,TCONS_00029022,TCONS_00025061,TCONS_00001763,TCONS_00049399,TCONS_00042851,TCONS_00007358,TCONS_00036062,TCONS_00046416,TCONS_00047823,TCONS_00035108,TCONS_00004172,TCONS_00004173	AT4G26650,TPX2,AtRBP-DR1,ATRBP45A,RACK1C_AT,AT5G14610,RACK1A,BUB3.2,RACK1B_AT,PARP2,PAB8,ATSCO1,CHR17,SVR7,AT5G02490,TOPII,FIB2,AT3G11500
TCONS_00001763	AT1G18080	AT1G18080.1	XLOC_000950	RACK1A	0	early	1	0.999999	8.12199e-07	Yes
TCONS_00001771	AT1G18180	AT1G18180.N2	XLOC_000955	AT1G18180	8	early and mid maturation	1	0.999635	0.000364819		TCONS_00021610,TCONS_00037834,TCONS_00037833,TCONS_00051263	PAB7,AtRBP-DR1,BIP
TCONS_00001773	AT1G18180	AT1G18180.N3	XLOC_000955	AT1G18180	23	early and mid maturation	1	0.990425	0.00957503		TCONS_00012152,TCONS_00025062,TCONS_00021083,TCONS_00042845,TCONS_00042851,TCONS_00025061,TCONS_00051263,TCONS_00007361,TCONS_00007362,TCONS_00004186,TCONS_00049399,TCONS_00037834,TCONS_00037833,TCONS_00007358	TPX2,AtRBP-DR1,AT5G14610,BUB3.2,PARP2,ATSCO1,CHR17,TOPII,BIP
TCONS_00001779	AT1G18390	AT1G18390.1	XLOC_000961	AT1G18390	19	mid maturation and DT	1	1	1e-07		TCONS_00018920,TCONS_00009111,TCONS_00029157,TCONS_00014434,TCONS_00014436,TCONS_00014437,TCONS_00014430,TCONS_00018919,TCONS_00014432,TCONS_00014429,TCONS_00040502,TCONS_00050691,TCONS_00050692,TCONS_00018921	AT2G05580,AT1G20880,AT5G35660,CFIM-25,HSP70
TCONS_00001780	AT1G18390	AT1G18390.2	XLOC_000961	AT1G18390	39	mid maturation and DT	1	1	1e-07		TCONS_00018920,TCONS_00009111,TCONS_00029157,TCONS_00014434,TCONS_00014436,TCONS_00014437,TCONS_00014430,TCONS_00018919,TCONS_00014432,TCONS_00014429,TCONS_00040502,TCONS_00050691,TCONS_00050692,TCONS_00018921	AT2G05580,AT1G20880,AT5G35660,CFIM-25,HSP70
TCONS_00001790	AT1G18480	AT1G18480.1	XLOC_000966	AT1G18480	16	early	1	1	1e-07		TCONS_00040629,TCONS_00026922,TCONS_00040030,TCONS_00021288,TCONS_00039640,TCONS_00039641,TCONS_00033698,TCONS_00036052,TCONS_00047031,TCONS_00015963,TCONS_00022318,TCONS_00039639,TCONS_00005701,TCONS_00024464,TCONS_00014566,TCONS_00023423,TCONS_00032283,TCONS_00012437,TCONS_00032287,TCONS_00032286,TCONS_00040631,TCONS_00040630,TCONS_00031586,TCONS_00022942,TCONS_00047376,TCONS_00033666,TCONS_000…	ATRBP31,AT1G65700,SKB1,AT5G64730,AT3G46210,CP29,SNRNP-G,SMB,MAC3B,AT5G67630,U2AF35B,MOS4,AT4G03120,AT5G38600,U2B'',GR-RBP3,AT2G43770,AT1G10580,AT4G25550,CP33,AT3G02710,AT3G07590,AT5G40490,AT4G02840,AT2G47640,HEN2,AT1G67210
TCONS_00001804	AT1G18610	AT1G18610.1	XLOC_000978	AT1G18610	43	early	1	1	1e-07		TCONS_00021288,TCONS_00039642,TCONS_00039640,TCONS_00039641,TCONS_00022318,TCONS_00022567,TCONS_00015962,TCONS_00033698,TCONS_00036052,TCONS_00047031,TCONS_00024518,TCONS_00039639,TCONS_00016017,TCONS_00003948,TCONS_00015963,TCONS_00045354,TCONS_00005701,TCONS_00053171,TCONS_00008021,TCONS_00032283,TCONS_00046015,TCONS_00001431,TCONS_00002017,TCONS_00022942,TCONS_00015318,TCONS_00029294,TCONS_000…	At-SCL30A,CP29,ATRBP47C,SNRNP-G,HSP70-1,MAC3B,SMB,AT1G14650,U2B'',AT1G20580,ATPABN1,GR-RBP3,AT4G02840,RSZ22a,TIF3I1,AT2G43770,AT4G25550,AT5G63120,AT3G18790,AT5G44500,AT4G03120,AT1G67210,AT3G02710,AT2G17530,AT2G47640,U2A'
TCONS_00001805	AT1G18610	AT1G18610.N2	XLOC_000978	AT1G18610	43	early	1	1	1e-07		TCONS_00021288,TCONS_00039642,TCONS_00039640,TCONS_00039641,TCONS_00022318,TCONS_00022567,TCONS_00015962,TCONS_00033698,TCONS_00036052,TCONS_00047031,TCONS_00024518,TCONS_00039639,TCONS_00016017,TCONS_00003948,TCONS_00015963,TCONS_00045354,TCONS_00005701,TCONS_00053171,TCONS_00008021,TCONS_00032283,TCONS_00046015,TCONS_00001431,TCONS_00002017,TCONS_00022942,TCONS_00015318,TCONS_00029294,TCONS_000…	At-SCL30A,CP29,ATRBP47C,SNRNP-G,HSP70-1,MAC3B,SMB,AT1G14650,U2B'',AT1G20580,ATPABN1,GR-RBP3,AT4G02840,RSZ22a,TIF3I1,AT2G43770,AT4G25550,AT5G63120,AT3G18790,AT5G44500,AT4G03120,AT1G67210,AT3G02710,AT2G17530,AT2G47640,U2A'
TCONS_00001806	AT1G18620	AT1G18620.N3	XLOC_000979	AT1G18620	43	early	1	1	1e-07		TCONS_00040629,TCONS_00026922,TCONS_00040030,TCONS_00021288,TCONS_00039640,TCONS_00039641,TCONS_00033698,TCONS_00036052,TCONS_00047031,TCONS_00015963,TCONS_00022318,TCONS_00039639,TCONS_00005701,TCONS_00024464,TCONS_00014566,TCONS_00023423,TCONS_00032283,TCONS_00012437,TCONS_00032287,TCONS_00032286,TCONS_00040631,TCONS_00040630,TCONS_00031586,TCONS_00022942,TCONS_00047376,TCONS_00033666,TCONS_000…	ATRBP31,AT1G65700,SKB1,AT5G64730,AT3G46210,CP29,SNRNP-G,SMB,MAC3B,AT5G67630,U2AF35B,MOS4,AT5G40490,AT5G38600,U2B'',GR-RBP3,AT3G02710,AT1G10580,AT4G25550,CP33,AT2G43770,AT3G07590,AT4G03120,AT4G02840,AT2G47640,HEN2,AT1G67210
TCONS_00001831	AT1G18730	AT1G18730.1	XLOC_000985	NDF6	17	early and mid maturation	1	0.999962	3.8455e-05		TCONS_00036149,TCONS_00049400,TCONS_00012152,TCONS_00007361,TCONS_00007362,TCONS_00042845,TCONS_00037833,TCONS_00029728,TCONS_00025062,TCONS_00021083,TCONS_00037834,TCONS_00010926,TCONS_00004186,TCONS_00029022,TCONS_00025061,TCONS_00001763,TCONS_00049399,TCONS_00042851,TCONS_00007358,TCONS_00047823,TCONS_00004172,TCONS_00004173	AT4G26650,TPX2,AtRBP-DR1,RACK1C_AT,AT5G14610,RACK1A,BUB3.2,RACK1B_AT,PARP2,PAB8,ATSCO1,CHR17,AT5G02490,TOPII,AT3G11500
TCONS_00001832	AT1G18730	AT1G18730.2	XLOC_000985	NDF6	17	early and mid maturation	1	0.99682	0.00317951		TCONS_00036149,TCONS_00049400,TCONS_00012152,TCONS_00007361,TCONS_00007362,TCONS_00042845,TCONS_00037833,TCONS_00029728,TCONS_00025062,TCONS_00021083,TCONS_00037834,TCONS_00010926,TCONS_00004186,TCONS_00029022,TCONS_00025061,TCONS_00001763,TCONS_00049399,TCONS_00042851,TCONS_00007358,TCONS_00047823,TCONS_00004172,TCONS_00004173	AT4G26650,TPX2,AtRBP-DR1,RACK1C_AT,AT5G14610,RACK1A,BUB3.2,RACK1B_AT,PARP2,PAB8,ATSCO1,CHR17,AT5G02490,TOPII,AT3G11500
TCONS_00001834	AT1G18730	AT1G18730.4	XLOC_000985	NDF6	0	early	1	0.989738	0.010262		TCONS_00036149,TCONS_00049400,TCONS_00012152,TCONS_00007361,TCONS_00007362,TCONS_00042845,TCONS_00037833,TCONS_00029728,TCONS_00025062,TCONS_00021083,TCONS_00037834,TCONS_00010926,TCONS_00004186,TCONS_00029022,TCONS_00025061,TCONS_00001763,TCONS_00049399,TCONS_00042851,TCONS_00007358,TCONS_00047823,TCONS_00004172,TCONS_00004173	AT4G26650,TPX2,AtRBP-DR1,RACK1C_AT,AT5G14610,RACK1A,BUB3.2,RACK1B_AT,PARP2,PAB8,ATSCO1,CHR17,AT5G02490,TOPII,AT3G11500
TCONS_00001848	AT1G18880	AT1G18880.1	XLOC_000993	AT1G18880	35	early and mid maturation	1	1	1e-07		TCONS_00037834,TCONS_00037833,TCONS_00051263	AtRBP-DR1,BIP
TCONS_00001887	AT1G19150	AT1G19150.1	XLOC_001012	LHCA6	45	early and mid maturation	1	0.999999	1.28729e-06		TCONS_00025062,TCONS_00021083,TCONS_00025061,TCONS_00007362,TCONS_00012152,TCONS_00007361,TCONS_00007357,TCONS_00004186,TCONS_00049399,TCONS_00042845,TCONS_00042851,TCONS_00007358	TPX2,AT5G14610,BUB3.2,PARP2,ATSCO1,CHR17,TOPII
TCONS_00001903	AT1G19350	AT1G19350.4	XLOC_001021	BES1	35	early and mid maturation	1	1	4.0384e-07		TCONS_00036149,TCONS_00049400,TCONS_00012152,TCONS_00007361,TCONS_00007362,TCONS_00042845,TCONS_00037833,TCONS_00029728,TCONS_00025062,TCONS_00021083,TCONS_00037834,TCONS_00010926,TCONS_00004186,TCONS_00029022,TCONS_00025061,TCONS_00001763,TCONS_00049399,TCONS_00042851,TCONS_00007358,TCONS_00047823,TCONS_00004172,TCONS_00004173	AT4G26650,TPX2,AtRBP-DR1,RACK1C_AT,AT5G14610,RACK1A,BUB3.2,RACK1B_AT,PARP2,PAB8,ATSCO1,CHR17,AT5G02490,TOPII,AT3G11500
TCONS_00001906	AT1G19350	AT1G19350.1	XLOC_001021	BES1	35	early and mid maturation	1	1	3.07336e-07		TCONS_00036149,TCONS_00049400,TCONS_00012152,TCONS_00007361,TCONS_00007362,TCONS_00042845,TCONS_00037833,TCONS_00029728,TCONS_00025062,TCONS_00021083,TCONS_00037834,TCONS_00010926,TCONS_00004186,TCONS_00029022,TCONS_00025061,TCONS_00001763,TCONS_00049399,TCONS_00042851,TCONS_00007358,TCONS_00047823,TCONS_00004172,TCONS_00004173	AT4G26650,TPX2,AtRBP-DR1,RACK1C_AT,AT5G14610,RACK1A,BUB3.2,RACK1B_AT,PARP2,PAB8,ATSCO1,CHR17,AT5G02490,TOPII,AT3G11500
TCONS_00001907	AT1G19350	AT1G19350.6	XLOC_001021	BES1	35	early and mid maturation	1	1	1.47333e-07		TCONS_00036149,TCONS_00049400,TCONS_00012152,TCONS_00007361,TCONS_00007362,TCONS_00042845,TCONS_00037833,TCONS_00029728,TCONS_00025062,TCONS_00021083,TCONS_00037834,TCONS_00010926,TCONS_00004186,TCONS_00029022,TCONS_00025061,TCONS_00001763,TCONS_00049399,TCONS_00042851,TCONS_00007358,TCONS_00047823,TCONS_00004172,TCONS_00004173	AT4G26650,TPX2,AtRBP-DR1,RACK1C_AT,AT5G14610,RACK1A,BUB3.2,RACK1B_AT,PARP2,PAB8,ATSCO1,CHR17,AT5G02490,TOPII,AT3G11500
TCONS_00001941	AT1G19540	AT1G19540.N2	XLOC_001037	AT1G19540	27	mid maturation and DT	1	1	1.93689e-07		TCONS_00009111,TCONS_00029157,TCONS_00015197,TCONS_00014434,TCONS_00014436,TCONS_00014437,TCONS_00014430,TCONS_00018920,TCONS_00014432,TCONS_00050692,TCONS_00014429,TCONS_00040502,TCONS_00050691,TCONS_00018919,TCONS_00018921	AT2G05580,GR-RBP1,AT5G35660,HSP70,AT1G20880,CFIM-25
TCONS_00001942	AT1G19540	AT1G19540.1	XLOC_001037	AT1G19540	27	mid maturation and DT	1	1	1e-07		TCONS_00009111,TCONS_00029157,TCONS_00015197,TCONS_00014434,TCONS_00014436,TCONS_00014437,TCONS_00014430,TCONS_00018920,TCONS_00014432,TCONS_00050692,TCONS_00014429,TCONS_00040502,TCONS_00050691,TCONS_00018919,TCONS_00018921	AT2G05580,GR-RBP1,AT5G35660,HSP70,AT1G20880,CFIM-25
TCONS_00001943	AT1G19540	AT1G19540.N3	XLOC_001037	AT1G19540	27	mid maturation and DT	1	1	1e-07		TCONS_00009111,TCONS_00029157,TCONS_00015197,TCONS_00014434,TCONS_00014436,TCONS_00014437,TCONS_00014430,TCONS_00018920,TCONS_00014432,TCONS_00050692,TCONS_00014429,TCONS_00040502,TCONS_00050691,TCONS_00018919,TCONS_00018921	AT2G05580,GR-RBP1,AT5G35660,HSP70,AT1G20880,CFIM-25
TCONS_00001955	AT1G19800	AT1G19800.1	XLOC_001046	TGD1	17	early and mid maturation	1	1	1e-07		TCONS_00029728,TCONS_00036149,TCONS_00021083,TCONS_00046416,TCONS_00007361,TCONS_00029022,TCONS_00049400,TCONS_00025061,TCONS_00010926,TCONS_00001763,TCONS_00004186,TCONS_00042845,TCONS_00042851,TCONS_00004172,TCONS_00004173	AT4G26650,TPX2,ATRBP45A,RACK1C_AT,AT5G14610,RACK1A,BUB3.2,RACK1B_AT,PARP2,PAB8,CHR17,TOPII,AT3G11500
TCONS_00001958	AT1G19830	AT1G19830.1	XLOC_001047	AT1G19830	35	early and mid maturation	1	0.988411	0.0115893		TCONS_00036149,TCONS_00049400,TCONS_00012152,TCONS_00007361,TCONS_00007362,TCONS_00042845,TCONS_00029728,TCONS_00025062,TCONS_00021083,TCONS_00010926,TCONS_00004186,TCONS_00029022,TCONS_00025061,TCONS_00001763,TCONS_00049399,TCONS_00042851,TCONS_00007358,TCONS_00036062,TCONS_00046416,TCONS_00047823,TCONS_00035108,TCONS_00004172,TCONS_00004173	AT4G26650,TPX2,ATRBP45A,RACK1C_AT,AT5G14610,RACK1A,BUB3.2,RACK1B_AT,PARP2,PAB8,ATSCO1,CHR17,SVR7,AT5G02490,TOPII,FIB2,AT3G11500
TCONS_00001960	AT1G19850	AT1G19850.1	XLOC_001048	MP	17	early and mid maturation	1	1	1e-07		TCONS_00029728,TCONS_00036149,TCONS_00021083,TCONS_00046416,TCONS_00001763,TCONS_00029022,TCONS_00049400,TCONS_00047823,TCONS_00025061,TCONS_00012152,TCONS_00010926,TCONS_00007361,TCONS_00007362,TCONS_00004186,TCONS_00049399,TCONS_00025062,TCONS_00042845,TCONS_00042851,TCONS_00007358,TCONS_00004172,TCONS_00004173	AT4G26650,TPX2,ATRBP45A,RACK1C_AT,AT5G14610,RACK1A,BUB3.2,RACK1B_AT,PARP2,PAB8,ATSCO1,CHR17,AT5G02490,TOPII,AT3G11500
TCONS_00001964	AT1G19950	AT1G19950.1	XLOC_001052	HVA22H	35	early and mid maturation	1	0.999999	1.46849e-06		TCONS_00036149,TCONS_00049400,TCONS_00012152,TCONS_00007361,TCONS_00007362,TCONS_00042845,TCONS_00037833,TCONS_00029728,TCONS_00025062,TCONS_00021083,TCONS_00037834,TCONS_00010926,TCONS_00004186,TCONS_00029022,TCONS_00025061,TCONS_00001763,TCONS_00049399,TCONS_00042851,TCONS_00007358,TCONS_00047823,TCONS_00004172,TCONS_00004173	AT4G26650,TPX2,AtRBP-DR1,RACK1C_AT,AT5G14610,RACK1A,BUB3.2,RACK1B_AT,PARP2,PAB8,ATSCO1,CHR17,AT5G02490,TOPII,AT3G11500
TCONS_00001972	AT1G20020	AT1G20020.1	XLOC_001058	ATLFNR2	35	early and mid maturation	1	1	1e-07		TCONS_00036149,TCONS_00049400,TCONS_00012152,TCONS_00007361,TCONS_00007362,TCONS_00042845,TCONS_00037833,TCONS_00029728,TCONS_00025062,TCONS_00021083,TCONS_00037834,TCONS_00010926,TCONS_00004186,TCONS_00029022,TCONS_00025061,TCONS_00001763,TCONS_00049399,TCONS_00042851,TCONS_00007358,TCONS_00036062,TCONS_00046416,TCONS_00047823,TCONS_00035108,TCONS_00004172,TCONS_00004173	AT4G26650,TPX2,AtRBP-DR1,ATRBP45A,RACK1C_AT,AT5G14610,RACK1A,BUB3.2,RACK1B_AT,PARP2,PAB8,ATSCO1,CHR17,SVR7,AT5G02490,TOPII,FIB2,AT3G11500
TCONS_00001974	AT1G20030	AT1G20030.2	XLOC_001059	AT1G20030	3	early and DT	1	0.999996	3.77098e-06		TCONS_00040629,TCONS_00012437,TCONS_00040030,TCONS_00021288,TCONS_00039640,TCONS_00039641,TCONS_00033698,TCONS_00036052,TCONS_00047031,TCONS_00039639,TCONS_00022318,TCONS_00015963,TCONS_00005701,TCONS_00008116,TCONS_00053662,TCONS_00032283,TCONS_00026922,TCONS_00022942,TCONS_00047376,TCONS_00033666,TCONS_00018423,TCONS_00018421,TCONS_00024464,TCONS_00023423,TCONS_00044945,TCONS_00020969,TCONS_000…	ATRBP31,AT1G65700,SKB1,AT5G64730,CP29,SNRNP-G,SMB,MAC3B,AT5G67630,MOS4,AT5G40490,AT5G38600,U2B'',GR-RBP3,AT3G02710,AT1G10580,AT4G25550,CP33,AT2G43770,AT3G07590,AT4G03120,AT4G02840,AT2G47640,AT1G67210
TCONS_00001995	AT1G20260	AT1G20260.1	XLOC_001075	AT1G20260	8	early and mid maturation	1	1	1e-07		TCONS_00021610,TCONS_00037834,TCONS_00037833,TCONS_00051263	PAB7,AtRBP-DR1,BIP
TCONS_00002002	AT1G20380	AT1G20380.1	XLOC_001082	AT1G20380	26	early and mid maturation	1	1	1e-07		TCONS_00025062,TCONS_00021083,TCONS_00042845,TCONS_00042851,TCONS_00025061,TCONS_00051263,TCONS_00012152,TCONS_00007361,TCONS_00007362,TCONS_00004186,TCONS_00049399,TCONS_00037834,TCONS_00037833,TCONS_00007358	TPX2,AtRBP-DR1,AT5G14610,BUB3.2,PARP2,ATSCO1,CHR17,TOPII,BIP
TCONS_00002010	AT1G20540	AT1G20540.N2	XLOC_001089	AT1G20540	35	early and mid maturation	1	0.979465	0.0205348		TCONS_00025062,TCONS_00021083,TCONS_00042845,TCONS_00042851,TCONS_00025061,TCONS_00051263,TCONS_00012152,TCONS_00007361,TCONS_00007362,TCONS_00004186,TCONS_00049399,TCONS_00037834,TCONS_00037833,TCONS_00007358	TPX2,AtRBP-DR1,AT5G14610,BUB3.2,PARP2,ATSCO1,CHR17,TOPII,BIP
TCONS_00002017	AT1G20580	AT1G20580.1	XLOC_001090	AT1G20580	43	early	1	0.997985	0.00201473	Yes
TCONS_00002019	AT1G20620	AT1G20620.5	XLOC_001092	CAT3	47	early and DT	1	1	1e-07		TCONS_00042407,TCONS_00020004	AT2G20560,AT5G09390
TCONS_00002020	AT1G20620	AT1G20620.1	XLOC_001092	CAT3	47	early and DT	1	1	1e-07		TCONS_00006523,TCONS_00048291,TCONS_00048290,TCONS_00020004,TCONS_00048292	XRN3,AT2G20560,GRP-4
TCONS_00002021	AT1G20620	AT1G20620.2	XLOC_001092	CAT3	47	early and DT	1	1	1e-07		TCONS_00042407,TCONS_00020004	AT2G20560,AT5G09390
TCONS_00002022	AT1G20620	AT1G20620.4	XLOC_001092	CAT3	47	early and DT	1	1	4.35364e-07		TCONS_00042407,TCONS_00020004	AT2G20560,AT5G09390
TCONS_00002032	AT1G20693	AT1G20693.1	XLOC_001097	NFD02	15	early and DT	1	0.995347	0.0046534		TCONS_00042407,TCONS_00049822,TCONS_00000038,TCONS_00053285	ATSC35,AT5G23590,AT1G01350,AT5G09390
TCONS_00002035	AT1G20696	AT1G20696.1	XLOC_001098	HMGB3	31	early and DT	1	0.996263	0.00373729		TCONS_00009807,TCONS_00046919,TCONS_00020688,TCONS_00027603,TCONS_00040630,TCONS_00031586,TCONS_00040631,TCONS_00037877,TCONS_00051336,TCONS_00024627,TCONS_00005133,TCONS_00004162,TCONS_00050920,TCONS_00014566,TCONS_00045586	AT5G59950,ATPRP40C,AT1G60650,AT1G29220,STA1,SKB1,AT5G46840,AT3G59810,ALY4,AT1G49590,U2AF35B,AT3G46210,HEN2,AT2G27285
TCONS_00002048	AT1G20830	AT1G20830.N2	XLOC_001109	MCD1	47	early and DT	1	0.999015	0.000985094		TCONS_00048291,TCONS_00048290,TCONS_00006523,TCONS_00048292	XRN3,GRP-4
TCONS_00002063	AT1G21000	AT1G21000.1	XLOC_001117	AT1G21000	5	mid maturation and DT	1	0.999961	3.94147e-05		TCONS_00015197	GR-RBP1
TCONS_00002064	AT1G21000	AT1G21000.2	XLOC_001117	AT1G21000	5	mid maturation and DT	1	0.999982	1.75839e-05		TCONS_00015197	GR-RBP1
TCONS_00002074	AT1G21090	AT1G21090.1	XLOC_001122	AT1G21090	35	early and mid maturation	1	0.998025	0.00197463		TCONS_00036149,TCONS_00049400,TCONS_00012152,TCONS_00007361,TCONS_00007362,TCONS_00042845,TCONS_00037833,TCONS_00029728,TCONS_00025062,TCONS_00021083,TCONS_00037834,TCONS_00010926,TCONS_00004186,TCONS_00029022,TCONS_00025061,TCONS_00001763,TCONS_00049399,TCONS_00042851,TCONS_00007358,TCONS_00047823,TCONS_00004172,TCONS_00004173	AT4G26650,TPX2,AtRBP-DR1,RACK1C_AT,AT5G14610,RACK1A,BUB3.2,RACK1B_AT,PARP2,PAB8,ATSCO1,CHR17,AT5G02490,TOPII,AT3G11500
TCONS_00002083	AT1G21250	AT1G21250.1	XLOC_001131	WAK1	23	early and mid maturation	1	1	1e-07		TCONS_00037834,TCONS_00037833,TCONS_00051263	AtRBP-DR1,BIP
TCONS_00002084	AT1G21270	AT1G21270.1	XLOC_001132	WAK2	10	early	1	1	1e-07		TCONS_00036149,TCONS_00049400,TCONS_00027667,TCONS_00039642,TCONS_00016017,TCONS_00046015,TCONS_00018414,TCONS_00010616,TCONS_00010617,TCONS_00010926,TCONS_00045354,TCONS_00050113,TCONS_00050112,TCONS_00050115,TCONS_00008021,TCONS_00029728,TCONS_00029022,TCONS_00001763,TCONS_00002017,TCONS_00015318,TCONS_00029294,TCONS_00039638,TCONS_00036062,TCONS_00046416,TCONS_00038985,TCONS_00047823,TCONS_000…	AT4G26650,ATRBP45A,At-SCL30A,FIB2,AT5G02490,SMB,AT4G14342,G3,CHR17,emb1138,AT3G11500,AT1G20580,ATPABN1,RACK1A,RACK1B_AT,PAB8,U2A',RACK1C_AT,U1A,AT5G44500,SVR7,PTB3,AT2G17530,RSZ22a
TCONS_00002100	AT1G21500	AT1G21500.N2	XLOC_001145	AT1G21500	45	early and mid maturation	-1	3.09159e-07	1		TCONS_00036149,TCONS_00049400,TCONS_00012152,TCONS_00007361,TCONS_00007362,TCONS_00037834,TCONS_00037833,TCONS_00029728,TCONS_00025062,TCONS_00021083,TCONS_00042845,TCONS_00010926,TCONS_00004186,TCONS_00029022,TCONS_00025061,TCONS_00001763,TCONS_00049399,TCONS_00042851,TCONS_00007358,TCONS_00036062,TCONS_00047823,TCONS_00035108,TCONS_00004172	AT4G26650,TPX2,AtRBP-DR1,RACK1C_AT,AT5G14610,RACK1A,BUB3.2,RACK1B_AT,PARP2,PAB8,ATSCO1,CHR17,SVR7,AT5G02490,TOPII,FIB2,AT3G11500
TCONS_00002101	AT1G21560	AT1G21560.2	XLOC_001146	AT1G21560	8	early and mid maturation	1	1	1e-07		TCONS_00012152,TCONS_00025062,TCONS_00021083,TCONS_00042845,TCONS_00042851,TCONS_00025061,TCONS_00051263,TCONS_00007361,TCONS_00007362,TCONS_00004186,TCONS_00049399,TCONS_00037834,TCONS_00037833,TCONS_00007358	TPX2,AtRBP-DR1,AT5G14610,BUB3.2,PARP2,ATSCO1,CHR17,TOPII,BIP
TCONS_00002121	AT1G21690	AT1G21690.3	XLOC_001154	RFC4	16	early	1	1	1e-07		TCONS_00040030,TCONS_00021288,TCONS_00039642,TCONS_00039640,TCONS_00039641,TCONS_00022567,TCONS_00003948,TCONS_00033698,TCONS_00036052,TCONS_00047031,TCONS_00039639,TCONS_00016017,TCONS_00022318,TCONS_00015963,TCONS_00015962,TCONS_00005701,TCONS_00053171,TCONS_00023423,TCONS_00032283,TCONS_00026922,TCONS_00032287,TCONS_00032286,TCONS_00001431,TCONS_00002017,TCONS_00022942,TCONS_00047376,TCONS_000…	ATRBP31,AT4G14342,AT5G64730,CP29,ATRBP47C,SNRNP-G,SMB,MAC3B,U2AF35B,HSP70-1,MOS4,AT1G14650,U2B'',AT1G20580,ATPABN1,GR-RBP3,AT2G17530,RSZ22a,TIF3I1,AT3G02710,AT4G25550,CP33,AT2G43770,AT5G44500,AT5G63120,AT3G07590,AT4G03120,AT4G02840,AT2G47640,AT1G67210
TCONS_00002133	AT1G21750	AT1G21750.1	XLOC_001161	ATPDI5	8	early and mid maturation	1	1	1e-07		TCONS_00021610,TCONS_00037834,TCONS_00037833,TCONS_00051263	PAB7,AtRBP-DR1,BIP
TCONS_00002134	AT1G21750	AT1G21750.2	XLOC_001161	ATPDI5	8	early and mid maturation	1	1	1e-07		TCONS_00021610,TCONS_00037834,TCONS_00037833,TCONS_00051263	PAB7,AtRBP-DR1,BIP
TCONS_00002148	AT1G21880	AT1G21880.2	XLOC_001169	LYM1	0	early	1	1	1e-07		TCONS_00029728,TCONS_00025062,TCONS_00021083,TCONS_00047823,TCONS_00025061,TCONS_00010926,TCONS_00007361,TCONS_00004186,TCONS_00042845,TCONS_00042851,TCONS_00004172	TPX2,RACK1C_AT,AT5G14610,BUB3.2,RACK1B_AT,PARP2,PAB8,AT5G02490,TOPII
TCONS_00002155	AT1G21980	AT1G21980.1	XLOC_001175	PIP5K1	8	early and mid maturation	1	1	1e-07		TCONS_00012152,TCONS_00025062,TCONS_00021083,TCONS_00042845,TCONS_00042851,TCONS_00025061,TCONS_00051263,TCONS_00007361,TCONS_00007362,TCONS_00004186,TCONS_00049399,TCONS_00037834,TCONS_00037833,TCONS_00007358	TPX2,AtRBP-DR1,AT5G14610,BUB3.2,PARP2,ATSCO1,CHR17,TOPII,BIP
TCONS_00002169	AT1G22170	AT1G22170.1	XLOC_001187	AT1G22170	8	early and mid maturation	1	1	1.56214e-07		TCONS_00012152,TCONS_00025062,TCONS_00021083,TCONS_00042845,TCONS_00037833,TCONS_00025061,TCONS_00051263,TCONS_00007361,TCONS_00007362,TCONS_00004186,TCONS_00049399,TCONS_00037834,TCONS_00042851,TCONS_00007358	TPX2,AtRBP-DR1,AT5G14610,BUB3.2,PARP2,ATSCO1,CHR17,TOPII,BIP
TCONS_00002175	AT1G22250	AT1G22250.1	XLOC_001193	AT1G22250	48	early	1	0.999793	0.000207477		TCONS_00033667,TCONS_00032287,TCONS_00032286,TCONS_00038985,TCONS_00018414,TCONS_00039642,TCONS_00002017,TCONS_00010616,TCONS_00010617,TCONS_00007357,TCONS_00045354,TCONS_00015318,TCONS_00039638,TCONS_00016017	TPX2,AT4G14342,U1A,AT5G44500,AT4G02840,SMB,CP29,AT2G17530,RSZ22a,PTB3,AT1G20580
TCONS_00002180	AT1G22280	AT1G22280.1	XLOC_001196	AT1G22280	47	early and DT	1	0.999998	1.54883e-06		TCONS_00020004	AT2G20560
TCONS_00002182	AT1G22330	AT1G22330.1	XLOC_001197	AT1G22330	2	early and mid maturation	1	0.999984	1.57218e-05		TCONS_00037169	AT4G36230
TCONS_00002184	AT1G22430	AT1G22430.1	XLOC_001199	AT1G22430	44	mid maturation	1	1	1e-07		TCONS_00052509	AT5G55550
TCONS_00002185	AT1G22430	AT1G22430.N4	XLOC_001199	AT1G22430	44	mid maturation	1	0.999888	0.000112014		TCONS_00052509	AT5G55550
TCONS_00002194	AT1G22590	AT1G22590.1	XLOC_001206	AGL87	35	early and mid maturation	1	0.989436	0.0105645		TCONS_00036149,TCONS_00049400,TCONS_00012152,TCONS_00007361,TCONS_00007362,TCONS_00042845,TCONS_00037833,TCONS_00029728,TCONS_00025062,TCONS_00021083,TCONS_00037834,TCONS_00010926,TCONS_00004186,TCONS_00029022,TCONS_00025061,TCONS_00001763,TCONS_00049399,TCONS_00042851,TCONS_00007358,TCONS_00047823,TCONS_00004172,TCONS_00004173	AT4G26650,TPX2,AtRBP-DR1,RACK1C_AT,AT5G14610,RACK1A,BUB3.2,RACK1B_AT,PARP2,PAB8,ATSCO1,CHR17,AT5G02490,TOPII,AT3G11500
TCONS_00002198	AT1G22630	AT1G22630.N3	XLOC_001208	AT1G22630	8	early and mid maturation	1	0.825843	0.174157		TCONS_00025062,TCONS_00025061,TCONS_00037834,TCONS_00051263,TCONS_00037833,TCONS_00021083,TCONS_00012152,TCONS_00007361,TCONS_00007362,TCONS_00004186,TCONS_00049399,TCONS_00042845,TCONS_00042851,TCONS_00007358	TPX2,AtRBP-DR1,AT5G14610,BUB3.2,PARP2,ATSCO1,CHR17,TOPII,BIP
TCONS_00002199	AT1G22630	AT1G22630.N2	XLOC_001208	AT1G22630	8	early and mid maturation	-1	0.0137207	0.986279		TCONS_00037834,TCONS_00037833,TCONS_00051263	AtRBP-DR1,BIP
TCONS_00002225	AT1G22840	AT1G22840.1	XLOC_001219	CYTC-1	43	early	1	0.96698	0.0330203		TCONS_00029294,TCONS_00046015,TCONS_00046416,TCONS_00008021	U2A',ATPABN1,At-SCL30A,ATRBP45A
TCONS_00002226	AT1G22840	AT1G22840.2	XLOC_001219	CYTC-1	43	early	1	0.804234	0.195766		TCONS_00029294,TCONS_00046015,TCONS_00046416,TCONS_00008021	U2A',ATPABN1,At-SCL30A,ATRBP45A
TCONS_00002246	AT1G22930	AT1G22930.N3	XLOC_001226	AT1G22930	19	mid maturation and DT	1	1	1e-07		TCONS_00009111,TCONS_00029157,TCONS_00014434,TCONS_00014436,TCONS_00014437,TCONS_00014430,TCONS_00018920,TCONS_00014432,TCONS_00050692,TCONS_00014429,TCONS_00040502,TCONS_00050691,TCONS_00018919,TCONS_00018921	AT2G05580,AT1G20880,AT5G35660,CFIM-25,HSP70
TCONS_00002254	AT1G23000	AT1G23000.N2	XLOC_001229	AT1G23000	35	early and mid maturation	1	1	1e-07		TCONS_00036149,TCONS_00049400,TCONS_00012152,TCONS_00007361,TCONS_00007362,TCONS_00042845,TCONS_00037833,TCONS_00029728,TCONS_00025062,TCONS_00021083,TCONS_00037834,TCONS_00010926,TCONS_00004186,TCONS_00029022,TCONS_00025061,TCONS_00001763,TCONS_00049399,TCONS_00042851,TCONS_00007358,TCONS_00047823,TCONS_00004172,TCONS_00004173	AT4G26650,TPX2,AtRBP-DR1,RACK1C_AT,AT5G14610,RACK1A,BUB3.2,RACK1B_AT,PARP2,PAB8,ATSCO1,CHR17,AT5G02490,TOPII,AT3G11500
TCONS_00002255	AT1G23000	AT1G23000.1	XLOC_001229	AT1G23000	35	early and mid maturation	1	1	1.12428e-07		TCONS_00036149,TCONS_00049400,TCONS_00012152,TCONS_00007361,TCONS_00007362,TCONS_00042845,TCONS_00037833,TCONS_00029728,TCONS_00025062,TCONS_00021083,TCONS_00037834,TCONS_00010926,TCONS_00004186,TCONS_00029022,TCONS_00025061,TCONS_00001763,TCONS_00049399,TCONS_00042851,TCONS_00007358,TCONS_00047823,TCONS_00004172,TCONS_00004173	AT4G26650,TPX2,AtRBP-DR1,RACK1C_AT,AT5G14610,RACK1A,BUB3.2,RACK1B_AT,PARP2,PAB8,ATSCO1,CHR17,AT5G02490,TOPII,AT3G11500
TCONS_00002257	AT1G23010	AT1G23010.1	XLOC_001230	LPR1	2	early and mid maturation	1	1	1e-07		TCONS_00037169	AT4G36230
TCONS_00002271	AT1G23170	AT1G23170.2	XLOC_001243	AT1G23170	17	early and mid maturation	1	1	1e-07		TCONS_00036149,TCONS_00049400,TCONS_00012152,TCONS_00007361,TCONS_00007362,TCONS_00042845,TCONS_00037833,TCONS_00029728,TCONS_00025062,TCONS_00021083,TCONS_00037834,TCONS_00010926,TCONS_00004186,TCONS_00029022,TCONS_00025061,TCONS_00001763,TCONS_00049399,TCONS_00042851,TCONS_00007358,TCONS_00047823,TCONS_00004172,TCONS_00004173	AT4G26650,TPX2,AtRBP-DR1,RACK1C_AT,AT5G14610,RACK1A,BUB3.2,RACK1B_AT,PARP2,PAB8,ATSCO1,CHR17,AT5G02490,TOPII,AT3G11500
TCONS_00002289	AT1G23440	AT1G23440.1	XLOC_001252	AT1G23440	1	mid maturation and DT	1	0.999978	2.18608e-05		TCONS_00009111,TCONS_00029157,TCONS_00014434,TCONS_00014436,TCONS_00014437,TCONS_00014430,TCONS_00018920,TCONS_00014432,TCONS_00050692,TCONS_00014429,TCONS_00040502,TCONS_00050691,TCONS_00018919,TCONS_00018921	AT2G05580,AT1G20880,AT5G35660,CFIM-25,HSP70
TCONS_00002303	AT1G23550	AT1G23550.1	XLOC_001260	SRO2	13	mid maturation and DT	1	1	3.31675e-07		TCONS_00009111,TCONS_00029157,TCONS_00014434,TCONS_00014436,TCONS_00014437,TCONS_00014430,TCONS_00018920,TCONS_00014432,TCONS_00050692,TCONS_00014429,TCONS_00040502,TCONS_00050691,TCONS_00018919,TCONS_00018921	AT2G05580,AT1G20880,AT5G35660,CFIM-25,HSP70
TCONS_00002304	AT1G23550	AT1G23550.N2	XLOC_001260	SRO2	13	mid maturation and DT	1	0.999419	0.000581221		TCONS_00018920,TCONS_00009111,TCONS_00029157,TCONS_00014434,TCONS_00014436,TCONS_00014437,TCONS_00014430,TCONS_00018919,TCONS_00014432,TCONS_00014429,TCONS_00040502,TCONS_00050691,TCONS_00050692,TCONS_00018921	AT2G05580,AT1G20880,AT5G35660,CFIM-25,HSP70
TCONS_00002312	AT1G23790	AT1G23790.1	XLOC_001267	AT1G23790	26	early and mid maturation	1	1	1e-07		TCONS_00036149,TCONS_00049400,TCONS_00012152,TCONS_00007361,TCONS_00007362,TCONS_00037834,TCONS_00037833,TCONS_00029728,TCONS_00025062,TCONS_00021083,TCONS_00042845,TCONS_00010926,TCONS_00004186,TCONS_00029022,TCONS_00025061,TCONS_00001763,TCONS_00049399,TCONS_00042851,TCONS_00007358,TCONS_00036062,TCONS_00046416,TCONS_00035108,TCONS_00004172	AT4G26650,TPX2,AtRBP-DR1,ATRBP45A,RACK1C_AT,AT5G14610,RACK1A,BUB3.2,RACK1B_AT,PARP2,PAB8,ATSCO1,CHR17,SVR7,TOPII,FIB2,AT3G11500
TCONS_00002335	AT1G24090	AT1G24090.1	XLOC_001278	AT1G24090	15	early and DT	1	1	1e-07		TCONS_00005133,TCONS_00042407,TCONS_00049822,TCONS_00000038	AT1G60650,AT5G23590,AT5G09390,AT1G01350
TCONS_00002344	AT1G24240	AT1G24240.1	XLOC_001285	AT1G24240	17	early and mid maturation	1	0.999984	1.55618e-05		TCONS_00029728,TCONS_00036149,TCONS_00021083,TCONS_00046416,TCONS_00001763,TCONS_00029022,TCONS_00049400,TCONS_00047823,TCONS_00025061,TCONS_00012152,TCONS_00010926,TCONS_00007361,TCONS_00007362,TCONS_00004186,TCONS_00049399,TCONS_00025062,TCONS_00042845,TCONS_00042851,TCONS_00007358,TCONS_00004172,TCONS_00004173	AT4G26650,TPX2,ATRBP45A,RACK1C_AT,AT5G14610,RACK1A,BUB3.2,RACK1B_AT,PARP2,PAB8,ATSCO1,CHR17,AT5G02490,TOPII,AT3G11500
TCONS_00002350	AT1G24280	AT1G24280.1	XLOC_001288	G6PD3	17	early and mid maturation	1	1	1e-07		TCONS_00029728,TCONS_00021083,TCONS_00037834,TCONS_00046416,TCONS_00037833,TCONS_00025061,TCONS_00012152,TCONS_00010926,TCONS_00007361,TCONS_00007362,TCONS_00004186,TCONS_00049399,TCONS_00042845,TCONS_00042851,TCONS_00007358,TCONS_00004172,TCONS_00004173	TPX2,AtRBP-DR1,ATRBP45A,RACK1C_AT,AT5G14610,BUB3.2,RACK1B_AT,PARP2,PAB8,ATSCO1,CHR17,TOPII
TCONS_00002353	AT1G24310	AT1G24310.1	XLOC_001289	AT1G24310	0	early	1	1	1e-07		TCONS_00036149,TCONS_00049400,TCONS_00012152,TCONS_00007361,TCONS_00007362,TCONS_00042845,TCONS_00029728,TCONS_00025062,TCONS_00021083,TCONS_00010926,TCONS_00004186,TCONS_00029022,TCONS_00025061,TCONS_00001763,TCONS_00049399,TCONS_00042851,TCONS_00007358,TCONS_00036062,TCONS_00046416,TCONS_00035108,TCONS_00004172,TCONS_00004173	AT4G26650,TPX2,ATRBP45A,RACK1C_AT,AT5G14610,RACK1A,BUB3.2,RACK1B_AT,SVR7,PAB8,ATSCO1,CHR17,PARP2,TOPII,FIB2,AT3G11500
TCONS_00002354	AT1G24330	AT1G24330.1	XLOC_001290	AT1G24330	5	mid maturation and DT	1	1	1e-07		TCONS_00015197	GR-RBP1
TCONS_00002358	AT1G24360	AT1G24360.1	XLOC_001292	AT1G24360	35	early and mid maturation	1	1	1.8985e-07		TCONS_00036149,TCONS_00049400,TCONS_00012152,TCONS_00007361,TCONS_00007362,TCONS_00042845,TCONS_00037833,TCONS_00029728,TCONS_00025062,TCONS_00021083,TCONS_00037834,TCONS_00010926,TCONS_00004186,TCONS_00029022,TCONS_00025061,TCONS_00001763,TCONS_00049399,TCONS_00042851,TCONS_00007358,TCONS_00047823,TCONS_00004172,TCONS_00004173	AT4G26650,TPX2,AtRBP-DR1,RACK1C_AT,AT5G14610,RACK1A,BUB3.2,RACK1B_AT,PARP2,PAB8,ATSCO1,CHR17,AT5G02490,TOPII,AT3G11500
TCONS_00002367	AT1G24460	AT1G24460.2	XLOC_001299	AT1G24460	24	mid maturation and DT	1	1	1e-07		TCONS_00052509	AT5G55550
TCONS_00002379	AT1G24530	AT1G24530.1	XLOC_001304	AT1G24530	16	early	1	1	1e-07		TCONS_00040030,TCONS_00021288,TCONS_00039642,TCONS_00039640,TCONS_00039641,TCONS_00022567,TCONS_00003948,TCONS_00033698,TCONS_00036052,TCONS_00047031,TCONS_00039639,TCONS_00016017,TCONS_00022318,TCONS_00015963,TCONS_00015962,TCONS_00005701,TCONS_00053171,TCONS_00023423,TCONS_00032283,TCONS_00026922,TCONS_00032287,TCONS_00032286,TCONS_00001431,TCONS_00002017,TCONS_00022942,TCONS_00047376,TCONS_000…	ATRBP31,AT4G14342,AT5G64730,CP29,ATRBP47C,SNRNP-G,SMB,MAC3B,U2AF35B,HSP70-1,MOS4,AT1G14650,U2B'',AT1G20580,ATPABN1,GR-RBP3,AT2G17530,RSZ22a,TIF3I1,AT3G02710,AT4G25550,CP33,AT2G43770,AT5G44500,AT5G63120,AT3G07590,AT4G03120,AT4G02840,AT2G47640,AT1G67210
TCONS_00002394	AT1G24733	AT1G24733.1	XLOC_001313	AT1G24733	9	DT	-1	0.159488	0.840512		TCONS_00048291,TCONS_00048290,TCONS_00006523,TCONS_00048292	XRN3,GRP-4
TCONS_00002395	AT1G24735	AT1G24735.2	XLOC_001314	AT1G24735	13	mid maturation and DT	1	0.999999	5.69952e-07		TCONS_00009111,TCONS_00029157,TCONS_00014434,TCONS_00014436,TCONS_00014437,TCONS_00014430,TCONS_00018920,TCONS_00014432,TCONS_00050692,TCONS_00014429,TCONS_00040502,TCONS_00050691,TCONS_00018919,TCONS_00018921	AT2G05580,AT1G20880,AT5G35660,CFIM-25,HSP70
TCONS_00002396	AT1G24735	AT1G24735.1	XLOC_001314	AT1G24735	13	mid maturation and DT	1	0.999999	7.84801e-07		TCONS_00009111,TCONS_00029157,TCONS_00014434,TCONS_00014436,TCONS_00014437,TCONS_00014430,TCONS_00018920,TCONS_00014432,TCONS_00050692,TCONS_00014429,TCONS_00040502,TCONS_00050691,TCONS_00018919,TCONS_00018921	AT2G05580,AT1G20880,AT5G35660,CFIM-25,HSP70
TCONS_00002456	AT1G25320	AT1G25320.1	XLOC_001336	AT1G25320	49	early and mid maturation	1	1	1e-07		TCONS_00037169	AT4G36230
TCONS_00002465	AT1G25422	AT1G25422.1	XLOC_001341	AT1G25422	1	mid maturation and DT	1	0.693146	0.306854		TCONS_00009111,TCONS_00029157,TCONS_00014434,TCONS_00014436,TCONS_00014437,TCONS_00014430,TCONS_00018920,TCONS_00014432,TCONS_00050692,TCONS_00014429,TCONS_00040502,TCONS_00050691,TCONS_00018919,TCONS_00018921	AT2G05580,AT1G20880,AT5G35660,CFIM-25,HSP70
TCONS_00002466	AT1G25425	AT1G25425.1	XLOC_001342	CLE43	49	early and mid maturation	1	0.604395	0.395605		TCONS_00037834,TCONS_00037833,TCONS_00051263	AtRBP-DR1,BIP
TCONS_00002467	AT1G25425	AT1G25425.N2	XLOC_001342	CLE43	8	early and mid maturation	-1	0.0732515	0.926748		TCONS_00037834,TCONS_00037833,TCONS_00051263	AtRBP-DR1,BIP
TCONS_00002473	AT1G25550	AT1G25550.1	XLOC_001347	AT1G25550	8	early and mid maturation	1	1	1e-07		TCONS_00025062,TCONS_00025061,TCONS_00042845,TCONS_00051263,TCONS_00042851,TCONS_00021083,TCONS_00012152,TCONS_00007361,TCONS_00007362,TCONS_00004186,TCONS_00049399,TCONS_00037834,TCONS_00037833,TCONS_00007358	TPX2,AtRBP-DR1,AT5G14610,BUB3.2,PARP2,ATSCO1,CHR17,TOPII,BIP
TCONS_00002496	AT1G26330	AT1G26330.1	XLOC_001359	AT1G26330	26	early and mid maturation	1	1	1e-07		TCONS_00025062,TCONS_00036062,TCONS_00007361,TCONS_00029022,TCONS_00027667,TCONS_00049400,TCONS_00012152,TCONS_00036149,TCONS_00001763,TCONS_00007362,TCONS_00049399,TCONS_00050112,TCONS_00050113,TCONS_00035108,TCONS_00007358,TCONS_00050115	AT4G26650,TPX2,G3,RACK1A,SVR7,FIB2,ATSCO1,CHR17,TOPII,emb1138,AT3G11500
TCONS_00002497	AT1G26330	AT1G26330.2	XLOC_001359	AT1G26330	45	early and mid maturation	1	1	1e-07		TCONS_00036149,TCONS_00049400,TCONS_00027667,TCONS_00039642,TCONS_00016017,TCONS_00046015,TCONS_00018414,TCONS_00010616,TCONS_00010617,TCONS_00010926,TCONS_00045354,TCONS_00050113,TCONS_00050112,TCONS_00050115,TCONS_00008021,TCONS_00029728,TCONS_00029022,TCONS_00001763,TCONS_00002017,TCONS_00015318,TCONS_00029294,TCONS_00039638,TCONS_00036062,TCONS_00046416,TCONS_00038985,TCONS_00047823,TCONS_000…	AT4G26650,ATRBP45A,At-SCL30A,FIB2,AT5G02490,SMB,AT4G14342,G3,CHR17,emb1138,AT3G11500,AT1G20580,ATPABN1,RACK1A,RACK1B_AT,PAB8,U2A',RACK1C_AT,U1A,AT5G44500,SVR7,PTB3,AT2G17530,RSZ22a
TCONS_00002500	AT1G26400	AT1G26400.N2	XLOC_001361	AT1G26400	18	mid maturation and DT	-1	6.38966e-08	1		TCONS_00018920,TCONS_00009111,TCONS_00020004,TCONS_00029157,TCONS_00014434,TCONS_00014436,TCONS_00014437,TCONS_00014430,TCONS_00018919,TCONS_00014432,TCONS_00014429,TCONS_00040502,TCONS_00050691,TCONS_00050692,TCONS_00018921	AT2G05580,AT5G35660,AT2G20560,HSP70,AT1G20880,CFIM-25
TCONS_00002502	AT1G26460	AT1G26460.1	XLOC_001363	AT1G26460	43	early	1	1	1e-07		TCONS_00040030,TCONS_00021288,TCONS_00039642,TCONS_00039640,TCONS_00039641,TCONS_00016017,TCONS_00033698,TCONS_00036052,TCONS_00047031,TCONS_00018414,TCONS_00015963,TCONS_00010616,TCONS_00010617,TCONS_00022318,TCONS_00039639,TCONS_00045354,TCONS_00005701,TCONS_00023423,TCONS_00032283,TCONS_00026922,TCONS_00032287,TCONS_00032286,TCONS_00002017,TCONS_00022942,TCONS_00047376,TCONS_00015318,TCONS_000…	ATRBP31,AT4G14342,AT5G64730,CP29,SNRNP-G,SMB,TPX2,MAC3B,MOS4,U2B'',PTB3,AT1G20580,GR-RBP3,AT4G02840,AT2G47640,AT3G02710,AT4G25550,CP33,AT2G43770,U1A,AT5G44500,AT3G07590,AT4G03120,AT2G17530,RSZ22a,AT1G67210
TCONS_00002512	AT1G26560	AT1G26560.1	XLOC_001370	BGLU40	8	early and mid maturation	1	1	1e-07		TCONS_00037834,TCONS_00037833,TCONS_00051263	AtRBP-DR1,BIP
TCONS_00002513	AT1G26560	AT1G26560.N2	XLOC_001370	BGLU40	8	early and mid maturation	1	1	1.11781e-07		TCONS_00037834,TCONS_00037833,TCONS_00051263	AtRBP-DR1,BIP
TCONS_00002522	AT1G26630	AT1G26630.1	XLOC_001376	ELF5A-2	0	early	1	0.998958	0.00104237		TCONS_00046015,TCONS_00022567,TCONS_00047824,TCONS_00027667,TCONS_00047825,TCONS_00001431,TCONS_00024518,TCONS_00003948,TCONS_00050113,TCONS_00015962,TCONS_00053171,TCONS_00029294,TCONS_00050112,TCONS_00050115,TCONS_00008021	G3,AT5G63120,AT3G18790,At-SCL30A,U2A',TIF3I1,ATRBP47C,AT1G14650,ATPABN1,SNRNP-G,emb1138,HSP70-1
TCONS_00002532	AT1G26680	AT1G26680.N2	XLOC_001381	AT1G26680	35	early and mid maturation	1	1	1e-07		TCONS_00036149,TCONS_00049400,TCONS_00012152,TCONS_00007361,TCONS_00007362,TCONS_00042845,TCONS_00037833,TCONS_00029728,TCONS_00025062,TCONS_00021083,TCONS_00037834,TCONS_00010926,TCONS_00004186,TCONS_00029022,TCONS_00025061,TCONS_00001763,TCONS_00049399,TCONS_00042851,TCONS_00007358,TCONS_00047823,TCONS_00004172,TCONS_00004173	AT4G26650,TPX2,AtRBP-DR1,RACK1C_AT,AT5G14610,RACK1A,BUB3.2,RACK1B_AT,PARP2,PAB8,ATSCO1,CHR17,AT5G02490,TOPII,AT3G11500
TCONS_00002545	AT1G26796	AT1G26796.1	XLOC_001390	AT1G26796	12	early	1	0.999655	0.000345021		TCONS_00029578,TCONS_00048293	PAB6,GRP18
TCONS_00002550	AT1G26840	AT1G26840.1	XLOC_001395	ORC6	0	early	1	1	4.80378e-07		TCONS_00036149,TCONS_00007361,TCONS_00036062,TCONS_00027667,TCONS_00029022,TCONS_00018414,TCONS_00049400,TCONS_00025062,TCONS_00010616,TCONS_00010617,TCONS_00001763,TCONS_00007362,TCONS_00049399,TCONS_00050112,TCONS_00050113,TCONS_00035108,TCONS_00012152,TCONS_00007358,TCONS_00050115	AT4G26650,TPX2,G3,TOPII,U1A,RACK1A,SVR7,FIB2,ATSCO1,CHR17,PTB3,emb1138,AT3G11500
TCONS_00002551	AT1G26840	AT1G26840.N2	XLOC_001395	ORC6	48	early	1	0.999965	3.4592e-05		TCONS_00046015,TCONS_00022567,TCONS_00047824,TCONS_00027667,TCONS_00047825,TCONS_00001431,TCONS_00024518,TCONS_00003948,TCONS_00050113,TCONS_00015962,TCONS_00053171,TCONS_00029294,TCONS_00050112,TCONS_00050115,TCONS_00008021	G3,AT5G63120,AT3G18790,At-SCL30A,U2A',TIF3I1,ATRBP47C,AT1G14650,ATPABN1,SNRNP-G,emb1138,HSP70-1
TCONS_00002552	AT1G26870	AT1G26870.1	XLOC_001396	FEZ	35	early and mid maturation	1	1	1e-07		TCONS_00036149,TCONS_00049400,TCONS_00012152,TCONS_00007361,TCONS_00007362,TCONS_00042845,TCONS_00037833,TCONS_00029728,TCONS_00025062,TCONS_00021083,TCONS_00037834,TCONS_00010926,TCONS_00004186,TCONS_00029022,TCONS_00025061,TCONS_00001763,TCONS_00049399,TCONS_00042851,TCONS_00007358,TCONS_00036062,TCONS_00046416,TCONS_00047823,TCONS_00035108,TCONS_00004172,TCONS_00004173	AT4G26650,TPX2,AtRBP-DR1,ATRBP45A,RACK1C_AT,AT5G14610,RACK1A,BUB3.2,RACK1B_AT,PARP2,PAB8,ATSCO1,CHR17,SVR7,AT5G02490,TOPII,FIB2,AT3G11500
TCONS_00002570	AT1G27030	AT1G27030.1	XLOC_001412	AT1G27030	18	mid maturation and DT	1	1	3.17541e-07		TCONS_00009111,TCONS_00029157,TCONS_00015197,TCONS_00014434,TCONS_00014436,TCONS_00014437,TCONS_00014430,TCONS_00018920,TCONS_00014432,TCONS_00050692,TCONS_00014429,TCONS_00040502,TCONS_00050691,TCONS_00018919,TCONS_00018921	AT2G05580,GR-RBP1,AT5G35660,HSP70,AT1G20880,CFIM-25
TCONS_00002575	AT1G27120	AT1G27120.1	XLOC_001417	AT1G27120	49	early and mid maturation	1	1	1e-07		TCONS_00037834,TCONS_00037833,TCONS_00051263	AtRBP-DR1,BIP
TCONS_00002596	AT1G27300	AT1G27300.1	XLOC_001433	AT1G27300	5	mid maturation and DT	1	0.999884	0.0001165		TCONS_00009111,TCONS_00029157,TCONS_00014434,TCONS_00014436,TCONS_00014437,TCONS_00014430,TCONS_00018920,TCONS_00014432,TCONS_00050692,TCONS_00014429,TCONS_00040502,TCONS_00050691,TCONS_00018919,TCONS_00018921	AT2G05580,AT1G20880,AT5G35660,CFIM-25,HSP70
TCONS_00002598	AT1G27320	AT1G27320.1	XLOC_001434	AHK3	19	mid maturation and DT	1	1	1e-07		TCONS_00009111,TCONS_00029157,TCONS_00014434,TCONS_00014436,TCONS_00014437,TCONS_00014430,TCONS_00018920,TCONS_00014432,TCONS_00050692,TCONS_00014429,TCONS_00040502,TCONS_00050691,TCONS_00018919,TCONS_00018921	AT2G05580,AT1G20880,AT5G35660,CFIM-25,HSP70
TCONS_00002599	AT1G27330	AT1G27330.1	XLOC_001435	AT1G27330	8	early and mid maturation	-1	0.453301	0.546699		TCONS_00021610,TCONS_00037834,TCONS_00037833,TCONS_00051263	PAB7,AtRBP-DR1,BIP
TCONS_00002600	AT1G27340	AT1G27340.1	XLOC_001436	AT1G27340	35	early and mid maturation	1	1	1e-07		TCONS_00029728,TCONS_00036149,TCONS_00021083,TCONS_00046416,TCONS_00001763,TCONS_00029022,TCONS_00049400,TCONS_00047823,TCONS_00025061,TCONS_00012152,TCONS_00010926,TCONS_00007361,TCONS_00007362,TCONS_00004186,TCONS_00049399,TCONS_00025062,TCONS_00042845,TCONS_00042851,TCONS_00007358,TCONS_00004172,TCONS_00004173	AT4G26650,TPX2,ATRBP45A,RACK1C_AT,AT5G14610,RACK1A,BUB3.2,RACK1B_AT,PARP2,PAB8,ATSCO1,CHR17,AT5G02490,TOPII,AT3G11500
TCONS_00002601	AT1G27340	AT1G27340.1	XLOC_001436	AT1G27340	8	early and mid maturation	1	1	2.64852e-07		TCONS_00029728,TCONS_00036149,TCONS_00021083,TCONS_00046416,TCONS_00001763,TCONS_00029022,TCONS_00049400,TCONS_00047823,TCONS_00025061,TCONS_00012152,TCONS_00010926,TCONS_00007361,TCONS_00007362,TCONS_00004186,TCONS_00049399,TCONS_00025062,TCONS_00042845,TCONS_00042851,TCONS_00007358,TCONS_00004172,TCONS_00004173	AT4G26650,TPX2,ATRBP45A,RACK1C_AT,AT5G14610,RACK1A,BUB3.2,RACK1B_AT,PARP2,PAB8,ATSCO1,CHR17,AT5G02490,TOPII,AT3G11500
TCONS_00002606	AT1G27400	AT1G27400.1	XLOC_001438	AT1G27400	17	early and mid maturation	1	0.9997	0.000300167		TCONS_00036149,TCONS_00049400,TCONS_00012152,TCONS_00007361,TCONS_00007362,TCONS_00042845,TCONS_00029728,TCONS_00025062,TCONS_00021083,TCONS_00010926,TCONS_00004186,TCONS_00029022,TCONS_00025061,TCONS_00001763,TCONS_00049399,TCONS_00042851,TCONS_00007358,TCONS_00036062,TCONS_00046416,TCONS_00035108,TCONS_00004172,TCONS_00004173	AT4G26650,TPX2,ATRBP45A,RACK1C_AT,AT5G14610,RACK1A,BUB3.2,RACK1B_AT,SVR7,PAB8,ATSCO1,CHR17,PARP2,TOPII,FIB2,AT3G11500
TCONS_00002610	AT1G27450	AT1G27450.3	XLOC_001440	ATAPT1	17	early and mid maturation	1	0.999998	1.91408e-06		TCONS_00029728,TCONS_00036149,TCONS_00021083,TCONS_00046416,TCONS_00001763,TCONS_00029022,TCONS_00049400,TCONS_00047823,TCONS_00025061,TCONS_00012152,TCONS_00010926,TCONS_00007361,TCONS_00007362,TCONS_00004186,TCONS_00049399,TCONS_00025062,TCONS_00042845,TCONS_00042851,TCONS_00007358,TCONS_00004172,TCONS_00004173	AT4G26650,TPX2,ATRBP45A,RACK1C_AT,AT5G14610,RACK1A,BUB3.2,RACK1B_AT,PARP2,PAB8,ATSCO1,CHR17,AT5G02490,TOPII,AT3G11500
TCONS_00002611	AT1G27450	AT1G27450.1	XLOC_001440	ATAPT1	17	early and mid maturation	1	0.999973	2.73684e-05		TCONS_00029728,TCONS_00036149,TCONS_00021083,TCONS_00046416,TCONS_00001763,TCONS_00029022,TCONS_00049400,TCONS_00047823,TCONS_00025061,TCONS_00012152,TCONS_00010926,TCONS_00007361,TCONS_00007362,TCONS_00004186,TCONS_00049399,TCONS_00025062,TCONS_00042845,TCONS_00042851,TCONS_00007358,TCONS_00004172,TCONS_00004173	AT4G26650,TPX2,ATRBP45A,RACK1C_AT,AT5G14610,RACK1A,BUB3.2,RACK1B_AT,PARP2,PAB8,ATSCO1,CHR17,AT5G02490,TOPII,AT3G11500
TCONS_00002667	AT1G27880	AT1G27880.1	XLOC_001464	AT1G27880	48	early	1	1	1e-07		TCONS_00046015,TCONS_00027667,TCONS_00024518,TCONS_00050113,TCONS_00029294,TCONS_00050112,TCONS_00050115,TCONS_00008021	ATPABN1,AT3G18790,At-SCL30A,U2A',G3,emb1138
TCONS_00002674	AT1G27980	AT1G27980.N2	XLOC_001468	ATDPL1	46	mid maturation and DT	1	0.999999	7.37724e-07		TCONS_00009111,TCONS_00029157,TCONS_00014434,TCONS_00014436,TCONS_00014437,TCONS_00014430,TCONS_00018920,TCONS_00014432,TCONS_00050692,TCONS_00014429,TCONS_00040502,TCONS_00050691,TCONS_00018919,TCONS_00018921	AT2G05580,AT1G20880,AT5G35660,CFIM-25,HSP70
TCONS_00002679	AT1G28030	AT1G28030.1	XLOC_001472	AT1G28030	36	mid maturation	1	1	1e-07		TCONS_00037169	AT4G36230
TCONS_00002689	AT1G28100	AT1G28100.1	XLOC_001477	AT1G28100	17	early and mid maturation	1	0.999986	1.37585e-05		TCONS_00036149,TCONS_00001763,TCONS_00046416,TCONS_00025061,TCONS_00049400,TCONS_00021083,TCONS_00012152,TCONS_00007361,TCONS_00007362,TCONS_00004186,TCONS_00049399,TCONS_00029022,TCONS_00042845,TCONS_00042851,TCONS_00007358,TCONS_00004173	AT4G26650,TPX2,ATRBP45A,AT5G14610,RACK1A,BUB3.2,PARP2,PAB8,ATSCO1,CHR17,TOPII,AT3G11500
TCONS_00002713	AT1G28330	AT1G28330.N6	XLOC_001490	DRM1	9	DT	-1	2.91223e-06	0.999997		TCONS_00018920,TCONS_00009111,TCONS_00020004,TCONS_00029157,TCONS_00014434,TCONS_00014436,TCONS_00014437,TCONS_00014430,TCONS_00018919,TCONS_00014432,TCONS_00014429,TCONS_00040502,TCONS_00050691,TCONS_00050692,TCONS_00018921	AT2G05580,AT5G35660,AT2G20560,HSP70,AT1G20880,CFIM-25
TCONS_00002735	AT1G28510	AT1G28510.1	XLOC_001507	AT1G28510	17	early and mid maturation	1	0.997767	0.00223264		TCONS_00029728,TCONS_00036149,TCONS_00021083,TCONS_00046416,TCONS_00007361,TCONS_00029022,TCONS_00049400,TCONS_00025061,TCONS_00010926,TCONS_00001763,TCONS_00004186,TCONS_00042845,TCONS_00042851,TCONS_00004172,TCONS_00004173	AT4G26650,TPX2,ATRBP45A,RACK1C_AT,AT5G14610,RACK1A,BUB3.2,RACK1B_AT,PARP2,PAB8,CHR17,TOPII,AT3G11500
TCONS_00002742	AT1G28520	AT1G28520.1	XLOC_001508	VOZ1	4	mid maturation and DT	1	1	1e-07		TCONS_00052509	AT5G55550
TCONS_00002745	AT1G28650	AT1G28650.N2	XLOC_001510	AT1G28650	18	mid maturation and DT	-1	2.85986e-09	1		TCONS_00048291,TCONS_00048290,TCONS_00006523,TCONS_00048292	XRN3,GRP-4
TCONS_00002803	AT1G29120	AT1G29120.2	XLOC_001549	AT1G29120	47	early and DT	1	1	1e-07		TCONS_00042407,TCONS_00020004	AT2G20560,AT5G09390
TCONS_00002806	AT1G29120	AT1G29120.4	XLOC_001549	AT1G29120	47	early and DT	1	1	1e-07		TCONS_00048291,TCONS_00048290,TCONS_00020004,TCONS_00048292	AT2G20560,GRP-4
TCONS_00002817	AT1G29270	AT1G29270.N2	XLOC_001557	AT1G29270	45	early and mid maturation	-1	0.458455	0.541545		TCONS_00036149,TCONS_00049400,TCONS_00012152,TCONS_00007361,TCONS_00007362,TCONS_00037834,TCONS_00037833,TCONS_00029728,TCONS_00025062,TCONS_00021083,TCONS_00042845,TCONS_00010926,TCONS_00004186,TCONS_00029022,TCONS_00025061,TCONS_00001763,TCONS_00049399,TCONS_00042851,TCONS_00007358,TCONS_00036062,TCONS_00047823,TCONS_00035108,TCONS_00004172	AT4G26650,TPX2,AtRBP-DR1,RACK1C_AT,AT5G14610,RACK1A,BUB3.2,RACK1B_AT,PARP2,PAB8,ATSCO1,CHR17,SVR7,AT5G02490,TOPII,FIB2,AT3G11500
TCONS_00002818	AT1G29270	AT1G29270.1	XLOC_001557	AT1G29270	45	early and mid maturation	1	0.998864	0.00113623		TCONS_00036149,TCONS_00049400,TCONS_00012152,TCONS_00007361,TCONS_00007362,TCONS_00037834,TCONS_00037833,TCONS_00029728,TCONS_00025062,TCONS_00021083,TCONS_00042845,TCONS_00010926,TCONS_00004186,TCONS_00029022,TCONS_00025061,TCONS_00001763,TCONS_00049399,TCONS_00042851,TCONS_00007358,TCONS_00036062,TCONS_00047823,TCONS_00035108,TCONS_00004172	AT4G26650,TPX2,AtRBP-DR1,RACK1C_AT,AT5G14610,RACK1A,BUB3.2,RACK1B_AT,PARP2,PAB8,ATSCO1,CHR17,SVR7,AT5G02490,TOPII,FIB2,AT3G11500
TCONS_00002823	AT1G29320	AT1G29320.1	XLOC_001561	AT1G29320	31	early and DT	1	1	1e-07		TCONS_00009807,TCONS_00027603,TCONS_00040630,TCONS_00031587,TCONS_00031586,TCONS_00045586,TCONS_00018120,TCONS_00046153,TCONS_00005133,TCONS_00004162,TCONS_00050920,TCONS_00014566,TCONS_00040631	AT1G60650,AT1G29220,ATFIB1,SKB1,AT5G46840,AT3G59810,ALY4,AT1G49590,AT2G45030,AT3G46210,HEN2
TCONS_00002851	AT1G29630	AT1G29630.3	XLOC_001581	AT1G29630	0	early	1	1	1e-07		TCONS_00029294,TCONS_00008021,TCONS_00046416	U2A',ATRBP45A,At-SCL30A
TCONS_00002852	AT1G29630	AT1G29630.2	XLOC_001581	AT1G29630	0	early	1	1	1e-07		TCONS_00046015,TCONS_00027667,TCONS_00024518,TCONS_00050113,TCONS_00029294,TCONS_00050112,TCONS_00050115,TCONS_00008021	ATPABN1,AT3G18790,At-SCL30A,U2A',G3,emb1138
TCONS_00002858	AT1G29760	AT1G29760.1	XLOC_001586	AT1G29760	19	mid maturation and DT	1	1	1e-07		TCONS_00009111,TCONS_00029157,TCONS_00014434,TCONS_00014436,TCONS_00014437,TCONS_00014430,TCONS_00018920,TCONS_00014432,TCONS_00050692,TCONS_00014429,TCONS_00040502,TCONS_00050691,TCONS_00018919,TCONS_00018921	AT2G05580,AT1G20880,AT5G35660,CFIM-25,HSP70
TCONS_00002864	AT1G29800	AT1G29800.1	XLOC_001590	AT1G29800	19	mid maturation and DT	1	1	1e-07		TCONS_00009111,TCONS_00029157,TCONS_00014434,TCONS_00014436,TCONS_00014437,TCONS_00014430,TCONS_00018920,TCONS_00014432,TCONS_00050692,TCONS_00014429,TCONS_00040502,TCONS_00050691,TCONS_00018919,TCONS_00018921	AT2G05580,AT1G20880,AT5G35660,CFIM-25,HSP70
TCONS_00002881	AT1G29900	AT1G29900.1	XLOC_001596	CARB	43	early	1	1	1e-07		TCONS_00046015,TCONS_00022567,TCONS_00047824,TCONS_00027667,TCONS_00047825,TCONS_00001431,TCONS_00024518,TCONS_00003948,TCONS_00050113,TCONS_00015962,TCONS_00053171,TCONS_00029294,TCONS_00050112,TCONS_00050115,TCONS_00008021	G3,AT5G63120,AT3G18790,At-SCL30A,U2A',TIF3I1,ATRBP47C,AT1G14650,ATPABN1,SNRNP-G,emb1138,HSP70-1
TCONS_00002883	AT1G29930	AT1G29930.1	XLOC_001597	CAB1	35	early and mid maturation	1	0.999999	1.39147e-06		TCONS_00036149,TCONS_00049400,TCONS_00012152,TCONS_00007361,TCONS_00007362,TCONS_00042845,TCONS_00037833,TCONS_00029728,TCONS_00025062,TCONS_00021083,TCONS_00037834,TCONS_00010926,TCONS_00004186,TCONS_00029022,TCONS_00025061,TCONS_00001763,TCONS_00049399,TCONS_00042851,TCONS_00007358,TCONS_00047823,TCONS_00004172,TCONS_00004173	AT4G26650,TPX2,AtRBP-DR1,RACK1C_AT,AT5G14610,RACK1A,BUB3.2,RACK1B_AT,PARP2,PAB8,ATSCO1,CHR17,AT5G02490,TOPII,AT3G11500
TCONS_00002904	AT1G30135	AT1G30135.1	XLOC_001609	JAZ8	5	mid maturation and DT	1	0.995657	0.0043426		TCONS_00015197	GR-RBP1
TCONS_00002913	AT1G30230	AT1G30230.1	XLOC_001616	AT1G30230	48	early	1	0.999972	2.82855e-05		TCONS_00046015,TCONS_00022567,TCONS_00047824,TCONS_00027667,TCONS_00047825,TCONS_00001431,TCONS_00024518,TCONS_00003948,TCONS_00050113,TCONS_00015962,TCONS_00053171,TCONS_00029294,TCONS_00050112,TCONS_00050115,TCONS_00008021	G3,AT5G63120,AT3G18790,At-SCL30A,U2A',TIF3I1,ATRBP47C,AT1G14650,ATPABN1,SNRNP-G,emb1138,HSP70-1
TCONS_00002917	AT1G30282	AT1G30282.1	XLOC_001619	AT1G30282	45	early and mid maturation	-1	6.85449e-07	0.999999		TCONS_00025062,TCONS_00021083,TCONS_00025061,TCONS_00007362,TCONS_00012152,TCONS_00007361,TCONS_00007357,TCONS_00004186,TCONS_00049399,TCONS_00042845,TCONS_00042851,TCONS_00007358	TPX2,AT5G14610,BUB3.2,PARP2,ATSCO1,CHR17,TOPII
TCONS_00002924	AT1G30380	AT1G30380.1	XLOC_001624	PSAK	8	early and mid maturation	1	0.996211	0.00378878		TCONS_00036149,TCONS_00049400,TCONS_00012152,TCONS_00007361,TCONS_00007362,TCONS_00042845,TCONS_00037833,TCONS_00029728,TCONS_00025062,TCONS_00021083,TCONS_00037834,TCONS_00010926,TCONS_00004186,TCONS_00029022,TCONS_00025061,TCONS_00001763,TCONS_00049399,TCONS_00042851,TCONS_00007358,TCONS_00047823,TCONS_00004172,TCONS_00004173	AT4G26650,TPX2,AtRBP-DR1,RACK1C_AT,AT5G14610,RACK1A,BUB3.2,RACK1B_AT,PARP2,PAB8,ATSCO1,CHR17,AT5G02490,TOPII,AT3G11500
TCONS_00002930	AT1G30410	AT1G30410.N4	XLOC_001627	ATMRP13	49	early and mid maturation	1	1	1e-07		TCONS_00037169	AT4G36230
TCONS_00002935	AT1G30440	AT1G30440.1	XLOC_001630	AT1G30440	35	early and mid maturation	1	1	1e-07		TCONS_00036149,TCONS_00049400,TCONS_00012152,TCONS_00007361,TCONS_00007362,TCONS_00042845,TCONS_00037833,TCONS_00029728,TCONS_00025062,TCONS_00021083,TCONS_00037834,TCONS_00010926,TCONS_00004186,TCONS_00029022,TCONS_00025061,TCONS_00001763,TCONS_00049399,TCONS_00042851,TCONS_00007358,TCONS_00047823,TCONS_00004172,TCONS_00004173	AT4G26650,TPX2,AtRBP-DR1,RACK1C_AT,AT5G14610,RACK1A,BUB3.2,RACK1B_AT,PARP2,PAB8,ATSCO1,CHR17,AT5G02490,TOPII,AT3G11500
TCONS_00002937	AT1G30450	AT1G30450.3	XLOC_001631	CCC1	35	early and mid maturation	1	1	1e-07		TCONS_00012152,TCONS_00025062,TCONS_00021083,TCONS_00042845,TCONS_00042851,TCONS_00025061,TCONS_00051263,TCONS_00007361,TCONS_00007362,TCONS_00004186,TCONS_00049399,TCONS_00037834,TCONS_00037833,TCONS_00007358	TPX2,AtRBP-DR1,AT5G14610,BUB3.2,PARP2,ATSCO1,CHR17,TOPII,BIP
TCONS_00002948	AT1G30520	AT1G30520.1	XLOC_001636	AAE14	48	early	1	1	1e-07		TCONS_00027667,TCONS_00018414,TCONS_00024518,TCONS_00010616,TCONS_00010617,TCONS_00029294,TCONS_00050113,TCONS_00050112,TCONS_00050115,TCONS_00008021	G3,AT3G18790,U1A,At-SCL30A,U2A',emb1138,PTB3
TCONS_00002949	AT1G30530	AT1G30530.1	XLOC_001637	UGT78D1	35	early and mid maturation	1	1	1e-07		TCONS_00036149,TCONS_00049400,TCONS_00012152,TCONS_00007361,TCONS_00007362,TCONS_00042845,TCONS_00037833,TCONS_00029728,TCONS_00025062,TCONS_00021083,TCONS_00037834,TCONS_00010926,TCONS_00004186,TCONS_00029022,TCONS_00025061,TCONS_00001763,TCONS_00049399,TCONS_00042851,TCONS_00007358,TCONS_00047823,TCONS_00004172,TCONS_00004173	AT4G26650,TPX2,AtRBP-DR1,RACK1C_AT,AT5G14610,RACK1A,BUB3.2,RACK1B_AT,PARP2,PAB8,ATSCO1,CHR17,AT5G02490,TOPII,AT3G11500
TCONS_00002967	AT1G30690	AT1G30690.1	XLOC_001646	AT1G30690	48	early	1	1	1e-07		TCONS_00036062,TCONS_00027667,TCONS_00018414,TCONS_00010616,TCONS_00010617,TCONS_00029294,TCONS_00035108,TCONS_00050113,TCONS_00050112,TCONS_00050115,TCONS_00008021	G3,U1A,At-SCL30A,SVR7,FIB2,U2A',emb1138,PTB3
TCONS_00002991	AT1G30950	AT1G30950.1	XLOC_001666	UFO	6	early and mid maturation	1	1	1e-07		TCONS_00029728,TCONS_00025062,TCONS_00021083,TCONS_00036062,TCONS_00007361,TCONS_00029022,TCONS_00049400,TCONS_00047823,TCONS_00025061,TCONS_00012152,TCONS_00010926,TCONS_00001763,TCONS_00007362,TCONS_00004186,TCONS_00049399,TCONS_00035108,TCONS_00036149,TCONS_00042845,TCONS_00042851,TCONS_00007358,TCONS_00004172	AT4G26650,TPX2,RACK1C_AT,AT5G14610,RACK1A,BUB3.2,RACK1B_AT,SVR7,PAB8,ATSCO1,CHR17,PARP2,AT5G02490,TOPII,FIB2,AT3G11500
TCONS_00003001	AT1G31070	AT1G31070.1	XLOC_001671	GlcNAc1pUT1	8	early and mid maturation	1	0.999961	3.85744e-05		TCONS_00012152,TCONS_00025062,TCONS_00021083,TCONS_00042845,TCONS_00037833,TCONS_00025061,TCONS_00051263,TCONS_00007361,TCONS_00007362,TCONS_00004186,TCONS_00049399,TCONS_00037834,TCONS_00042851,TCONS_00007358	TPX2,AtRBP-DR1,AT5G14610,BUB3.2,PARP2,ATSCO1,CHR17,TOPII,BIP
TCONS_00003010	AT1G31170	AT1G31170.4	XLOC_001679	ATSRX	19	mid maturation and DT	1	0.999873	0.000126951		TCONS_00009111,TCONS_00029157,TCONS_00014434,TCONS_00014436,TCONS_00014437,TCONS_00014430,TCONS_00018920,TCONS_00014432,TCONS_00050692,TCONS_00014429,TCONS_00040502,TCONS_00050691,TCONS_00018919,TCONS_00018921	AT2G05580,AT1G20880,AT5G35660,CFIM-25,HSP70
TCONS_00003015	AT1G31173	AT1G31173.1	XLOC_001680	MIR167D	28	mid maturation	-1	0.0260165	0.973984		TCONS_00015312	IRE1A
TCONS_00003035	AT1G31420	AT1G31420.2	XLOC_001692	FEI1	49	early and mid maturation	1	1	1e-07		TCONS_00037169	AT4G36230
TCONS_00003038	AT1G31480	AT1G31480.1	XLOC_001693	SGR2	19	mid maturation and DT	1	1	1e-07		TCONS_00009111,TCONS_00029157,TCONS_00014434,TCONS_00014436,TCONS_00014437,TCONS_00014430,TCONS_00018920,TCONS_00014432,TCONS_00050692,TCONS_00014429,TCONS_00040502,TCONS_00050691,TCONS_00018919,TCONS_00018921	AT2G05580,AT1G20880,AT5G35660,CFIM-25,HSP70
TCONS_00003040	AT1G31485	AT1G31485.1	XLOC_001693	AT1G31485	13	mid maturation and DT	-1	5.27078e-10	1		TCONS_00009111,TCONS_00029157,TCONS_00014434,TCONS_00014436,TCONS_00014437,TCONS_00014430,TCONS_00018920,TCONS_00014432,TCONS_00050692,TCONS_00014429,TCONS_00040502,TCONS_00050691,TCONS_00018919,TCONS_00018921	AT2G05580,AT1G20880,AT5G35660,CFIM-25,HSP70
TCONS_00003053	AT1G31800	AT1G31800.N2	XLOC_001705	CYP97A3	17	early and mid maturation	1	1	4.09166e-07		TCONS_00036149,TCONS_00049400,TCONS_00012152,TCONS_00007361,TCONS_00007362,TCONS_00042845,TCONS_00037833,TCONS_00029728,TCONS_00025062,TCONS_00021083,TCONS_00037834,TCONS_00010926,TCONS_00004186,TCONS_00029022,TCONS_00025061,TCONS_00001763,TCONS_00049399,TCONS_00042851,TCONS_00007358,TCONS_00047823,TCONS_00004172,TCONS_00004173	AT4G26650,TPX2,AtRBP-DR1,RACK1C_AT,AT5G14610,RACK1A,BUB3.2,RACK1B_AT,PARP2,PAB8,ATSCO1,CHR17,AT5G02490,TOPII,AT3G11500
TCONS_00003079	AT1G31950	AT1G31950.N2	XLOC_001715	AT1G31950	26	early and mid maturation	1	1	1e-07		TCONS_00036149,TCONS_00049400,TCONS_00012152,TCONS_00007361,TCONS_00007362,TCONS_00037834,TCONS_00037833,TCONS_00029728,TCONS_00025062,TCONS_00021083,TCONS_00042845,TCONS_00010926,TCONS_00004186,TCONS_00029022,TCONS_00025061,TCONS_00001763,TCONS_00049399,TCONS_00042851,TCONS_00007358,TCONS_00036062,TCONS_00046416,TCONS_00035108,TCONS_00004172	AT4G26650,TPX2,AtRBP-DR1,ATRBP45A,RACK1C_AT,AT5G14610,RACK1A,BUB3.2,RACK1B_AT,PARP2,PAB8,ATSCO1,CHR17,SVR7,TOPII,FIB2,AT3G11500
TCONS_00003080	AT1G31950	AT1G31950.1	XLOC_001715	AT1G31950	17	early and mid maturation	1	1	1e-07		TCONS_00036149,TCONS_00049400,TCONS_00012152,TCONS_00007361,TCONS_00007362,TCONS_00037834,TCONS_00037833,TCONS_00029728,TCONS_00025062,TCONS_00021083,TCONS_00042845,TCONS_00010926,TCONS_00004186,TCONS_00029022,TCONS_00025061,TCONS_00001763,TCONS_00049399,TCONS_00042851,TCONS_00007358,TCONS_00036062,TCONS_00046416,TCONS_00035108,TCONS_00004172	AT4G26650,TPX2,AtRBP-DR1,ATRBP45A,RACK1C_AT,AT5G14610,RACK1A,BUB3.2,RACK1B_AT,PARP2,PAB8,ATSCO1,CHR17,SVR7,TOPII,FIB2,AT3G11500
TCONS_00003098	AT1G32160	AT1G32160.1	XLOC_001725	AT1G32160	48	early	1	1	1e-07		TCONS_00036062,TCONS_00032287,TCONS_00032286,TCONS_00038985,TCONS_00027667,TCONS_00018414,TCONS_00010616,TCONS_00010617,TCONS_00007357,TCONS_00033667,TCONS_00035108,TCONS_00050113,TCONS_00050112,TCONS_00050115	TPX2,G3,AT4G14342,U1A,SVR7,FIB2,CP29,AT4G02840,emb1138,PTB3
TCONS_00003141	AT1G32440	AT1G32440.N2	XLOC_001747	PKp3	8	early and mid maturation	1	0.999957	4.30643e-05		TCONS_00036149,TCONS_00049400,TCONS_00012152,TCONS_00007361,TCONS_00007362,TCONS_00042845,TCONS_00037833,TCONS_00029728,TCONS_00025062,TCONS_00021083,TCONS_00037834,TCONS_00010926,TCONS_00004186,TCONS_00029022,TCONS_00025061,TCONS_00001763,TCONS_00049399,TCONS_00042851,TCONS_00007358,TCONS_00047823,TCONS_00004172,TCONS_00004173	AT4G26650,TPX2,AtRBP-DR1,RACK1C_AT,AT5G14610,RACK1A,BUB3.2,RACK1B_AT,PARP2,PAB8,ATSCO1,CHR17,AT5G02490,TOPII,AT3G11500
TCONS_00003147	AT1G32540	AT1G32540.1	XLOC_001752	LOL1	45	early and mid maturation	1	0.999438	0.000561534		TCONS_00036149,TCONS_00049400,TCONS_00012152,TCONS_00007361,TCONS_00007362,TCONS_00037834,TCONS_00037833,TCONS_00029728,TCONS_00025062,TCONS_00021083,TCONS_00042845,TCONS_00010926,TCONS_00004186,TCONS_00029022,TCONS_00025061,TCONS_00001763,TCONS_00049399,TCONS_00042851,TCONS_00007358,TCONS_00036062,TCONS_00047823,TCONS_00035108,TCONS_00004172	AT4G26650,TPX2,AtRBP-DR1,RACK1C_AT,AT5G14610,RACK1A,BUB3.2,RACK1B_AT,PARP2,PAB8,ATSCO1,CHR17,SVR7,AT5G02490,TOPII,FIB2,AT3G11500
TCONS_00003148	AT1G32540	AT1G32540.N4	XLOC_001752	LOL1	45	early and mid maturation	1	0.999496	0.000503956		TCONS_00036149,TCONS_00049400,TCONS_00012152,TCONS_00007361,TCONS_00007362,TCONS_00037834,TCONS_00037833,TCONS_00029728,TCONS_00025062,TCONS_00021083,TCONS_00042845,TCONS_00010926,TCONS_00004186,TCONS_00029022,TCONS_00025061,TCONS_00001763,TCONS_00049399,TCONS_00042851,TCONS_00007358,TCONS_00036062,TCONS_00047823,TCONS_00035108,TCONS_00004172	AT4G26650,TPX2,AtRBP-DR1,RACK1C_AT,AT5G14610,RACK1A,BUB3.2,RACK1B_AT,PARP2,PAB8,ATSCO1,CHR17,SVR7,AT5G02490,TOPII,FIB2,AT3G11500
TCONS_00003149	AT1G32540	AT1G32540.3	XLOC_001752	LOL1	45	early and mid maturation	1	0.999094	0.000905912		TCONS_00036149,TCONS_00049400,TCONS_00012152,TCONS_00007361,TCONS_00007362,TCONS_00037834,TCONS_00037833,TCONS_00029728,TCONS_00025062,TCONS_00021083,TCONS_00042845,TCONS_00010926,TCONS_00004186,TCONS_00029022,TCONS_00025061,TCONS_00001763,TCONS_00049399,TCONS_00042851,TCONS_00007358,TCONS_00036062,TCONS_00047823,TCONS_00035108,TCONS_00004172	AT4G26650,TPX2,AtRBP-DR1,RACK1C_AT,AT5G14610,RACK1A,BUB3.2,RACK1B_AT,PARP2,PAB8,ATSCO1,CHR17,SVR7,AT5G02490,TOPII,FIB2,AT3G11500
TCONS_00003150	AT1G32540	AT1G32540.2	XLOC_001752	LOL1	45	early and mid maturation	1	0.998685	0.00131463		TCONS_00036149,TCONS_00049400,TCONS_00012152,TCONS_00007361,TCONS_00007362,TCONS_00037834,TCONS_00037833,TCONS_00029728,TCONS_00025062,TCONS_00021083,TCONS_00042845,TCONS_00010926,TCONS_00004186,TCONS_00029022,TCONS_00025061,TCONS_00001763,TCONS_00049399,TCONS_00042851,TCONS_00007358,TCONS_00036062,TCONS_00047823,TCONS_00035108,TCONS_00004172	AT4G26650,TPX2,AtRBP-DR1,RACK1C_AT,AT5G14610,RACK1A,BUB3.2,RACK1B_AT,PARP2,PAB8,ATSCO1,CHR17,SVR7,AT5G02490,TOPII,FIB2,AT3G11500
TCONS_00003151	AT1G32560	AT1G32560.1	XLOC_001753	AT1G32560	19	mid maturation and DT	1	0.998123	0.00187743		TCONS_00009111,TCONS_00029157,TCONS_00014434,TCONS_00014436,TCONS_00014437,TCONS_00014430,TCONS_00018920,TCONS_00014432,TCONS_00050692,TCONS_00014429,TCONS_00040502,TCONS_00050691,TCONS_00018919,TCONS_00018921	AT2G05580,AT1G20880,AT5G35660,CFIM-25,HSP70
TCONS_00003156	AT1G32583	AT1G32583.1	XLOC_001756	AT1G32583	0	early	1	0.970278	0.0297216		TCONS_00036149,TCONS_00049400,TCONS_00012152,TCONS_00007361,TCONS_00007362,TCONS_00042845,TCONS_00029728,TCONS_00025062,TCONS_00021083,TCONS_00010926,TCONS_00004186,TCONS_00029022,TCONS_00025061,TCONS_00001763,TCONS_00049399,TCONS_00042851,TCONS_00007358,TCONS_00036062,TCONS_00046416,TCONS_00035108,TCONS_00004172,TCONS_00004173	AT4G26650,TPX2,ATRBP45A,RACK1C_AT,AT5G14610,RACK1A,BUB3.2,RACK1B_AT,SVR7,PAB8,ATSCO1,CHR17,PARP2,TOPII,FIB2,AT3G11500
TCONS_00003166	AT1G32710	AT1G32710.N2	XLOC_001765	AT1G32710	27	mid maturation and DT	1	0.961602	0.0383982		TCONS_00009111,TCONS_00029157,TCONS_00015197,TCONS_00014434,TCONS_00014436,TCONS_00014437,TCONS_00014430,TCONS_00018920,TCONS_00014432,TCONS_00050692,TCONS_00014429,TCONS_00040502,TCONS_00050691,TCONS_00018919,TCONS_00018921	AT2G05580,GR-RBP1,AT5G35660,HSP70,AT1G20880,CFIM-25
TCONS_00003167	AT1G32710	AT1G32710.1	XLOC_001765	AT1G32710	27	mid maturation and DT	1	0.999898	0.000101694		TCONS_00009111,TCONS_00029157,TCONS_00015197,TCONS_00014434,TCONS_00014436,TCONS_00014437,TCONS_00014430,TCONS_00018920,TCONS_00014432,TCONS_00050692,TCONS_00014429,TCONS_00040502,TCONS_00050691,TCONS_00018919,TCONS_00018921	AT2G05580,GR-RBP1,AT5G35660,HSP70,AT1G20880,CFIM-25
TCONS_00003192	AT1G33040	AT1G33040.1	XLOC_001786	NACA5	17	early and mid maturation	1	0.999998	2.15489e-06		TCONS_00029728,TCONS_00036149,TCONS_00021083,TCONS_00046416,TCONS_00001763,TCONS_00029022,TCONS_00049400,TCONS_00047823,TCONS_00025061,TCONS_00012152,TCONS_00010926,TCONS_00007361,TCONS_00007362,TCONS_00004186,TCONS_00049399,TCONS_00025062,TCONS_00042845,TCONS_00042851,TCONS_00007358,TCONS_00004172,TCONS_00004173	AT4G26650,TPX2,ATRBP45A,RACK1C_AT,AT5G14610,RACK1A,BUB3.2,RACK1B_AT,PARP2,PAB8,ATSCO1,CHR17,AT5G02490,TOPII,AT3G11500
TCONS_00003200	AT1G33120	AT1G33120.N2	XLOC_001792	AT1G33120	0	early	1	0.9995	0.000499823		TCONS_00046015,TCONS_00022567,TCONS_00047824,TCONS_00027667,TCONS_00047825,TCONS_00001431,TCONS_00024518,TCONS_00003948,TCONS_00050113,TCONS_00015962,TCONS_00053171,TCONS_00029294,TCONS_00050112,TCONS_00050115,TCONS_00008021	G3,AT5G63120,AT3G18790,At-SCL30A,U2A',TIF3I1,ATRBP47C,AT1G14650,ATPABN1,SNRNP-G,emb1138,HSP70-1
TCONS_00003201	AT1G33120	AT1G33120.1	XLOC_001792	AT1G33120	0	early	1	0.999936	6.35932e-05		TCONS_00029728,TCONS_00036149,TCONS_00049400,TCONS_00007361,TCONS_00029022,TCONS_00046416,TCONS_00012152,TCONS_00010926,TCONS_00001763,TCONS_00007362,TCONS_00049399,TCONS_00007358,TCONS_00004172,TCONS_00004173	AT4G26650,TPX2,ATRBP45A,RACK1C_AT,RACK1A,RACK1B_AT,PAB8,ATSCO1,CHR17,AT3G11500
TCONS_00003202	AT1G33120	AT1G33120.N3	XLOC_001792	AT1G33120	0	early	1	0.999638	0.000362272		TCONS_00046015,TCONS_00022567,TCONS_00047824,TCONS_00027667,TCONS_00047825,TCONS_00001431,TCONS_00024518,TCONS_00003948,TCONS_00050113,TCONS_00015962,TCONS_00053171,TCONS_00029294,TCONS_00050112,TCONS_00050115,TCONS_00008021	G3,AT5G63120,AT3G18790,At-SCL30A,U2A',TIF3I1,ATRBP47C,AT1G14650,ATPABN1,SNRNP-G,emb1138,HSP70-1
TCONS_00003204	AT1G33140	AT1G33140.1	XLOC_001792	PGY2	0	early	1	0.999938	6.23384e-05		TCONS_00046015,TCONS_00022567,TCONS_00047824,TCONS_00027667,TCONS_00047825,TCONS_00001431,TCONS_00024518,TCONS_00003948,TCONS_00050113,TCONS_00015962,TCONS_00053171,TCONS_00029294,TCONS_00050112,TCONS_00050115,TCONS_00008021	G3,AT5G63120,AT3G18790,At-SCL30A,U2A',TIF3I1,ATRBP47C,AT1G14650,ATPABN1,SNRNP-G,emb1138,HSP70-1
TCONS_00003216	AT1G33280	AT1G33280.1	XLOC_001802	ANAC015	42	early	1	1	1e-07		TCONS_00029578,TCONS_00048293	PAB6,GRP18
TCONS_00003217	AT1G33290	AT1G33290.N3	XLOC_001803	AT1G33290	3	early and DT	1	0.999988	1.2276e-05		TCONS_00046919,TCONS_00042152,TCONS_00037877,TCONS_00051336,TCONS_00024627	AT5G59950,ATPRP40C,AT5G06420,U2AF35B,STA1
TCONS_00003218	AT1G33290	AT1G33290.1	XLOC_001803	AT1G33290	3	early and DT	1	1	1e-07		TCONS_00046919,TCONS_00042152,TCONS_00037877,TCONS_00051336,TCONS_00024627	AT5G59950,ATPRP40C,AT5G06420,U2AF35B,STA1
TCONS_00003239	AT1G33590	AT1G33590.1	XLOC_001813	AT1G33590	17	early and mid maturation	1	1	1e-07		TCONS_00036149,TCONS_00049400,TCONS_00012152,TCONS_00007361,TCONS_00007362,TCONS_00042845,TCONS_00037833,TCONS_00029728,TCONS_00025062,TCONS_00021083,TCONS_00037834,TCONS_00010926,TCONS_00004186,TCONS_00029022,TCONS_00025061,TCONS_00001763,TCONS_00049399,TCONS_00042851,TCONS_00007358,TCONS_00036062,TCONS_00046416,TCONS_00047823,TCONS_00035108,TCONS_00004172,TCONS_00004173	AT4G26650,TPX2,AtRBP-DR1,ATRBP45A,RACK1C_AT,AT5G14610,RACK1A,BUB3.2,RACK1B_AT,PARP2,PAB8,ATSCO1,CHR17,SVR7,AT5G02490,TOPII,FIB2,AT3G11500
TCONS_00003240	AT1G33600	AT1G33600.1	XLOC_001814	AT1G33600	10	early	1	1	1e-07		TCONS_00036149,TCONS_00049400,TCONS_00027667,TCONS_00039642,TCONS_00016017,TCONS_00046015,TCONS_00018414,TCONS_00010616,TCONS_00010617,TCONS_00010926,TCONS_00045354,TCONS_00050113,TCONS_00050112,TCONS_00050115,TCONS_00008021,TCONS_00029728,TCONS_00029022,TCONS_00001763,TCONS_00002017,TCONS_00015318,TCONS_00029294,TCONS_00039638,TCONS_00036062,TCONS_00046416,TCONS_00038985,TCONS_00047823,TCONS_000…	AT4G26650,ATRBP45A,At-SCL30A,FIB2,AT5G02490,SMB,AT4G14342,G3,CHR17,emb1138,AT3G11500,AT1G20580,ATPABN1,RACK1A,RACK1B_AT,PAB8,U2A',RACK1C_AT,U1A,AT5G44500,SVR7,PTB3,AT2G17530,RSZ22a
TCONS_00003250	AT1G33750	AT1G33750.N2	XLOC_001822	AT1G33750	8	early and mid maturation	1	0.999633	0.000366957		TCONS_00012152,TCONS_00025062,TCONS_00025061,TCONS_00037834,TCONS_00037833,TCONS_00021083,TCONS_00051263,TCONS_00007361,TCONS_00007362,TCONS_00004186,TCONS_00049399,TCONS_00042845,TCONS_00042851,TCONS_00007358	TPX2,AtRBP-DR1,AT5G14610,BUB3.2,PARP2,ATSCO1,CHR17,TOPII,BIP
TCONS_00003302	AT1G34210	AT1G34210.N2	XLOC_001856	ATSERK2	8	early and mid maturation	1	1	1e-07		TCONS_00029728,TCONS_00036149,TCONS_00021083,TCONS_00046416,TCONS_00001763,TCONS_00029022,TCONS_00049400,TCONS_00047823,TCONS_00025061,TCONS_00012152,TCONS_00010926,TCONS_00007361,TCONS_00007362,TCONS_00004186,TCONS_00049399,TCONS_00025062,TCONS_00042845,TCONS_00042851,TCONS_00007358,TCONS_00004172,TCONS_00004173	AT4G26650,TPX2,ATRBP45A,RACK1C_AT,AT5G14610,RACK1A,BUB3.2,RACK1B_AT,PARP2,PAB8,ATSCO1,CHR17,AT5G02490,TOPII,AT3G11500
TCONS_00003305	AT1G34210	AT1G34210.N3	XLOC_001856	ATSERK2	8	early and mid maturation	1	1	1e-07		TCONS_00036149,TCONS_00049400,TCONS_00012152,TCONS_00007361,TCONS_00007362,TCONS_00042845,TCONS_00029728,TCONS_00025062,TCONS_00021083,TCONS_00010926,TCONS_00004186,TCONS_00029022,TCONS_00025061,TCONS_00001763,TCONS_00049399,TCONS_00042851,TCONS_00007358,TCONS_00036062,TCONS_00046416,TCONS_00035108,TCONS_00004172,TCONS_00004173	AT4G26650,TPX2,ATRBP45A,RACK1C_AT,AT5G14610,RACK1A,BUB3.2,RACK1B_AT,SVR7,PAB8,ATSCO1,CHR17,PARP2,TOPII,FIB2,AT3G11500
TCONS_00003325	AT1G34355	AT1G34355.1	XLOC_001866	ATPS1	48	early	1	1	1e-07		TCONS_00046015,TCONS_00027667,TCONS_00024518,TCONS_00050113,TCONS_00029294,TCONS_00050112,TCONS_00050115,TCONS_00008021	ATPABN1,AT3G18790,At-SCL30A,U2A',G3,emb1138
TCONS_00003363	AT1G34770	AT1G34770.1	XLOC_001893	AT1G34770	48	early	1	0.999999	1.10403e-06		TCONS_00036062,TCONS_00027667,TCONS_00018414,TCONS_00024518,TCONS_00010616,TCONS_00010617,TCONS_00050113,TCONS_00035108,TCONS_00029294,TCONS_00050112,TCONS_00050115,TCONS_00008021	G3,AT3G18790,U1A,At-SCL30A,SVR7,FIB2,U2A',emb1138,PTB3
TCONS_00003383	AT1G35115	AT1G35115.N2	XLOC_001912	AT1G35115	19	mid maturation and DT	1	1	1e-07		TCONS_00018920,TCONS_00009111,TCONS_00029157,TCONS_00014434,TCONS_00014436,TCONS_00014437,TCONS_00014430,TCONS_00018919,TCONS_00014432,TCONS_00014429,TCONS_00040502,TCONS_00050691,TCONS_00050692,TCONS_00018921	AT2G05580,AT1G20880,AT5G35660,CFIM-25,HSP70
TCONS_00003384	AT1G35115	AT1G35115.1	XLOC_001912	AT1G35115	19	mid maturation and DT	1	1	1e-07		TCONS_00018920,TCONS_00009111,TCONS_00029157,TCONS_00014434,TCONS_00014436,TCONS_00014437,TCONS_00014430,TCONS_00018919,TCONS_00014432,TCONS_00014429,TCONS_00040502,TCONS_00050691,TCONS_00050692,TCONS_00018921	AT2G05580,AT1G20880,AT5G35660,CFIM-25,HSP70
TCONS_00003388	AT1G35160	AT1G35160.1	XLOC_001915	GF14 PHI	26	early and mid maturation	1	0.999996	3.85362e-06		TCONS_00036149,TCONS_00049400,TCONS_00012152,TCONS_00007361,TCONS_00007362,TCONS_00042845,TCONS_00029728,TCONS_00025062,TCONS_00021083,TCONS_00010926,TCONS_00004186,TCONS_00029022,TCONS_00025061,TCONS_00001763,TCONS_00049399,TCONS_00042851,TCONS_00007358,TCONS_00036062,TCONS_00046416,TCONS_00035108,TCONS_00004172,TCONS_00004173	AT4G26650,TPX2,ATRBP45A,RACK1C_AT,AT5G14610,RACK1A,BUB3.2,RACK1B_AT,SVR7,PAB8,ATSCO1,CHR17,PARP2,TOPII,FIB2,AT3G11500
TCONS_00003421	AT1G35510	AT1G35510.1	XLOC_001941	AT1G35510	8	early and mid maturation	1	1	1e-07		TCONS_00037834,TCONS_00037833,TCONS_00051263	AtRBP-DR1,BIP
TCONS_00003433	AT1G35513	AT1G35513.1	XLOC_001942	AT1G35513	49	early and mid maturation	-1	0.0917544	0.908246		TCONS_00037169	AT4G36230
TCONS_00003437	AT1G35530	AT1G35530.1	XLOC_001943	AT1G35530	48	early	1	1	1e-07		TCONS_00036062,TCONS_00032287,TCONS_00032286,TCONS_00038985,TCONS_00027667,TCONS_00018414,TCONS_00010616,TCONS_00010617,TCONS_00007357,TCONS_00033667,TCONS_00035108,TCONS_00050113,TCONS_00050112,TCONS_00050115	TPX2,G3,AT4G14342,U1A,SVR7,FIB2,CP29,AT4G02840,emb1138,PTB3
TCONS_00003454	AT1G35680	AT1G35680.1	XLOC_001957	AT1G35680	26	early and mid maturation	1	0.999961	3.86452e-05		TCONS_00036149,TCONS_00049400,TCONS_00012152,TCONS_00007361,TCONS_00007362,TCONS_00037834,TCONS_00037833,TCONS_00029728,TCONS_00025062,TCONS_00021083,TCONS_00042845,TCONS_00010926,TCONS_00004186,TCONS_00029022,TCONS_00025061,TCONS_00001763,TCONS_00049399,TCONS_00042851,TCONS_00007358,TCONS_00036062,TCONS_00046416,TCONS_00035108,TCONS_00004172	AT4G26650,TPX2,AtRBP-DR1,ATRBP45A,RACK1C_AT,AT5G14610,RACK1A,BUB3.2,RACK1B_AT,PARP2,PAB8,ATSCO1,CHR17,SVR7,TOPII,FIB2,AT3G11500
TCONS_00003495	AT1G36280	AT1G36280.1	XLOC_001992	AT1G36280	0	early	1	1	1e-07		TCONS_00046015,TCONS_00022567,TCONS_00047824,TCONS_00027667,TCONS_00047825,TCONS_00001431,TCONS_00024518,TCONS_00003948,TCONS_00050113,TCONS_00015962,TCONS_00053171,TCONS_00029294,TCONS_00050112,TCONS_00050115,TCONS_00008021	G3,AT5G63120,AT3G18790,At-SCL30A,U2A',TIF3I1,ATRBP47C,AT1G14650,ATPABN1,SNRNP-G,emb1138,HSP70-1
TCONS_00003496	AT1G36280	AT1G36280.N3	XLOC_001992	AT1G36280	43	early	1	0.999998	2.11483e-06		TCONS_00021288,TCONS_00039642,TCONS_00039640,TCONS_00039641,TCONS_00022318,TCONS_00022567,TCONS_00015962,TCONS_00033698,TCONS_00036052,TCONS_00047031,TCONS_00024518,TCONS_00039639,TCONS_00016017,TCONS_00003948,TCONS_00015963,TCONS_00045354,TCONS_00005701,TCONS_00053171,TCONS_00008021,TCONS_00032283,TCONS_00046015,TCONS_00001431,TCONS_00002017,TCONS_00022942,TCONS_00015318,TCONS_00029294,TCONS_000…	At-SCL30A,CP29,ATRBP47C,SNRNP-G,HSP70-1,MAC3B,SMB,AT1G14650,U2B'',AT1G20580,ATPABN1,GR-RBP3,AT4G02840,RSZ22a,TIF3I1,AT2G43770,AT4G25550,AT5G63120,AT3G18790,AT5G44500,AT4G03120,AT1G67210,AT3G02710,AT2G17530,AT2G47640,U2A'
TCONS_00003499	AT1G36310	AT1G36310.1	XLOC_001994	AT1G36310	43	early	1	1	1e-07		TCONS_00021288,TCONS_00039642,TCONS_00039640,TCONS_00039641,TCONS_00022318,TCONS_00022567,TCONS_00015962,TCONS_00033698,TCONS_00036052,TCONS_00047031,TCONS_00024518,TCONS_00039639,TCONS_00016017,TCONS_00003948,TCONS_00015963,TCONS_00045354,TCONS_00005701,TCONS_00053171,TCONS_00008021,TCONS_00032283,TCONS_00046015,TCONS_00001431,TCONS_00002017,TCONS_00022942,TCONS_00015318,TCONS_00029294,TCONS_000…	At-SCL30A,CP29,ATRBP47C,SNRNP-G,HSP70-1,MAC3B,SMB,AT1G14650,U2B'',AT1G20580,ATPABN1,GR-RBP3,AT4G02840,RSZ22a,TIF3I1,AT2G43770,AT4G25550,AT5G63120,AT3G18790,AT5G44500,AT4G03120,AT1G67210,AT3G02710,AT2G17530,AT2G47640,U2A'
TCONS_00003500	AT1G36310	AT1G36310.2	XLOC_001994	AT1G36310	43	early	1	1	1e-07		TCONS_00021288,TCONS_00039642,TCONS_00039640,TCONS_00039641,TCONS_00022318,TCONS_00022567,TCONS_00015962,TCONS_00033698,TCONS_00036052,TCONS_00047031,TCONS_00024518,TCONS_00039639,TCONS_00016017,TCONS_00003948,TCONS_00015963,TCONS_00045354,TCONS_00005701,TCONS_00053171,TCONS_00008021,TCONS_00032283,TCONS_00046015,TCONS_00001431,TCONS_00002017,TCONS_00022942,TCONS_00015318,TCONS_00029294,TCONS_000…	At-SCL30A,CP29,ATRBP47C,SNRNP-G,HSP70-1,MAC3B,SMB,AT1G14650,U2B'',AT1G20580,ATPABN1,GR-RBP3,AT4G02840,RSZ22a,TIF3I1,AT2G43770,AT4G25550,AT5G63120,AT3G18790,AT5G44500,AT4G03120,AT1G67210,AT3G02710,AT2G17530,AT2G47640,U2A'
TCONS_00003684	AT1G42430	AT1G42430.2	XLOC_002177	AT1G42430	16	early	1	1	1e-07		TCONS_00040030,TCONS_00021288,TCONS_00039642,TCONS_00039640,TCONS_00039641,TCONS_00016017,TCONS_00033698,TCONS_00036052,TCONS_00047031,TCONS_00018414,TCONS_00015963,TCONS_00010616,TCONS_00010617,TCONS_00022318,TCONS_00039639,TCONS_00045354,TCONS_00005701,TCONS_00023423,TCONS_00032283,TCONS_00026922,TCONS_00032287,TCONS_00032286,TCONS_00002017,TCONS_00022942,TCONS_00047376,TCONS_00015318,TCONS_000…	ATRBP31,AT4G14342,AT5G64730,CP29,SNRNP-G,SMB,TPX2,MAC3B,MOS4,U2B'',PTB3,AT1G20580,GR-RBP3,AT4G02840,AT2G47640,AT3G02710,AT4G25550,CP33,AT2G43770,U1A,AT5G44500,AT3G07590,AT4G03120,AT2G17530,RSZ22a,AT1G67210
TCONS_00003685	AT1G42430	AT1G42430.1	XLOC_002177	AT1G42430	43	early	1	1	1e-07		TCONS_00040030,TCONS_00021288,TCONS_00039642,TCONS_00039640,TCONS_00039641,TCONS_00016017,TCONS_00033698,TCONS_00036052,TCONS_00047031,TCONS_00018414,TCONS_00015963,TCONS_00010616,TCONS_00010617,TCONS_00022318,TCONS_00039639,TCONS_00045354,TCONS_00005701,TCONS_00023423,TCONS_00032283,TCONS_00026922,TCONS_00032287,TCONS_00032286,TCONS_00002017,TCONS_00022942,TCONS_00047376,TCONS_00015318,TCONS_000…	ATRBP31,AT4G14342,AT5G64730,CP29,SNRNP-G,SMB,TPX2,MAC3B,MOS4,U2B'',PTB3,AT1G20580,GR-RBP3,AT4G02840,AT2G47640,AT3G02710,AT4G25550,CP33,AT2G43770,U1A,AT5G44500,AT3G07590,AT4G03120,AT2G17530,RSZ22a,AT1G67210
TCONS_00003693	AT1G42480	AT1G42480.2	XLOC_002180	AT1G42480	35	early and mid maturation	1	0.995064	0.00493576		TCONS_00012152,TCONS_00025062,TCONS_00021083,TCONS_00042845,TCONS_00042851,TCONS_00025061,TCONS_00051263,TCONS_00007361,TCONS_00007362,TCONS_00004186,TCONS_00049399,TCONS_00037834,TCONS_00037833,TCONS_00007358	TPX2,AtRBP-DR1,AT5G14610,BUB3.2,PARP2,ATSCO1,CHR17,TOPII,BIP
TCONS_00003701	AT1G42540	AT1G42540.1	XLOC_002184	ATGLR3.3	15	early and DT	1	1	1e-07		TCONS_00005133,TCONS_00042407,TCONS_00049822,TCONS_00000038	AT1G60650,AT5G23590,AT5G09390,AT1G01350
TCONS_00003702	AT1G42540	AT1G42540.N2	XLOC_002184	ATGLR3.3	15	early and DT	1	1	1e-07		TCONS_00005133,TCONS_00042407,TCONS_00049822,TCONS_00000038	AT1G60650,AT5G23590,AT5G09390,AT1G01350
TCONS_00003724	AT1G42970	AT1G42970.N2	XLOC_002206	GAPB	35	early and mid maturation	1	1	1e-07		TCONS_00036149,TCONS_00049400,TCONS_00012152,TCONS_00007361,TCONS_00007362,TCONS_00042845,TCONS_00037833,TCONS_00029728,TCONS_00025062,TCONS_00021083,TCONS_00037834,TCONS_00010926,TCONS_00004186,TCONS_00029022,TCONS_00025061,TCONS_00001763,TCONS_00049399,TCONS_00042851,TCONS_00007358,TCONS_00047823,TCONS_00004172,TCONS_00004173	AT4G26650,TPX2,AtRBP-DR1,RACK1C_AT,AT5G14610,RACK1A,BUB3.2,RACK1B_AT,PARP2,PAB8,ATSCO1,CHR17,AT5G02490,TOPII,AT3G11500
TCONS_00003725	AT1G42960	AT1G42960.1	XLOC_002206	AT1G42960	17	early and mid maturation	1	0.99772	0.0022803		TCONS_00036149,TCONS_00049400,TCONS_00012152,TCONS_00007361,TCONS_00007362,TCONS_00042845,TCONS_00037833,TCONS_00029728,TCONS_00025062,TCONS_00021083,TCONS_00037834,TCONS_00010926,TCONS_00004186,TCONS_00029022,TCONS_00025061,TCONS_00001763,TCONS_00049399,TCONS_00042851,TCONS_00007358,TCONS_00047823,TCONS_00004172,TCONS_00004173	AT4G26650,TPX2,AtRBP-DR1,RACK1C_AT,AT5G14610,RACK1A,BUB3.2,RACK1B_AT,PARP2,PAB8,ATSCO1,CHR17,AT5G02490,TOPII,AT3G11500
TCONS_00003743	AT1G43170	AT1G43170.5	XLOC_002220	ARP1	0	early	1	1	1e-07		TCONS_00029728,TCONS_00036149,TCONS_00049400,TCONS_00007361,TCONS_00029022,TCONS_00046416,TCONS_00012152,TCONS_00010926,TCONS_00001763,TCONS_00007362,TCONS_00049399,TCONS_00007358,TCONS_00004172,TCONS_00004173	AT4G26650,TPX2,ATRBP45A,RACK1C_AT,RACK1A,RACK1B_AT,PAB8,ATSCO1,CHR17,AT3G11500
TCONS_00003749	AT1G43170	AT1G43170.1	XLOC_002220	ARP1	0	early	1	1	1e-07		TCONS_00029728,TCONS_00036149,TCONS_00049400,TCONS_00007361,TCONS_00029022,TCONS_00046416,TCONS_00012152,TCONS_00010926,TCONS_00001763,TCONS_00007362,TCONS_00049399,TCONS_00007358,TCONS_00004172,TCONS_00004173	AT4G26650,TPX2,ATRBP45A,RACK1C_AT,RACK1A,RACK1B_AT,PAB8,ATSCO1,CHR17,AT3G11500
TCONS_00003765	AT1G43590	AT1G43590.N2	XLOC_002233	AT1G43590	4	mid maturation and DT	1	0.99933	0.000670231		TCONS_00015312	IRE1A
TCONS_00003766	AT1G43590	AT1G43590.1	XLOC_002233	AT1G43590	4	mid maturation and DT	1	0.999679	0.000320618		TCONS_00015312	IRE1A
TCONS_00003770	AT1G43670	AT1G43670.1	XLOC_002237	AT1G43670	33	early and DT	1	1	1e-07		TCONS_00021288,TCONS_00039640,TCONS_00039641,TCONS_00033698,TCONS_00036052,TCONS_00047031,TCONS_00039639,TCONS_00022318,TCONS_00015963,TCONS_00005701,TCONS_00032283,TCONS_00032287,TCONS_00032286,TCONS_00007357,TCONS_00022942,TCONS_00047376,TCONS_00033666,TCONS_00033667,TCONS_00018423,TCONS_00018421,TCONS_00038985,TCONS_00020969	TPX2,AT2G43770,AT4G14342,MAC3B,GR-RBP3,SMB,AT5G64730,AT4G03120,AT4G25550,CP29,AT4G02840,AT2G47640,AT3G02710,SNRNP-G,U2B'',AT1G67210
TCONS_00003772	AT1G43675	AT1G43675.N2	XLOC_002238	AT1G43675	30	early and mid maturation	1	0.556198	0.443802		TCONS_00042152	AT5G06420
TCONS_00003802	AT1G43900	AT1G43900.1	XLOC_002261	AT1G43900	33	early and DT	1	1	1e-07		TCONS_00040030,TCONS_00021288,TCONS_00039642,TCONS_00039640,TCONS_00039641,TCONS_00016017,TCONS_00033698,TCONS_00036052,TCONS_00047031,TCONS_00018414,TCONS_00015963,TCONS_00010616,TCONS_00010617,TCONS_00022318,TCONS_00039639,TCONS_00045354,TCONS_00005701,TCONS_00023423,TCONS_00032283,TCONS_00026922,TCONS_00032287,TCONS_00032286,TCONS_00002017,TCONS_00022942,TCONS_00047376,TCONS_00015318,TCONS_000…	ATRBP31,AT4G14342,AT5G64730,CP29,SNRNP-G,SMB,TPX2,MAC3B,MOS4,U2B'',PTB3,AT1G20580,GR-RBP3,AT4G02840,AT2G47640,AT3G02710,AT4G25550,CP33,AT2G43770,U1A,AT5G44500,AT3G07590,AT4G03120,AT2G17530,RSZ22a,AT1G67210
TCONS_00003818	AT1G44414	AT1G44414.1	XLOC_002277	AT1G44414	13	mid maturation and DT	1	0.9835	0.0165002		TCONS_00009111,TCONS_00029157,TCONS_00014434,TCONS_00014436,TCONS_00014437,TCONS_00014430,TCONS_00018920,TCONS_00014432,TCONS_00050692,TCONS_00014429,TCONS_00040502,TCONS_00050691,TCONS_00018919,TCONS_00018921	AT2G05580,AT1G20880,AT5G35660,CFIM-25,HSP70
TCONS_00003819	AT1G44575	AT1G44575.2	XLOC_002278	PSBS	35	early and mid maturation	1	0.993904	0.00609556		TCONS_00036149,TCONS_00049400,TCONS_00012152,TCONS_00007361,TCONS_00007362,TCONS_00042845,TCONS_00037833,TCONS_00029728,TCONS_00025062,TCONS_00021083,TCONS_00037834,TCONS_00010926,TCONS_00004186,TCONS_00029022,TCONS_00025061,TCONS_00001763,TCONS_00049399,TCONS_00042851,TCONS_00007358,TCONS_00047823,TCONS_00004172,TCONS_00004173	AT4G26650,TPX2,AtRBP-DR1,RACK1C_AT,AT5G14610,RACK1A,BUB3.2,RACK1B_AT,PARP2,PAB8,ATSCO1,CHR17,AT5G02490,TOPII,AT3G11500
TCONS_00003820	AT1G44575	AT1G44575.1	XLOC_002278	PSBS	35	early and mid maturation	1	0.999982	1.82276e-05		TCONS_00036149,TCONS_00049400,TCONS_00012152,TCONS_00007361,TCONS_00007362,TCONS_00042845,TCONS_00037833,TCONS_00029728,TCONS_00025062,TCONS_00021083,TCONS_00037834,TCONS_00010926,TCONS_00004186,TCONS_00029022,TCONS_00025061,TCONS_00001763,TCONS_00049399,TCONS_00042851,TCONS_00007358,TCONS_00047823,TCONS_00004172,TCONS_00004173	AT4G26650,TPX2,AtRBP-DR1,RACK1C_AT,AT5G14610,RACK1A,BUB3.2,RACK1B_AT,PARP2,PAB8,ATSCO1,CHR17,AT5G02490,TOPII,AT3G11500
TCONS_00003836	AT1G44820	AT1G44820.1	XLOC_002286	AT1G44820	5	mid maturation and DT	1	1	1e-07		TCONS_00015197	GR-RBP1
TCONS_00003837	AT1G44830	AT1G44830.1	XLOC_002287	AT1G44830	0	early	1	0.999871	0.000128828		TCONS_00036149,TCONS_00049400,TCONS_00012152,TCONS_00007361,TCONS_00007362,TCONS_00042845,TCONS_00037833,TCONS_00029728,TCONS_00025062,TCONS_00021083,TCONS_00037834,TCONS_00010926,TCONS_00004186,TCONS_00029022,TCONS_00025061,TCONS_00001763,TCONS_00049399,TCONS_00042851,TCONS_00007358,TCONS_00036062,TCONS_00046416,TCONS_00047823,TCONS_00035108,TCONS_00004172,TCONS_00004173	AT4G26650,TPX2,AtRBP-DR1,ATRBP45A,RACK1C_AT,AT5G14610,RACK1A,BUB3.2,RACK1B_AT,PARP2,PAB8,ATSCO1,CHR17,SVR7,AT5G02490,TOPII,FIB2,AT3G11500
TCONS_00003838	AT1G44835	AT1G44835.1	XLOC_002288	AT1G44835	0	early	1	0.999999	6.49692e-07		TCONS_00036149,TCONS_00049400,TCONS_00012152,TCONS_00007361,TCONS_00007362,TCONS_00042845,TCONS_00029728,TCONS_00025062,TCONS_00021083,TCONS_00010926,TCONS_00004186,TCONS_00029022,TCONS_00025061,TCONS_00001763,TCONS_00049399,TCONS_00042851,TCONS_00007358,TCONS_00036062,TCONS_00046416,TCONS_00035108,TCONS_00004172,TCONS_00004173	AT4G26650,TPX2,ATRBP45A,RACK1C_AT,AT5G14610,RACK1A,BUB3.2,RACK1B_AT,SVR7,PAB8,ATSCO1,CHR17,PARP2,TOPII,FIB2,AT3G11500
TCONS_00003844	AT1G44900	AT1G44900.2	XLOC_002292	MCM2	26	early and mid maturation	1	1	1e-07		TCONS_00036149,TCONS_00049400,TCONS_00012152,TCONS_00007361,TCONS_00007362,TCONS_00042845,TCONS_00029728,TCONS_00025062,TCONS_00021083,TCONS_00010926,TCONS_00004186,TCONS_00029022,TCONS_00025061,TCONS_00001763,TCONS_00049399,TCONS_00042851,TCONS_00007358,TCONS_00036062,TCONS_00046416,TCONS_00035108,TCONS_00004172,TCONS_00004173	AT4G26650,TPX2,ATRBP45A,RACK1C_AT,AT5G14610,RACK1A,BUB3.2,RACK1B_AT,SVR7,PAB8,ATSCO1,CHR17,PARP2,TOPII,FIB2,AT3G11500
TCONS_00003845	AT1G44900	AT1G44900.1	XLOC_002292	MCM2	17	early and mid maturation	1	1	1e-07		TCONS_00029728,TCONS_00036149,TCONS_00021083,TCONS_00046416,TCONS_00001763,TCONS_00029022,TCONS_00049400,TCONS_00047823,TCONS_00025061,TCONS_00012152,TCONS_00010926,TCONS_00007361,TCONS_00007362,TCONS_00004186,TCONS_00049399,TCONS_00025062,TCONS_00042845,TCONS_00042851,TCONS_00007358,TCONS_00004172,TCONS_00004173	AT4G26650,TPX2,ATRBP45A,RACK1C_AT,AT5G14610,RACK1A,BUB3.2,RACK1B_AT,PARP2,PAB8,ATSCO1,CHR17,AT5G02490,TOPII,AT3G11500
TCONS_00003867	AT1G45110	AT1G45110.1	XLOC_002305	AT1G45110	16	early	1	1	1e-07		TCONS_00040030,TCONS_00021288,TCONS_00039642,TCONS_00039640,TCONS_00039641,TCONS_00016017,TCONS_00033698,TCONS_00036052,TCONS_00047031,TCONS_00018414,TCONS_00015963,TCONS_00010616,TCONS_00010617,TCONS_00022318,TCONS_00039639,TCONS_00045354,TCONS_00005701,TCONS_00023423,TCONS_00032283,TCONS_00026922,TCONS_00032287,TCONS_00032286,TCONS_00002017,TCONS_00022942,TCONS_00047376,TCONS_00015318,TCONS_000…	ATRBP31,AT4G14342,AT5G64730,CP29,SNRNP-G,SMB,TPX2,MAC3B,MOS4,U2B'',PTB3,AT1G20580,GR-RBP3,AT4G02840,AT2G47640,AT3G02710,AT4G25550,CP33,AT2G43770,U1A,AT5G44500,AT3G07590,AT4G03120,AT2G17530,RSZ22a,AT1G67210
TCONS_00003868	AT1G45110	AT1G45110.N2	XLOC_002305	AT1G45110	16	early	1	0.995481	0.00451871		TCONS_00040030,TCONS_00021288,TCONS_00039640,TCONS_00039641,TCONS_00033698,TCONS_00036052,TCONS_00047031,TCONS_00039639,TCONS_00022318,TCONS_00015963,TCONS_00005701,TCONS_00023423,TCONS_00032283,TCONS_00026922,TCONS_00032287,TCONS_00032286,TCONS_00022942,TCONS_00047376,TCONS_00033666,TCONS_00033667,TCONS_00018423,TCONS_00018421,TCONS_00024289,TCONS_00024464,TCONS_00051336,TCONS_00020969	AT5G64730,ATRBP31,AT2G43770,AT3G07590,GR-RBP3,MAC3B,U2AF35B,SMB,AT3G16650,MOS4,AT4G03120,AT4G25550,CP29,AT4G02840,AT2G47640,AT3G02710,SNRNP-G,U2B'',AT1G67210,CP33
TCONS_00003905	AT1G46264	AT1G46264.N2	XLOC_002336	HSFB4	8	early and mid maturation	1	0.999962	3.78689e-05		TCONS_00036149,TCONS_00049400,TCONS_00012152,TCONS_00007361,TCONS_00007362,TCONS_00042845,TCONS_00037833,TCONS_00029728,TCONS_00025062,TCONS_00021083,TCONS_00037834,TCONS_00010926,TCONS_00004186,TCONS_00029022,TCONS_00025061,TCONS_00001763,TCONS_00049399,TCONS_00042851,TCONS_00007358,TCONS_00047823,TCONS_00004172,TCONS_00004173	AT4G26650,TPX2,AtRBP-DR1,RACK1C_AT,AT5G14610,RACK1A,BUB3.2,RACK1B_AT,PARP2,PAB8,ATSCO1,CHR17,AT5G02490,TOPII,AT3G11500
TCONS_00003906	AT1G46264	AT1G46264.1	XLOC_002336	HSFB4	8	early and mid maturation	1	1	1.58934e-07		TCONS_00036149,TCONS_00049400,TCONS_00012152,TCONS_00007361,TCONS_00007362,TCONS_00042845,TCONS_00037833,TCONS_00029728,TCONS_00025062,TCONS_00021083,TCONS_00037834,TCONS_00010926,TCONS_00004186,TCONS_00029022,TCONS_00025061,TCONS_00001763,TCONS_00049399,TCONS_00042851,TCONS_00007358,TCONS_00047823,TCONS_00004172,TCONS_00004173	AT4G26650,TPX2,AtRBP-DR1,RACK1C_AT,AT5G14610,RACK1A,BUB3.2,RACK1B_AT,PARP2,PAB8,ATSCO1,CHR17,AT5G02490,TOPII,AT3G11500
TCONS_00003914	AT1G47210	AT1G47210.1	XLOC_002342	CYCA3	43	early	1	0.993281	0.00671934		TCONS_00038985,TCONS_00039642,TCONS_00016017,TCONS_00002017,TCONS_00045354,TCONS_00015318,TCONS_00039638	AT4G14342,AT5G44500,AT2G17530,RSZ22a,SMB,AT1G20580
TCONS_00003917	AT1G47230	AT1G47230.1	XLOC_002344	CYCA3	16	early	1	1	1e-07		TCONS_00040030,TCONS_00021288,TCONS_00039642,TCONS_00039640,TCONS_00039641,TCONS_00022567,TCONS_00003948,TCONS_00033698,TCONS_00036052,TCONS_00047031,TCONS_00039639,TCONS_00016017,TCONS_00022318,TCONS_00015963,TCONS_00015962,TCONS_00005701,TCONS_00053171,TCONS_00023423,TCONS_00032283,TCONS_00026922,TCONS_00032287,TCONS_00032286,TCONS_00001431,TCONS_00002017,TCONS_00022942,TCONS_00047376,TCONS_000…	ATRBP31,AT4G14342,AT5G64730,CP29,ATRBP47C,SNRNP-G,SMB,MAC3B,U2AF35B,HSP70-1,MOS4,AT1G14650,U2B'',AT1G20580,ATPABN1,GR-RBP3,AT2G17530,RSZ22a,TIF3I1,AT3G02710,AT4G25550,CP33,AT2G43770,AT5G44500,AT5G63120,AT3G07590,AT4G03120,AT4G02840,AT2G47640,AT1G67210
TCONS_00003921	AT1G47270	AT1G47270.N3	XLOC_002347	TLP6	15	early and DT	1	1	1.60006e-07		TCONS_00049822,TCONS_00020688,TCONS_00053285,TCONS_00000038,TCONS_00005133,TCONS_00042407	ATSC35,AT1G01350,AT5G23590,AT1G60650,AT5G09390,AT2G27285
TCONS_00003923	AT1G47270	AT1G47270.2	XLOC_002347	TLP6	15	early and DT	1	1	1e-07		TCONS_00049822,TCONS_00020688,TCONS_00053285,TCONS_00000038,TCONS_00005133,TCONS_00042407	ATSC35,AT1G01350,AT5G23590,AT1G60650,AT5G09390,AT2G27285
TCONS_00003924	AT1G47271	AT1G47271.1	XLOC_002348	AT1G47271	29	mid maturation and DT	1	0.999994	6.49146e-06		TCONS_00018920,TCONS_00009111,TCONS_00029157,TCONS_00015197,TCONS_00014434,TCONS_00014436,TCONS_00014437,TCONS_00014430,TCONS_00018919,TCONS_00014432,TCONS_00014429,TCONS_00040502,TCONS_00050691,TCONS_00050692,TCONS_00018921	AT2G05580,GR-RBP1,AT5G35660,HSP70,AT1G20880,CFIM-25
TCONS_00003927	AT1G47290	AT1G47290.1	XLOC_002350	AT3BETAHSD/D1	35	early and mid maturation	1	1	1e-07		TCONS_00036149,TCONS_00049400,TCONS_00012152,TCONS_00007361,TCONS_00007362,TCONS_00037834,TCONS_00037833,TCONS_00029728,TCONS_00025062,TCONS_00021083,TCONS_00042845,TCONS_00010926,TCONS_00004186,TCONS_00029022,TCONS_00025061,TCONS_00001763,TCONS_00049399,TCONS_00042851,TCONS_00007358,TCONS_00036062,TCONS_00046416,TCONS_00035108,TCONS_00004172	AT4G26650,TPX2,AtRBP-DR1,ATRBP45A,RACK1C_AT,AT5G14610,RACK1A,BUB3.2,RACK1B_AT,PARP2,PAB8,ATSCO1,CHR17,SVR7,TOPII,FIB2,AT3G11500
TCONS_00003948	AT1G47490	AT1G47490.1	XLOC_002368	ATRBP47C	16	early	1	1	1e-07	Yes
TCONS_00003958	AT1G47550	AT1G47550.N3	XLOC_002373	SEC3A	4	mid maturation and DT	1	1	1e-07		TCONS_00052509	AT5G55550
TCONS_00003972	AT1G47565	AT1G47565.1	XLOC_002375	AT1G47565	4	mid maturation and DT	1	1	1e-07		TCONS_00052509	AT5G55550
TCONS_00003981	AT1G47580	AT1G47580.1	XLOC_002377	AT1G47580	8	early and mid maturation	1	0.999999	1.37417e-06		TCONS_00012152,TCONS_00025062,TCONS_00021083,TCONS_00042845,TCONS_00042851,TCONS_00025061,TCONS_00051263,TCONS_00007361,TCONS_00007362,TCONS_00004186,TCONS_00049399,TCONS_00037834,TCONS_00037833,TCONS_00007358	TPX2,AtRBP-DR1,AT5G14610,BUB3.2,PARP2,ATSCO1,CHR17,TOPII,BIP
TCONS_00004013	AT1G47990	AT1G47990.1	XLOC_002405	ATGA2OX4	10	early	1	1	1e-07		TCONS_00036149,TCONS_00049400,TCONS_00027667,TCONS_00039642,TCONS_00016017,TCONS_00046015,TCONS_00018414,TCONS_00010616,TCONS_00010617,TCONS_00010926,TCONS_00045354,TCONS_00050113,TCONS_00050112,TCONS_00050115,TCONS_00008021,TCONS_00029728,TCONS_00029022,TCONS_00001763,TCONS_00002017,TCONS_00015318,TCONS_00029294,TCONS_00039638,TCONS_00036062,TCONS_00046416,TCONS_00038985,TCONS_00047823,TCONS_000…	AT4G26650,ATRBP45A,At-SCL30A,FIB2,AT5G02490,SMB,AT4G14342,G3,CHR17,emb1138,AT3G11500,AT1G20580,ATPABN1,RACK1A,RACK1B_AT,PAB8,U2A',RACK1C_AT,U1A,AT5G44500,SVR7,PTB3,AT2G17530,RSZ22a
TCONS_00004034	AT1G48230	AT1G48230.1	XLOC_002420	AT1G48230	35	early and mid maturation	1	1	1e-07		TCONS_00036149,TCONS_00049400,TCONS_00012152,TCONS_00007361,TCONS_00007362,TCONS_00042845,TCONS_00037833,TCONS_00029728,TCONS_00025062,TCONS_00021083,TCONS_00037834,TCONS_00010926,TCONS_00004186,TCONS_00029022,TCONS_00025061,TCONS_00001763,TCONS_00049399,TCONS_00042851,TCONS_00007358,TCONS_00047823,TCONS_00004172,TCONS_00004173	AT4G26650,TPX2,AtRBP-DR1,RACK1C_AT,AT5G14610,RACK1A,BUB3.2,RACK1B_AT,PARP2,PAB8,ATSCO1,CHR17,AT5G02490,TOPII,AT3G11500
TCONS_00004042	AT1G48330	AT1G48330.1	XLOC_002427	AT1G48330	10	early	1	0.730314	0.269686		TCONS_00029728,TCONS_00036149,TCONS_00021083,TCONS_00046416,TCONS_00007361,TCONS_00029022,TCONS_00049400,TCONS_00025061,TCONS_00012152,TCONS_00010926,TCONS_00001763,TCONS_00007362,TCONS_00004186,TCONS_00049399,TCONS_00042845,TCONS_00042851,TCONS_00007358,TCONS_00004172,TCONS_00004173	AT4G26650,TPX2,ATRBP45A,RACK1C_AT,AT5G14610,RACK1A,BUB3.2,RACK1B_AT,PARP2,PAB8,ATSCO1,CHR17,TOPII,AT3G11500
TCONS_00004044	AT1G48350	AT1G48350.1	XLOC_002429	AT1G48350	0	early	1	0.999672	0.000327703		TCONS_00036149,TCONS_00049400,TCONS_00012152,TCONS_00007361,TCONS_00007362,TCONS_00042845,TCONS_00029728,TCONS_00025062,TCONS_00021083,TCONS_00010926,TCONS_00004186,TCONS_00029022,TCONS_00025061,TCONS_00001763,TCONS_00049399,TCONS_00042851,TCONS_00007358,TCONS_00036062,TCONS_00046416,TCONS_00035108,TCONS_00004172,TCONS_00004173	AT4G26650,TPX2,ATRBP45A,RACK1C_AT,AT5G14610,RACK1A,BUB3.2,RACK1B_AT,SVR7,PAB8,ATSCO1,CHR17,PARP2,TOPII,FIB2,AT3G11500
TCONS_00004051	AT1G48460	AT1G48460.1	XLOC_002433	AT1G48460	31	early and DT	1	1	1.23758e-07		TCONS_00049529,TCONS_00040629,TCONS_00046919,TCONS_00040030,TCONS_00027603,TCONS_00024464,TCONS_00046152,TCONS_00046153,TCONS_00050920,TCONS_00034696,TCONS_00026922,TCONS_00005133,TCONS_00008116,TCONS_00014566,TCONS_00053662,TCONS_00009807,TCONS_00012437,TCONS_00049530,TCONS_00040631,TCONS_00040630,TCONS_00031587,TCONS_00031586,TCONS_00012438,TCONS_00018120,TCONS_00004162,TCONS_00045586,TCONS_000…	ATRBP31,AT1G65700,SKB1,AT5G20160,AT3G46210,AT2G45030,AT1G29220,ATFIB1,AT5G46840,AT5G67630,U2AF35B,MOS4,AT5G38600,AT3G59810,AT1G10580,CP33,AT5G59950,AT1G60650,ALY4,AT1G49590,AT3G07590,AT5G40490,AT4G12600,HEN2
TCONS_00004052	AT1G48460	AT1G48460.N3	XLOC_002433	AT1G48460	31	early and DT	1	0.999999	1.34645e-06		TCONS_00049529,TCONS_00040629,TCONS_00027603,TCONS_00046153,TCONS_00050920,TCONS_00034696,TCONS_00034695,TCONS_00045586,TCONS_00014566,TCONS_00053662,TCONS_00009807,TCONS_00012437,TCONS_00040631,TCONS_00040630,TCONS_00031587,TCONS_00031586,TCONS_00012438,TCONS_00018120,TCONS_00004162,TCONS_00008116,TCONS_00044945,TCONS_00044806	AT5G67630,AT1G29220,AT1G65700,ATFIB1,SKB1,AT5G46840,AT3G59810,ALY4,AT5G20160,AT1G49590,AT2G45030,AT5G40490,AT3G46210,AT4G12600,AT5G38600,AT1G10580,HEN2
TCONS_00004055	AT1G48480	AT1G48480.1	XLOC_002435	RKL1	35	early and mid maturation	1	1	1e-07		TCONS_00036149,TCONS_00049400,TCONS_00012152,TCONS_00007361,TCONS_00007362,TCONS_00037834,TCONS_00037833,TCONS_00029728,TCONS_00025062,TCONS_00021083,TCONS_00042845,TCONS_00010926,TCONS_00004186,TCONS_00029022,TCONS_00025061,TCONS_00001763,TCONS_00049399,TCONS_00042851,TCONS_00007358,TCONS_00036062,TCONS_00046416,TCONS_00035108,TCONS_00004172	AT4G26650,TPX2,AtRBP-DR1,ATRBP45A,RACK1C_AT,AT5G14610,RACK1A,BUB3.2,RACK1B_AT,PARP2,PAB8,ATSCO1,CHR17,SVR7,TOPII,FIB2,AT3G11500
TCONS_00004056	AT1G48500	AT1G48500.1	XLOC_002436	TIFY6A	9	DT	1	0.999998	2.2437e-06		TCONS_00018920,TCONS_00009111,TCONS_00020004,TCONS_00029157,TCONS_00014434,TCONS_00014436,TCONS_00014437,TCONS_00014430,TCONS_00018919,TCONS_00014432,TCONS_00014429,TCONS_00040502,TCONS_00050691,TCONS_00050692,TCONS_00018921	AT2G05580,AT5G35660,AT2G20560,HSP70,AT1G20880,CFIM-25
TCONS_00004057	AT1G48500	AT1G48500.2	XLOC_002436	TIFY6A	9	DT	1	0.999882	0.000118317		TCONS_00018920,TCONS_00009111,TCONS_00020004,TCONS_00029157,TCONS_00014434,TCONS_00014436,TCONS_00014437,TCONS_00014430,TCONS_00018919,TCONS_00014432,TCONS_00014429,TCONS_00040502,TCONS_00050691,TCONS_00050692,TCONS_00018921	AT2G05580,AT5G35660,AT2G20560,HSP70,AT1G20880,CFIM-25
TCONS_00004058	AT1G48500	AT1G48500.3	XLOC_002436	TIFY6A	38	DT	1	0.999564	0.000436286		TCONS_00024339	AT3G17110
TCONS_00004063	AT1G48520	AT1G48520.2	XLOC_002438	GATB	0	early	1	1	1e-07		TCONS_00036149,TCONS_00049400,TCONS_00012152,TCONS_00007361,TCONS_00007362,TCONS_00037834,TCONS_00037833,TCONS_00029728,TCONS_00025062,TCONS_00021083,TCONS_00042845,TCONS_00010926,TCONS_00004186,TCONS_00029022,TCONS_00025061,TCONS_00001763,TCONS_00049399,TCONS_00042851,TCONS_00007358,TCONS_00036062,TCONS_00046416,TCONS_00035108,TCONS_00004172	AT4G26650,TPX2,AtRBP-DR1,ATRBP45A,RACK1C_AT,AT5G14610,RACK1A,BUB3.2,RACK1B_AT,PARP2,PAB8,ATSCO1,CHR17,SVR7,TOPII,FIB2,AT3G11500
TCONS_00004064	AT1G48520	AT1G48520.3	XLOC_002438	GATB	0	early	1	1	1e-07		TCONS_00036149,TCONS_00049400,TCONS_00012152,TCONS_00007361,TCONS_00007362,TCONS_00042845,TCONS_00029728,TCONS_00025062,TCONS_00021083,TCONS_00010926,TCONS_00004186,TCONS_00029022,TCONS_00025061,TCONS_00001763,TCONS_00049399,TCONS_00042851,TCONS_00007358,TCONS_00036062,TCONS_00046416,TCONS_00035108,TCONS_00004172,TCONS_00004173	AT4G26650,TPX2,ATRBP45A,RACK1C_AT,AT5G14610,RACK1A,BUB3.2,RACK1B_AT,SVR7,PAB8,ATSCO1,CHR17,PARP2,TOPII,FIB2,AT3G11500
TCONS_00004078	AT1G48635	AT1G48635.1	XLOC_002444	PEX3-2	37	early and DT	1	1	1e-07		TCONS_00042407,TCONS_00049822,TCONS_00000038,TCONS_00053285	AT5G09390,AT5G23590,ATSC35,AT1G01350
TCONS_00004084	AT1G48745	AT1G48745.1	XLOC_002449	AT1G48745	38	DT	1	0.961737	0.0382629		TCONS_00024339	AT3G17110
TCONS_00004085	AT1G48750	AT1G48750.1	XLOC_002450	AT1G48750	41	DT	1	0.979726	0.020274		TCONS_00024339	AT3G17110
TCONS_00004090	AT1G48800	AT1G48800.1	XLOC_002452	AT1G48800	11	mid maturation	1	1	1e-07		TCONS_00052509	AT5G55550
TCONS_00004111	AT1G49050	AT1G49050.2	XLOC_002467	AT1G49050	8	early and mid maturation	1	1	1e-07		TCONS_00037834,TCONS_00037833	AtRBP-DR1
TCONS_00004116	AT1G49110	AT1G49110.1	XLOC_002472	AT1G49110	45	early and mid maturation	1	0.999787	0.000212715		TCONS_00036149,TCONS_00049400,TCONS_00027667,TCONS_00039642,TCONS_00016017,TCONS_00046015,TCONS_00018414,TCONS_00010616,TCONS_00010617,TCONS_00010926,TCONS_00045354,TCONS_00050113,TCONS_00050112,TCONS_00050115,TCONS_00008021,TCONS_00029728,TCONS_00029022,TCONS_00001763,TCONS_00002017,TCONS_00015318,TCONS_00029294,TCONS_00039638,TCONS_00036062,TCONS_00046416,TCONS_00038985,TCONS_00047823,TCONS_000…	AT4G26650,ATRBP45A,At-SCL30A,FIB2,AT5G02490,SMB,AT4G14342,G3,CHR17,emb1138,AT3G11500,AT1G20580,ATPABN1,RACK1A,RACK1B_AT,PAB8,U2A',RACK1C_AT,U1A,AT5G44500,SVR7,PTB3,AT2G17530,RSZ22a
TCONS_00004132	AT1G49320	AT1G49320.1	XLOC_002485	ATUSPL1	4	mid maturation and DT	1	0.999998	1.81805e-06		TCONS_00052509	AT5G55550
TCONS_00004141	AT1G49350	AT1G49350.1	XLOC_002488	AT1G49350	37	early and DT	1	1	1e-07		TCONS_00024627,TCONS_00042152,TCONS_00037877	ATPRP40C,AT5G06420,STA1
TCONS_00004143	AT1G49380	AT1G49380.1	XLOC_002489	AT1G49380	23	early and mid maturation	1	1	1e-07		TCONS_00029728,TCONS_00021083,TCONS_00037834,TCONS_00046416,TCONS_00037833,TCONS_00025061,TCONS_00012152,TCONS_00010926,TCONS_00007361,TCONS_00007362,TCONS_00004186,TCONS_00049399,TCONS_00042845,TCONS_00042851,TCONS_00007358,TCONS_00004172,TCONS_00004173	TPX2,AtRBP-DR1,ATRBP45A,RACK1C_AT,AT5G14610,BUB3.2,RACK1B_AT,PARP2,PAB8,ATSCO1,CHR17,TOPII
TCONS_00004162	AT1G49590	AT1G49590.N4	XLOC_002504	AT1G49590	31	early and DT	1	0.7585	0.2415	Yes
TCONS_00004172	AT1G49760	AT1G49760.2	XLOC_002509	PAB8	17	early and mid maturation	1	1	1e-07	Yes
TCONS_00004173	AT1G49760	AT1G49760.1	XLOC_002509	PAB8	17	early and mid maturation	1	1	1e-07	Yes
TCONS_00004179	AT1G49840	AT1G49840.N2	XLOC_002513	AT1G49840	26	early and mid maturation	1	0.999989	1.0796e-05		TCONS_00025062,TCONS_00036062,TCONS_00007361,TCONS_00029022,TCONS_00027667,TCONS_00049400,TCONS_00012152,TCONS_00036149,TCONS_00001763,TCONS_00007362,TCONS_00049399,TCONS_00050112,TCONS_00050113,TCONS_00035108,TCONS_00007358,TCONS_00050115	AT4G26650,TPX2,G3,RACK1A,SVR7,FIB2,ATSCO1,CHR17,TOPII,emb1138,AT3G11500
TCONS_00004180	AT1G49840	AT1G49840.1	XLOC_002513	AT1G49840	26	early and mid maturation	1	1	1e-07		TCONS_00025062,TCONS_00036062,TCONS_00007361,TCONS_00029022,TCONS_00027667,TCONS_00049400,TCONS_00012152,TCONS_00036149,TCONS_00001763,TCONS_00007362,TCONS_00049399,TCONS_00050112,TCONS_00050113,TCONS_00035108,TCONS_00007358,TCONS_00050115	AT4G26650,TPX2,G3,RACK1A,SVR7,FIB2,ATSCO1,CHR17,TOPII,emb1138,AT3G11500
TCONS_00004182	AT1G49870	AT1G49870.1	XLOC_002515	AT1G49870	6	early and mid maturation	1	1	1e-07		TCONS_00036149,TCONS_00049400,TCONS_00012152,TCONS_00007361,TCONS_00007362,TCONS_00042845,TCONS_00037833,TCONS_00029728,TCONS_00025062,TCONS_00021083,TCONS_00037834,TCONS_00010926,TCONS_00004186,TCONS_00029022,TCONS_00025061,TCONS_00001763,TCONS_00049399,TCONS_00042851,TCONS_00007358,TCONS_00036062,TCONS_00046416,TCONS_00047823,TCONS_00035108,TCONS_00004172,TCONS_00004173	AT4G26650,TPX2,AtRBP-DR1,ATRBP45A,RACK1C_AT,AT5G14610,RACK1A,BUB3.2,RACK1B_AT,PARP2,PAB8,ATSCO1,CHR17,SVR7,AT5G02490,TOPII,FIB2,AT3G11500
TCONS_00004186	AT1G49910	AT1G49910.N2	XLOC_002518	BUB3.2	26	early and mid maturation	1	0.990849	0.00915147	Yes
TCONS_00004190	AT1G49975	AT1G49975.1	XLOC_002521	AT1G49975	45	early and mid maturation	1	0.997865	0.00213498		TCONS_00036062,TCONS_00032287,TCONS_00032286,TCONS_00033667,TCONS_00027667,TCONS_00018414,TCONS_00038985,TCONS_00024518,TCONS_00010616,TCONS_00010617,TCONS_00029294,TCONS_00007357,TCONS_00050112,TCONS_00050113,TCONS_00035108,TCONS_00050115,TCONS_00008021	TPX2,G3,AT4G14342,AT3G18790,U1A,At-SCL30A,SVR7,FIB2,U2A',CP29,AT4G02840,emb1138,PTB3
TCONS_00004191	AT1G49975	AT1G49975.N2	XLOC_002521	AT1G49975	45	early and mid maturation	-1	0.398564	0.601436		TCONS_00027667,TCONS_00021288,TCONS_00039642,TCONS_00039640,TCONS_00039641,TCONS_00016017,TCONS_00046015,TCONS_00015962,TCONS_00033698,TCONS_00036052,TCONS_00047031,TCONS_00018414,TCONS_00024518,TCONS_00039639,TCONS_00010616,TCONS_00010617,TCONS_00003948,TCONS_00015963,TCONS_00045354,TCONS_00005701,TCONS_00050113,TCONS_00050112,TCONS_00050115,TCONS_00008021,TCONS_00032283,TCONS_00022567,TCONS_000…	AT4G14342,RSZ22a,At-SCL30A,CP29,ATRBP47C,SNRNP-G,HSP70-1,TPX2,G3,MAC3B,SMB,AT1G14650,U2B'',emb1138,PTB3,AT1G20580,ATPABN1,GR-RBP3,AT4G02840,U2A',TIF3I1,AT2G43770,AT4G25550,AT5G63120,AT3G18790,U1A,AT5G44500,AT4G03120,AT3G02710,AT2G17530,AT2G47640,AT1G67210
TCONS_00004194	AT1G50010	AT1G50010.1	XLOC_002524	TUA2	35	early and mid maturation	1	1	1e-07		TCONS_00036149,TCONS_00049400,TCONS_00012152,TCONS_00007361,TCONS_00007362,TCONS_00042845,TCONS_00037833,TCONS_00029728,TCONS_00025062,TCONS_00021083,TCONS_00037834,TCONS_00010926,TCONS_00004186,TCONS_00029022,TCONS_00025061,TCONS_00001763,TCONS_00049399,TCONS_00042851,TCONS_00007358,TCONS_00047823,TCONS_00004172,TCONS_00004173	AT4G26650,TPX2,AtRBP-DR1,RACK1C_AT,AT5G14610,RACK1A,BUB3.2,RACK1B_AT,PARP2,PAB8,ATSCO1,CHR17,AT5G02490,TOPII,AT3G11500
TCONS_00004195	AT1G50040	AT1G50040.1	XLOC_002525	AT1G50040	19	mid maturation and DT	1	1	1e-07		TCONS_00009111,TCONS_00029157,TCONS_00014434,TCONS_00014436,TCONS_00014437,TCONS_00014430,TCONS_00018920,TCONS_00014432,TCONS_00050692,TCONS_00014429,TCONS_00040502,TCONS_00050691,TCONS_00018919,TCONS_00018921	AT2G05580,AT1G20880,AT5G35660,CFIM-25,HSP70
TCONS_00004207	AT1G50240	AT1G50240.N3	XLOC_002536	FU	48	early	1	1	1e-07		TCONS_00036062,TCONS_00027667,TCONS_00018414,TCONS_00010616,TCONS_00010617,TCONS_00029294,TCONS_00035108,TCONS_00050113,TCONS_00050112,TCONS_00050115,TCONS_00008021	G3,U1A,At-SCL30A,SVR7,FIB2,U2A',emb1138,PTB3
TCONS_00004208	AT1G50240	AT1G50240.N4	XLOC_002536	FU	10	early	1	1	1e-07		TCONS_00029578,TCONS_00048293	PAB6,GRP18
TCONS_00004226	AT1G50440	AT1G50440.N5	XLOC_002545	AT1G50440	49	early and mid maturation	1	0.999989	1.11771e-05		TCONS_00037169	AT4G36230
TCONS_00004283	AT1G51060	AT1G51060.1	XLOC_002579	HTA10	43	early	1	0.99927	0.000729823		TCONS_00021288,TCONS_00039642,TCONS_00039640,TCONS_00039641,TCONS_00016017,TCONS_00033698,TCONS_00036052,TCONS_00047031,TCONS_00018414,TCONS_00045354,TCONS_00010616,TCONS_00010617,TCONS_00022318,TCONS_00015963,TCONS_00039638,TCONS_00005701,TCONS_00039639,TCONS_00032283,TCONS_00032287,TCONS_00032286,TCONS_00007357,TCONS_00022942,TCONS_00015318,TCONS_00033666,TCONS_00033667,TCONS_00018423,TCONS_000…	TPX2,AT2G43770,AT4G14342,MAC3B,U1A,AT5G44500,AT4G02840,AT2G47640,SMB,GR-RBP3,AT4G03120,AT4G25550,CP29,AT2G17530,RSZ22a,AT3G02710,SNRNP-G,U2B'',PTB3,AT1G67210,AT1G20580
TCONS_00004284	AT1G51070	AT1G51070.2	XLOC_002580	bHLH115	26	early and mid maturation	1	1	2.31006e-07		TCONS_00036149,TCONS_00007361,TCONS_00036062,TCONS_00027667,TCONS_00029022,TCONS_00018414,TCONS_00049400,TCONS_00025062,TCONS_00010616,TCONS_00010617,TCONS_00001763,TCONS_00007362,TCONS_00049399,TCONS_00050112,TCONS_00050113,TCONS_00035108,TCONS_00012152,TCONS_00007358,TCONS_00050115	AT4G26650,TPX2,G3,TOPII,U1A,RACK1A,SVR7,FIB2,ATSCO1,CHR17,PTB3,emb1138,AT3G11500
TCONS_00004285	AT1G51070	AT1G51070.1	XLOC_002580	bHLH115	26	early and mid maturation	1	0.999992	8.12617e-06		TCONS_00036149,TCONS_00007361,TCONS_00036062,TCONS_00027667,TCONS_00029022,TCONS_00018414,TCONS_00049400,TCONS_00025062,TCONS_00010616,TCONS_00010617,TCONS_00001763,TCONS_00007362,TCONS_00049399,TCONS_00050112,TCONS_00050113,TCONS_00035108,TCONS_00012152,TCONS_00007358,TCONS_00050115	AT4G26650,TPX2,G3,TOPII,U1A,RACK1A,SVR7,FIB2,ATSCO1,CHR17,PTB3,emb1138,AT3G11500
TCONS_00004286	AT1G51090	AT1G51090.1	XLOC_002581	AT1G51090	29	mid maturation and DT	1	0.995294	0.00470643		TCONS_00009111,TCONS_00029157,TCONS_00014434,TCONS_00014436,TCONS_00014437,TCONS_00014430,TCONS_00018920,TCONS_00014432,TCONS_00050692,TCONS_00014429,TCONS_00040502,TCONS_00050691,TCONS_00018919,TCONS_00018921	AT2G05580,AT1G20880,AT5G35660,CFIM-25,HSP70
TCONS_00004311	AT1G51370	AT1G51370.N4	XLOC_002596	AT1G51370	37	early and DT	1	1	1e-07		TCONS_00042407,TCONS_00049822,TCONS_00000038,TCONS_00053285	ATSC35,AT5G23590,AT1G01350,AT5G09390
TCONS_00004395	AT1G52190	AT1G52190.1	XLOC_002640	AT1G52190	35	early and mid maturation	1	1	1e-07		TCONS_00036149,TCONS_00049400,TCONS_00012152,TCONS_00007361,TCONS_00007362,TCONS_00042845,TCONS_00037833,TCONS_00029728,TCONS_00025062,TCONS_00021083,TCONS_00037834,TCONS_00010926,TCONS_00004186,TCONS_00029022,TCONS_00025061,TCONS_00001763,TCONS_00049399,TCONS_00042851,TCONS_00007358,TCONS_00036062,TCONS_00046416,TCONS_00047823,TCONS_00035108,TCONS_00004172,TCONS_00004173	AT4G26650,TPX2,AtRBP-DR1,ATRBP45A,RACK1C_AT,AT5G14610,RACK1A,BUB3.2,RACK1B_AT,PARP2,PAB8,ATSCO1,CHR17,SVR7,AT5G02490,TOPII,FIB2,AT3G11500
TCONS_00004444	AT1G52560	AT1G52560.N3	XLOC_002661	AT1G52560	37	early and DT	-1	3.52875e-07	1		TCONS_00053285	ATSC35
TCONS_00004453	AT1G52720	AT1G52720.1	XLOC_002669	AT1G52720	17	early and mid maturation	1	0.666699	0.333301		TCONS_00029728,TCONS_00036149,TCONS_00021083,TCONS_00046416,TCONS_00001763,TCONS_00029022,TCONS_00049400,TCONS_00047823,TCONS_00025061,TCONS_00012152,TCONS_00010926,TCONS_00007361,TCONS_00007362,TCONS_00004186,TCONS_00049399,TCONS_00025062,TCONS_00042845,TCONS_00042851,TCONS_00007358,TCONS_00004172,TCONS_00004173	AT4G26650,TPX2,ATRBP45A,RACK1C_AT,AT5G14610,RACK1A,BUB3.2,RACK1B_AT,PARP2,PAB8,ATSCO1,CHR17,AT5G02490,TOPII,AT3G11500
TCONS_00004461	AT1G52770	AT1G52770.1	XLOC_002673	AT1G52770	36	mid maturation	1	1	1e-07		TCONS_00037169	AT4G36230
TCONS_00004472	AT1G52910	AT1G52910.1	XLOC_002682	AT1G52910	36	mid maturation	1	0.999763	0.000236563		TCONS_00015312	IRE1A
TCONS_00004473	AT1G52930	AT1G52930.1	XLOC_002683	AT1G52930	16	early	1	1	1e-07		TCONS_00040629,TCONS_00026922,TCONS_00040030,TCONS_00021288,TCONS_00039640,TCONS_00039641,TCONS_00033698,TCONS_00036052,TCONS_00047031,TCONS_00015963,TCONS_00022318,TCONS_00039639,TCONS_00005701,TCONS_00024464,TCONS_00014566,TCONS_00023423,TCONS_00032283,TCONS_00012437,TCONS_00032287,TCONS_00032286,TCONS_00040631,TCONS_00040630,TCONS_00031586,TCONS_00022942,TCONS_00047376,TCONS_00033666,TCONS_000…	ATRBP31,AT1G65700,SKB1,AT5G64730,AT3G46210,CP29,SNRNP-G,SMB,MAC3B,AT5G67630,U2AF35B,MOS4,AT4G03120,AT5G38600,U2B'',GR-RBP3,AT2G43770,AT1G10580,AT4G25550,CP33,AT3G02710,AT3G07590,AT5G40490,AT4G02840,AT2G47640,HEN2,AT1G67210
TCONS_00004478	AT1G52950	AT1G52950.1	XLOC_002686	AT1G52950	44	mid maturation	1	1	1e-07		TCONS_00052509	AT5G55550
TCONS_00004487	AT1G53070	AT1G53070.1	XLOC_002693	AT1G53070	35	early and mid maturation	1	0.999997	3.21935e-06		TCONS_00029728,TCONS_00036149,TCONS_00021083,TCONS_00046416,TCONS_00001763,TCONS_00029022,TCONS_00049400,TCONS_00047823,TCONS_00025061,TCONS_00012152,TCONS_00010926,TCONS_00007361,TCONS_00007362,TCONS_00004186,TCONS_00049399,TCONS_00025062,TCONS_00042845,TCONS_00042851,TCONS_00007358,TCONS_00004172,TCONS_00004173	AT4G26650,TPX2,ATRBP45A,RACK1C_AT,AT5G14610,RACK1A,BUB3.2,RACK1B_AT,PARP2,PAB8,ATSCO1,CHR17,AT5G02490,TOPII,AT3G11500
TCONS_00004495	AT1G53140	AT1G53140.1	XLOC_002698	DRP5A	26	early and mid maturation	1	1	1e-07		TCONS_00036149,TCONS_00049400,TCONS_00012152,TCONS_00007361,TCONS_00007362,TCONS_00042845,TCONS_00037833,TCONS_00029728,TCONS_00025062,TCONS_00021083,TCONS_00037834,TCONS_00010926,TCONS_00004186,TCONS_00029022,TCONS_00025061,TCONS_00001763,TCONS_00049399,TCONS_00042851,TCONS_00007358,TCONS_00047823,TCONS_00004172,TCONS_00004173	AT4G26650,TPX2,AtRBP-DR1,RACK1C_AT,AT5G14610,RACK1A,BUB3.2,RACK1B_AT,PARP2,PAB8,ATSCO1,CHR17,AT5G02490,TOPII,AT3G11500
TCONS_00004505	AT1G53180	AT1G53180.1	XLOC_002702	AT1G53180	10	early	1	1	1e-07		TCONS_00029578,TCONS_00048293	PAB6,GRP18
TCONS_00004511	AT1G53250	AT1G53250.N2	XLOC_002707	AT1G53250	35	early and mid maturation	1	0.999765	0.000235107		TCONS_00036149,TCONS_00049400,TCONS_00012152,TCONS_00007361,TCONS_00007362,TCONS_00042845,TCONS_00037833,TCONS_00029728,TCONS_00025062,TCONS_00021083,TCONS_00037834,TCONS_00010926,TCONS_00004186,TCONS_00029022,TCONS_00025061,TCONS_00001763,TCONS_00049399,TCONS_00042851,TCONS_00007358,TCONS_00036062,TCONS_00046416,TCONS_00047823,TCONS_00035108,TCONS_00004172,TCONS_00004173	AT4G26650,TPX2,AtRBP-DR1,ATRBP45A,RACK1C_AT,AT5G14610,RACK1A,BUB3.2,RACK1B_AT,PARP2,PAB8,ATSCO1,CHR17,SVR7,AT5G02490,TOPII,FIB2,AT3G11500
TCONS_00004513	AT1G53250	AT1G53250.N3	XLOC_002707	AT1G53250	35	early and mid maturation	1	1	1e-07		TCONS_00036149,TCONS_00049400,TCONS_00012152,TCONS_00007361,TCONS_00007362,TCONS_00042845,TCONS_00037833,TCONS_00029728,TCONS_00025062,TCONS_00021083,TCONS_00037834,TCONS_00010926,TCONS_00004186,TCONS_00029022,TCONS_00025061,TCONS_00001763,TCONS_00049399,TCONS_00042851,TCONS_00007358,TCONS_00036062,TCONS_00046416,TCONS_00047823,TCONS_00035108,TCONS_00004172,TCONS_00004173	AT4G26650,TPX2,AtRBP-DR1,ATRBP45A,RACK1C_AT,AT5G14610,RACK1A,BUB3.2,RACK1B_AT,PARP2,PAB8,ATSCO1,CHR17,SVR7,AT5G02490,TOPII,FIB2,AT3G11500
TCONS_00004516	AT1G53300	AT1G53300.1	XLOC_002710	TTL1	8	early and mid maturation	1	1	1e-07		TCONS_00021610,TCONS_00037834,TCONS_00037833,TCONS_00051263	PAB7,AtRBP-DR1,BIP
TCONS_00004517	AT1G53300	AT1G53300.N3	XLOC_002710	TTL1	8	early and mid maturation	1	1	1.16939e-07		TCONS_00021610,TCONS_00037834,TCONS_00037833,TCONS_00051263	PAB7,AtRBP-DR1,BIP
TCONS_00004518	AT1G53300	AT1G53300.N2	XLOC_002710	TTL1	8	early and mid maturation	1	1	1.55012e-07		TCONS_00021610,TCONS_00037834,TCONS_00037833,TCONS_00051263	PAB7,AtRBP-DR1,BIP
TCONS_00004532	AT1G53490	AT1G53490.1	XLOC_002721	AT1G53490	16	early	1	0.999999	1.4247e-06		TCONS_00012437,TCONS_00040630,TCONS_00049529,TCONS_00034696,TCONS_00040629,TCONS_00034695,TCONS_00049530,TCONS_00053662,TCONS_00012438,TCONS_00031586,TCONS_00008116,TCONS_00031587,TCONS_00046152,TCONS_00046153,TCONS_00044945,TCONS_00014566,TCONS_00040631,TCONS_00044806	AT1G65700,ATFIB1,SKB1,AT5G67630,AT5G20160,AT5G38600,AT5G40490,AT3G46210,AT4G12600,AT1G10580,HEN2
TCONS_00004537	AT1G53540	AT1G53540.1	XLOC_002723	AT1G53540	9	DT	1	0.999978	2.23598e-05		TCONS_00005133,TCONS_00049822,TCONS_00000038,TCONS_00006523	XRN3,AT1G60650,AT5G23590,AT1G01350
TCONS_00004542	AT1G53570	AT1G53570.1	XLOC_002727	MAPKKK3	19	mid maturation and DT	1	1	1e-07		TCONS_00009111,TCONS_00029157,TCONS_00014434,TCONS_00014436,TCONS_00014437,TCONS_00014430,TCONS_00018920,TCONS_00014432,TCONS_00050692,TCONS_00014429,TCONS_00040502,TCONS_00050691,TCONS_00018919,TCONS_00018921	AT2G05580,AT1G20880,AT5G35660,CFIM-25,HSP70
TCONS_00004556	AT1G53690	AT1G53690.N2	XLOC_002733	AT1G53690	44	mid maturation	-1	0.0564657	0.943534		TCONS_00052509	AT5G55550
TCONS_00004557	AT1G53700	AT1G53700.1	XLOC_002734	WAG1	35	early and mid maturation	1	1	1e-07		TCONS_00029728,TCONS_00036149,TCONS_00021083,TCONS_00046416,TCONS_00001763,TCONS_00029022,TCONS_00049400,TCONS_00047823,TCONS_00025061,TCONS_00012152,TCONS_00010926,TCONS_00007361,TCONS_00007362,TCONS_00004186,TCONS_00049399,TCONS_00025062,TCONS_00042845,TCONS_00042851,TCONS_00007358,TCONS_00004172,TCONS_00004173	AT4G26650,TPX2,ATRBP45A,RACK1C_AT,AT5G14610,RACK1A,BUB3.2,RACK1B_AT,PARP2,PAB8,ATSCO1,CHR17,AT5G02490,TOPII,AT3G11500
TCONS_00004612	AT1G54240	AT1G54240.1	XLOC_002769	AT1G54240	10	early	1	0.999989	1.14781e-05		TCONS_00029578,TCONS_00048293	PAB6,GRP18
TCONS_00004672	AT1G54750	AT1G54750.1	XLOC_002794	AT1G54750	27	mid maturation and DT	-1	0.0679196	0.93208		TCONS_00018920,TCONS_00009111,TCONS_00029157,TCONS_00014434,TCONS_00014436,TCONS_00014437,TCONS_00014430,TCONS_00018919,TCONS_00014432,TCONS_00014429,TCONS_00040502,TCONS_00050691,TCONS_00050692,TCONS_00018921	AT2G05580,AT1G20880,AT5G35660,CFIM-25,HSP70
TCONS_00004678	AT1G54820	AT1G54820.1	XLOC_002798	AT1G54820	45	early and mid maturation	1	1	1e-07		TCONS_00025062,TCONS_00021083,TCONS_00025061,TCONS_00007362,TCONS_00012152,TCONS_00007361,TCONS_00007357,TCONS_00004186,TCONS_00049399,TCONS_00042845,TCONS_00042851,TCONS_00007358	TPX2,AT5G14610,BUB3.2,PARP2,ATSCO1,CHR17,TOPII
TCONS_00004694	-	UnknownGene_12	XLOC_002807	XLOC_002807	18	mid maturation and DT	-1	0.0733548	0.926645		TCONS_00018920,TCONS_00009111,TCONS_00029157,TCONS_00015197,TCONS_00014434,TCONS_00014436,TCONS_00014437,TCONS_00014430,TCONS_00018919,TCONS_00014432,TCONS_00014429,TCONS_00040502,TCONS_00050691,TCONS_00050692,TCONS_00018921	AT2G05580,GR-RBP1,AT5G35660,HSP70,AT1G20880,CFIM-25
TCONS_00004695	-	UnknownGene_11	XLOC_002807	XLOC_002807	18	mid maturation and DT	-1	0.06109	0.93891		TCONS_00018920,TCONS_00009111,TCONS_00029157,TCONS_00015197,TCONS_00014434,TCONS_00014436,TCONS_00014437,TCONS_00014430,TCONS_00018919,TCONS_00014432,TCONS_00014429,TCONS_00040502,TCONS_00050691,TCONS_00050692,TCONS_00018921	AT2G05580,GR-RBP1,AT5G35660,HSP70,AT1G20880,CFIM-25
TCONS_00004699	AT1G54990	AT1G54990.1	XLOC_002811	RGR	33	early and DT	1	1	1e-07		TCONS_00040629,TCONS_00026922,TCONS_00040030,TCONS_00021288,TCONS_00039640,TCONS_00039641,TCONS_00033698,TCONS_00036052,TCONS_00047031,TCONS_00015963,TCONS_00022318,TCONS_00039639,TCONS_00005701,TCONS_00024464,TCONS_00014566,TCONS_00023423,TCONS_00032283,TCONS_00012437,TCONS_00032287,TCONS_00032286,TCONS_00040631,TCONS_00040630,TCONS_00031586,TCONS_00022942,TCONS_00047376,TCONS_00033666,TCONS_000…	ATRBP31,AT1G65700,SKB1,AT5G64730,AT3G46210,CP29,SNRNP-G,SMB,MAC3B,AT5G67630,U2AF35B,MOS4,AT5G40490,AT5G38600,U2B'',GR-RBP3,AT3G02710,AT1G10580,AT4G25550,CP33,AT2G43770,AT3G07590,AT4G03120,AT4G02840,AT2G47640,HEN2,AT1G67210
TCONS_00004713	AT1G55120	AT1G55120.3	XLOC_002821	ATFRUCT5	49	early and mid maturation	1	1	1e-07		TCONS_00037169	AT4G36230
TCONS_00004714	AT1G55120	AT1G55120.1	XLOC_002821	ATFRUCT5	49	early and mid maturation	1	1	1e-07		TCONS_00037169	AT4G36230
TCONS_00004721	AT1G55160	AT1G55160.1	XLOC_002824	AT1G55160	33	early and DT	1	0.999396	0.000603537		TCONS_00040030,TCONS_00021288,TCONS_00039642,TCONS_00039640,TCONS_00039641,TCONS_00022567,TCONS_00003948,TCONS_00033698,TCONS_00036052,TCONS_00047031,TCONS_00039639,TCONS_00016017,TCONS_00022318,TCONS_00015963,TCONS_00015962,TCONS_00005701,TCONS_00053171,TCONS_00023423,TCONS_00032283,TCONS_00026922,TCONS_00032287,TCONS_00032286,TCONS_00001431,TCONS_00002017,TCONS_00022942,TCONS_00047376,TCONS_000…	ATRBP31,AT4G14342,AT5G64730,CP29,ATRBP47C,SNRNP-G,SMB,MAC3B,U2AF35B,HSP70-1,MOS4,AT1G14650,U2B'',AT1G20580,ATPABN1,GR-RBP3,AT2G17530,RSZ22a,TIF3I1,AT3G02710,AT4G25550,CP33,AT2G43770,AT5G44500,AT5G63120,AT3G07590,AT4G03120,AT4G02840,AT2G47640,AT1G67210
TCONS_00004731	AT1G55205	AT1G55205.2	XLOC_002829	AT1G55205	43	early	1	0.555014	0.444986		TCONS_00040030,TCONS_00021288,TCONS_00039642,TCONS_00039640,TCONS_00039641,TCONS_00022567,TCONS_00003948,TCONS_00033698,TCONS_00036052,TCONS_00047031,TCONS_00039639,TCONS_00016017,TCONS_00022318,TCONS_00015963,TCONS_00015962,TCONS_00005701,TCONS_00053171,TCONS_00023423,TCONS_00032283,TCONS_00026922,TCONS_00032287,TCONS_00032286,TCONS_00001431,TCONS_00002017,TCONS_00022942,TCONS_00047376,TCONS_000…	ATRBP31,AT4G14342,AT5G64730,CP29,ATRBP47C,SNRNP-G,SMB,MAC3B,U2AF35B,HSP70-1,MOS4,AT1G14650,U2B'',AT1G20580,ATPABN1,GR-RBP3,AT2G17530,RSZ22a,TIF3I1,AT3G02710,AT4G25550,CP33,AT2G43770,AT5G44500,AT5G63120,AT3G07590,AT4G03120,AT4G02840,AT2G47640,AT1G67210
TCONS_00004732	AT1G55205	AT1G55205.1	XLOC_002829	AT1G55205	43	early	-1	0.196142	0.803858		TCONS_00012437,TCONS_00040630,TCONS_00049529,TCONS_00034696,TCONS_00040629,TCONS_00034695,TCONS_00049530,TCONS_00053662,TCONS_00031587,TCONS_00031586,TCONS_00008116,TCONS_00012438,TCONS_00046152,TCONS_00046153,TCONS_00044945,TCONS_00014566,TCONS_00040631,TCONS_00044806	AT1G65700,ATFIB1,SKB1,AT5G67630,AT5G20160,AT5G38600,AT5G40490,AT3G46210,AT4G12600,AT1G10580,HEN2
TCONS_00004746	AT1G55260	AT1G55260.2	XLOC_002834	AT1G55260	6	early and mid maturation	1	0.999967	3.27454e-05		TCONS_00036149,TCONS_00049400,TCONS_00012152,TCONS_00007361,TCONS_00007362,TCONS_00037834,TCONS_00037833,TCONS_00029728,TCONS_00025062,TCONS_00021083,TCONS_00042845,TCONS_00010926,TCONS_00004186,TCONS_00029022,TCONS_00025061,TCONS_00001763,TCONS_00049399,TCONS_00042851,TCONS_00007358,TCONS_00036062,TCONS_00047823,TCONS_00035108,TCONS_00004172	AT4G26650,TPX2,AtRBP-DR1,RACK1C_AT,AT5G14610,RACK1A,BUB3.2,RACK1B_AT,PARP2,PAB8,ATSCO1,CHR17,SVR7,AT5G02490,TOPII,FIB2,AT3G11500
TCONS_00004747	AT1G55260	AT1G55260.1	XLOC_002834	AT1G55260	6	early and mid maturation	1	0.999978	2.2237e-05		TCONS_00036149,TCONS_00049400,TCONS_00012152,TCONS_00007361,TCONS_00007362,TCONS_00037834,TCONS_00037833,TCONS_00029728,TCONS_00025062,TCONS_00021083,TCONS_00042845,TCONS_00010926,TCONS_00004186,TCONS_00029022,TCONS_00025061,TCONS_00001763,TCONS_00049399,TCONS_00042851,TCONS_00007358,TCONS_00036062,TCONS_00047823,TCONS_00035108,TCONS_00004172	AT4G26650,TPX2,AtRBP-DR1,RACK1C_AT,AT5G14610,RACK1A,BUB3.2,RACK1B_AT,PARP2,PAB8,ATSCO1,CHR17,SVR7,AT5G02490,TOPII,FIB2,AT3G11500
TCONS_00004748	AT1G55265	AT1G55265.1	XLOC_002835	AT1G55265	26	early and mid maturation	1	0.992083	0.00791735		TCONS_00029728,TCONS_00036149,TCONS_00021083,TCONS_00046416,TCONS_00001763,TCONS_00029022,TCONS_00049400,TCONS_00047823,TCONS_00025061,TCONS_00012152,TCONS_00010926,TCONS_00007361,TCONS_00007362,TCONS_00004186,TCONS_00049399,TCONS_00025062,TCONS_00042845,TCONS_00042851,TCONS_00007358,TCONS_00004172,TCONS_00004173	AT4G26650,TPX2,ATRBP45A,RACK1C_AT,AT5G14610,RACK1A,BUB3.2,RACK1B_AT,PARP2,PAB8,ATSCO1,CHR17,AT5G02490,TOPII,AT3G11500
TCONS_00004769	AT1G55340	AT1G55340.2	XLOC_002839	AT1G55340	17	early and mid maturation	1	0.999854	0.000146132		TCONS_00036149,TCONS_00049400,TCONS_00012152,TCONS_00007361,TCONS_00007362,TCONS_00042845,TCONS_00029728,TCONS_00025062,TCONS_00021083,TCONS_00010926,TCONS_00004186,TCONS_00029022,TCONS_00025061,TCONS_00001763,TCONS_00049399,TCONS_00042851,TCONS_00007358,TCONS_00036062,TCONS_00046416,TCONS_00035108,TCONS_00004172,TCONS_00004173	AT4G26650,TPX2,ATRBP45A,RACK1C_AT,AT5G14610,RACK1A,BUB3.2,RACK1B_AT,SVR7,PAB8,ATSCO1,CHR17,PARP2,TOPII,FIB2,AT3G11500
TCONS_00004770	AT1G55370	AT1G55370.2	XLOC_002840	NDF5	6	early and mid maturation	1	1	1.21366e-07		TCONS_00025062,TCONS_00021083,TCONS_00025061,TCONS_00012152,TCONS_00007361,TCONS_00007362,TCONS_00004186,TCONS_00049399,TCONS_00042845,TCONS_00042851,TCONS_00007358	TPX2,AT5G14610,BUB3.2,PARP2,ATSCO1,CHR17,TOPII
TCONS_00004771	AT1G55370	AT1G55370.1	XLOC_002840	NDF5	6	early and mid maturation	1	0.999995	5.17323e-06		TCONS_00025062,TCONS_00021083,TCONS_00047823,TCONS_00025061,TCONS_00004186,TCONS_00042845,TCONS_00042851	AT5G14610,AT5G02490,TOPII,BUB3.2,PARP2
TCONS_00004776	AT1G55500	AT1G55500.2	XLOC_002844	ECT4	15	early and DT	1	1	1e-07		TCONS_00042407	AT5G09390
TCONS_00004794	AT1G55810	AT1G55810.N5	XLOC_002857	UKL3	8	early and mid maturation	1	1	1e-07		TCONS_00037834,TCONS_00037833,TCONS_00051263	AtRBP-DR1,BIP
TCONS_00004795	AT1G55810	AT1G55810.N4	XLOC_002857	UKL3	8	early and mid maturation	1	1	1e-07		TCONS_00021610,TCONS_00037834,TCONS_00037833,TCONS_00051263	PAB7,AtRBP-DR1,BIP
TCONS_00004796	AT1G55810	AT1G55810.3	XLOC_002857	UKL3	8	early and mid maturation	1	1	1e-07		TCONS_00025062,TCONS_00021083,TCONS_00042845,TCONS_00051263,TCONS_00042851,TCONS_00025061,TCONS_00012152,TCONS_00007361,TCONS_00007362,TCONS_00004186,TCONS_00049399,TCONS_00037834,TCONS_00037833,TCONS_00007358	TPX2,AtRBP-DR1,AT5G14610,BUB3.2,PARP2,ATSCO1,CHR17,TOPII,BIP
TCONS_00004797	AT1G55810	AT1G55810.2	XLOC_002857	UKL3	8	early and mid maturation	1	1	1e-07		TCONS_00021610,TCONS_00037834,TCONS_00037833,TCONS_00051263	PAB7,AtRBP-DR1,BIP
TCONS_00004798	AT1G55820	AT1G55820.1	XLOC_002858	AT1G55820	3	early and DT	1	1	1e-07		TCONS_00040629,TCONS_00026922,TCONS_00040030,TCONS_00021288,TCONS_00039640,TCONS_00039641,TCONS_00033698,TCONS_00036052,TCONS_00047031,TCONS_00015963,TCONS_00022318,TCONS_00039639,TCONS_00005701,TCONS_00024464,TCONS_00014566,TCONS_00023423,TCONS_00032283,TCONS_00012437,TCONS_00032287,TCONS_00032286,TCONS_00040631,TCONS_00040630,TCONS_00031586,TCONS_00022942,TCONS_00047376,TCONS_00033666,TCONS_000…	ATRBP31,AT1G65700,SKB1,AT5G64730,AT3G46210,CP29,SNRNP-G,SMB,MAC3B,AT5G67630,U2AF35B,MOS4,AT4G03120,AT5G38600,U2B'',GR-RBP3,AT3G02710,AT1G10580,AT4G25550,CP33,AT2G43770,AT3G07590,AT5G40490,AT4G02840,AT2G47640,HEN2,AT1G67210
TCONS_00004802	AT1G55850	AT1G55850.1	XLOC_002860	ATCSLE1	47	early and DT	1	1	1e-07		TCONS_00048291,TCONS_00048290,TCONS_00020004,TCONS_00048292	AT2G20560,GRP-4
TCONS_00004806	AT1G55890	AT1G55890.1	XLOC_002862	AT1G55890	0	early	1	1	1e-07		TCONS_00046015,TCONS_00022567,TCONS_00047824,TCONS_00027667,TCONS_00047825,TCONS_00001431,TCONS_00024518,TCONS_00003948,TCONS_00050113,TCONS_00015962,TCONS_00053171,TCONS_00029294,TCONS_00050112,TCONS_00050115,TCONS_00008021	G3,AT5G63120,AT3G18790,At-SCL30A,U2A',TIF3I1,ATRBP47C,AT1G14650,ATPABN1,SNRNP-G,emb1138,HSP70-1
TCONS_00004807	AT1G55900	AT1G55900.2	XLOC_002863	emb1860	43	early	1	1	1e-07		TCONS_00021288,TCONS_00039642,TCONS_00039640,TCONS_00039641,TCONS_00028364,TCONS_00022567,TCONS_00003948,TCONS_00033698,TCONS_00036052,TCONS_00047031,TCONS_00024518,TCONS_00015963,TCONS_00016017,TCONS_00022318,TCONS_00039639,TCONS_00015962,TCONS_00005701,TCONS_00053171,TCONS_00008021,TCONS_00032283,TCONS_00046015,TCONS_00001431,TCONS_00002017,TCONS_00022942,TCONS_00015318,TCONS_00029294,TCONS_000…	RSZ22a,At-SCL30A,CP29,ATRBP47C,SNRNP-G,SMB,MAC3B,HSP70-1,AT3G05060,AT1G14650,U2B'',AT1G20580,ATPABN1,GR-RBP3,AT2G17530,U2A',TIF3I1,AT5G63120,AT4G25550,AT2G43770,AT3G18790,AT5G44500,AT4G03120,AT3G02710,AT4G02840,AT2G47640,AT1G67210
TCONS_00004817	AT1G56020	AT1G56020.1	XLOC_002871	AT1G56020	8	early and mid maturation	1	1	1.41468e-07		TCONS_00021610,TCONS_00037834,TCONS_00037833,TCONS_00051263	PAB7,AtRBP-DR1,BIP
TCONS_00004820	AT1G56050	AT1G56050.N2	XLOC_002873	AT1G56050	43	early	1	0.999965	3.47143e-05		TCONS_00040030,TCONS_00021288,TCONS_00039642,TCONS_00039640,TCONS_00039641,TCONS_00022567,TCONS_00003948,TCONS_00033698,TCONS_00036052,TCONS_00047031,TCONS_00039639,TCONS_00016017,TCONS_00022318,TCONS_00015963,TCONS_00015962,TCONS_00005701,TCONS_00053171,TCONS_00023423,TCONS_00032283,TCONS_00026922,TCONS_00032287,TCONS_00032286,TCONS_00001431,TCONS_00002017,TCONS_00022942,TCONS_00047376,TCONS_000…	ATRBP31,AT4G14342,AT5G64730,CP29,ATRBP47C,SNRNP-G,SMB,MAC3B,U2AF35B,HSP70-1,MOS4,AT1G14650,U2B'',AT1G20580,ATPABN1,GR-RBP3,AT2G17530,RSZ22a,TIF3I1,AT3G02710,AT4G25550,CP33,AT2G43770,AT5G44500,AT5G63120,AT3G07590,AT4G03120,AT4G02840,AT2G47640,AT1G67210
TCONS_00004824	AT1G56170	AT1G56170.1	XLOC_002877	NF-YC2	17	early and mid maturation	1	0.999955	4.53586e-05		TCONS_00036149,TCONS_00049400,TCONS_00012152,TCONS_00007361,TCONS_00007362,TCONS_00042845,TCONS_00037833,TCONS_00029728,TCONS_00025062,TCONS_00021083,TCONS_00037834,TCONS_00010926,TCONS_00004186,TCONS_00029022,TCONS_00025061,TCONS_00001763,TCONS_00049399,TCONS_00042851,TCONS_00007358,TCONS_00047823,TCONS_00004172,TCONS_00004173	AT4G26650,TPX2,AtRBP-DR1,RACK1C_AT,AT5G14610,RACK1A,BUB3.2,RACK1B_AT,PARP2,PAB8,ATSCO1,CHR17,AT5G02490,TOPII,AT3G11500
TCONS_00004826	AT1G56170	AT1G56170.2	XLOC_002877	NF-YC2	17	early and mid maturation	1	0.999727	0.000272541		TCONS_00036149,TCONS_00049400,TCONS_00012152,TCONS_00007361,TCONS_00007362,TCONS_00042845,TCONS_00037833,TCONS_00029728,TCONS_00025062,TCONS_00021083,TCONS_00037834,TCONS_00010926,TCONS_00004186,TCONS_00029022,TCONS_00025061,TCONS_00001763,TCONS_00049399,TCONS_00042851,TCONS_00007358,TCONS_00047823,TCONS_00004172,TCONS_00004173	AT4G26650,TPX2,AtRBP-DR1,RACK1C_AT,AT5G14610,RACK1A,BUB3.2,RACK1B_AT,PARP2,PAB8,ATSCO1,CHR17,AT5G02490,TOPII,AT3G11500
TCONS_00004827	AT1G56190	AT1G56190.2	XLOC_002878	AT1G56190	35	early and mid maturation	1	1	1e-07		TCONS_00012152,TCONS_00025062,TCONS_00025061,TCONS_00037834,TCONS_00037833,TCONS_00021083,TCONS_00051263,TCONS_00007361,TCONS_00007362,TCONS_00004186,TCONS_00049399,TCONS_00042845,TCONS_00042851,TCONS_00007358	TPX2,AtRBP-DR1,AT5G14610,BUB3.2,PARP2,ATSCO1,CHR17,TOPII,BIP
TCONS_00004829	AT1G56200	AT1G56200.1	XLOC_002879	emb1303	3	early and DT	1	0.997794	0.00220562		TCONS_00040629,TCONS_00026922,TCONS_00040030,TCONS_00021288,TCONS_00039640,TCONS_00039641,TCONS_00033698,TCONS_00036052,TCONS_00047031,TCONS_00015963,TCONS_00022318,TCONS_00039639,TCONS_00005701,TCONS_00024464,TCONS_00014566,TCONS_00023423,TCONS_00032283,TCONS_00012437,TCONS_00032287,TCONS_00032286,TCONS_00040631,TCONS_00040630,TCONS_00031586,TCONS_00022942,TCONS_00047376,TCONS_00033666,TCONS_000…	ATRBP31,AT1G65700,SKB1,AT5G64730,AT3G46210,CP29,SNRNP-G,SMB,MAC3B,AT5G67630,U2AF35B,MOS4,AT4G03120,AT5G38600,U2B'',GR-RBP3,AT2G43770,AT1G10580,AT4G25550,CP33,AT3G02710,AT3G07590,AT5G40490,AT4G02840,AT2G47640,HEN2,AT1G67210
TCONS_00004831	AT1G56210	AT1G56210.1	XLOC_002880	AT1G56210	35	early and mid maturation	1	1	1e-07		TCONS_00029728,TCONS_00036149,TCONS_00021083,TCONS_00046416,TCONS_00001763,TCONS_00029022,TCONS_00049400,TCONS_00047823,TCONS_00025061,TCONS_00012152,TCONS_00010926,TCONS_00007361,TCONS_00007362,TCONS_00004186,TCONS_00049399,TCONS_00025062,TCONS_00042845,TCONS_00042851,TCONS_00007358,TCONS_00004172,TCONS_00004173	AT4G26650,TPX2,ATRBP45A,RACK1C_AT,AT5G14610,RACK1A,BUB3.2,RACK1B_AT,PARP2,PAB8,ATSCO1,CHR17,AT5G02490,TOPII,AT3G11500
TCONS_00004873	AT1G56670	AT1G56670.1	XLOC_002907	AT1G56670	11	mid maturation	1	1	1e-07		TCONS_00052509	AT5G55550
TCONS_00004874	AT1G56690	AT1G56690.1	XLOC_002908	AT1G56690	3	early and DT	1	1	1e-07		TCONS_00049529,TCONS_00031587,TCONS_00034696,TCONS_00040629,TCONS_00049530,TCONS_00034695,TCONS_00012438,TCONS_00010927,TCONS_00008116,TCONS_00053662,TCONS_00046152,TCONS_00046153,TCONS_00044945,TCONS_00012437,TCONS_00044806	AT1G65700,AT5G38600,SKB1,AT5G67630,AT5G20160,ATFIB1,AT5G40490,AT3G46210,AT4G12600,AT1G10580,AT1G48650
TCONS_00005009	AT1G58340	AT1G58340.1	XLOC_003027	ZF14	45	early and mid maturation	1	1	1e-07		TCONS_00025062,TCONS_00021083,TCONS_00025061,TCONS_00007362,TCONS_00012152,TCONS_00007361,TCONS_00007357,TCONS_00004186,TCONS_00049399,TCONS_00042845,TCONS_00042851,TCONS_00007358	TPX2,AT5G14610,BUB3.2,PARP2,ATSCO1,CHR17,TOPII
TCONS_00005012	AT1G58380	AT1G58380.1	XLOC_003030	XW6	0	early	1	1	1e-07		TCONS_00036149,TCONS_00049400,TCONS_00012152,TCONS_00007361,TCONS_00007362,TCONS_00042845,TCONS_00029728,TCONS_00025062,TCONS_00021083,TCONS_00010926,TCONS_00004186,TCONS_00029022,TCONS_00025061,TCONS_00001763,TCONS_00049399,TCONS_00042851,TCONS_00007358,TCONS_00036062,TCONS_00046416,TCONS_00035108,TCONS_00004172,TCONS_00004173	AT4G26650,TPX2,ATRBP45A,RACK1C_AT,AT5G14610,RACK1A,BUB3.2,RACK1B_AT,SVR7,PAB8,ATSCO1,CHR17,PARP2,TOPII,FIB2,AT3G11500
TCONS_00005015	AT1G58460	AT1G58460.1	XLOC_003033	AT1G58460	10	early	1	0.999907	9.30762e-05		TCONS_00025062,TCONS_00021083,TCONS_00025061,TCONS_00007362,TCONS_00012152,TCONS_00007361,TCONS_00007357,TCONS_00004186,TCONS_00049399,TCONS_00042845,TCONS_00042851,TCONS_00007358	TPX2,AT5G14610,BUB3.2,PARP2,ATSCO1,CHR17,TOPII
TCONS_00005049	AT1G59540	AT1G59540.2	XLOC_003050	ZCF125	48	early	1	1	1e-07		TCONS_00033667,TCONS_00032287,TCONS_00032286,TCONS_00038985,TCONS_00018414,TCONS_00039642,TCONS_00002017,TCONS_00010616,TCONS_00010617,TCONS_00007357,TCONS_00045354,TCONS_00015318,TCONS_00039638,TCONS_00016017	TPX2,AT4G14342,U1A,AT5G44500,AT4G02840,SMB,CP29,AT2G17530,RSZ22a,PTB3,AT1G20580
TCONS_00005052	AT1G59580	AT1G59580.1	XLOC_003052	MPK2	49	early and mid maturation	1	1	1e-07		TCONS_00037834,TCONS_00037833,TCONS_00051263	AtRBP-DR1,BIP
TCONS_00005053	AT1G59580	AT1G59580.2	XLOC_003052	MPK2	49	early and mid maturation	1	1	1e-07		TCONS_00037169	AT4G36230
TCONS_00005060	AT1G59650	AT1G59650.1	XLOC_003056	CW14	35	early and mid maturation	1	1	1e-07		TCONS_00036149,TCONS_00049400,TCONS_00012152,TCONS_00007361,TCONS_00007362,TCONS_00042845,TCONS_00037833,TCONS_00029728,TCONS_00025062,TCONS_00021083,TCONS_00037834,TCONS_00010926,TCONS_00004186,TCONS_00029022,TCONS_00025061,TCONS_00001763,TCONS_00049399,TCONS_00042851,TCONS_00007358,TCONS_00047823,TCONS_00004172,TCONS_00004173	AT4G26650,TPX2,AtRBP-DR1,RACK1C_AT,AT5G14610,RACK1A,BUB3.2,RACK1B_AT,PARP2,PAB8,ATSCO1,CHR17,AT5G02490,TOPII,AT3G11500
TCONS_00005068	AT1G59740	AT1G59740.1	XLOC_003063	AT1G59740	45	early and mid maturation	1	1	1e-07		TCONS_00036149,TCONS_00049400,TCONS_00027667,TCONS_00039642,TCONS_00016017,TCONS_00046015,TCONS_00018414,TCONS_00010616,TCONS_00010617,TCONS_00010926,TCONS_00045354,TCONS_00050113,TCONS_00050112,TCONS_00050115,TCONS_00008021,TCONS_00029728,TCONS_00029022,TCONS_00001763,TCONS_00002017,TCONS_00015318,TCONS_00029294,TCONS_00039638,TCONS_00036062,TCONS_00046416,TCONS_00038985,TCONS_00047823,TCONS_000…	AT4G26650,ATRBP45A,At-SCL30A,FIB2,AT5G02490,SMB,AT4G14342,G3,CHR17,emb1138,AT3G11500,AT1G20580,ATPABN1,RACK1A,RACK1B_AT,PAB8,U2A',RACK1C_AT,U1A,AT5G44500,SVR7,PTB3,AT2G17530,RSZ22a
TCONS_00005086	AT1G59840	AT1G59840.2	XLOC_003070	CCB4	0	early	1	0.999963	3.66979e-05		TCONS_00036149,TCONS_00049400,TCONS_00012152,TCONS_00007361,TCONS_00007362,TCONS_00042845,TCONS_00029728,TCONS_00025062,TCONS_00021083,TCONS_00010926,TCONS_00004186,TCONS_00029022,TCONS_00025061,TCONS_00001763,TCONS_00049399,TCONS_00042851,TCONS_00007358,TCONS_00036062,TCONS_00046416,TCONS_00035108,TCONS_00004172,TCONS_00004173	AT4G26650,TPX2,ATRBP45A,RACK1C_AT,AT5G14610,RACK1A,BUB3.2,RACK1B_AT,SVR7,PAB8,ATSCO1,CHR17,PARP2,TOPII,FIB2,AT3G11500
TCONS_00005099	-	UnknownGene_14	XLOC_003078	XLOC_003078	33	early and DT	-1	0.134441	0.865559		TCONS_00021288,TCONS_00039640,TCONS_00039641,TCONS_00022567,TCONS_00003948,TCONS_00033698,TCONS_00036052,TCONS_00047031,TCONS_00024518,TCONS_00039639,TCONS_00022318,TCONS_00015963,TCONS_00015962,TCONS_00005701,TCONS_00053171,TCONS_00032283,TCONS_00032287,TCONS_00032286,TCONS_00001431,TCONS_00007357,TCONS_00022942,TCONS_00033666,TCONS_00033667,TCONS_00018423,TCONS_00018421,TCONS_00047825,TCONS_000…	TPX2,AT5G63120,CP29,MAC3B,GR-RBP3,AT4G03120,AT3G18790,SMB,AT2G47640,TIF3I1,AT2G43770,AT4G25550,AT3G02710,AT4G02840,AT1G14650,ATRBP47C,SNRNP-G,U2B'',HSP70-1,AT1G67210
TCONS_00005101	AT1G60060	AT1G60060.1	XLOC_003080	AT1G60060	35	early and mid maturation	1	1	1e-07		TCONS_00036149,TCONS_00049400,TCONS_00012152,TCONS_00007361,TCONS_00007362,TCONS_00042845,TCONS_00029728,TCONS_00025062,TCONS_00021083,TCONS_00010926,TCONS_00004186,TCONS_00029022,TCONS_00025061,TCONS_00001763,TCONS_00049399,TCONS_00042851,TCONS_00007358,TCONS_00036062,TCONS_00046416,TCONS_00035108,TCONS_00004172,TCONS_00004173	AT4G26650,TPX2,ATRBP45A,RACK1C_AT,AT5G14610,RACK1A,BUB3.2,RACK1B_AT,SVR7,PAB8,ATSCO1,CHR17,PARP2,TOPII,FIB2,AT3G11500
TCONS_00005133	AT1G60650	AT1G60650.2	XLOC_003105	AT1G60650	31	early and DT	1	1	1.61417e-07	Yes
TCONS_00005143	AT1G60870	AT1G60870.1	XLOC_003113	MEE9	23	early and mid maturation	1	0.962544	0.0374561		TCONS_00037834,TCONS_00037833,TCONS_00051263	AtRBP-DR1,BIP
TCONS_00005182	AT1G61215	AT1G61215.1	XLOC_003135	BRD4	17	early and mid maturation	1	1	1e-07		TCONS_00029728,TCONS_00036149,TCONS_00021083,TCONS_00046416,TCONS_00007361,TCONS_00029022,TCONS_00049400,TCONS_00025061,TCONS_00010926,TCONS_00001763,TCONS_00004186,TCONS_00042845,TCONS_00042851,TCONS_00004172,TCONS_00004173	AT4G26650,TPX2,ATRBP45A,RACK1C_AT,AT5G14610,RACK1A,BUB3.2,RACK1B_AT,PARP2,PAB8,CHR17,TOPII,AT3G11500
TCONS_00005207	AT1G61450	AT1G61450.1	XLOC_003147	AT1G61450	45	early and mid maturation	1	0.996477	0.00352326		TCONS_00029728,TCONS_00025062,TCONS_00021083,TCONS_00036062,TCONS_00007361,TCONS_00029022,TCONS_00049400,TCONS_00047823,TCONS_00025061,TCONS_00012152,TCONS_00010926,TCONS_00001763,TCONS_00007362,TCONS_00004186,TCONS_00049399,TCONS_00035108,TCONS_00036149,TCONS_00042845,TCONS_00042851,TCONS_00007358,TCONS_00004172	AT4G26650,TPX2,RACK1C_AT,AT5G14610,RACK1A,BUB3.2,RACK1B_AT,SVR7,PAB8,ATSCO1,CHR17,PARP2,AT5G02490,TOPII,FIB2,AT3G11500
TCONS_00005210	AT1G61520	AT1G61520.1	XLOC_003149	LHCA3	35	early and mid maturation	1	0.999993	6.98085e-06		TCONS_00036149,TCONS_00049400,TCONS_00012152,TCONS_00007361,TCONS_00007362,TCONS_00042845,TCONS_00037833,TCONS_00029728,TCONS_00025062,TCONS_00021083,TCONS_00037834,TCONS_00010926,TCONS_00004186,TCONS_00029022,TCONS_00025061,TCONS_00001763,TCONS_00049399,TCONS_00042851,TCONS_00007358,TCONS_00047823,TCONS_00004172,TCONS_00004173	AT4G26650,TPX2,AtRBP-DR1,RACK1C_AT,AT5G14610,RACK1A,BUB3.2,RACK1B_AT,PARP2,PAB8,ATSCO1,CHR17,AT5G02490,TOPII,AT3G11500
TCONS_00005211	AT1G61520	AT1G61520.2	XLOC_003149	LHCA3	35	early and mid maturation	1	0.998768	0.00123158		TCONS_00036149,TCONS_00049400,TCONS_00012152,TCONS_00007361,TCONS_00007362,TCONS_00042845,TCONS_00037833,TCONS_00029728,TCONS_00025062,TCONS_00021083,TCONS_00037834,TCONS_00010926,TCONS_00004186,TCONS_00029022,TCONS_00025061,TCONS_00001763,TCONS_00049399,TCONS_00042851,TCONS_00007358,TCONS_00047823,TCONS_00004172,TCONS_00004173	AT4G26650,TPX2,AtRBP-DR1,RACK1C_AT,AT5G14610,RACK1A,BUB3.2,RACK1B_AT,PARP2,PAB8,ATSCO1,CHR17,AT5G02490,TOPII,AT3G11500
TCONS_00005238	-	UnknownGene_15	XLOC_003170	XLOC_003170	18	mid maturation and DT	-1	3.68575e-07	1		TCONS_00048291,TCONS_00048290,TCONS_00006523,TCONS_00048292	XRN3,GRP-4
TCONS_00005253	AT1G62020	AT1G62020.1	XLOC_003181	AT1G62020	35	early and mid maturation	1	1	1e-07		TCONS_00036149,TCONS_00049400,TCONS_00012152,TCONS_00007361,TCONS_00007362,TCONS_00042845,TCONS_00037833,TCONS_00029728,TCONS_00025062,TCONS_00021083,TCONS_00037834,TCONS_00010926,TCONS_00004186,TCONS_00029022,TCONS_00025061,TCONS_00001763,TCONS_00049399,TCONS_00042851,TCONS_00007358,TCONS_00047823,TCONS_00004172,TCONS_00004173	AT4G26650,TPX2,AtRBP-DR1,RACK1C_AT,AT5G14610,RACK1A,BUB3.2,RACK1B_AT,PARP2,PAB8,ATSCO1,CHR17,AT5G02490,TOPII,AT3G11500
TCONS_00005255	AT1G62040	AT1G62040.N3	XLOC_003182	ATG8C	21	mid maturation and DT	1	0.962625	0.037375		TCONS_00015312	IRE1A
TCONS_00005256	AT1G62040	AT1G62040.1	XLOC_003182	ATG8C	21	mid maturation and DT	1	0.982322	0.0176785		TCONS_00015312	IRE1A
TCONS_00005268	AT1G62330	AT1G62330.N2	XLOC_003193	AT1G62330	8	early and mid maturation	1	0.999985	1.48993e-05		TCONS_00012152,TCONS_00025062,TCONS_00021083,TCONS_00042845,TCONS_00042851,TCONS_00025061,TCONS_00051263,TCONS_00007361,TCONS_00007362,TCONS_00004186,TCONS_00049399,TCONS_00037834,TCONS_00037833,TCONS_00007358	TPX2,AtRBP-DR1,AT5G14610,BUB3.2,PARP2,ATSCO1,CHR17,TOPII,BIP
TCONS_00005271	AT1G62350	AT1G62350.1	XLOC_003195	AT1G62350	31	early and DT	1	0.999977	2.30501e-05		TCONS_00009807,TCONS_00046919,TCONS_00020688,TCONS_00051336,TCONS_00027603,TCONS_00040630,TCONS_00031587,TCONS_00031586,TCONS_00037877,TCONS_00045586,TCONS_00018120,TCONS_00046153,TCONS_00005133,TCONS_00004162,TCONS_00050920,TCONS_00014566,TCONS_00040631	AT5G59950,AT1G60650,AT1G29220,ATFIB1,SKB1,AT5G46840,AT3G59810,ALY4,AT1G49590,U2AF35B,AT2G45030,STA1,AT3G46210,HEN2,AT2G27285
TCONS_00005272	AT1G62355	AT1G62355.1	XLOC_003195	MIR413	31	early and DT	-1	1.55878e-06	0.999998		TCONS_00009807,TCONS_00049822,TCONS_00027603,TCONS_00000038,TCONS_00031587,TCONS_00045586,TCONS_00018120,TCONS_00046153,TCONS_00005133,TCONS_00004162,TCONS_00050920	AT1G60650,AT1G29220,ATFIB1,AT5G46840,AT3G59810,ALY4,AT1G49590,AT5G23590,AT2G45030,AT3G46210,AT1G01350
TCONS_00005286	AT1G62560	AT1G62560.1	XLOC_003208	FMO GS-OX3	49	early and mid maturation	1	1	1e-07		TCONS_00037169	AT4G36230
TCONS_00005295	AT1G62640	AT1G62640.1	XLOC_003213	KAS III	35	early and mid maturation	1	1	1e-07		TCONS_00036149,TCONS_00049400,TCONS_00012152,TCONS_00007361,TCONS_00007362,TCONS_00042845,TCONS_00037833,TCONS_00029728,TCONS_00025062,TCONS_00021083,TCONS_00037834,TCONS_00010926,TCONS_00004186,TCONS_00029022,TCONS_00025061,TCONS_00001763,TCONS_00049399,TCONS_00042851,TCONS_00007358,TCONS_00047823,TCONS_00004172,TCONS_00004173	AT4G26650,TPX2,AtRBP-DR1,RACK1C_AT,AT5G14610,RACK1A,BUB3.2,RACK1B_AT,PARP2,PAB8,ATSCO1,CHR17,AT5G02490,TOPII,AT3G11500
TCONS_00005296	AT1G62640	AT1G62640.N3	XLOC_003213	KAS III	35	early and mid maturation	1	0.999996	3.90929e-06		TCONS_00036149,TCONS_00049400,TCONS_00012152,TCONS_00007361,TCONS_00007362,TCONS_00042845,TCONS_00037833,TCONS_00029728,TCONS_00025062,TCONS_00021083,TCONS_00037834,TCONS_00010926,TCONS_00004186,TCONS_00029022,TCONS_00025061,TCONS_00001763,TCONS_00049399,TCONS_00042851,TCONS_00007358,TCONS_00047823,TCONS_00004172,TCONS_00004173	AT4G26650,TPX2,AtRBP-DR1,RACK1C_AT,AT5G14610,RACK1A,BUB3.2,RACK1B_AT,PARP2,PAB8,ATSCO1,CHR17,AT5G02490,TOPII,AT3G11500
TCONS_00005306	AT1G62840	AT1G62840.1	XLOC_003220	AT1G62840	38	DT	1	0.999992	8.08817e-06		TCONS_00024339	AT3G17110
TCONS_00005365	AT1G63420	AT1G63420.N2	XLOC_003254	AT1G63420	4	mid maturation and DT	1	0.999941	5.94753e-05		TCONS_00052509	AT5G55550
TCONS_00005368	AT1G63430	AT1G63430.2	XLOC_003255	AT1G63430	8	early and mid maturation	1	1	1e-07		TCONS_00021610,TCONS_00037834,TCONS_00037833,TCONS_00051263	PAB7,AtRBP-DR1,BIP
TCONS_00005381	AT1G63570	AT1G63570.1	XLOC_003264	AT1G63570	29	mid maturation and DT	1	0.999975	2.50914e-05		TCONS_00018920,TCONS_00009111,TCONS_00029157,TCONS_00015197,TCONS_00014434,TCONS_00014436,TCONS_00014437,TCONS_00014430,TCONS_00018919,TCONS_00014432,TCONS_00014429,TCONS_00040502,TCONS_00050691,TCONS_00050692,TCONS_00018921	AT2G05580,GR-RBP1,AT5G35660,HSP70,AT1G20880,CFIM-25
TCONS_00005387	AT1G63650	AT1G63650.3	XLOC_003269	ATMYC-2	8	early and mid maturation	1	1	1e-07		TCONS_00029728,TCONS_00036149,TCONS_00021083,TCONS_00046416,TCONS_00001763,TCONS_00029022,TCONS_00049400,TCONS_00047823,TCONS_00025061,TCONS_00012152,TCONS_00010926,TCONS_00007361,TCONS_00007362,TCONS_00004186,TCONS_00049399,TCONS_00025062,TCONS_00042845,TCONS_00042851,TCONS_00007358,TCONS_00004172,TCONS_00004173	AT4G26650,TPX2,ATRBP45A,RACK1C_AT,AT5G14610,RACK1A,BUB3.2,RACK1B_AT,PARP2,PAB8,ATSCO1,CHR17,AT5G02490,TOPII,AT3G11500
TCONS_00005390	AT1G63680	AT1G63680.1	XLOC_003270	ATMURE	43	early	1	1	1e-07		TCONS_00021288,TCONS_00039642,TCONS_00039640,TCONS_00039641,TCONS_00028364,TCONS_00022567,TCONS_00003948,TCONS_00033698,TCONS_00036052,TCONS_00047031,TCONS_00024518,TCONS_00015963,TCONS_00016017,TCONS_00022318,TCONS_00039639,TCONS_00015962,TCONS_00005701,TCONS_00053171,TCONS_00008021,TCONS_00032283,TCONS_00046015,TCONS_00001431,TCONS_00002017,TCONS_00022942,TCONS_00015318,TCONS_00029294,TCONS_000…	RSZ22a,At-SCL30A,CP29,ATRBP47C,SNRNP-G,SMB,MAC3B,HSP70-1,AT3G05060,AT1G14650,U2B'',AT1G20580,ATPABN1,GR-RBP3,AT2G17530,U2A',TIF3I1,AT5G63120,AT4G25550,AT2G43770,AT3G18790,AT5G44500,AT4G03120,AT3G02710,AT4G02840,AT2G47640,AT1G67210
TCONS_00005400	AT1G63830	AT1G63830.3	XLOC_003277	AT1G63830	0	early	1	0.999915	8.49055e-05		TCONS_00036149,TCONS_00049400,TCONS_00012152,TCONS_00007361,TCONS_00007362,TCONS_00037834,TCONS_00037833,TCONS_00029728,TCONS_00025062,TCONS_00021083,TCONS_00042845,TCONS_00010926,TCONS_00004186,TCONS_00029022,TCONS_00025061,TCONS_00001763,TCONS_00049399,TCONS_00042851,TCONS_00007358,TCONS_00036062,TCONS_00046416,TCONS_00035108,TCONS_00004172	AT4G26650,TPX2,AtRBP-DR1,ATRBP45A,RACK1C_AT,AT5G14610,RACK1A,BUB3.2,RACK1B_AT,PARP2,PAB8,ATSCO1,CHR17,SVR7,TOPII,FIB2,AT3G11500
TCONS_00005418	AT1G63960	AT1G63960.1	XLOC_003284	AT1G63960	2	early and mid maturation	1	0.998069	0.00193121		TCONS_00052509	AT5G55550
TCONS_00005423	AT1G64050	AT1G64050.1	XLOC_003287	AT1G64050	37	early and DT	1	1	1e-07		TCONS_00049822,TCONS_00020688,TCONS_00053285,TCONS_00000038,TCONS_00005133,TCONS_00042407	ATSC35,AT1G01350,AT5G23590,AT1G60650,AT5G09390,AT2G27285
TCONS_00005425	AT1G64060	AT1G64060.1	XLOC_003288	ATRBOHF	24	mid maturation and DT	1	1	1e-07		TCONS_00040565,TCONS_00052509	AT5G55550,AT4G30460
TCONS_00005426	AT1G64065	AT1G64065.1	XLOC_003289	AT1G64065	18	mid maturation and DT	1	0.999939	6.12443e-05		TCONS_00006523	XRN3
TCONS_00005428	AT1G64090	AT1G64090.2	XLOC_003291	RTNLB3	35	early and mid maturation	1	0.99999	1.00418e-05		TCONS_00029728,TCONS_00036149,TCONS_00021083,TCONS_00046416,TCONS_00001763,TCONS_00029022,TCONS_00049400,TCONS_00047823,TCONS_00025061,TCONS_00012152,TCONS_00010926,TCONS_00007361,TCONS_00007362,TCONS_00004186,TCONS_00049399,TCONS_00025062,TCONS_00042845,TCONS_00042851,TCONS_00007358,TCONS_00004172,TCONS_00004173	AT4G26650,TPX2,ATRBP45A,RACK1C_AT,AT5G14610,RACK1A,BUB3.2,RACK1B_AT,PARP2,PAB8,ATSCO1,CHR17,AT5G02490,TOPII,AT3G11500
TCONS_00005429	AT1G64090	AT1G64090.1	XLOC_003291	RTNLB3	35	early and mid maturation	1	0.999994	6.36581e-06		TCONS_00029728,TCONS_00036149,TCONS_00021083,TCONS_00046416,TCONS_00001763,TCONS_00029022,TCONS_00049400,TCONS_00047823,TCONS_00025061,TCONS_00012152,TCONS_00010926,TCONS_00007361,TCONS_00007362,TCONS_00004186,TCONS_00049399,TCONS_00025062,TCONS_00042845,TCONS_00042851,TCONS_00007358,TCONS_00004172,TCONS_00004173	AT4G26650,TPX2,ATRBP45A,RACK1C_AT,AT5G14610,RACK1A,BUB3.2,RACK1B_AT,PARP2,PAB8,ATSCO1,CHR17,AT5G02490,TOPII,AT3G11500
TCONS_00005436	AT1G64185	AT1G64185.N2	XLOC_003295	AT1G64185	5	mid maturation and DT	1	1	1e-07		TCONS_00009111,TCONS_00029157,TCONS_00014434,TCONS_00014436,TCONS_00014437,TCONS_00014430,TCONS_00018920,TCONS_00014432,TCONS_00050692,TCONS_00014429,TCONS_00040502,TCONS_00050691,TCONS_00018919,TCONS_00018921	AT2G05580,AT1G20880,AT5G35660,CFIM-25,HSP70
TCONS_00005437	AT1G64180	AT1G64180.1	XLOC_003295	AT1G64180	13	mid maturation and DT	1	1	1e-07		TCONS_00009111,TCONS_00029157,TCONS_00014434,TCONS_00014436,TCONS_00014437,TCONS_00014430,TCONS_00018920,TCONS_00014432,TCONS_00050692,TCONS_00014429,TCONS_00040502,TCONS_00050691,TCONS_00018919,TCONS_00018921	AT2G05580,AT1G20880,AT5G35660,CFIM-25,HSP70
TCONS_00005448	AT1G64240	AT1G64240.N2	XLOC_003299	AT1G64240	8	early and mid maturation	1	1	1e-07		TCONS_00012152,TCONS_00025062,TCONS_00021083,TCONS_00042845,TCONS_00042851,TCONS_00025061,TCONS_00051263,TCONS_00007361,TCONS_00007362,TCONS_00004186,TCONS_00049399,TCONS_00037834,TCONS_00037833,TCONS_00007358	TPX2,AtRBP-DR1,AT5G14610,BUB3.2,PARP2,ATSCO1,CHR17,TOPII,BIP
TCONS_00005449	AT1G64240	AT1G64240.1	XLOC_003299	AT1G64240	8	early and mid maturation	1	1	1e-07		TCONS_00012152,TCONS_00025062,TCONS_00021083,TCONS_00042845,TCONS_00037833,TCONS_00025061,TCONS_00051263,TCONS_00007361,TCONS_00007362,TCONS_00004186,TCONS_00049399,TCONS_00037834,TCONS_00042851,TCONS_00007358	TPX2,AtRBP-DR1,AT5G14610,BUB3.2,PARP2,ATSCO1,CHR17,TOPII,BIP
TCONS_00005453	AT1G64270	AT1G64270.1	XLOC_003303	AT1G64270	39	mid maturation and DT	-1	0.486631	0.513369		TCONS_00018920,TCONS_00009111,TCONS_00029157,TCONS_00014434,TCONS_00014436,TCONS_00014437,TCONS_00014430,TCONS_00018919,TCONS_00014432,TCONS_00014429,TCONS_00040502,TCONS_00050691,TCONS_00050692,TCONS_00018921	AT2G05580,AT1G20880,AT5G35660,CFIM-25,HSP70
TCONS_00005454	AT1G64270	AT1G64270.N3	XLOC_003303	AT1G64270	39	mid maturation and DT	1	0.996159	0.00384147		TCONS_00018920,TCONS_00009111,TCONS_00029157,TCONS_00014434,TCONS_00014436,TCONS_00014437,TCONS_00014430,TCONS_00018919,TCONS_00014432,TCONS_00014429,TCONS_00040502,TCONS_00050691,TCONS_00050692,TCONS_00018921	AT2G05580,AT1G20880,AT5G35660,CFIM-25,HSP70
TCONS_00005471	AT1G64390	AT1G64390.1	XLOC_003314	AtGH9C2	44	mid maturation	1	1	1e-07		TCONS_00052509	AT5G55550
TCONS_00005515	AT1G64770	AT1G64770.3	XLOC_003338	NDF2	10	early	1	1	1e-07		TCONS_00029578,TCONS_00048293	PAB6,GRP18
TCONS_00005516	AT1G64770	AT1G64770.2	XLOC_003338	NDF2	10	early	1	0.999999	6.14735e-07		TCONS_00029578,TCONS_00048293	PAB6,GRP18
TCONS_00005530	AT1G64880	AT1G64880.1	XLOC_003345	AT1G64880	0	early	1	1	1e-07		TCONS_00029294,TCONS_00046015,TCONS_00046416,TCONS_00008021	U2A',ATPABN1,At-SCL30A,ATRBP45A
TCONS_00005590	AT1G65620	AT1G65620.2	XLOC_003389	AS2	8	early and mid maturation	1	0.997259	0.00274106		TCONS_00036149,TCONS_00049400,TCONS_00012152,TCONS_00007361,TCONS_00007362,TCONS_00042845,TCONS_00037833,TCONS_00029728,TCONS_00025062,TCONS_00021083,TCONS_00037834,TCONS_00010926,TCONS_00004186,TCONS_00029022,TCONS_00025061,TCONS_00001763,TCONS_00049399,TCONS_00042851,TCONS_00007358,TCONS_00047823,TCONS_00004172,TCONS_00004173	AT4G26650,TPX2,AtRBP-DR1,RACK1C_AT,AT5G14610,RACK1A,BUB3.2,RACK1B_AT,PARP2,PAB8,ATSCO1,CHR17,AT5G02490,TOPII,AT3G11500
TCONS_00005591	AT1G65620	AT1G65620.3	XLOC_003389	AS2	8	early and mid maturation	1	0.997639	0.00236074		TCONS_00036149,TCONS_00049400,TCONS_00012152,TCONS_00007361,TCONS_00007362,TCONS_00042845,TCONS_00037833,TCONS_00029728,TCONS_00025062,TCONS_00021083,TCONS_00037834,TCONS_00010926,TCONS_00004186,TCONS_00029022,TCONS_00025061,TCONS_00001763,TCONS_00049399,TCONS_00042851,TCONS_00007358,TCONS_00047823,TCONS_00004172,TCONS_00004173	AT4G26650,TPX2,AtRBP-DR1,RACK1C_AT,AT5G14610,RACK1A,BUB3.2,RACK1B_AT,PARP2,PAB8,ATSCO1,CHR17,AT5G02490,TOPII,AT3G11500
TCONS_00005592	AT1G65620	AT1G65620.1	XLOC_003389	AS2	8	early and mid maturation	1	0.995429	0.00457117		TCONS_00029728,TCONS_00036149,TCONS_00021083,TCONS_00037834,TCONS_00046416,TCONS_00029022,TCONS_00049400,TCONS_00025061,TCONS_00001763,TCONS_00012152,TCONS_00010926,TCONS_00007361,TCONS_00007362,TCONS_00004186,TCONS_00049399,TCONS_00037833,TCONS_00042845,TCONS_00042851,TCONS_00007358,TCONS_00004172,TCONS_00004173	AT4G26650,TPX2,AtRBP-DR1,ATRBP45A,RACK1C_AT,AT5G14610,RACK1A,BUB3.2,RACK1B_AT,PARP2,PAB8,ATSCO1,CHR17,TOPII,AT3G11500
TCONS_00005596	AT1G65730	AT1G65730.N2	XLOC_003392	YSL7	47	early and DT	1	1	2.10403e-07		TCONS_00048291,TCONS_00048290,TCONS_00020004,TCONS_00048292	AT2G20560,GRP-4
TCONS_00005597	AT1G65730	AT1G65730.1	XLOC_003392	YSL7	47	early and DT	1	1	1e-07		TCONS_00048291,TCONS_00048290,TCONS_00020004,TCONS_00048292	AT2G20560,GRP-4
TCONS_00005614	AT1G65930	AT1G65930.1	XLOC_003404	cICDH	35	early and mid maturation	1	1	1e-07		TCONS_00036149,TCONS_00049400,TCONS_00012152,TCONS_00007361,TCONS_00007362,TCONS_00037834,TCONS_00037833,TCONS_00029728,TCONS_00025062,TCONS_00021083,TCONS_00042845,TCONS_00010926,TCONS_00004186,TCONS_00029022,TCONS_00025061,TCONS_00001763,TCONS_00049399,TCONS_00042851,TCONS_00007358,TCONS_00036062,TCONS_00046416,TCONS_00035108,TCONS_00004172	AT4G26650,TPX2,AtRBP-DR1,ATRBP45A,RACK1C_AT,AT5G14610,RACK1A,BUB3.2,RACK1B_AT,PARP2,PAB8,ATSCO1,CHR17,SVR7,TOPII,FIB2,AT3G11500
TCONS_00005622	AT1G66050	AT1G66050.1	XLOC_003411	ORTH5	48	early	1	1	1e-07		TCONS_00038985,TCONS_00027667,TCONS_00018414,TCONS_00010616,TCONS_00010617,TCONS_00007357,TCONS_00050113,TCONS_00050112,TCONS_00050115	TPX2,G3,AT4G14342,U1A,emb1138,PTB3
TCONS_00005626	AT1G66150	AT1G66150.1	XLOC_003415	TMK1	17	early and mid maturation	1	1	1e-07		TCONS_00029728,TCONS_00036149,TCONS_00021083,TCONS_00046416,TCONS_00001763,TCONS_00029022,TCONS_00049400,TCONS_00047823,TCONS_00025061,TCONS_00012152,TCONS_00010926,TCONS_00007361,TCONS_00007362,TCONS_00004186,TCONS_00049399,TCONS_00025062,TCONS_00042845,TCONS_00042851,TCONS_00007358,TCONS_00004172,TCONS_00004173	AT4G26650,TPX2,ATRBP45A,RACK1C_AT,AT5G14610,RACK1A,BUB3.2,RACK1B_AT,PARP2,PAB8,ATSCO1,CHR17,AT5G02490,TOPII,AT3G11500
TCONS_00005640	AT1G66370	AT1G66370.1	XLOC_003426	AtMYB113	38	DT	1	1	1.05813e-07		TCONS_00024339	AT3G17110
TCONS_00005644	AT1G66420	AT1G66420.1	XLOC_003429	AT1G66420	10	early	1	1	1e-07		TCONS_00029578,TCONS_00048293	PAB6,GRP18
TCONS_00005645	AT1G66430	AT1G66430.1	XLOC_003430	AT1G66430	35	early and mid maturation	1	1	1e-07		TCONS_00012152,TCONS_00025062,TCONS_00025061,TCONS_00037834,TCONS_00037833,TCONS_00021083,TCONS_00051263,TCONS_00007361,TCONS_00007362,TCONS_00004186,TCONS_00049399,TCONS_00042845,TCONS_00042851,TCONS_00007358	TPX2,AtRBP-DR1,AT5G14610,BUB3.2,PARP2,ATSCO1,CHR17,TOPII,BIP
TCONS_00005659	AT1G66580	AT1G66580.1	XLOC_003440	SAG24	16	early	1	0.999995	4.62841e-06		TCONS_00022567,TCONS_00046015,TCONS_00047824,TCONS_00027667,TCONS_00047825,TCONS_00001431,TCONS_00024518,TCONS_00028364,TCONS_00003948,TCONS_00050113,TCONS_00015962,TCONS_00050112,TCONS_00029294,TCONS_00053171,TCONS_00050115,TCONS_00008021	AT5G63120,AT3G18790,ATPABN1,At-SCL30A,U2A',AT3G05060,TIF3I1,AT1G14650,ATRBP47C,SNRNP-G,emb1138,HSP70-1,G3
TCONS_00005684	AT1G66950	AT1G66950.1	XLOC_003460	PDR11	45	early and mid maturation	1	1	1e-07		TCONS_00025062,TCONS_00021083,TCONS_00025061,TCONS_00007362,TCONS_00012152,TCONS_00007361,TCONS_00007357,TCONS_00004186,TCONS_00049399,TCONS_00042845,TCONS_00042851,TCONS_00007358	TPX2,AT5G14610,BUB3.2,PARP2,ATSCO1,CHR17,TOPII
TCONS_00005687	AT1G67035	AT1G67035.1	XLOC_003462	AT1G67035	45	early and mid maturation	1	0.999936	6.36749e-05		TCONS_00046015,TCONS_00015962,TCONS_00047824,TCONS_00027667,TCONS_00039642,TCONS_00047825,TCONS_00001431,TCONS_00024518,TCONS_00039638,TCONS_00016017,TCONS_00003948,TCONS_00050113,TCONS_00002017,TCONS_00045354,TCONS_00015318,TCONS_00050112,TCONS_00029294,TCONS_00053171,TCONS_00022567,TCONS_00050115,TCONS_00008021	ATPABN1,RSZ22a,AT3G18790,AT5G44500,AT2G17530,G3,At-SCL30A,SMB,U2A',TIF3I1,AT5G63120,AT1G14650,ATRBP47C,SNRNP-G,emb1138,HSP70-1,AT1G20580
TCONS_00005690	AT1G67100	AT1G67100.1	XLOC_003465	LBD40	11	mid maturation	1	0.999993	7.27224e-06		TCONS_00052509	AT5G55550
TCONS_00005701	AT1G67210	AT1G67210.2	XLOC_003473	AT1G67210	33	early and DT	1	1	1e-07	Yes
TCONS_00005716	AT1G67430	AT1G67430.1	XLOC_003482	AT1G67430	0	early	1	0.999848	0.000152451		TCONS_00029728,TCONS_00036149,TCONS_00049400,TCONS_00007361,TCONS_00029022,TCONS_00046416,TCONS_00012152,TCONS_00010926,TCONS_00001763,TCONS_00007362,TCONS_00049399,TCONS_00007358,TCONS_00004172,TCONS_00004173	AT4G26650,TPX2,ATRBP45A,RACK1C_AT,RACK1A,RACK1B_AT,PAB8,ATSCO1,CHR17,AT3G11500
TCONS_00005720	AT1G67470	AT1G67470.1	XLOC_003485	AT1G67470	44	mid maturation	1	1	1e-07		TCONS_00052509	AT5G55550
TCONS_00005733	AT1G67660	AT1G67660.1	XLOC_003495	AT1G67660	43	early	1	1	1e-07		TCONS_00040030,TCONS_00021288,TCONS_00039642,TCONS_00039640,TCONS_00039641,TCONS_00022567,TCONS_00003948,TCONS_00033698,TCONS_00036052,TCONS_00047031,TCONS_00039639,TCONS_00016017,TCONS_00022318,TCONS_00015963,TCONS_00015962,TCONS_00005701,TCONS_00053171,TCONS_00023423,TCONS_00032283,TCONS_00026922,TCONS_00032287,TCONS_00032286,TCONS_00001431,TCONS_00002017,TCONS_00022942,TCONS_00047376,TCONS_000…	ATRBP31,AT4G14342,AT5G64730,CP29,ATRBP47C,SNRNP-G,SMB,MAC3B,U2AF35B,HSP70-1,MOS4,AT1G14650,U2B'',AT1G20580,ATPABN1,GR-RBP3,AT2G17530,RSZ22a,TIF3I1,AT3G02710,AT4G25550,CP33,AT2G43770,AT5G44500,AT5G63120,AT3G07590,AT4G03120,AT4G02840,AT2G47640,AT1G67210
TCONS_00005734	AT1G67660	AT1G67660.2	XLOC_003495	AT1G67660	43	early	1	1	3.50506e-07		TCONS_00040030,TCONS_00021288,TCONS_00039642,TCONS_00039640,TCONS_00039641,TCONS_00022567,TCONS_00003948,TCONS_00033698,TCONS_00036052,TCONS_00047031,TCONS_00039639,TCONS_00016017,TCONS_00022318,TCONS_00015963,TCONS_00015962,TCONS_00005701,TCONS_00053171,TCONS_00023423,TCONS_00032283,TCONS_00026922,TCONS_00032287,TCONS_00032286,TCONS_00001431,TCONS_00002017,TCONS_00022942,TCONS_00047376,TCONS_000…	ATRBP31,AT4G14342,AT5G64730,CP29,ATRBP47C,SNRNP-G,SMB,MAC3B,U2AF35B,HSP70-1,MOS4,AT1G14650,U2B'',AT1G20580,ATPABN1,GR-RBP3,AT2G17530,RSZ22a,TIF3I1,AT3G02710,AT4G25550,CP33,AT2G43770,AT5G44500,AT5G63120,AT3G07590,AT4G03120,AT4G02840,AT2G47640,AT1G67210
TCONS_00005735	AT1G67660	AT1G67660.3	XLOC_003495	AT1G67660	43	early	1	1	1e-07		TCONS_00040030,TCONS_00021288,TCONS_00039642,TCONS_00039640,TCONS_00039641,TCONS_00022567,TCONS_00003948,TCONS_00033698,TCONS_00036052,TCONS_00047031,TCONS_00039639,TCONS_00016017,TCONS_00022318,TCONS_00015963,TCONS_00015962,TCONS_00005701,TCONS_00053171,TCONS_00023423,TCONS_00032283,TCONS_00026922,TCONS_00032287,TCONS_00032286,TCONS_00001431,TCONS_00002017,TCONS_00022942,TCONS_00047376,TCONS_000…	ATRBP31,AT4G14342,AT5G64730,CP29,ATRBP47C,SNRNP-G,SMB,MAC3B,U2AF35B,HSP70-1,MOS4,AT1G14650,U2B'',AT1G20580,ATPABN1,GR-RBP3,AT2G17530,RSZ22a,TIF3I1,AT3G02710,AT4G25550,CP33,AT2G43770,AT5G44500,AT5G63120,AT3G07590,AT4G03120,AT4G02840,AT2G47640,AT1G67210
TCONS_00005738	AT1G67690	AT1G67690.N3	XLOC_003497	AT1G67690	30	early and mid maturation	1	1	1e-07		TCONS_00036062,TCONS_00027667,TCONS_00018414,TCONS_00010616,TCONS_00010617,TCONS_00029294,TCONS_00035108,TCONS_00050113,TCONS_00050112,TCONS_00050115,TCONS_00008021	G3,U1A,At-SCL30A,SVR7,FIB2,U2A',emb1138,PTB3
TCONS_00005741	AT1G67700	AT1G67700.3	XLOC_003498	AT1G67700	48	early	1	0.999986	1.40948e-05		TCONS_00036062,TCONS_00027667,TCONS_00018414,TCONS_00010616,TCONS_00010617,TCONS_00029294,TCONS_00035108,TCONS_00050113,TCONS_00050112,TCONS_00050115,TCONS_00008021	G3,U1A,At-SCL30A,SVR7,FIB2,U2A',emb1138,PTB3
TCONS_00005743	AT1G67700	AT1G67700.2	XLOC_003498	AT1G67700	48	early	1	0.999992	8.43571e-06		TCONS_00036062,TCONS_00027667,TCONS_00018414,TCONS_00010616,TCONS_00010617,TCONS_00029294,TCONS_00035108,TCONS_00050113,TCONS_00050112,TCONS_00050115,TCONS_00008021	G3,U1A,At-SCL30A,SVR7,FIB2,U2A',emb1138,PTB3
TCONS_00005750	AT1G67730	AT1G67730.1	XLOC_003502	KCR1	49	early and mid maturation	1	1	4.84936e-07		TCONS_00037834,TCONS_00037833,TCONS_00051263	AtRBP-DR1,BIP
TCONS_00005751	AT1G67750	AT1G67750.1	XLOC_003503	AT1G67750	45	early and mid maturation	1	1	1e-07		TCONS_00036149,TCONS_00049400,TCONS_00012152,TCONS_00007361,TCONS_00007362,TCONS_00037834,TCONS_00037833,TCONS_00029728,TCONS_00025062,TCONS_00021083,TCONS_00042845,TCONS_00010926,TCONS_00004186,TCONS_00029022,TCONS_00025061,TCONS_00001763,TCONS_00049399,TCONS_00042851,TCONS_00007358,TCONS_00036062,TCONS_00047823,TCONS_00035108,TCONS_00004172	AT4G26650,TPX2,AtRBP-DR1,RACK1C_AT,AT5G14610,RACK1A,BUB3.2,RACK1B_AT,PARP2,PAB8,ATSCO1,CHR17,SVR7,AT5G02490,TOPII,FIB2,AT3G11500
TCONS_00005754	AT1G67780	AT1G67780.1	XLOC_003505	AT1G67780	45	early and mid maturation	1	1	1e-07		TCONS_00036149,TCONS_00049400,TCONS_00012152,TCONS_00007361,TCONS_00007362,TCONS_00037834,TCONS_00037833,TCONS_00029728,TCONS_00025062,TCONS_00021083,TCONS_00042845,TCONS_00010926,TCONS_00004186,TCONS_00029022,TCONS_00025061,TCONS_00001763,TCONS_00049399,TCONS_00042851,TCONS_00007358,TCONS_00036062,TCONS_00047823,TCONS_00035108,TCONS_00004172	AT4G26650,TPX2,AtRBP-DR1,RACK1C_AT,AT5G14610,RACK1A,BUB3.2,RACK1B_AT,PARP2,PAB8,ATSCO1,CHR17,SVR7,AT5G02490,TOPII,FIB2,AT3G11500
TCONS_00005804	AT1G68190	AT1G68190.1	XLOC_003533	AT1G68190	33	early and DT	1	1	1e-07		TCONS_00009807,TCONS_00046919,TCONS_00042152,TCONS_00027603,TCONS_00024627,TCONS_00037877,TCONS_00004162,TCONS_00045586,TCONS_00050920	AT5G59950,ATPRP40C,AT5G06420,AT1G29220,STA1,AT5G46840,AT3G59810,ALY4,AT1G49590
TCONS_00005815	AT1G68310	AT1G68310.1	XLOC_003541	AE7	31	early and DT	1	0.994567	0.00543321		TCONS_00009807,TCONS_00046919,TCONS_00020688,TCONS_00051336,TCONS_00027603,TCONS_00040630,TCONS_00031587,TCONS_00031586,TCONS_00037877,TCONS_00045586,TCONS_00018120,TCONS_00046153,TCONS_00005133,TCONS_00004162,TCONS_00050920,TCONS_00014566,TCONS_00040631	AT5G59950,AT1G60650,AT1G29220,ATFIB1,SKB1,AT5G46840,AT3G59810,ALY4,AT1G49590,U2AF35B,AT2G45030,STA1,AT3G46210,HEN2,AT2G27285
TCONS_00005818	AT1G68330	AT1G68330.1	XLOC_003543	AT1G68330	6	early and mid maturation	1	0.999972	2.82546e-05		TCONS_00021610,TCONS_00037834,TCONS_00037833,TCONS_00051263	PAB7,AtRBP-DR1,BIP
TCONS_00005819	AT1G68350	AT1G68350.1	XLOC_003544	AT1G68350	12	early	1	0.998514	0.00148636		TCONS_00029578,TCONS_00048293	PAB6,GRP18
TCONS_00005837	AT1G68630	AT1G68630.1	XLOC_003558	AT1G68630	10	early	1	0.976082	0.0239182		TCONS_00029578,TCONS_00048293	PAB6,GRP18
TCONS_00005838	AT1G68650	AT1G68650.1	XLOC_003559	AT1G68650	45	early and mid maturation	1	0.999997	2.66719e-06		TCONS_00029728,TCONS_00036149,TCONS_00021083,TCONS_00046416,TCONS_00001763,TCONS_00029022,TCONS_00049400,TCONS_00047823,TCONS_00025061,TCONS_00012152,TCONS_00010926,TCONS_00007361,TCONS_00007362,TCONS_00004186,TCONS_00049399,TCONS_00025062,TCONS_00042845,TCONS_00042851,TCONS_00007358,TCONS_00004172,TCONS_00004173	AT4G26650,TPX2,ATRBP45A,RACK1C_AT,AT5G14610,RACK1A,BUB3.2,RACK1B_AT,PARP2,PAB8,ATSCO1,CHR17,AT5G02490,TOPII,AT3G11500
TCONS_00005856	AT1G68870	AT1G68870.1	XLOC_003573	ATSOFL2	0	early	1	0.999315	0.00068532		TCONS_00029294,TCONS_00046015,TCONS_00046416,TCONS_00008021	U2A',ATPABN1,At-SCL30A,ATRBP45A
TCONS_00005859	AT1G68890	AT1G68890.1	XLOC_003575	AT1G68890	35	early and mid maturation	1	1	1e-07		TCONS_00036149,TCONS_00049400,TCONS_00012152,TCONS_00007361,TCONS_00007362,TCONS_00037834,TCONS_00037833,TCONS_00029728,TCONS_00025062,TCONS_00021083,TCONS_00042845,TCONS_00010926,TCONS_00004186,TCONS_00029022,TCONS_00025061,TCONS_00001763,TCONS_00049399,TCONS_00042851,TCONS_00007358,TCONS_00036062,TCONS_00046416,TCONS_00035108,TCONS_00004172	AT4G26650,TPX2,AtRBP-DR1,ATRBP45A,RACK1C_AT,AT5G14610,RACK1A,BUB3.2,RACK1B_AT,PARP2,PAB8,ATSCO1,CHR17,SVR7,TOPII,FIB2,AT3G11500
TCONS_00005878	AT1G69010	AT1G69010.1	XLOC_003586	BIM2	31	early and DT	1	1	2.43457e-07		TCONS_00009807,TCONS_00046919,TCONS_00020688,TCONS_00027603,TCONS_00040630,TCONS_00031586,TCONS_00040631,TCONS_00037877,TCONS_00051336,TCONS_00024627,TCONS_00005133,TCONS_00004162,TCONS_00050920,TCONS_00014566,TCONS_00045586	AT5G59950,ATPRP40C,AT1G60650,AT1G29220,STA1,SKB1,AT5G46840,AT3G59810,ALY4,AT1G49590,U2AF35B,AT3G46210,HEN2,AT2G27285
TCONS_00005888	AT1G69200	AT1G69200.N2	XLOC_003594	FLN2	16	early	1	1	1e-07		TCONS_00049529,TCONS_00040629,TCONS_00026922,TCONS_00040030,TCONS_00046152,TCONS_00046153,TCONS_00034696,TCONS_00034695,TCONS_00024464,TCONS_00014566,TCONS_00053662,TCONS_00012437,TCONS_00049530,TCONS_00040631,TCONS_00040630,TCONS_00031587,TCONS_00031586,TCONS_00012438,TCONS_00008116,TCONS_00023423,TCONS_00051336,TCONS_00044945,TCONS_00044806	ATRBP31,AT1G65700,AT3G07590,SKB1,ATFIB1,AT5G67630,AT5G20160,U2AF35B,MOS4,AT5G40490,AT3G46210,AT4G12600,AT5G38600,AT1G10580,HEN2,CP33
TCONS_00005889	AT1G69200	AT1G69200.1	XLOC_003594	FLN2	16	early	1	1	1e-07		TCONS_00040629,TCONS_00026922,TCONS_00040030,TCONS_00021288,TCONS_00039640,TCONS_00039641,TCONS_00033698,TCONS_00036052,TCONS_00047031,TCONS_00015963,TCONS_00022318,TCONS_00039639,TCONS_00005701,TCONS_00024464,TCONS_00014566,TCONS_00023423,TCONS_00032283,TCONS_00012437,TCONS_00032287,TCONS_00032286,TCONS_00040631,TCONS_00040630,TCONS_00031586,TCONS_00022942,TCONS_00047376,TCONS_00033666,TCONS_000…	ATRBP31,AT1G65700,SKB1,AT5G64730,AT3G46210,CP29,SNRNP-G,SMB,MAC3B,AT5G67630,U2AF35B,MOS4,AT5G40490,AT5G38600,U2B'',GR-RBP3,AT3G02710,AT1G10580,AT4G25550,CP33,AT2G43770,AT3G07590,AT4G03120,AT4G02840,AT2G47640,HEN2,AT1G67210
TCONS_00005890	AT1G69250	AT1G69250.1	XLOC_003595	AT1G69250	31	early and DT	1	1	1e-07		TCONS_00009807,TCONS_00046919,TCONS_00020688,TCONS_00051336,TCONS_00027603,TCONS_00040630,TCONS_00031587,TCONS_00031586,TCONS_00037877,TCONS_00045586,TCONS_00018120,TCONS_00046153,TCONS_00005133,TCONS_00004162,TCONS_00050920,TCONS_00014566,TCONS_00040631	AT5G59950,AT1G60650,AT1G29220,ATFIB1,SKB1,AT5G46840,AT3G59810,ALY4,AT1G49590,U2AF35B,AT2G45030,STA1,AT3G46210,HEN2,AT2G27285
TCONS_00005903	AT1G69370	AT1G69370.N2	XLOC_003603	CM3	33	early and DT	1	0.813036	0.186964		TCONS_00040030,TCONS_00021288,TCONS_00039642,TCONS_00039640,TCONS_00039641,TCONS_00016017,TCONS_00033698,TCONS_00036052,TCONS_00047031,TCONS_00018414,TCONS_00015963,TCONS_00010616,TCONS_00010617,TCONS_00022318,TCONS_00039639,TCONS_00045354,TCONS_00005701,TCONS_00023423,TCONS_00032283,TCONS_00026922,TCONS_00032287,TCONS_00032286,TCONS_00002017,TCONS_00022942,TCONS_00047376,TCONS_00015318,TCONS_000…	ATRBP31,AT4G14342,AT5G64730,CP29,SNRNP-G,SMB,TPX2,MAC3B,MOS4,U2B'',PTB3,AT1G20580,GR-RBP3,AT4G02840,AT2G47640,AT2G43770,AT4G25550,CP33,AT3G02710,U1A,AT5G44500,AT3G07590,AT4G03120,AT2G17530,RSZ22a,AT1G67210
TCONS_00005909	AT1G69420	AT1G69420.2	XLOC_003607	AT1G69420	35	early and mid maturation	1	1	1e-07		TCONS_00036149,TCONS_00049400,TCONS_00012152,TCONS_00007361,TCONS_00007362,TCONS_00042845,TCONS_00037833,TCONS_00029728,TCONS_00025062,TCONS_00021083,TCONS_00037834,TCONS_00010926,TCONS_00004186,TCONS_00029022,TCONS_00025061,TCONS_00001763,TCONS_00049399,TCONS_00042851,TCONS_00007358,TCONS_00047823,TCONS_00004172,TCONS_00004173	AT4G26650,TPX2,AtRBP-DR1,RACK1C_AT,AT5G14610,RACK1A,BUB3.2,RACK1B_AT,PARP2,PAB8,ATSCO1,CHR17,AT5G02490,TOPII,AT3G11500
TCONS_00005910	AT1G69420	AT1G69420.1	XLOC_003607	AT1G69420	35	early and mid maturation	1	1	1e-07		TCONS_00029728,TCONS_00036149,TCONS_00021083,TCONS_00046416,TCONS_00001763,TCONS_00029022,TCONS_00049400,TCONS_00047823,TCONS_00025061,TCONS_00012152,TCONS_00010926,TCONS_00007361,TCONS_00007362,TCONS_00004186,TCONS_00049399,TCONS_00025062,TCONS_00042845,TCONS_00042851,TCONS_00007358,TCONS_00004172,TCONS_00004173	AT4G26650,TPX2,ATRBP45A,RACK1C_AT,AT5G14610,RACK1A,BUB3.2,RACK1B_AT,PARP2,PAB8,ATSCO1,CHR17,AT5G02490,TOPII,AT3G11500
TCONS_00005932	AT1G69572	AT1G69572.N2	XLOC_003617	AT1G69572	44	mid maturation	-1	0.00859823	0.991402		TCONS_00052509	AT5G55550
TCONS_00005933	AT1G69572	AT1G69572.1	XLOC_003617	AT1G69572	44	mid maturation	-1	1.89799e-05	0.999981		TCONS_00052509	AT5G55550
TCONS_00005936	AT1G69588	AT1G69588.1	XLOC_003619	CLE45	8	early and mid maturation	1	0.952776	0.0472235		TCONS_00037834,TCONS_00037833,TCONS_00051263	AtRBP-DR1,BIP
TCONS_00005945	AT1G69700	AT1G69700.1	XLOC_003625	HVA22C	35	early and mid maturation	1	0.999808	0.000191553		TCONS_00029728,TCONS_00036149,TCONS_00021083,TCONS_00046416,TCONS_00001763,TCONS_00029022,TCONS_00049400,TCONS_00047823,TCONS_00025061,TCONS_00012152,TCONS_00010926,TCONS_00007361,TCONS_00007362,TCONS_00004186,TCONS_00049399,TCONS_00025062,TCONS_00042845,TCONS_00042851,TCONS_00007358,TCONS_00004172,TCONS_00004173	AT4G26650,TPX2,ATRBP45A,RACK1C_AT,AT5G14610,RACK1A,BUB3.2,RACK1B_AT,PARP2,PAB8,ATSCO1,CHR17,AT5G02490,TOPII,AT3G11500
TCONS_00005949	AT1G69740	AT1G69740.1	XLOC_003628	HEMB1	0	early	1	1	1e-07		TCONS_00036149,TCONS_00049400,TCONS_00012152,TCONS_00007361,TCONS_00007362,TCONS_00037834,TCONS_00037833,TCONS_00029728,TCONS_00025062,TCONS_00021083,TCONS_00042845,TCONS_00010926,TCONS_00004186,TCONS_00029022,TCONS_00025061,TCONS_00001763,TCONS_00049399,TCONS_00042851,TCONS_00007358,TCONS_00036062,TCONS_00046416,TCONS_00035108,TCONS_00004172	AT4G26650,TPX2,AtRBP-DR1,ATRBP45A,RACK1C_AT,AT5G14610,RACK1A,BUB3.2,RACK1B_AT,PARP2,PAB8,ATSCO1,CHR17,SVR7,TOPII,FIB2,AT3G11500
TCONS_00005955	AT1G69790	AT1G69790.1	XLOC_003631	AT1G69790	13	mid maturation and DT	1	1	1e-07		TCONS_00009111,TCONS_00029157,TCONS_00015197,TCONS_00014434,TCONS_00014436,TCONS_00014437,TCONS_00014430,TCONS_00018920,TCONS_00014432,TCONS_00050692,TCONS_00014429,TCONS_00040502,TCONS_00050691,TCONS_00018919,TCONS_00018921	AT2G05580,GR-RBP1,AT5G35660,HSP70,AT1G20880,CFIM-25
TCONS_00005976	AT1G70100	AT1G70100.3	XLOC_003648	AT1G70100	8	early and mid maturation	1	1	1e-07		TCONS_00021083,TCONS_00042845,TCONS_00037833,TCONS_00025061,TCONS_00051263,TCONS_00007361,TCONS_00004186,TCONS_00037834,TCONS_00042851	TPX2,AtRBP-DR1,AT5G14610,BUB3.2,PARP2,TOPII,BIP
TCONS_00005999	AT1G70230	AT1G70230.1	XLOC_003657	TBL27	10	early	1	1	1e-07		TCONS_00029578,TCONS_00048293	PAB6,GRP18
TCONS_00006011	AT1G70480	AT1G70480.1	XLOC_003665	AT1G70480	8	early and mid maturation	1	0.999999	1.47632e-06		TCONS_00036149,TCONS_00049400,TCONS_00012152,TCONS_00007361,TCONS_00007362,TCONS_00042845,TCONS_00037833,TCONS_00029728,TCONS_00025062,TCONS_00021083,TCONS_00037834,TCONS_00010926,TCONS_00004186,TCONS_00029022,TCONS_00025061,TCONS_00001763,TCONS_00049399,TCONS_00042851,TCONS_00007358,TCONS_00047823,TCONS_00004172,TCONS_00004173	AT4G26650,TPX2,AtRBP-DR1,RACK1C_AT,AT5G14610,RACK1A,BUB3.2,RACK1B_AT,PARP2,PAB8,ATSCO1,CHR17,AT5G02490,TOPII,AT3G11500
TCONS_00006012	AT1G70480	AT1G70480.2	XLOC_003665	AT1G70480	8	early and mid maturation	1	1	2.50611e-07		TCONS_00025062,TCONS_00025061,TCONS_00042845,TCONS_00051263,TCONS_00042851,TCONS_00021083,TCONS_00012152,TCONS_00007361,TCONS_00007362,TCONS_00004186,TCONS_00049399,TCONS_00037834,TCONS_00037833,TCONS_00007358	TPX2,AtRBP-DR1,AT5G14610,BUB3.2,PARP2,ATSCO1,CHR17,TOPII,BIP
TCONS_00006016	AT1G70510	AT1G70510.N2	XLOC_003667	KNAT2	33	early and DT	-1	0.0057109	0.994289		TCONS_00021288,TCONS_00039642,TCONS_00039640,TCONS_00039641,TCONS_00016017,TCONS_00033698,TCONS_00036052,TCONS_00047031,TCONS_00018414,TCONS_00045354,TCONS_00010616,TCONS_00010617,TCONS_00022318,TCONS_00015963,TCONS_00039638,TCONS_00005701,TCONS_00039639,TCONS_00032283,TCONS_00032287,TCONS_00032286,TCONS_00007357,TCONS_00022942,TCONS_00015318,TCONS_00033666,TCONS_00033667,TCONS_00018423,TCONS_000…	TPX2,AT2G43770,AT4G14342,MAC3B,U1A,AT5G44500,AT4G02840,AT2G47640,SMB,GR-RBP3,AT4G03120,AT4G25550,CP29,AT2G17530,RSZ22a,AT3G02710,SNRNP-G,U2B'',PTB3,AT1G67210,AT1G20580
TCONS_00006080	AT1G70800	AT1G70800.1	XLOC_003687	AT1G70800	1	mid maturation and DT	1	0.999944	5.56049e-05		TCONS_00009111,TCONS_00029157,TCONS_00014434,TCONS_00014436,TCONS_00014437,TCONS_00014430,TCONS_00018920,TCONS_00014432,TCONS_00050692,TCONS_00014429,TCONS_00040502,TCONS_00050691,TCONS_00018919,TCONS_00018921	AT2G05580,AT1G20880,AT5G35660,CFIM-25,HSP70
TCONS_00006081	AT1G70810	AT1G70810.1	XLOC_003688	AT1G70810	1	mid maturation and DT	1	0.999898	0.000101989		TCONS_00009111,TCONS_00029157,TCONS_00014434,TCONS_00014436,TCONS_00014437,TCONS_00014430,TCONS_00018920,TCONS_00014432,TCONS_00050692,TCONS_00014429,TCONS_00040502,TCONS_00050691,TCONS_00018919,TCONS_00018921	AT2G05580,AT1G20880,AT5G35660,CFIM-25,HSP70
TCONS_00006082	AT1G70820	AT1G70820.1	XLOC_003689	AT1G70820	45	early and mid maturation	1	1	1e-07		TCONS_00036149,TCONS_00049400,TCONS_00012152,TCONS_00007361,TCONS_00007362,TCONS_00037834,TCONS_00037833,TCONS_00029728,TCONS_00025062,TCONS_00021083,TCONS_00042845,TCONS_00010926,TCONS_00004186,TCONS_00029022,TCONS_00025061,TCONS_00001763,TCONS_00049399,TCONS_00042851,TCONS_00007358,TCONS_00036062,TCONS_00047823,TCONS_00035108,TCONS_00004172	AT4G26650,TPX2,AtRBP-DR1,RACK1C_AT,AT5G14610,RACK1A,BUB3.2,RACK1B_AT,PARP2,PAB8,ATSCO1,CHR17,SVR7,AT5G02490,TOPII,FIB2,AT3G11500
TCONS_00006085	AT1G70900	AT1G70900.1	XLOC_003691	AT1G70900	23	early and mid maturation	1	0.999869	0.000131272		TCONS_00021610,TCONS_00037834,TCONS_00037833,TCONS_00051263	PAB7,AtRBP-DR1,BIP
TCONS_00006096	AT1G71100	AT1G71100.1	XLOC_003701	RSW10	0	early	1	0.999999	1.47263e-06		TCONS_00036062,TCONS_00027667,TCONS_00018414,TCONS_00024518,TCONS_00010616,TCONS_00010617,TCONS_00050113,TCONS_00035108,TCONS_00029294,TCONS_00050112,TCONS_00050115,TCONS_00008021	G3,AT3G18790,U1A,At-SCL30A,SVR7,FIB2,U2A',emb1138,PTB3
TCONS_00006098	AT1G71130	AT1G71130.1	XLOC_003703	AT1G71130	47	early and DT	1	0.999611	0.000388567		TCONS_00042407,TCONS_00049822,TCONS_00000038,TCONS_00053285	AT5G09390,AT5G23590,ATSC35,AT1G01350
TCONS_00006099	AT1G71140	AT1G71140.1	XLOC_003704	AT1G71140	1	mid maturation and DT	1	1	1e-07		TCONS_00009111,TCONS_00029157,TCONS_00014434,TCONS_00014436,TCONS_00014437,TCONS_00014430,TCONS_00018920,TCONS_00014432,TCONS_00050692,TCONS_00014429,TCONS_00040502,TCONS_00050691,TCONS_00018919,TCONS_00018921	AT2G05580,AT1G20880,AT5G35660,CFIM-25,HSP70
TCONS_00006134	AT1G71500	AT1G71500.1	XLOC_003723	AT1G71500	26	early and mid maturation	1	0.999998	1.5731e-06		TCONS_00036149,TCONS_00049400,TCONS_00012152,TCONS_00007361,TCONS_00007362,TCONS_00042845,TCONS_00029728,TCONS_00025062,TCONS_00021083,TCONS_00010926,TCONS_00004186,TCONS_00029022,TCONS_00025061,TCONS_00001763,TCONS_00049399,TCONS_00042851,TCONS_00007358,TCONS_00036062,TCONS_00046416,TCONS_00035108,TCONS_00004172,TCONS_00004173	AT4G26650,TPX2,ATRBP45A,RACK1C_AT,AT5G14610,RACK1A,BUB3.2,RACK1B_AT,SVR7,PAB8,ATSCO1,CHR17,PARP2,TOPII,FIB2,AT3G11500
TCONS_00006135	AT1G71520	AT1G71520.1	XLOC_003724	AT1G71520	12	early	1	0.996954	0.00304572		TCONS_00029578,TCONS_00048293	PAB6,GRP18
TCONS_00006154	AT1G71760	AT1G71760.2	XLOC_003734	AT1G71760	45	early and mid maturation	1	1	2.72256e-07		TCONS_00046416,TCONS_00004173	ATRBP45A,PAB8
TCONS_00006155	AT1G71760	AT1G71760.1	XLOC_003734	AT1G71760	45	early and mid maturation	1	0.999999	1.06379e-06		TCONS_00025062,TCONS_00021083,TCONS_00025061,TCONS_00007362,TCONS_00012152,TCONS_00007361,TCONS_00007357,TCONS_00004186,TCONS_00049399,TCONS_00042845,TCONS_00042851,TCONS_00007358	TPX2,AT5G14610,BUB3.2,PARP2,ATSCO1,CHR17,TOPII
TCONS_00006158	AT1G71790	AT1G71790.N3	XLOC_003735	AT1G71790	3	early and DT	1	0.992802	0.00719765		TCONS_00009807,TCONS_00046919,TCONS_00020688,TCONS_00027603,TCONS_00040630,TCONS_00031586,TCONS_00040631,TCONS_00037877,TCONS_00051336,TCONS_00024627,TCONS_00005133,TCONS_00004162,TCONS_00050920,TCONS_00014566,TCONS_00045586	AT5G59950,ATPRP40C,AT1G60650,AT1G29220,STA1,SKB1,AT5G46840,AT3G59810,ALY4,AT1G49590,U2AF35B,AT3G46210,HEN2,AT2G27285
TCONS_00006165	AT1G71830	AT1G71830.1	XLOC_003738	SERK1	35	early and mid maturation	1	1	1e-07		TCONS_00036149,TCONS_00049400,TCONS_00012152,TCONS_00007361,TCONS_00007362,TCONS_00042845,TCONS_00037833,TCONS_00029728,TCONS_00025062,TCONS_00021083,TCONS_00037834,TCONS_00010926,TCONS_00004186,TCONS_00029022,TCONS_00025061,TCONS_00001763,TCONS_00049399,TCONS_00042851,TCONS_00007358,TCONS_00047823,TCONS_00004172,TCONS_00004173	AT4G26650,TPX2,AtRBP-DR1,RACK1C_AT,AT5G14610,RACK1A,BUB3.2,RACK1B_AT,PARP2,PAB8,ATSCO1,CHR17,AT5G02490,TOPII,AT3G11500
TCONS_00006172	AT1G71860	AT1G71860.2	XLOC_003740	ATPTP1	0	early	1	0.99983	0.000170399		TCONS_00046015,TCONS_00022567,TCONS_00047824,TCONS_00027667,TCONS_00047825,TCONS_00001431,TCONS_00024518,TCONS_00003948,TCONS_00050113,TCONS_00015962,TCONS_00053171,TCONS_00029294,TCONS_00050112,TCONS_00050115,TCONS_00008021	G3,AT5G63120,AT3G18790,At-SCL30A,U2A',TIF3I1,ATRBP47C,AT1G14650,ATPABN1,SNRNP-G,emb1138,HSP70-1
TCONS_00006174	AT1G71880	AT1G71880.1	XLOC_003742	SUC1	45	early and mid maturation	1	1	1e-07		TCONS_00025062,TCONS_00021083,TCONS_00025061,TCONS_00007362,TCONS_00012152,TCONS_00007361,TCONS_00007357,TCONS_00004186,TCONS_00049399,TCONS_00042845,TCONS_00042851,TCONS_00007358	TPX2,AT5G14610,BUB3.2,PARP2,ATSCO1,CHR17,TOPII
TCONS_00006175	AT1G71890	AT1G71890.1	XLOC_003743	SUC5	6	early and mid maturation	1	1	1e-07		TCONS_00036149,TCONS_00049400,TCONS_00012152,TCONS_00007361,TCONS_00007362,TCONS_00037834,TCONS_00037833,TCONS_00029728,TCONS_00025062,TCONS_00021083,TCONS_00042845,TCONS_00010926,TCONS_00004186,TCONS_00029022,TCONS_00025061,TCONS_00001763,TCONS_00049399,TCONS_00042851,TCONS_00007358,TCONS_00036062,TCONS_00046416,TCONS_00035108,TCONS_00004172	AT4G26650,TPX2,AtRBP-DR1,ATRBP45A,RACK1C_AT,AT5G14610,RACK1A,BUB3.2,RACK1B_AT,PARP2,PAB8,ATSCO1,CHR17,SVR7,TOPII,FIB2,AT3G11500
TCONS_00006185	AT1G71970	AT1G71970.1	XLOC_003749	AT1G71970	23	early and mid maturation	1	0.999233	0.00076697		TCONS_00036149,TCONS_00049400,TCONS_00012152,TCONS_00007361,TCONS_00007362,TCONS_00042845,TCONS_00037833,TCONS_00029728,TCONS_00025062,TCONS_00021083,TCONS_00037834,TCONS_00010926,TCONS_00004186,TCONS_00029022,TCONS_00025061,TCONS_00001763,TCONS_00049399,TCONS_00042851,TCONS_00007358,TCONS_00047823,TCONS_00004172,TCONS_00004173	AT4G26650,TPX2,AtRBP-DR1,RACK1C_AT,AT5G14610,RACK1A,BUB3.2,RACK1B_AT,PARP2,PAB8,ATSCO1,CHR17,AT5G02490,TOPII,AT3G11500
TCONS_00006195	AT1G72090	AT1G72090.1	XLOC_003757	AT1G72090	26	early and mid maturation	1	1	1e-07		TCONS_00036149,TCONS_00049400,TCONS_00012152,TCONS_00007361,TCONS_00007362,TCONS_00042845,TCONS_00029728,TCONS_00025062,TCONS_00021083,TCONS_00010926,TCONS_00004186,TCONS_00029022,TCONS_00025061,TCONS_00001763,TCONS_00049399,TCONS_00042851,TCONS_00007358,TCONS_00036062,TCONS_00046416,TCONS_00035108,TCONS_00004172,TCONS_00004173	AT4G26650,TPX2,ATRBP45A,RACK1C_AT,AT5G14610,RACK1A,BUB3.2,RACK1B_AT,SVR7,PAB8,ATSCO1,CHR17,PARP2,TOPII,FIB2,AT3G11500
TCONS_00006196	AT1G72100	AT1G72100.1	XLOC_003758	AT1G72100	1	mid maturation and DT	1	1	1e-07		TCONS_00009111,TCONS_00029157,TCONS_00014434,TCONS_00014436,TCONS_00014437,TCONS_00014430,TCONS_00018920,TCONS_00014432,TCONS_00050692,TCONS_00014429,TCONS_00040502,TCONS_00050691,TCONS_00018919,TCONS_00018921	AT2G05580,AT1G20880,AT5G35660,CFIM-25,HSP70
TCONS_00006197	AT1G72120	AT1G72120.1	XLOC_003759	AT1G72120	1	mid maturation and DT	1	1	1e-07		TCONS_00009111,TCONS_00029157,TCONS_00015197,TCONS_00014434,TCONS_00014436,TCONS_00014437,TCONS_00014430,TCONS_00018920,TCONS_00014432,TCONS_00050692,TCONS_00014429,TCONS_00040502,TCONS_00050691,TCONS_00018919,TCONS_00018921	AT2G05580,GR-RBP1,AT5G35660,HSP70,AT1G20880,CFIM-25
TCONS_00006198	AT1G72125	AT1G72125.N2	XLOC_003759	AT1G72125	46	mid maturation and DT	1	1	1e-07		TCONS_00009111,TCONS_00029157,TCONS_00014434,TCONS_00014436,TCONS_00014437,TCONS_00014430,TCONS_00018920,TCONS_00014432,TCONS_00050692,TCONS_00014429,TCONS_00040502,TCONS_00050691,TCONS_00018919,TCONS_00018921	AT2G05580,AT1G20880,AT5G35660,CFIM-25,HSP70
TCONS_00006205	AT1G72150	AT1G72150.1	XLOC_003762	PATL1	11	mid maturation	1	1	1e-07		TCONS_00052509	AT5G55550
TCONS_00006210	AT1G72210	AT1G72210.1	XLOC_003766	AT1G72210	33	early and DT	1	0.999999	7.47164e-07		TCONS_00024627,TCONS_00042152,TCONS_00046919	AT5G59950,ATPRP40C,AT5G06420
TCONS_00006211	AT1G72230	AT1G72230.1	XLOC_003767	AT1G72230	49	early and mid maturation	1	0.99857	0.00142955		TCONS_00037834,TCONS_00037833,TCONS_00051263	AtRBP-DR1,BIP
TCONS_00006213	AT1G72250	AT1G72250.N3	XLOC_003769	AT1G72250	17	early and mid maturation	1	1	1e-07		TCONS_00036149,TCONS_00049400,TCONS_00012152,TCONS_00007361,TCONS_00007362,TCONS_00042845,TCONS_00037833,TCONS_00029728,TCONS_00025062,TCONS_00021083,TCONS_00037834,TCONS_00010926,TCONS_00004186,TCONS_00029022,TCONS_00025061,TCONS_00001763,TCONS_00049399,TCONS_00042851,TCONS_00007358,TCONS_00036062,TCONS_00046416,TCONS_00047823,TCONS_00035108,TCONS_00004172,TCONS_00004173	AT4G26650,TPX2,AtRBP-DR1,ATRBP45A,RACK1C_AT,AT5G14610,RACK1A,BUB3.2,RACK1B_AT,PARP2,PAB8,ATSCO1,CHR17,SVR7,AT5G02490,TOPII,FIB2,AT3G11500
TCONS_00006214	AT1G72250	AT1G72250.N4	XLOC_003769	AT1G72250	45	early and mid maturation	1	1	1e-07		TCONS_00029728,TCONS_00025062,TCONS_00021083,TCONS_00036062,TCONS_00007361,TCONS_00029022,TCONS_00049400,TCONS_00047823,TCONS_00025061,TCONS_00012152,TCONS_00010926,TCONS_00001763,TCONS_00007362,TCONS_00004186,TCONS_00049399,TCONS_00035108,TCONS_00036149,TCONS_00042845,TCONS_00042851,TCONS_00007358,TCONS_00004172	AT4G26650,TPX2,RACK1C_AT,AT5G14610,RACK1A,BUB3.2,RACK1B_AT,SVR7,PAB8,ATSCO1,CHR17,PARP2,AT5G02490,TOPII,FIB2,AT3G11500
TCONS_00006215	AT1G72250	AT1G72250.2	XLOC_003769	AT1G72250	6	early and mid maturation	1	1	1e-07		TCONS_00036149,TCONS_00049400,TCONS_00012152,TCONS_00007361,TCONS_00007362,TCONS_00042845,TCONS_00037833,TCONS_00029728,TCONS_00025062,TCONS_00021083,TCONS_00037834,TCONS_00010926,TCONS_00004186,TCONS_00029022,TCONS_00025061,TCONS_00001763,TCONS_00049399,TCONS_00042851,TCONS_00007358,TCONS_00036062,TCONS_00046416,TCONS_00047823,TCONS_00035108,TCONS_00004172,TCONS_00004173	AT4G26650,TPX2,AtRBP-DR1,ATRBP45A,RACK1C_AT,AT5G14610,RACK1A,BUB3.2,RACK1B_AT,PARP2,PAB8,ATSCO1,CHR17,SVR7,AT5G02490,TOPII,FIB2,AT3G11500
TCONS_00006216	AT1G72250	AT1G72250.1	XLOC_003769	AT1G72250	45	early and mid maturation	1	1	1e-07		TCONS_00025062,TCONS_00021083,TCONS_00025061,TCONS_00007362,TCONS_00012152,TCONS_00007361,TCONS_00007357,TCONS_00004186,TCONS_00049399,TCONS_00042845,TCONS_00042851,TCONS_00007358	TPX2,AT5G14610,BUB3.2,PARP2,ATSCO1,CHR17,TOPII
TCONS_00006256	AT1G72660	AT1G72660.1	XLOC_003787	AT1G72660	19	mid maturation and DT	1	1	1e-07		TCONS_00009111,TCONS_00029157,TCONS_00014434,TCONS_00014436,TCONS_00014437,TCONS_00014430,TCONS_00018920,TCONS_00014432,TCONS_00050692,TCONS_00014429,TCONS_00040502,TCONS_00050691,TCONS_00018919,TCONS_00018921	AT2G05580,AT1G20880,AT5G35660,CFIM-25,HSP70
TCONS_00006262	AT1G72710	AT1G72710.1	XLOC_003790	CKL2	19	mid maturation and DT	1	1	1e-07		TCONS_00018920,TCONS_00009111,TCONS_00029157,TCONS_00014434,TCONS_00014436,TCONS_00014437,TCONS_00014430,TCONS_00018919,TCONS_00014432,TCONS_00014429,TCONS_00040502,TCONS_00050691,TCONS_00050692,TCONS_00018921	AT2G05580,AT1G20880,AT5G35660,CFIM-25,HSP70
TCONS_00006268	AT1G72770	AT1G72770.N5	XLOC_003792	HAB1	1	mid maturation and DT	1	1	1e-07		TCONS_00009111,TCONS_00029157,TCONS_00014434,TCONS_00014436,TCONS_00014437,TCONS_00014430,TCONS_00018920,TCONS_00014432,TCONS_00050692,TCONS_00014429,TCONS_00040502,TCONS_00050691,TCONS_00018919,TCONS_00018921	AT2G05580,AT1G20880,AT5G35660,CFIM-25,HSP70
TCONS_00006315	AT1G73190	AT1G73190.1	XLOC_003819	ALPHA-TIP	13	mid maturation and DT	1	0.999984	1.58316e-05		TCONS_00009111,TCONS_00029157,TCONS_00014434,TCONS_00014436,TCONS_00014437,TCONS_00014430,TCONS_00018920,TCONS_00014432,TCONS_00050692,TCONS_00014429,TCONS_00040502,TCONS_00050691,TCONS_00018919,TCONS_00018921	AT2G05580,AT1G20880,AT5G35660,CFIM-25,HSP70
TCONS_00006316	AT1G73220	AT1G73220.1	XLOC_003820	AtOCT1	49	early and mid maturation	1	1	1e-07		TCONS_00037169	AT4G36230
TCONS_00006319	AT1G73380	AT1G73380.1	XLOC_003823	AT1G73380	46	mid maturation and DT	1	1	1e-07		TCONS_00009111,TCONS_00029157,TCONS_00014434,TCONS_00014436,TCONS_00014437,TCONS_00014430,TCONS_00018920,TCONS_00014432,TCONS_00050692,TCONS_00014429,TCONS_00040502,TCONS_00050691,TCONS_00018919,TCONS_00018921	AT2G05580,AT1G20880,AT5G35660,CFIM-25,HSP70
TCONS_00006322	AT1G73430	AT1G73430.1	XLOC_003826	AT1G73430	8	early and mid maturation	1	1	1e-07		TCONS_00021610,TCONS_00037834,TCONS_00037833,TCONS_00051263	PAB7,AtRBP-DR1,BIP
TCONS_00006341	AT1G73590	AT1G73590.1	XLOC_003833	PIN1	17	early and mid maturation	1	1	1e-07		TCONS_00029728,TCONS_00036149,TCONS_00021083,TCONS_00046416,TCONS_00001763,TCONS_00029022,TCONS_00049400,TCONS_00047823,TCONS_00025061,TCONS_00012152,TCONS_00010926,TCONS_00007361,TCONS_00007362,TCONS_00004186,TCONS_00049399,TCONS_00025062,TCONS_00042845,TCONS_00042851,TCONS_00007358,TCONS_00004172,TCONS_00004173	AT4G26650,TPX2,ATRBP45A,RACK1C_AT,AT5G14610,RACK1A,BUB3.2,RACK1B_AT,PARP2,PAB8,ATSCO1,CHR17,AT5G02490,TOPII,AT3G11500
TCONS_00006349	AT1G73620	AT1G73620.1	XLOC_003838	AT1G73620	6	early and mid maturation	1	0.999992	8.24785e-06		TCONS_00029728,TCONS_00036149,TCONS_00021083,TCONS_00046416,TCONS_00001763,TCONS_00029022,TCONS_00049400,TCONS_00047823,TCONS_00025061,TCONS_00012152,TCONS_00010926,TCONS_00007361,TCONS_00007362,TCONS_00004186,TCONS_00049399,TCONS_00025062,TCONS_00042845,TCONS_00042851,TCONS_00007358,TCONS_00004172,TCONS_00004173	AT4G26650,TPX2,ATRBP45A,RACK1C_AT,AT5G14610,RACK1A,BUB3.2,RACK1B_AT,PARP2,PAB8,ATSCO1,CHR17,AT5G02490,TOPII,AT3G11500
TCONS_00006353	AT1G73690	AT1G73690.1	XLOC_003842	CAK3AT	0	early	1	1	1e-07		TCONS_00046416,TCONS_00004173	ATRBP45A,PAB8
TCONS_00006366	AT1G73870	AT1G73870.1	XLOC_003851	AT1G73870	10	early	1	1	1e-07		TCONS_00025062,TCONS_00021083,TCONS_00025061,TCONS_00007362,TCONS_00012152,TCONS_00007361,TCONS_00007357,TCONS_00004186,TCONS_00049399,TCONS_00042845,TCONS_00042851,TCONS_00007358	TPX2,AT5G14610,BUB3.2,PARP2,ATSCO1,CHR17,TOPII
TCONS_00006371	AT1G73885	AT1G73885.N2	XLOC_003853	AT1G73885	3	early and DT	1	0.999997	2.62847e-06		TCONS_00040629,TCONS_00012437,TCONS_00040030,TCONS_00021288,TCONS_00039640,TCONS_00039641,TCONS_00033698,TCONS_00036052,TCONS_00047031,TCONS_00039639,TCONS_00022318,TCONS_00015963,TCONS_00005701,TCONS_00008116,TCONS_00053662,TCONS_00032283,TCONS_00026922,TCONS_00022942,TCONS_00047376,TCONS_00033666,TCONS_00018423,TCONS_00018421,TCONS_00024464,TCONS_00023423,TCONS_00044945,TCONS_00020969,TCONS_000…	ATRBP31,AT1G65700,SKB1,AT5G64730,CP29,SNRNP-G,SMB,MAC3B,AT5G67630,MOS4,AT5G40490,AT5G38600,U2B'',GR-RBP3,AT3G02710,AT1G10580,AT4G25550,CP33,AT2G43770,AT3G07590,AT4G03120,AT4G02840,AT2G47640,AT1G67210
TCONS_00006372	AT1G73885	AT1G73885.1	XLOC_003853	AT1G73885	33	early and DT	1	0.999953	4.74395e-05		TCONS_00021288,TCONS_00039640,TCONS_00039641,TCONS_00033698,TCONS_00036052,TCONS_00047031,TCONS_00039639,TCONS_00022318,TCONS_00015963,TCONS_00005701,TCONS_00032283,TCONS_00032287,TCONS_00032286,TCONS_00007357,TCONS_00022942,TCONS_00047376,TCONS_00033666,TCONS_00033667,TCONS_00018423,TCONS_00018421,TCONS_00038985,TCONS_00020969	TPX2,AT2G43770,AT4G14342,MAC3B,GR-RBP3,SMB,AT5G64730,AT4G03120,AT4G25550,CP29,AT4G02840,AT2G47640,AT3G02710,SNRNP-G,U2B'',AT1G67210
TCONS_00006411	AT1G74280	AT1G74280.1	XLOC_003874	AT1G74280	19	mid maturation and DT	1	1	1e-07		TCONS_00009111,TCONS_00029157,TCONS_00014434,TCONS_00014436,TCONS_00014437,TCONS_00014430,TCONS_00018920,TCONS_00014432,TCONS_00050692,TCONS_00014429,TCONS_00040502,TCONS_00050691,TCONS_00018919,TCONS_00018921	AT2G05580,AT1G20880,AT5G35660,CFIM-25,HSP70
TCONS_00006414	AT1G74300	AT1G74300.1	XLOC_003876	AT1G74300	11	mid maturation	1	1	1e-07		TCONS_00052509	AT5G55550
TCONS_00006424	AT1G74470	AT1G74470.1	XLOC_003886	AT1G74470	35	early and mid maturation	1	1	1e-07		TCONS_00036149,TCONS_00049400,TCONS_00012152,TCONS_00007361,TCONS_00007362,TCONS_00037834,TCONS_00037833,TCONS_00029728,TCONS_00025062,TCONS_00021083,TCONS_00042845,TCONS_00010926,TCONS_00004186,TCONS_00029022,TCONS_00025061,TCONS_00001763,TCONS_00049399,TCONS_00042851,TCONS_00007358,TCONS_00036062,TCONS_00046416,TCONS_00035108,TCONS_00004172	AT4G26650,TPX2,AtRBP-DR1,ATRBP45A,RACK1C_AT,AT5G14610,RACK1A,BUB3.2,RACK1B_AT,PARP2,PAB8,ATSCO1,CHR17,SVR7,TOPII,FIB2,AT3G11500
TCONS_00006425	AT1G74510	AT1G74510.N3	XLOC_003887	AT1G74510	8	early and mid maturation	1	1	1e-07		TCONS_00037834,TCONS_00037833,TCONS_00051263	AtRBP-DR1,BIP
TCONS_00006426	AT1G74510	AT1G74510.1	XLOC_003887	AT1G74510	8	early and mid maturation	1	1	1e-07		TCONS_00037834,TCONS_00037833,TCONS_00051263	AtRBP-DR1,BIP
TCONS_00006427	AT1G74510	AT1G74510.2	XLOC_003887	AT1G74510	8	early and mid maturation	1	1	1e-07		TCONS_00021610,TCONS_00037834,TCONS_00037833,TCONS_00051263	PAB7,AtRBP-DR1,BIP
TCONS_00006441	AT1G74700	AT1G74700.1	XLOC_003899	NUZ	30	early and mid maturation	1	1	4.12252e-07		TCONS_00007357	TPX2
TCONS_00006442	AT1G74710	AT1G74710.1	XLOC_003900	ICS1	15	early and DT	1	1	1e-07		TCONS_00042407,TCONS_00049822,TCONS_00000038,TCONS_00053285	AT5G09390,AT5G23590,ATSC35,AT1G01350
TCONS_00006443	AT1G74710	AT1G74710.N3	XLOC_003900	ICS1	15	early and DT	1	0.999997	2.54475e-06		TCONS_00042407,TCONS_00049822,TCONS_00000038,TCONS_00053285	AT5G09390,AT5G23590,ATSC35,AT1G01350
TCONS_00006444	AT1G74710	AT1G74710.2	XLOC_003900	ICS1	15	early and DT	1	1	1e-07		TCONS_00042407,TCONS_00049822,TCONS_00000038,TCONS_00053285	AT5G09390,AT5G23590,ATSC35,AT1G01350
TCONS_00006456	AT1G74860	AT1G74860.1	XLOC_003906	AT1G74860	19	mid maturation and DT	1	1	1e-07		TCONS_00009111,TCONS_00029157,TCONS_00014434,TCONS_00014436,TCONS_00014437,TCONS_00014430,TCONS_00018920,TCONS_00014432,TCONS_00050692,TCONS_00014429,TCONS_00040502,TCONS_00050691,TCONS_00018919,TCONS_00018921	AT2G05580,AT1G20880,AT5G35660,CFIM-25,HSP70
TCONS_00006460	AT1G74940	AT1G74940.1	XLOC_003910	AT1G74940	35	early and mid maturation	1	0.999826	0.000174313		TCONS_00036149,TCONS_00001763,TCONS_00046416,TCONS_00025061,TCONS_00049400,TCONS_00021083,TCONS_00012152,TCONS_00007361,TCONS_00007362,TCONS_00004186,TCONS_00049399,TCONS_00029022,TCONS_00042845,TCONS_00042851,TCONS_00007358,TCONS_00004173	AT4G26650,TPX2,ATRBP45A,AT5G14610,RACK1A,BUB3.2,PARP2,PAB8,ATSCO1,CHR17,TOPII,AT3G11500
TCONS_00006470	AT1G75080	AT1G75080.1	XLOC_003917	BZR1	35	early and mid maturation	1	0.999999	8.0747e-07		TCONS_00036149,TCONS_00049400,TCONS_00012152,TCONS_00007361,TCONS_00007362,TCONS_00042845,TCONS_00037833,TCONS_00029728,TCONS_00025062,TCONS_00021083,TCONS_00037834,TCONS_00010926,TCONS_00004186,TCONS_00029022,TCONS_00025061,TCONS_00001763,TCONS_00049399,TCONS_00042851,TCONS_00007358,TCONS_00047823,TCONS_00004172,TCONS_00004173	AT4G26650,TPX2,AtRBP-DR1,RACK1C_AT,AT5G14610,RACK1A,BUB3.2,RACK1B_AT,PARP2,PAB8,ATSCO1,CHR17,AT5G02490,TOPII,AT3G11500
TCONS_00006497	AT1G75350	AT1G75350.1	XLOC_003932	emb2184	48	early	1	0.999142	0.000858212		TCONS_00021288,TCONS_00039642,TCONS_00039640,TCONS_00039641,TCONS_00046015,TCONS_00003948,TCONS_00033698,TCONS_00036052,TCONS_00047031,TCONS_00039639,TCONS_00016017,TCONS_00022318,TCONS_00015963,TCONS_00045354,TCONS_00005701,TCONS_00053171,TCONS_00032283,TCONS_00022567,TCONS_00032287,TCONS_00032286,TCONS_00001431,TCONS_00002017,TCONS_00022942,TCONS_00015318,TCONS_00039638,TCONS_00015962,TCONS_000…	AT4G14342,CP29,ATRBP47C,SNRNP-G,HSP70-1,TPX2,MAC3B,SMB,AT1G14650,U2B'',AT1G20580,ATPABN1,GR-RBP3,AT2G17530,RSZ22a,TIF3I1,AT3G02710,AT4G25550,AT2G43770,AT5G44500,AT5G63120,AT4G03120,AT4G02840,AT2G47640,AT1G67210
TCONS_00006502	AT1G75400	AT1G75400.1	XLOC_003936	AT1G75400	19	mid maturation and DT	1	1	1e-07		TCONS_00009111,TCONS_00029157,TCONS_00014434,TCONS_00014436,TCONS_00014437,TCONS_00014430,TCONS_00018920,TCONS_00014432,TCONS_00050692,TCONS_00014429,TCONS_00040502,TCONS_00050691,TCONS_00018919,TCONS_00018921	AT2G05580,AT1G20880,AT5G35660,CFIM-25,HSP70
TCONS_00006513	AT1G75490	AT1G75490.1	XLOC_003941	AT1G75490	1	mid maturation and DT	1	0.999062	0.000938054		TCONS_00009111,TCONS_00029157,TCONS_00014434,TCONS_00014436,TCONS_00014437,TCONS_00014430,TCONS_00018920,TCONS_00014432,TCONS_00050692,TCONS_00014429,TCONS_00040502,TCONS_00050691,TCONS_00018919,TCONS_00018921	AT2G05580,AT1G20880,AT5G35660,CFIM-25,HSP70
TCONS_00006515	AT1G75540	AT1G75540.1	XLOC_003943	STH2	1	mid maturation and DT	1	1	2.2327e-07		TCONS_00009111,TCONS_00029157,TCONS_00014434,TCONS_00014436,TCONS_00014437,TCONS_00014430,TCONS_00018920,TCONS_00014432,TCONS_00050692,TCONS_00014429,TCONS_00040502,TCONS_00050691,TCONS_00018919,TCONS_00018921	AT2G05580,AT1G20880,AT5G35660,CFIM-25,HSP70
TCONS_00006523	AT1G75660	AT1G75660.N2	XLOC_003949	XRN3	47	early and DT	1	1	1e-07	Yes
TCONS_00006525	AT1G75710	AT1G75710.1	XLOC_003951	AT1G75710	8	early and mid maturation	1	1	1e-07		TCONS_00012152,TCONS_00025062,TCONS_00021083,TCONS_00042845,TCONS_00042851,TCONS_00025061,TCONS_00051263,TCONS_00007361,TCONS_00007362,TCONS_00004186,TCONS_00049399,TCONS_00037834,TCONS_00037833,TCONS_00007358	TPX2,AtRBP-DR1,AT5G14610,BUB3.2,PARP2,ATSCO1,CHR17,TOPII,BIP
TCONS_00006526	AT1G75710	AT1G75710.N2	XLOC_003951	AT1G75710	8	early and mid maturation	1	0.957437	0.042563		TCONS_00012152,TCONS_00025062,TCONS_00021083,TCONS_00042845,TCONS_00037833,TCONS_00025061,TCONS_00051263,TCONS_00007361,TCONS_00007362,TCONS_00004186,TCONS_00049399,TCONS_00037834,TCONS_00042851,TCONS_00007358	TPX2,AtRBP-DR1,AT5G14610,BUB3.2,PARP2,ATSCO1,CHR17,TOPII,BIP
TCONS_00006532	AT1G75810	AT1G75810.1	XLOC_003956	AT1G75810	1	mid maturation and DT	1	0.992531	0.00746904		TCONS_00009111,TCONS_00029157,TCONS_00014434,TCONS_00014436,TCONS_00014437,TCONS_00014430,TCONS_00018920,TCONS_00014432,TCONS_00050692,TCONS_00014429,TCONS_00040502,TCONS_00050691,TCONS_00018919,TCONS_00018921	AT2G05580,AT1G20880,AT5G35660,CFIM-25,HSP70
TCONS_00006534	AT1G75840	AT1G75840.1	XLOC_003958	ATROP4	48	early	1	0.999816	0.000183758		TCONS_00021288,TCONS_00039642,TCONS_00039640,TCONS_00039641,TCONS_00046015,TCONS_00003948,TCONS_00033698,TCONS_00036052,TCONS_00047031,TCONS_00039639,TCONS_00016017,TCONS_00022318,TCONS_00015963,TCONS_00045354,TCONS_00005701,TCONS_00053171,TCONS_00032283,TCONS_00022567,TCONS_00032287,TCONS_00032286,TCONS_00001431,TCONS_00002017,TCONS_00022942,TCONS_00015318,TCONS_00039638,TCONS_00015962,TCONS_000…	AT4G14342,CP29,ATRBP47C,SNRNP-G,HSP70-1,TPX2,MAC3B,SMB,AT1G14650,U2B'',AT1G20580,ATPABN1,GR-RBP3,AT2G17530,RSZ22a,TIF3I1,AT3G02710,AT4G25550,AT2G43770,AT5G44500,AT5G63120,AT4G03120,AT4G02840,AT2G47640,AT1G67210
TCONS_00006560	AT1G76130	AT1G76130.N2	XLOC_003974	ATAMY2	19	mid maturation and DT	1	1	1e-07		TCONS_00009111,TCONS_00029157,TCONS_00014434,TCONS_00014436,TCONS_00014437,TCONS_00014430,TCONS_00018920,TCONS_00014432,TCONS_00050692,TCONS_00014429,TCONS_00040502,TCONS_00050691,TCONS_00018919,TCONS_00018921	AT2G05580,AT1G20880,AT5G35660,CFIM-25,HSP70
TCONS_00006582	AT1G76405	AT1G76405.2	XLOC_003986	AT1G76405	35	early and mid maturation	1	0.999548	0.000452344		TCONS_00029728,TCONS_00036149,TCONS_00021083,TCONS_00046416,TCONS_00001763,TCONS_00029022,TCONS_00049400,TCONS_00047823,TCONS_00025061,TCONS_00012152,TCONS_00010926,TCONS_00007361,TCONS_00007362,TCONS_00004186,TCONS_00049399,TCONS_00025062,TCONS_00042845,TCONS_00042851,TCONS_00007358,TCONS_00004172,TCONS_00004173	AT4G26650,TPX2,ATRBP45A,RACK1C_AT,AT5G14610,RACK1A,BUB3.2,RACK1B_AT,PARP2,PAB8,ATSCO1,CHR17,AT5G02490,TOPII,AT3G11500
TCONS_00006583	AT1G76405	AT1G76405.1	XLOC_003986	AT1G76405	17	early and mid maturation	1	0.700011	0.299989		TCONS_00029728,TCONS_00036149,TCONS_00021083,TCONS_00046416,TCONS_00001763,TCONS_00029022,TCONS_00049400,TCONS_00047823,TCONS_00025061,TCONS_00012152,TCONS_00010926,TCONS_00007361,TCONS_00007362,TCONS_00004186,TCONS_00049399,TCONS_00025062,TCONS_00042845,TCONS_00042851,TCONS_00007358,TCONS_00004172,TCONS_00004173	AT4G26650,TPX2,ATRBP45A,RACK1C_AT,AT5G14610,RACK1A,BUB3.2,RACK1B_AT,PARP2,PAB8,ATSCO1,CHR17,AT5G02490,TOPII,AT3G11500
TCONS_00006592	AT1G76570	AT1G76570.N2	XLOC_003994	AT1G76570	1	mid maturation and DT	1	0.953307	0.0466935		TCONS_00009111,TCONS_00029157,TCONS_00014434,TCONS_00014436,TCONS_00014437,TCONS_00014430,TCONS_00018920,TCONS_00014432,TCONS_00050692,TCONS_00014429,TCONS_00040502,TCONS_00050691,TCONS_00018919,TCONS_00018921	AT2G05580,AT1G20880,AT5G35660,CFIM-25,HSP70
TCONS_00006596	AT1G76580	AT1G76580.N2	XLOC_003995	AT1G76580	19	mid maturation and DT	1	1	1e-07		TCONS_00018920,TCONS_00009111,TCONS_00029157,TCONS_00014434,TCONS_00014436,TCONS_00014437,TCONS_00014430,TCONS_00018919,TCONS_00014432,TCONS_00014429,TCONS_00040502,TCONS_00050691,TCONS_00050692,TCONS_00018921	AT2G05580,AT1G20880,AT5G35660,CFIM-25,HSP70
TCONS_00006599	AT1G76590	AT1G76590.1	XLOC_003996	AT1G76590	29	mid maturation and DT	1	0.99995	4.97216e-05		TCONS_00009111,TCONS_00029157,TCONS_00015197,TCONS_00014434,TCONS_00014436,TCONS_00014437,TCONS_00014430,TCONS_00018920,TCONS_00014432,TCONS_00050692,TCONS_00014429,TCONS_00040502,TCONS_00050691,TCONS_00018919,TCONS_00018921	AT2G05580,GR-RBP1,AT5G35660,HSP70,AT1G20880,CFIM-25
TCONS_00006609	AT1G76680	AT1G76680.1	XLOC_004001	OPR1	18	mid maturation and DT	1	1	1e-07		TCONS_00009111,TCONS_00029157,TCONS_00015197,TCONS_00014434,TCONS_00014436,TCONS_00014437,TCONS_00014430,TCONS_00018920,TCONS_00014432,TCONS_00050692,TCONS_00014429,TCONS_00040502,TCONS_00050691,TCONS_00018919,TCONS_00018921	AT2G05580,GR-RBP1,AT5G35660,HSP70,AT1G20880,CFIM-25
TCONS_00006610	AT1G76680	AT1G76680.2	XLOC_004001	OPR1	18	mid maturation and DT	1	1	1e-07		TCONS_00009111,TCONS_00029157,TCONS_00015197,TCONS_00014434,TCONS_00014436,TCONS_00014437,TCONS_00014430,TCONS_00018920,TCONS_00014432,TCONS_00050692,TCONS_00014429,TCONS_00040502,TCONS_00050691,TCONS_00018919,TCONS_00018921	AT2G05580,GR-RBP1,AT5G35660,HSP70,AT1G20880,CFIM-25
TCONS_00006615	AT1G76740	AT1G76740.1	XLOC_004005	AT1G76740	6	early and mid maturation	1	1	1e-07		TCONS_00036149,TCONS_00049400,TCONS_00012152,TCONS_00007361,TCONS_00007362,TCONS_00042845,TCONS_00029728,TCONS_00025062,TCONS_00021083,TCONS_00010926,TCONS_00004186,TCONS_00029022,TCONS_00025061,TCONS_00001763,TCONS_00049399,TCONS_00042851,TCONS_00007358,TCONS_00036062,TCONS_00046416,TCONS_00047823,TCONS_00035108,TCONS_00004172,TCONS_00004173	AT4G26650,TPX2,ATRBP45A,RACK1C_AT,AT5G14610,RACK1A,BUB3.2,RACK1B_AT,PARP2,PAB8,ATSCO1,CHR17,SVR7,AT5G02490,TOPII,FIB2,AT3G11500
TCONS_00006626	AT1G76870	AT1G76870.N2	XLOC_004013	AT1G76870	23	early and mid maturation	1	1	1e-07		TCONS_00036149,TCONS_00049400,TCONS_00012152,TCONS_00007361,TCONS_00007362,TCONS_00042845,TCONS_00037833,TCONS_00029728,TCONS_00025062,TCONS_00021083,TCONS_00037834,TCONS_00010926,TCONS_00004186,TCONS_00029022,TCONS_00025061,TCONS_00001763,TCONS_00049399,TCONS_00042851,TCONS_00007358,TCONS_00047823,TCONS_00004172,TCONS_00004173	AT4G26650,TPX2,AtRBP-DR1,RACK1C_AT,AT5G14610,RACK1A,BUB3.2,RACK1B_AT,PARP2,PAB8,ATSCO1,CHR17,AT5G02490,TOPII,AT3G11500
TCONS_00006627	AT1G76870	AT1G76870.N3	XLOC_004013	AT1G76870	23	early and mid maturation	1	1	1e-07		TCONS_00036149,TCONS_00049400,TCONS_00012152,TCONS_00007361,TCONS_00007362,TCONS_00042845,TCONS_00037833,TCONS_00029728,TCONS_00025062,TCONS_00021083,TCONS_00037834,TCONS_00010926,TCONS_00004186,TCONS_00029022,TCONS_00025061,TCONS_00001763,TCONS_00049399,TCONS_00042851,TCONS_00007358,TCONS_00047823,TCONS_00004172,TCONS_00004173	AT4G26650,TPX2,AtRBP-DR1,RACK1C_AT,AT5G14610,RACK1A,BUB3.2,RACK1B_AT,PARP2,PAB8,ATSCO1,CHR17,AT5G02490,TOPII,AT3G11500
TCONS_00006628	AT1G76870	AT1G76870.1	XLOC_004013	AT1G76870	23	early and mid maturation	1	1	1e-07		TCONS_00036149,TCONS_00049400,TCONS_00012152,TCONS_00007361,TCONS_00007362,TCONS_00042845,TCONS_00037833,TCONS_00029728,TCONS_00025062,TCONS_00021083,TCONS_00037834,TCONS_00010926,TCONS_00004186,TCONS_00029022,TCONS_00025061,TCONS_00001763,TCONS_00049399,TCONS_00042851,TCONS_00007358,TCONS_00047823,TCONS_00004172,TCONS_00004173	AT4G26650,TPX2,AtRBP-DR1,RACK1C_AT,AT5G14610,RACK1A,BUB3.2,RACK1B_AT,PARP2,PAB8,ATSCO1,CHR17,AT5G02490,TOPII,AT3G11500
TCONS_00006639	AT1G76990	AT1G76990.1	XLOC_004020	ACR3	29	mid maturation and DT	1	1	1e-07		TCONS_00009111,TCONS_00029157,TCONS_00014434,TCONS_00014436,TCONS_00014437,TCONS_00014430,TCONS_00018920,TCONS_00014432,TCONS_00050692,TCONS_00014429,TCONS_00040502,TCONS_00050691,TCONS_00018919,TCONS_00018921	AT2G05580,AT1G20880,AT5G35660,CFIM-25,HSP70
TCONS_00006646	AT1G77000	AT1G77000.2	XLOC_004022	ATSKP2	1	mid maturation and DT	1	0.999998	1.54424e-06		TCONS_00009111,TCONS_00029157,TCONS_00014434,TCONS_00014436,TCONS_00014437,TCONS_00014430,TCONS_00018920,TCONS_00014432,TCONS_00050692,TCONS_00014429,TCONS_00040502,TCONS_00050691,TCONS_00018919,TCONS_00018921	AT2G05580,AT1G20880,AT5G35660,CFIM-25,HSP70
TCONS_00006648	AT1G77000	AT1G77000.1	XLOC_004022	ATSKP2	1	mid maturation and DT	1	0.999999	8.22505e-07		TCONS_00009111,TCONS_00029157,TCONS_00014434,TCONS_00014436,TCONS_00014437,TCONS_00014430,TCONS_00018920,TCONS_00014432,TCONS_00050692,TCONS_00014429,TCONS_00040502,TCONS_00050691,TCONS_00018919,TCONS_00018921	AT2G05580,AT1G20880,AT5G35660,CFIM-25,HSP70
TCONS_00006658	AT1G77110	AT1G77110.N2	XLOC_004026	PIN6	17	early and mid maturation	1	1	1e-07		TCONS_00029728,TCONS_00036149,TCONS_00021083,TCONS_00046416,TCONS_00001763,TCONS_00029022,TCONS_00049400,TCONS_00047823,TCONS_00025061,TCONS_00012152,TCONS_00010926,TCONS_00007361,TCONS_00007362,TCONS_00004186,TCONS_00049399,TCONS_00025062,TCONS_00042845,TCONS_00042851,TCONS_00007358,TCONS_00004172,TCONS_00004173	AT4G26650,TPX2,ATRBP45A,RACK1C_AT,AT5G14610,RACK1A,BUB3.2,RACK1B_AT,PARP2,PAB8,ATSCO1,CHR17,AT5G02490,TOPII,AT3G11500
TCONS_00006659	AT1G77110	AT1G77110.1	XLOC_004026	PIN6	17	early and mid maturation	1	1	1e-07		TCONS_00029728,TCONS_00036149,TCONS_00021083,TCONS_00046416,TCONS_00001763,TCONS_00029022,TCONS_00049400,TCONS_00047823,TCONS_00025061,TCONS_00012152,TCONS_00010926,TCONS_00007361,TCONS_00007362,TCONS_00004186,TCONS_00049399,TCONS_00025062,TCONS_00042845,TCONS_00042851,TCONS_00007358,TCONS_00004172,TCONS_00004173	AT4G26650,TPX2,ATRBP45A,RACK1C_AT,AT5G14610,RACK1A,BUB3.2,RACK1B_AT,PARP2,PAB8,ATSCO1,CHR17,AT5G02490,TOPII,AT3G11500
TCONS_00006677	AT1G77320	AT1G77320.1	XLOC_004036	MEI1	3	early and DT	1	1	1e-07		TCONS_00040030,TCONS_00021288,TCONS_00039642,TCONS_00039640,TCONS_00039641,TCONS_00022567,TCONS_00003948,TCONS_00033698,TCONS_00036052,TCONS_00047031,TCONS_00039639,TCONS_00016017,TCONS_00022318,TCONS_00015963,TCONS_00015962,TCONS_00005701,TCONS_00053171,TCONS_00023423,TCONS_00032283,TCONS_00026922,TCONS_00032287,TCONS_00032286,TCONS_00001431,TCONS_00002017,TCONS_00022942,TCONS_00047376,TCONS_000…	ATRBP31,AT4G14342,AT5G64730,CP29,ATRBP47C,SNRNP-G,SMB,MAC3B,U2AF35B,HSP70-1,MOS4,AT1G14650,U2B'',AT1G20580,ATPABN1,GR-RBP3,AT2G17530,RSZ22a,TIF3I1,AT3G02710,AT4G25550,CP33,AT2G43770,AT5G44500,AT5G63120,AT3G07590,AT4G03120,AT4G02840,AT2G47640,AT1G67210
TCONS_00006687	AT1G77420	AT1G77420.1	XLOC_004041	AT1G77420	26	early and mid maturation	1	1	1e-07		TCONS_00036149,TCONS_00049400,TCONS_00012152,TCONS_00007361,TCONS_00007362,TCONS_00037834,TCONS_00037833,TCONS_00029728,TCONS_00025062,TCONS_00021083,TCONS_00042845,TCONS_00010926,TCONS_00004186,TCONS_00029022,TCONS_00025061,TCONS_00001763,TCONS_00049399,TCONS_00042851,TCONS_00007358,TCONS_00036062,TCONS_00046416,TCONS_00035108,TCONS_00004172	AT4G26650,TPX2,AtRBP-DR1,ATRBP45A,RACK1C_AT,AT5G14610,RACK1A,BUB3.2,RACK1B_AT,PARP2,PAB8,ATSCO1,CHR17,SVR7,TOPII,FIB2,AT3G11500
TCONS_00006690	AT1G77450	AT1G77450.1	XLOC_004043	anac032	1	mid maturation and DT	1	0.99999	9.73347e-06		TCONS_00009111,TCONS_00029157,TCONS_00014434,TCONS_00014436,TCONS_00014437,TCONS_00014430,TCONS_00018920,TCONS_00014432,TCONS_00050692,TCONS_00014429,TCONS_00040502,TCONS_00050691,TCONS_00018919,TCONS_00018921	AT2G05580,AT1G20880,AT5G35660,CFIM-25,HSP70
TCONS_00006696	AT1G77510	AT1G77510.1	XLOC_004047	PDI6	35	early and mid maturation	1	1	1e-07		TCONS_00021610,TCONS_00037834,TCONS_00037833,TCONS_00051263	PAB7,AtRBP-DR1,BIP
TCONS_00006699	AT1G77570	AT1G77570.1	XLOC_004050	AT1G77570	5	mid maturation and DT	1	0.999731	0.000268534		TCONS_00015197	GR-RBP1
TCONS_00006707	AT1G77720	AT1G77720.1	XLOC_004057	PPK1	16	early	1	1	1e-07		TCONS_00040629,TCONS_00026922,TCONS_00040030,TCONS_00021288,TCONS_00039640,TCONS_00039641,TCONS_00033698,TCONS_00036052,TCONS_00047031,TCONS_00015963,TCONS_00022318,TCONS_00039639,TCONS_00005701,TCONS_00024464,TCONS_00014566,TCONS_00023423,TCONS_00032283,TCONS_00012437,TCONS_00032287,TCONS_00032286,TCONS_00040631,TCONS_00040630,TCONS_00031586,TCONS_00022942,TCONS_00047376,TCONS_00033666,TCONS_000…	ATRBP31,AT1G65700,SKB1,AT5G64730,AT3G46210,CP29,SNRNP-G,SMB,MAC3B,AT5G67630,U2AF35B,MOS4,AT4G03120,AT5G38600,U2B'',GR-RBP3,AT2G43770,AT1G10580,AT4G25550,CP33,AT3G02710,AT3G07590,AT5G40490,AT4G02840,AT2G47640,HEN2,AT1G67210
TCONS_00006738	AT1G77920	AT1G77920.1	XLOC_004069	AT1G77920	1	mid maturation and DT	1	1	1e-07		TCONS_00009111,TCONS_00029157,TCONS_00014434,TCONS_00014436,TCONS_00014437,TCONS_00014430,TCONS_00018920,TCONS_00014432,TCONS_00050692,TCONS_00014429,TCONS_00040502,TCONS_00050691,TCONS_00018919,TCONS_00018921	AT2G05580,AT1G20880,AT5G35660,CFIM-25,HSP70
TCONS_00006741	AT1G77950	AT1G77950.N3	XLOC_004071	AGL67	13	mid maturation and DT	1	0.984215	0.0157846		TCONS_00009111,TCONS_00029157,TCONS_00014434,TCONS_00014436,TCONS_00014437,TCONS_00014430,TCONS_00018920,TCONS_00014432,TCONS_00050692,TCONS_00014429,TCONS_00040502,TCONS_00050691,TCONS_00018919,TCONS_00018921	AT2G05580,AT1G20880,AT5G35660,CFIM-25,HSP70
TCONS_00006742	AT1G77950	AT1G77950.N4	XLOC_004071	AGL67	13	mid maturation and DT	1	0.998959	0.00104111		TCONS_00009111,TCONS_00029157,TCONS_00014434,TCONS_00014436,TCONS_00014437,TCONS_00014430,TCONS_00018920,TCONS_00014432,TCONS_00050692,TCONS_00014429,TCONS_00040502,TCONS_00050691,TCONS_00018919,TCONS_00018921	AT2G05580,AT1G20880,AT5G35660,CFIM-25,HSP70
TCONS_00006743	AT1G77950	AT1G77950.N5	XLOC_004071	AGL67	13	mid maturation and DT	-1	0.0111665	0.988834		TCONS_00009111,TCONS_00029157,TCONS_00014434,TCONS_00014436,TCONS_00014437,TCONS_00014430,TCONS_00018920,TCONS_00014432,TCONS_00050692,TCONS_00014429,TCONS_00040502,TCONS_00050691,TCONS_00018919,TCONS_00018921	AT2G05580,AT1G20880,AT5G35660,CFIM-25,HSP70
TCONS_00006744	AT1G77950	AT1G77950.N6	XLOC_004071	AGL67	13	mid maturation and DT	-1	0.00355667	0.996443		TCONS_00009111,TCONS_00029157,TCONS_00014434,TCONS_00014436,TCONS_00014437,TCONS_00014430,TCONS_00018920,TCONS_00014432,TCONS_00050692,TCONS_00014429,TCONS_00040502,TCONS_00050691,TCONS_00018919,TCONS_00018921	AT2G05580,AT1G20880,AT5G35660,CFIM-25,HSP70
TCONS_00006745	AT1G77950	AT1G77950.1	XLOC_004071	AGL67	13	mid maturation and DT	1	0.999988	1.21653e-05		TCONS_00009111,TCONS_00029157,TCONS_00014434,TCONS_00014436,TCONS_00014437,TCONS_00014430,TCONS_00018920,TCONS_00014432,TCONS_00050692,TCONS_00014429,TCONS_00040502,TCONS_00050691,TCONS_00018919,TCONS_00018921	AT2G05580,AT1G20880,AT5G35660,CFIM-25,HSP70
TCONS_00006746	AT1G77950	AT1G77950.2	XLOC_004071	AGL67	13	mid maturation and DT	1	0.999993	6.74131e-06		TCONS_00009111,TCONS_00029157,TCONS_00014434,TCONS_00014436,TCONS_00014437,TCONS_00014430,TCONS_00018920,TCONS_00014432,TCONS_00050692,TCONS_00014429,TCONS_00040502,TCONS_00050691,TCONS_00018919,TCONS_00018921	AT2G05580,AT1G20880,AT5G35660,CFIM-25,HSP70
TCONS_00006747	AT1G77950	AT1G77950.N8	XLOC_004071	AGL67	24	mid maturation and DT	-1	0.0323748	0.967625		TCONS_00040565,TCONS_00052509	AT5G55550,AT4G30460
TCONS_00006748	AT1G77950	AT1G77950.N7	XLOC_004071	AGL67	13	mid maturation and DT	-1	3.5989e-06	0.999996		TCONS_00009111,TCONS_00029157,TCONS_00014434,TCONS_00014436,TCONS_00014437,TCONS_00014430,TCONS_00018919,TCONS_00014432,TCONS_00050692,TCONS_00014429,TCONS_00040502,TCONS_00050691,TCONS_00018920,TCONS_00018921	AT2G05580,AT1G20880,AT5G35660,CFIM-25,HSP70
TCONS_00006749	AT1G77950	AT1G77950.N9	XLOC_004071	AGL67	24	mid maturation and DT	-1	0.0191676	0.980832		TCONS_00040565	AT4G30460
TCONS_00006750	AT1G77950	AT1G77950.N11	XLOC_004071	AGL67	24	mid maturation and DT	-1	0.48568	0.51432		TCONS_00040565,TCONS_00052509	AT5G55550,AT4G30460
TCONS_00006752	AT1G77950	AT1G77950.N13	XLOC_004071	AGL67	24	mid maturation and DT	-1	0.266727	0.733273		TCONS_00040565	AT4G30460
TCONS_00006754	AT1G77950	AT1G77950.N14	XLOC_004071	AGL67	24	mid maturation and DT	1	0.652779	0.347221		TCONS_00040565	AT4G30460
TCONS_00006767	AT1G78070	AT1G78070.N2	XLOC_004079	AT1G78070	5	mid maturation and DT	1	0.999875	0.000125375		TCONS_00015197	GR-RBP1
TCONS_00006768	AT1G78070	AT1G78070.N4	XLOC_004079	AT1G78070	5	mid maturation and DT	1	0.999949	5.11225e-05		TCONS_00015197	GR-RBP1
TCONS_00006769	AT1G78070	AT1G78070.N3	XLOC_004079	AT1G78070	9	DT	1	0.999966	3.40619e-05		TCONS_00018920,TCONS_00009111,TCONS_00020004,TCONS_00029157,TCONS_00014434,TCONS_00014436,TCONS_00014437,TCONS_00014430,TCONS_00018919,TCONS_00014432,TCONS_00014429,TCONS_00040502,TCONS_00050691,TCONS_00050692,TCONS_00018921	AT2G05580,AT5G35660,AT2G20560,HSP70,AT1G20880,CFIM-25
TCONS_00006770	AT1G78070	AT1G78070.N5	XLOC_004079	AT1G78070	5	mid maturation and DT	1	0.999951	4.92793e-05		TCONS_00015197	GR-RBP1
TCONS_00006771	AT1G78070	AT1G78070.N6	XLOC_004079	AT1G78070	5	mid maturation and DT	1	0.958611	0.0413889		TCONS_00015197	GR-RBP1
TCONS_00006772	AT1G78070	AT1G78070.N8	XLOC_004079	AT1G78070	5	mid maturation and DT	1	0.941683	0.0583171		TCONS_00015197	GR-RBP1
TCONS_00006773	AT1G78070	AT1G78070.N7	XLOC_004079	AT1G78070	9	DT	1	0.99989	0.000109559		TCONS_00018920,TCONS_00009111,TCONS_00020004,TCONS_00029157,TCONS_00014434,TCONS_00014436,TCONS_00014437,TCONS_00014430,TCONS_00018919,TCONS_00014432,TCONS_00014429,TCONS_00040502,TCONS_00050691,TCONS_00050692,TCONS_00018921	AT2G05580,AT5G35660,AT2G20560,HSP70,AT1G20880,CFIM-25
TCONS_00006775	AT1G78070	AT1G78070.1	XLOC_004079	AT1G78070	5	mid maturation and DT	1	1	1e-07		TCONS_00015197	GR-RBP1
TCONS_00006776	AT1G78070	AT1G78070.N12	XLOC_004079	AT1G78070	18	mid maturation and DT	1	0.999969	3.05802e-05		TCONS_00009111,TCONS_00029157,TCONS_00015197,TCONS_00014434,TCONS_00014436,TCONS_00014437,TCONS_00014430,TCONS_00018920,TCONS_00014432,TCONS_00050692,TCONS_00014429,TCONS_00040502,TCONS_00050691,TCONS_00018919,TCONS_00018921	AT2G05580,GR-RBP1,AT5G35660,HSP70,AT1G20880,CFIM-25
TCONS_00006778	AT1G78070	AT1G78070.N10	XLOC_004079	AT1G78070	5	mid maturation and DT	1	0.939943	0.0600571		TCONS_00015197	GR-RBP1
TCONS_00006791	AT1G78170	AT1G78170.1	XLOC_004088	AT1G78170	23	early and mid maturation	1	0.999694	0.000305797		TCONS_00036149,TCONS_00049400,TCONS_00012152,TCONS_00007361,TCONS_00007362,TCONS_00042845,TCONS_00037833,TCONS_00029728,TCONS_00025062,TCONS_00021083,TCONS_00037834,TCONS_00010926,TCONS_00004186,TCONS_00029022,TCONS_00025061,TCONS_00001763,TCONS_00049399,TCONS_00042851,TCONS_00007358,TCONS_00047823,TCONS_00004172,TCONS_00004173	AT4G26650,TPX2,AtRBP-DR1,RACK1C_AT,AT5G14610,RACK1A,BUB3.2,RACK1B_AT,PARP2,PAB8,ATSCO1,CHR17,AT5G02490,TOPII,AT3G11500
TCONS_00006792	AT1G78180	AT1G78180.N2	XLOC_004089	AT1G78180	48	early	1	0.900174	0.0998256		TCONS_00021288,TCONS_00039642,TCONS_00039640,TCONS_00039641,TCONS_00016017,TCONS_00033698,TCONS_00036052,TCONS_00047031,TCONS_00018414,TCONS_00045354,TCONS_00010616,TCONS_00010617,TCONS_00022318,TCONS_00015963,TCONS_00039638,TCONS_00005701,TCONS_00039639,TCONS_00032283,TCONS_00032287,TCONS_00032286,TCONS_00007357,TCONS_00022942,TCONS_00015318,TCONS_00033666,TCONS_00033667,TCONS_00018423,TCONS_000…	TPX2,AT2G43770,AT4G14342,MAC3B,U1A,AT5G44500,AT4G02840,AT2G47640,SMB,GR-RBP3,AT4G03120,AT4G25550,CP29,AT2G17530,RSZ22a,AT3G02710,SNRNP-G,U2B'',PTB3,AT1G67210,AT1G20580
TCONS_00006798	AT1G78230	AT1G78230.1	XLOC_004092	AT1G78230	24	mid maturation and DT	1	1	1e-07		TCONS_00040565	AT4G30460
TCONS_00006810	AT1G78420	AT1G78420.1	XLOC_004100	AT1G78420	5	mid maturation and DT	1	1	1e-07		TCONS_00009111,TCONS_00029157,TCONS_00014434,TCONS_00014436,TCONS_00014437,TCONS_00014430,TCONS_00018920,TCONS_00014432,TCONS_00050692,TCONS_00014429,TCONS_00040502,TCONS_00050691,TCONS_00018919,TCONS_00018921	AT2G05580,AT1G20880,AT5G35660,CFIM-25,HSP70
TCONS_00006811	AT1G78430	AT1G78430.1	XLOC_004101	RIP2	6	early and mid maturation	1	1	4.2917e-07		TCONS_00036149,TCONS_00049400,TCONS_00012152,TCONS_00007361,TCONS_00007362,TCONS_00042845,TCONS_00029728,TCONS_00025062,TCONS_00021083,TCONS_00010926,TCONS_00004186,TCONS_00029022,TCONS_00025061,TCONS_00001763,TCONS_00049399,TCONS_00042851,TCONS_00007358,TCONS_00036062,TCONS_00046416,TCONS_00047823,TCONS_00035108,TCONS_00004172,TCONS_00004173	AT4G26650,TPX2,ATRBP45A,RACK1C_AT,AT5G14610,RACK1A,BUB3.2,RACK1B_AT,PARP2,PAB8,ATSCO1,CHR17,SVR7,AT5G02490,TOPII,FIB2,AT3G11500
TCONS_00006825	AT1G78630	AT1G78630.1	XLOC_004109	emb1473	48	early	1	0.99999	9.89276e-06		TCONS_00033667,TCONS_00032287,TCONS_00032286,TCONS_00038985,TCONS_00018414,TCONS_00039642,TCONS_00002017,TCONS_00010616,TCONS_00010617,TCONS_00007357,TCONS_00045354,TCONS_00015318,TCONS_00039638,TCONS_00016017	TPX2,AT4G14342,U1A,AT5G44500,AT4G02840,SMB,CP29,AT2G17530,RSZ22a,PTB3,AT1G20580
TCONS_00006826	AT1G78660	AT1G78660.N4	XLOC_004110	GGH1	0	early	1	1	1e-07		TCONS_00036149,TCONS_00049400,TCONS_00012152,TCONS_00007361,TCONS_00007362,TCONS_00042845,TCONS_00029728,TCONS_00025062,TCONS_00021083,TCONS_00010926,TCONS_00004186,TCONS_00029022,TCONS_00025061,TCONS_00001763,TCONS_00049399,TCONS_00042851,TCONS_00007358,TCONS_00036062,TCONS_00046416,TCONS_00035108,TCONS_00004172,TCONS_00004173	AT4G26650,TPX2,ATRBP45A,RACK1C_AT,AT5G14610,RACK1A,BUB3.2,RACK1B_AT,SVR7,PAB8,ATSCO1,CHR17,PARP2,TOPII,FIB2,AT3G11500
TCONS_00006827	AT1G78650	AT1G78650.1	XLOC_004110	POLD3	0	early	1	1	1e-07		TCONS_00036149,TCONS_00007361,TCONS_00036062,TCONS_00027667,TCONS_00029022,TCONS_00018414,TCONS_00049400,TCONS_00025062,TCONS_00010616,TCONS_00010617,TCONS_00001763,TCONS_00007362,TCONS_00049399,TCONS_00050112,TCONS_00050113,TCONS_00035108,TCONS_00012152,TCONS_00007358,TCONS_00050115	AT4G26650,TPX2,G3,TOPII,U1A,RACK1A,SVR7,FIB2,ATSCO1,CHR17,PTB3,emb1138,AT3G11500
TCONS_00006844	AT1G78770	AT1G78770.1	XLOC_004116	APC6	48	early	1	1	1e-07		TCONS_00036062,TCONS_00027667,TCONS_00018414,TCONS_00024518,TCONS_00010616,TCONS_00010617,TCONS_00050113,TCONS_00035108,TCONS_00029294,TCONS_00050112,TCONS_00050115,TCONS_00008021	G3,AT3G18790,U1A,At-SCL30A,SVR7,FIB2,U2A',emb1138,PTB3
TCONS_00006858	AT1G78970	AT1G78970.N3	XLOC_004123	LUP1	36	mid maturation	1	1	1e-07		TCONS_00037169	AT4G36230
TCONS_00006860	AT1G79040	AT1G79040.1	XLOC_004124	PSBR	35	early and mid maturation	1	0.998945	0.00105513		TCONS_00036149,TCONS_00049400,TCONS_00012152,TCONS_00007361,TCONS_00007362,TCONS_00042845,TCONS_00037833,TCONS_00029728,TCONS_00025062,TCONS_00021083,TCONS_00037834,TCONS_00010926,TCONS_00004186,TCONS_00029022,TCONS_00025061,TCONS_00001763,TCONS_00049399,TCONS_00042851,TCONS_00007358,TCONS_00047823,TCONS_00004172,TCONS_00004173	AT4G26650,TPX2,AtRBP-DR1,RACK1C_AT,AT5G14610,RACK1A,BUB3.2,RACK1B_AT,PARP2,PAB8,ATSCO1,CHR17,AT5G02490,TOPII,AT3G11500
TCONS_00006865	AT1G79100	AT1G79100.N2	XLOC_004127	AT1G79100	35	early and mid maturation	-1	0.00258387	0.997416		TCONS_00029728,TCONS_00025062,TCONS_00021083,TCONS_00001763,TCONS_00029022,TCONS_00049400,TCONS_00025061,TCONS_00012152,TCONS_00010926,TCONS_00007361,TCONS_00007362,TCONS_00004186,TCONS_00049399,TCONS_00036149,TCONS_00042845,TCONS_00042851,TCONS_00007358,TCONS_00004172	AT4G26650,TPX2,RACK1C_AT,AT5G14610,RACK1A,BUB3.2,RACK1B_AT,PARP2,PAB8,ATSCO1,CHR17,TOPII,AT3G11500
TCONS_00006869	AT1G79110	AT1G79110.2	XLOC_004128	AT1G79110	8	early and mid maturation	1	1	1.91304e-07		TCONS_00021610,TCONS_00037834,TCONS_00037833,TCONS_00051263	PAB7,AtRBP-DR1,BIP
TCONS_00006870	AT1G79110	AT1G79110.1	XLOC_004128	AT1G79110	8	early and mid maturation	1	1	1.36236e-07		TCONS_00037834,TCONS_00037833,TCONS_00051263	AtRBP-DR1,BIP
TCONS_00006885	AT1G79260	AT1G79260.1	XLOC_004137	AT1G79260	48	early	1	0.999633	0.00036693		TCONS_00038985,TCONS_00039642,TCONS_00007357,TCONS_00016017,TCONS_00002017,TCONS_00045354,TCONS_00015318,TCONS_00039638	TPX2,AT4G14342,AT5G44500,AT2G17530,RSZ22a,SMB,AT1G20580
TCONS_00006886	AT1G79270	AT1G79270.1	XLOC_004138	ECT8	47	early and DT	1	1	1e-07		TCONS_00050691,TCONS_00050692,TCONS_00015197	GR-RBP1,AT5G35660
TCONS_00006887	AT1G79270	AT1G79270.N3	XLOC_004138	ECT8	47	early and DT	1	1	1e-07		TCONS_00042407,TCONS_00049822,TCONS_00000038	AT1G01350,AT5G23590,AT5G09390
TCONS_00006912	AT1G79560	AT1G79560.N2	XLOC_004154	EMB36	16	early	1	1	1e-07		TCONS_00021288,TCONS_00039642,TCONS_00039640,TCONS_00039641,TCONS_00028364,TCONS_00022567,TCONS_00003948,TCONS_00033698,TCONS_00036052,TCONS_00047031,TCONS_00024518,TCONS_00015963,TCONS_00016017,TCONS_00022318,TCONS_00039639,TCONS_00015962,TCONS_00005701,TCONS_00053171,TCONS_00008021,TCONS_00032283,TCONS_00046015,TCONS_00001431,TCONS_00002017,TCONS_00022942,TCONS_00015318,TCONS_00029294,TCONS_000…	RSZ22a,At-SCL30A,CP29,ATRBP47C,SNRNP-G,SMB,MAC3B,HSP70-1,AT3G05060,AT1G14650,U2B'',AT1G20580,ATPABN1,GR-RBP3,AT2G17530,U2A',TIF3I1,AT5G63120,AT4G25550,AT2G43770,AT3G18790,AT5G44500,AT4G03120,AT3G02710,AT4G02840,AT2G47640,AT1G67210
TCONS_00006913	AT1G79560	AT1G79560.1	XLOC_004154	EMB36	16	early	1	1	1e-07		TCONS_00040030,TCONS_00021288,TCONS_00039642,TCONS_00039640,TCONS_00039641,TCONS_00022567,TCONS_00003948,TCONS_00033698,TCONS_00036052,TCONS_00047031,TCONS_00039639,TCONS_00016017,TCONS_00022318,TCONS_00015963,TCONS_00015962,TCONS_00005701,TCONS_00053171,TCONS_00023423,TCONS_00032283,TCONS_00026922,TCONS_00032287,TCONS_00032286,TCONS_00001431,TCONS_00002017,TCONS_00022942,TCONS_00047376,TCONS_000…	ATRBP31,AT4G14342,AT5G64730,CP29,ATRBP47C,SNRNP-G,SMB,MAC3B,U2AF35B,HSP70-1,MOS4,AT1G14650,U2B'',AT1G20580,ATPABN1,GR-RBP3,AT2G17530,RSZ22a,TIF3I1,AT3G02710,AT4G25550,CP33,AT2G43770,AT5G44500,AT5G63120,AT3G07590,AT4G03120,AT4G02840,AT2G47640,AT1G67210
TCONS_00006918	AT1G79690	AT1G79690.N2	XLOC_004157	atnudt3	11	mid maturation	1	1	1e-07		TCONS_00052509	AT5G55550
TCONS_00006919	AT1G79690	AT1G79690.1	XLOC_004157	atnudt3	11	mid maturation	1	1	1e-07		TCONS_00052509	AT5G55550
TCONS_00006924	AT1G79760	AT1G79760.1	XLOC_004160	DTA4	45	early and mid maturation	1	0.999975	2.47257e-05		TCONS_00036149,TCONS_00049400,TCONS_00027667,TCONS_00039642,TCONS_00016017,TCONS_00046015,TCONS_00018414,TCONS_00010616,TCONS_00010617,TCONS_00010926,TCONS_00045354,TCONS_00050113,TCONS_00050112,TCONS_00050115,TCONS_00008021,TCONS_00029728,TCONS_00029022,TCONS_00001763,TCONS_00002017,TCONS_00015318,TCONS_00029294,TCONS_00039638,TCONS_00036062,TCONS_00046416,TCONS_00038985,TCONS_00047823,TCONS_000…	AT4G26650,ATRBP45A,At-SCL30A,FIB2,AT5G02490,SMB,AT4G14342,G3,CHR17,emb1138,AT3G11500,AT1G20580,ATPABN1,RACK1A,RACK1B_AT,PAB8,U2A',RACK1C_AT,U1A,AT5G44500,SVR7,PTB3,AT2G17530,RSZ22a
TCONS_00006933	AT1G79840	AT1G79840.2	XLOC_004165	GL2	8	early and mid maturation	1	1	1e-07		TCONS_00051263	BIP
TCONS_00006938	AT1G79890	AT1G79890.N2	XLOC_004167	AT1G79890	26	early and mid maturation	1	0.999987	1.27801e-05		TCONS_00036062,TCONS_00027667,TCONS_00018414,TCONS_00024518,TCONS_00010616,TCONS_00010617,TCONS_00050113,TCONS_00035108,TCONS_00029294,TCONS_00050112,TCONS_00050115,TCONS_00008021	G3,AT3G18790,U1A,At-SCL30A,SVR7,FIB2,U2A',emb1138,PTB3
TCONS_00006971	AT1G80090	AT1G80090.1	XLOC_004176	AT1G80090	13	mid maturation and DT	1	1	1e-07		TCONS_00009111,TCONS_00029157,TCONS_00014434,TCONS_00014436,TCONS_00014437,TCONS_00014430,TCONS_00018920,TCONS_00014432,TCONS_00050692,TCONS_00014429,TCONS_00040502,TCONS_00050691,TCONS_00018919,TCONS_00018921	AT2G05580,AT1G20880,AT5G35660,CFIM-25,HSP70
TCONS_00006972	AT1G80090	AT1G80090.N3	XLOC_004176	AT1G80090	13	mid maturation and DT	1	0.999937	6.2711e-05		TCONS_00009111,TCONS_00029157,TCONS_00014434,TCONS_00014436,TCONS_00014437,TCONS_00014430,TCONS_00018920,TCONS_00014432,TCONS_00050692,TCONS_00014429,TCONS_00040502,TCONS_00050691,TCONS_00018919,TCONS_00018921	AT2G05580,AT1G20880,AT5G35660,CFIM-25,HSP70
TCONS_00006973	AT1G80090	AT1G80090.N2	XLOC_004176	AT1G80090	39	mid maturation and DT	1	0.999999	8.49603e-07		TCONS_00009111,TCONS_00029157,TCONS_00014434,TCONS_00014436,TCONS_00014437,TCONS_00014430,TCONS_00018920,TCONS_00014432,TCONS_00050692,TCONS_00014429,TCONS_00040502,TCONS_00050691,TCONS_00018919,TCONS_00018921	AT2G05580,AT1G20880,AT5G35660,CFIM-25,HSP70
TCONS_00006976	AT1G80110	AT1G80110.1	XLOC_004178	ATPP2-B11	26	early and mid maturation	1	0.999997	3.43763e-06		TCONS_00036062,TCONS_00027667,TCONS_00018414,TCONS_00010616,TCONS_00010617,TCONS_00029294,TCONS_00035108,TCONS_00050113,TCONS_00050112,TCONS_00050115,TCONS_00008021	G3,U1A,At-SCL30A,SVR7,FIB2,U2A',emb1138,PTB3
TCONS_00006980	AT1G80160	AT1G80160.1	XLOC_004182	AT1G80160	4	mid maturation and DT	1	0.999039	0.00096136		TCONS_00015312	IRE1A
TCONS_00006981	AT1G80160	AT1G80160.2	XLOC_004182	AT1G80160	4	mid maturation and DT	1	0.91027	0.0897299		TCONS_00015312	IRE1A
TCONS_00006982	AT1G80190	AT1G80190.N2	XLOC_004183	PSF1	16	early	1	0.997309	0.00269098		TCONS_00040030,TCONS_00021288,TCONS_00039642,TCONS_00039640,TCONS_00039641,TCONS_00022567,TCONS_00003948,TCONS_00033698,TCONS_00036052,TCONS_00047031,TCONS_00039639,TCONS_00016017,TCONS_00022318,TCONS_00015963,TCONS_00015962,TCONS_00005701,TCONS_00053171,TCONS_00023423,TCONS_00032283,TCONS_00026922,TCONS_00032287,TCONS_00032286,TCONS_00001431,TCONS_00002017,TCONS_00022942,TCONS_00047376,TCONS_000…	ATRBP31,AT4G14342,AT5G64730,CP29,ATRBP47C,SNRNP-G,SMB,MAC3B,U2AF35B,HSP70-1,MOS4,AT1G14650,U2B'',AT1G20580,ATPABN1,GR-RBP3,AT2G17530,RSZ22a,TIF3I1,AT3G02710,AT4G25550,CP33,AT2G43770,AT5G44500,AT5G63120,AT3G07590,AT4G03120,AT4G02840,AT2G47640,AT1G67210
TCONS_00006983	AT1G80190	AT1G80190.1	XLOC_004183	PSF1	16	early	1	0.997095	0.00290521		TCONS_00012437,TCONS_00040630,TCONS_00049529,TCONS_00040629,TCONS_00034695,TCONS_00040631,TCONS_00049530,TCONS_00012438,TCONS_00031586,TCONS_00028364,TCONS_00008116,TCONS_00053662,TCONS_00046152,TCONS_00044945,TCONS_00034696,TCONS_00014566,TCONS_00044806	AT1G65700,AT5G38600,SKB1,AT5G67630,AT5G20160,ATFIB1,AT3G05060,AT3G46210,AT4G12600,AT1G10580,HEN2,AT5G40490
TCONS_00006985	AT1G80200	AT1G80200.N2	XLOC_004184	AT1G80200	26	early and mid maturation	1	0.999941	5.93526e-05		TCONS_00036149,TCONS_00007361,TCONS_00036062,TCONS_00027667,TCONS_00029022,TCONS_00018414,TCONS_00049400,TCONS_00025062,TCONS_00010616,TCONS_00010617,TCONS_00001763,TCONS_00007362,TCONS_00049399,TCONS_00050112,TCONS_00050113,TCONS_00035108,TCONS_00012152,TCONS_00007358,TCONS_00050115	AT4G26650,TPX2,G3,TOPII,U1A,RACK1A,SVR7,FIB2,ATSCO1,CHR17,PTB3,emb1138,AT3G11500
TCONS_00006992	AT1G80245	AT1G80245.2	XLOC_004186	AT1G80245	5	mid maturation and DT	1	0.966677	0.0333229		TCONS_00015197	GR-RBP1
TCONS_00007008	AT1G80370	AT1G80370.1	XLOC_004193	CYCA2	6	early and mid maturation	1	1	1e-07		TCONS_00036149,TCONS_00049400,TCONS_00012152,TCONS_00007361,TCONS_00007362,TCONS_00037834,TCONS_00037833,TCONS_00029728,TCONS_00025062,TCONS_00021083,TCONS_00042845,TCONS_00010926,TCONS_00004186,TCONS_00029022,TCONS_00025061,TCONS_00001763,TCONS_00049399,TCONS_00042851,TCONS_00007358,TCONS_00036062,TCONS_00047823,TCONS_00035108,TCONS_00004172	AT4G26650,TPX2,AtRBP-DR1,RACK1C_AT,AT5G14610,RACK1A,BUB3.2,RACK1B_AT,PARP2,PAB8,ATSCO1,CHR17,SVR7,AT5G02490,TOPII,FIB2,AT3G11500
TCONS_00007010	AT1G80380	AT1G80380.N8	XLOC_004193	AT1G80380	43	early	1	0.999998	1.75696e-06		TCONS_00046416,TCONS_00004173	ATRBP45A,PAB8
TCONS_00007018	AT1G80400	AT1G80400.1	XLOC_004194	AT1G80400	39	mid maturation and DT	1	1	1e-07		TCONS_00009111,TCONS_00029157,TCONS_00014434,TCONS_00014436,TCONS_00014437,TCONS_00014430,TCONS_00018920,TCONS_00014432,TCONS_00050692,TCONS_00014429,TCONS_00040502,TCONS_00050691,TCONS_00018919,TCONS_00018921	AT2G05580,AT1G20880,AT5G35660,CFIM-25,HSP70
TCONS_00007027	AT1G80560	AT1G80560.N2	XLOC_004201	IMD2	16	early	1	1	1e-07		TCONS_00021288,TCONS_00039642,TCONS_00039640,TCONS_00039641,TCONS_00028364,TCONS_00022567,TCONS_00003948,TCONS_00033698,TCONS_00036052,TCONS_00047031,TCONS_00024518,TCONS_00015963,TCONS_00016017,TCONS_00022318,TCONS_00039639,TCONS_00015962,TCONS_00005701,TCONS_00053171,TCONS_00008021,TCONS_00032283,TCONS_00046015,TCONS_00001431,TCONS_00002017,TCONS_00022942,TCONS_00015318,TCONS_00029294,TCONS_000…	RSZ22a,At-SCL30A,CP29,ATRBP47C,SNRNP-G,SMB,MAC3B,HSP70-1,AT3G05060,AT1G14650,U2B'',AT1G20580,ATPABN1,GR-RBP3,AT2G17530,U2A',TIF3I1,AT5G63120,AT4G25550,AT2G43770,AT3G18790,AT5G44500,AT4G03120,AT3G02710,AT4G02840,AT2G47640,AT1G67210
TCONS_00007028	AT1G80560	AT1G80560.1	XLOC_004201	IMD2	43	early	1	1	1e-07		TCONS_00036062,TCONS_00027667,TCONS_00018414,TCONS_00024518,TCONS_00010616,TCONS_00010617,TCONS_00050113,TCONS_00035108,TCONS_00029294,TCONS_00050112,TCONS_00050115,TCONS_00008021	G3,AT3G18790,U1A,At-SCL30A,SVR7,FIB2,U2A',emb1138,PTB3
TCONS_00007030	AT1G80570	AT1G80570.N4	XLOC_004201	AT1G80570	1	mid maturation and DT	1	1	1e-07		TCONS_00009111,TCONS_00029157,TCONS_00014434,TCONS_00014436,TCONS_00014437,TCONS_00014430,TCONS_00018920,TCONS_00014432,TCONS_00050692,TCONS_00014429,TCONS_00040502,TCONS_00050691,TCONS_00018919,TCONS_00018921	AT2G05580,AT1G20880,AT5G35660,CFIM-25,HSP70
TCONS_00007031	AT1G80570	AT1G80570.3	XLOC_004201	AT1G80570	19	mid maturation and DT	1	1	1e-07		TCONS_00009111,TCONS_00029157,TCONS_00014434,TCONS_00014436,TCONS_00014437,TCONS_00014430,TCONS_00018920,TCONS_00014432,TCONS_00050692,TCONS_00014429,TCONS_00040502,TCONS_00050691,TCONS_00018919,TCONS_00018921	AT2G05580,AT1G20880,AT5G35660,CFIM-25,HSP70
TCONS_00007034	AT1G80620	AT1G80620.1	XLOC_004203	AT1G80620	16	early	1	1	1e-07		TCONS_00021288,TCONS_00039642,TCONS_00039640,TCONS_00039641,TCONS_00028364,TCONS_00022567,TCONS_00003948,TCONS_00033698,TCONS_00036052,TCONS_00047031,TCONS_00024518,TCONS_00015963,TCONS_00016017,TCONS_00022318,TCONS_00039639,TCONS_00015962,TCONS_00005701,TCONS_00053171,TCONS_00008021,TCONS_00032283,TCONS_00046015,TCONS_00001431,TCONS_00002017,TCONS_00022942,TCONS_00015318,TCONS_00029294,TCONS_000…	RSZ22a,At-SCL30A,CP29,ATRBP47C,SNRNP-G,SMB,MAC3B,HSP70-1,AT3G05060,AT1G14650,U2B'',AT1G20580,ATPABN1,GR-RBP3,AT2G17530,U2A',TIF3I1,AT5G63120,AT4G25550,AT2G43770,AT3G18790,AT5G44500,AT4G03120,AT3G02710,AT4G02840,AT2G47640,AT1G67210
TCONS_00007041	AT1G80680	AT1G80680.1	XLOC_004206	NUP96	3	early and DT	1	1	1e-07		TCONS_00040030,TCONS_00021288,TCONS_00039642,TCONS_00039640,TCONS_00039641,TCONS_00016017,TCONS_00033698,TCONS_00036052,TCONS_00047031,TCONS_00018414,TCONS_00015963,TCONS_00010616,TCONS_00010617,TCONS_00022318,TCONS_00039639,TCONS_00045354,TCONS_00005701,TCONS_00023423,TCONS_00032283,TCONS_00026922,TCONS_00032287,TCONS_00032286,TCONS_00002017,TCONS_00022942,TCONS_00047376,TCONS_00015318,TCONS_000…	ATRBP31,AT4G14342,AT5G64730,CP29,SNRNP-G,SMB,TPX2,MAC3B,MOS4,U2B'',PTB3,AT1G20580,GR-RBP3,AT4G02840,AT2G47640,AT2G43770,AT4G25550,CP33,AT3G02710,U1A,AT5G44500,AT3G07590,AT4G03120,AT2G17530,RSZ22a,AT1G67210
TCONS_00007046	AT1G80750	AT1G80750.1	XLOC_004211	AT1G80750	43	early	1	1	2.9585e-07		TCONS_00032565,TCONS_00032564,TCONS_00028364	AT3G05060,ROC2
TCONS_00007047	AT1G80770	AT1G80770.1	XLOC_004212	PDE318	16	early	1	1	1e-07		TCONS_00033667,TCONS_00032287,TCONS_00032286,TCONS_00038985,TCONS_00027667,TCONS_00018414,TCONS_00010616,TCONS_00010617,TCONS_00050113,TCONS_00050112,TCONS_00050115	G3,AT4G14342,U1A,CP29,AT4G02840,emb1138,PTB3
TCONS_00007071	AT1G80940	AT1G80940.N4	XLOC_004222	AT1G80940	4	mid maturation and DT	1	0.905243	0.0947574		TCONS_00052509	AT5G55550
TCONS_00007099	AT1G01080	AT1G01080.N3	XLOC_004232	AT1G01080	26	early and mid maturation	1	0.984069	0.0159315		TCONS_00036149,TCONS_00049400,TCONS_00012152,TCONS_00007361,TCONS_00007362,TCONS_00042845,TCONS_00029728,TCONS_00025062,TCONS_00021083,TCONS_00010926,TCONS_00004186,TCONS_00029022,TCONS_00025061,TCONS_00001763,TCONS_00049399,TCONS_00042851,TCONS_00007358,TCONS_00036062,TCONS_00046416,TCONS_00035108,TCONS_00004172,TCONS_00004173	AT4G26650,TPX2,ATRBP45A,RACK1C_AT,AT5G14610,RACK1A,BUB3.2,RACK1B_AT,SVR7,PAB8,ATSCO1,CHR17,PARP2,TOPII,FIB2,AT3G11500
TCONS_00007100	AT1G01080	AT1G01080.1	XLOC_004232	AT1G01080	26	early and mid maturation	1	0.999999	1.22347e-06		TCONS_00036149,TCONS_00049400,TCONS_00012152,TCONS_00007361,TCONS_00007362,TCONS_00042845,TCONS_00029728,TCONS_00025062,TCONS_00021083,TCONS_00010926,TCONS_00004186,TCONS_00029022,TCONS_00025061,TCONS_00001763,TCONS_00049399,TCONS_00042851,TCONS_00007358,TCONS_00036062,TCONS_00046416,TCONS_00035108,TCONS_00004172,TCONS_00004173	AT4G26650,TPX2,ATRBP45A,RACK1C_AT,AT5G14610,RACK1A,BUB3.2,RACK1B_AT,SVR7,PAB8,ATSCO1,CHR17,PARP2,TOPII,FIB2,AT3G11500
TCONS_00007102	AT1G01090	AT1G01090.N2	XLOC_004233	PDH-E1 ALPHA	35	early and mid maturation	1	1	4.43057e-07		TCONS_00036149,TCONS_00049400,TCONS_00012152,TCONS_00007361,TCONS_00007362,TCONS_00042845,TCONS_00037833,TCONS_00029728,TCONS_00025062,TCONS_00021083,TCONS_00037834,TCONS_00010926,TCONS_00004186,TCONS_00029022,TCONS_00025061,TCONS_00001763,TCONS_00049399,TCONS_00042851,TCONS_00007358,TCONS_00047823,TCONS_00004172,TCONS_00004173	AT4G26650,TPX2,AtRBP-DR1,RACK1C_AT,AT5G14610,RACK1A,BUB3.2,RACK1B_AT,PARP2,PAB8,ATSCO1,CHR17,AT5G02490,TOPII,AT3G11500
TCONS_00007103	AT1G01090	AT1G01090.1	XLOC_004233	PDH-E1 ALPHA	35	early and mid maturation	1	1	1e-07		TCONS_00036149,TCONS_00049400,TCONS_00012152,TCONS_00007361,TCONS_00007362,TCONS_00042845,TCONS_00037833,TCONS_00029728,TCONS_00025062,TCONS_00021083,TCONS_00037834,TCONS_00010926,TCONS_00004186,TCONS_00029022,TCONS_00025061,TCONS_00001763,TCONS_00049399,TCONS_00042851,TCONS_00007358,TCONS_00047823,TCONS_00004172,TCONS_00004173	AT4G26650,TPX2,AtRBP-DR1,RACK1C_AT,AT5G14610,RACK1A,BUB3.2,RACK1B_AT,PARP2,PAB8,ATSCO1,CHR17,AT5G02490,TOPII,AT3G11500
TCONS_00007104	AT1G01100	AT1G01100.2	XLOC_004234	AT1G01100	0	early	1	0.994571	0.00542947		TCONS_00029728,TCONS_00036149,TCONS_00049400,TCONS_00007361,TCONS_00029022,TCONS_00046416,TCONS_00012152,TCONS_00010926,TCONS_00001763,TCONS_00007362,TCONS_00049399,TCONS_00007358,TCONS_00004172,TCONS_00004173	AT4G26650,TPX2,ATRBP45A,RACK1C_AT,RACK1A,RACK1B_AT,PAB8,ATSCO1,CHR17,AT3G11500
TCONS_00007107	AT1G01100	AT1G01100.4	XLOC_004234	AT1G01100	0	early	1	0.996123	0.003877		TCONS_00029728,TCONS_00036149,TCONS_00049400,TCONS_00007361,TCONS_00029022,TCONS_00046416,TCONS_00012152,TCONS_00010926,TCONS_00001763,TCONS_00007362,TCONS_00049399,TCONS_00007358,TCONS_00004172,TCONS_00004173	AT4G26650,TPX2,ATRBP45A,RACK1C_AT,RACK1A,RACK1B_AT,PAB8,ATSCO1,CHR17,AT3G11500
TCONS_00007108	AT1G01100	AT1G01100.3	XLOC_004234	AT1G01100	0	early	1	0.989373	0.0106268		TCONS_00029728,TCONS_00036149,TCONS_00049400,TCONS_00007361,TCONS_00029022,TCONS_00046416,TCONS_00012152,TCONS_00010926,TCONS_00001763,TCONS_00007362,TCONS_00049399,TCONS_00007358,TCONS_00004172,TCONS_00004173	AT4G26650,TPX2,ATRBP45A,RACK1C_AT,RACK1A,RACK1B_AT,PAB8,ATSCO1,CHR17,AT3G11500
TCONS_00007120	AT1G01170	AT1G01170.1	XLOC_004238	AT1G01170	37	early and DT	1	0.912302	0.0876982		TCONS_00042407,TCONS_00049822,TCONS_00000038,TCONS_00053285	ATSC35,AT5G23590,AT1G01350,AT5G09390
TCONS_00007128	AT1G01320	AT1G01320.N4	XLOC_004245	AT1G01320	0	early	1	1	1e-07		TCONS_00036149,TCONS_00007361,TCONS_00036062,TCONS_00027667,TCONS_00029022,TCONS_00018414,TCONS_00049400,TCONS_00025062,TCONS_00010616,TCONS_00010617,TCONS_00001763,TCONS_00007362,TCONS_00049399,TCONS_00050112,TCONS_00050113,TCONS_00035108,TCONS_00012152,TCONS_00007358,TCONS_00050115	AT4G26650,TPX2,G3,TOPII,U1A,RACK1A,SVR7,FIB2,ATSCO1,CHR17,PTB3,emb1138,AT3G11500
TCONS_00007130	AT1G01320	AT1G01320.2	XLOC_004245	AT1G01320	0	early	1	1	1e-07		TCONS_00036149,TCONS_00007361,TCONS_00036062,TCONS_00027667,TCONS_00029022,TCONS_00018414,TCONS_00049400,TCONS_00025062,TCONS_00010616,TCONS_00010617,TCONS_00001763,TCONS_00007362,TCONS_00049399,TCONS_00050112,TCONS_00050113,TCONS_00035108,TCONS_00012152,TCONS_00007358,TCONS_00050115	AT4G26650,TPX2,G3,TOPII,U1A,RACK1A,SVR7,FIB2,ATSCO1,CHR17,PTB3,emb1138,AT3G11500
TCONS_00007131	AT1G01320	AT1G01320.1	XLOC_004245	AT1G01320	48	early	1	1	1e-07		TCONS_00036062,TCONS_00027667,TCONS_00018414,TCONS_00024518,TCONS_00010616,TCONS_00010617,TCONS_00050113,TCONS_00050112,TCONS_00029294,TCONS_00035108,TCONS_00050115,TCONS_00008021	G3,AT3G18790,U1A,At-SCL30A,SVR7,FIB2,U2A',emb1138,PTB3
TCONS_00007137	AT1G01430	AT1G01430.1	XLOC_004250	TBL25	8	early and mid maturation	1	1	1e-07		TCONS_00021610,TCONS_00037834,TCONS_00037833,TCONS_00051263	PAB7,AtRBP-DR1,BIP
TCONS_00007142	AT1G01470	AT1G01470.1	XLOC_004254	LEA14	5	mid maturation and DT	1	0.998947	0.00105278		TCONS_00009111,TCONS_00029157,TCONS_00014434,TCONS_00014436,TCONS_00014437,TCONS_00014430,TCONS_00018920,TCONS_00014432,TCONS_00050692,TCONS_00014429,TCONS_00040502,TCONS_00050691,TCONS_00018919,TCONS_00018921	AT2G05580,AT1G20880,AT5G35660,CFIM-25,HSP70
TCONS_00007143	AT1G01480	AT1G01480.N3	XLOC_004255	ACS2	27	mid maturation and DT	-1	0.00681917	0.993181		TCONS_00009111,TCONS_00029157,TCONS_00015197,TCONS_00014434,TCONS_00014436,TCONS_00014437,TCONS_00014430,TCONS_00018920,TCONS_00014432,TCONS_00050692,TCONS_00014429,TCONS_00040502,TCONS_00050691,TCONS_00018919,TCONS_00018921	AT2G05580,GR-RBP1,AT5G35660,HSP70,AT1G20880,CFIM-25
TCONS_00007149	AT1G01620	AT1G01620.1	XLOC_004259	PIP1	17	early and mid maturation	1	0.999994	5.80668e-06		TCONS_00036149,TCONS_00049400,TCONS_00012152,TCONS_00007361,TCONS_00007362,TCONS_00042845,TCONS_00037833,TCONS_00029728,TCONS_00025062,TCONS_00021083,TCONS_00037834,TCONS_00010926,TCONS_00004186,TCONS_00029022,TCONS_00025061,TCONS_00001763,TCONS_00049399,TCONS_00042851,TCONS_00007358,TCONS_00047823,TCONS_00004172,TCONS_00004173	AT4G26650,TPX2,AtRBP-DR1,RACK1C_AT,AT5G14610,RACK1A,BUB3.2,RACK1B_AT,PARP2,PAB8,ATSCO1,CHR17,AT5G02490,TOPII,AT3G11500
TCONS_00007150	AT1G01620	AT1G01620.2	XLOC_004259	PIP1	17	early and mid maturation	1	0.999452	0.000547971		TCONS_00036149,TCONS_00049400,TCONS_00012152,TCONS_00007361,TCONS_00007362,TCONS_00042845,TCONS_00037833,TCONS_00029728,TCONS_00025062,TCONS_00021083,TCONS_00037834,TCONS_00010926,TCONS_00004186,TCONS_00029022,TCONS_00025061,TCONS_00001763,TCONS_00049399,TCONS_00042851,TCONS_00007358,TCONS_00047823,TCONS_00004172,TCONS_00004173	AT4G26650,TPX2,AtRBP-DR1,RACK1C_AT,AT5G14610,RACK1A,BUB3.2,RACK1B_AT,PARP2,PAB8,ATSCO1,CHR17,AT5G02490,TOPII,AT3G11500
TCONS_00007152	AT1G01640	AT1G01640.2	XLOC_004260	AT1G01640	1	mid maturation and DT	1	0.999971	2.91757e-05		TCONS_00009111,TCONS_00029157,TCONS_00015197,TCONS_00014434,TCONS_00014436,TCONS_00014437,TCONS_00014430,TCONS_00018920,TCONS_00014432,TCONS_00050692,TCONS_00014429,TCONS_00040502,TCONS_00050691,TCONS_00018919,TCONS_00018921	AT2G05580,GR-RBP1,AT5G35660,HSP70,AT1G20880,CFIM-25
TCONS_00007162	AT1G01725	AT1G01725.1	XLOC_004266	AT1G01725	39	mid maturation and DT	-1	0.424783	0.575217		TCONS_00009111,TCONS_00029157,TCONS_00014434,TCONS_00014436,TCONS_00014437,TCONS_00014430,TCONS_00018920,TCONS_00014432,TCONS_00050692,TCONS_00014429,TCONS_00040502,TCONS_00050691,TCONS_00018919,TCONS_00018921	AT2G05580,AT1G20880,AT5G35660,CFIM-25,HSP70
TCONS_00007185	AT1G01930	AT1G01930.1	XLOC_004275	AT1G01930	15	early and DT	1	1	1e-07		TCONS_00049822,TCONS_00020688,TCONS_00053285,TCONS_00000038,TCONS_00005133,TCONS_00042407	ATSC35,AT1G01350,AT5G23590,AT1G60650,AT5G09390,AT2G27285
TCONS_00007215	AT1G02280	AT1G02280.N3	XLOC_004295	ATTOC33	48	early	1	0.999999	7.89437e-07		TCONS_00036062,TCONS_00032287,TCONS_00032286,TCONS_00038985,TCONS_00027667,TCONS_00018414,TCONS_00010616,TCONS_00010617,TCONS_00007357,TCONS_00033667,TCONS_00035108,TCONS_00050113,TCONS_00050112,TCONS_00050115	TPX2,G3,AT4G14342,U1A,SVR7,FIB2,CP29,AT4G02840,emb1138,PTB3
TCONS_00007224	AT1G02335	AT1G02335.1	XLOC_004298	GL22	45	early and mid maturation	1	0.999977	2.26549e-05		TCONS_00036149,TCONS_00049400,TCONS_00012152,TCONS_00007361,TCONS_00007362,TCONS_00037834,TCONS_00037833,TCONS_00029728,TCONS_00025062,TCONS_00021083,TCONS_00042845,TCONS_00010926,TCONS_00004186,TCONS_00029022,TCONS_00025061,TCONS_00001763,TCONS_00049399,TCONS_00042851,TCONS_00007358,TCONS_00036062,TCONS_00047823,TCONS_00035108,TCONS_00004172	AT4G26650,TPX2,AtRBP-DR1,RACK1C_AT,AT5G14610,RACK1A,BUB3.2,RACK1B_AT,PARP2,PAB8,ATSCO1,CHR17,SVR7,AT5G02490,TOPII,FIB2,AT3G11500
TCONS_00007225	AT1G02340	AT1G02340.1	XLOC_004299	HFR1	45	early and mid maturation	1	0.999999	1.25939e-06		TCONS_00036149,TCONS_00049400,TCONS_00012152,TCONS_00007361,TCONS_00007362,TCONS_00037834,TCONS_00037833,TCONS_00029728,TCONS_00025062,TCONS_00021083,TCONS_00042845,TCONS_00010926,TCONS_00004186,TCONS_00029022,TCONS_00025061,TCONS_00001763,TCONS_00049399,TCONS_00042851,TCONS_00007358,TCONS_00036062,TCONS_00047823,TCONS_00035108,TCONS_00004172	AT4G26650,TPX2,AtRBP-DR1,RACK1C_AT,AT5G14610,RACK1A,BUB3.2,RACK1B_AT,PARP2,PAB8,ATSCO1,CHR17,SVR7,AT5G02490,TOPII,FIB2,AT3G11500
TCONS_00007228	AT1G02405	AT1G02405.1	XLOC_004302	AT1G02405	15	early and DT	1	0.970772	0.0292284		TCONS_00049822,TCONS_00020688,TCONS_00053285,TCONS_00000038,TCONS_00005133,TCONS_00042407	ATSC35,AT1G01350,AT5G23590,AT1G60650,AT5G09390,AT2G27285
TCONS_00007242	AT1G02660	AT1G02660.N2	XLOC_004314	AT1G02660	47	early and DT	1	0.999996	3.52262e-06		TCONS_00020004,TCONS_00048291,TCONS_00048290,TCONS_00006523,TCONS_00048292	XRN3,AT2G20560,GRP-4
TCONS_00007243	AT1G02660	AT1G02660.1	XLOC_004314	AT1G02660	47	early and DT	1	1	1e-07		TCONS_00015197	GR-RBP1
TCONS_00007245	AT1G02730	AT1G02730.1	XLOC_004316	ATCSLD5	6	early and mid maturation	1	1	1e-07		TCONS_00036149,TCONS_00049400,TCONS_00012152,TCONS_00007361,TCONS_00007362,TCONS_00042845,TCONS_00037833,TCONS_00029728,TCONS_00025062,TCONS_00021083,TCONS_00037834,TCONS_00010926,TCONS_00004186,TCONS_00029022,TCONS_00025061,TCONS_00001763,TCONS_00049399,TCONS_00042851,TCONS_00007358,TCONS_00047823,TCONS_00004172,TCONS_00004173	AT4G26650,TPX2,AtRBP-DR1,RACK1C_AT,AT5G14610,RACK1A,BUB3.2,RACK1B_AT,PARP2,PAB8,ATSCO1,CHR17,AT5G02490,TOPII,AT3G11500
TCONS_00007254	AT1G02870	AT1G02870.N2	XLOC_004324	AT1G02870	31	early and DT	1	0.99995	4.98392e-05		TCONS_00009807,TCONS_00027603,TCONS_00040630,TCONS_00031587,TCONS_00031586,TCONS_00045586,TCONS_00018120,TCONS_00046153,TCONS_00005133,TCONS_00004162,TCONS_00050920,TCONS_00014566,TCONS_00040631	AT1G60650,AT1G29220,ATFIB1,SKB1,AT5G46840,AT3G59810,ALY4,AT1G49590,AT2G45030,AT3G46210,HEN2
TCONS_00007306	AT1G03106	AT1G03106.1	XLOC_004343	AT1G03106	39	mid maturation and DT	-1	0.0231365	0.976863		TCONS_00009111,TCONS_00029157,TCONS_00014434,TCONS_00014436,TCONS_00014437,TCONS_00014430,TCONS_00018919,TCONS_00014432,TCONS_00050692,TCONS_00014429,TCONS_00040502,TCONS_00050691,TCONS_00018920,TCONS_00018921	AT2G05580,AT1G20880,AT5G35660,CFIM-25,HSP70
TCONS_00007340	AT1G03620	AT1G03620.N2	XLOC_004366	AT1G03620	13	mid maturation and DT	1	0.999977	2.29396e-05		TCONS_00009111,TCONS_00029157,TCONS_00014434,TCONS_00014436,TCONS_00014437,TCONS_00014430,TCONS_00018920,TCONS_00014432,TCONS_00050692,TCONS_00014429,TCONS_00040502,TCONS_00050691,TCONS_00018919,TCONS_00018921	AT2G05580,AT1G20880,AT5G35660,CFIM-25,HSP70
TCONS_00007351	AT1G03680	AT1G03680.1	XLOC_004371	ATHM1	48	early	1	0.997769	0.00223107		TCONS_00038985,TCONS_00027667,TCONS_00018414,TCONS_00010616,TCONS_00010617,TCONS_00007357,TCONS_00050113,TCONS_00050112,TCONS_00050115	TPX2,G3,AT4G14342,U1A,emb1138,PTB3
TCONS_00007356	AT1G03760	AT1G03760.1	XLOC_004376	AT1G03760	15	early and DT	1	1	1e-07		TCONS_00005133,TCONS_00042407,TCONS_00049822,TCONS_00000038	AT1G60650,AT5G23590,AT5G09390,AT1G01350
TCONS_00007357	AT1G03780	AT1G03780.N6	XLOC_004377	TPX2	48	early	1	1	1e-07	Yes
TCONS_00007358	AT1G03780	AT1G03780.N5	XLOC_004377	TPX2	6	early and mid maturation	1	1	1e-07	Yes
TCONS_00007361	AT1G03780	AT1G03780.2	XLOC_004377	TPX2	6	early and mid maturation	1	1	1e-07	Yes
TCONS_00007362	AT1G03780	AT1G03780.1	XLOC_004377	TPX2	6	early and mid maturation	1	1	1e-07	Yes
TCONS_00007364	AT1G03820	AT1G03820.1	XLOC_004379	AT1G03820	32	mid maturation	1	0.999987	1.31348e-05		TCONS_00051263	BIP
TCONS_00007375	AT1G03860	AT1G03860.3	XLOC_004383	ATPHB2	16	early	1	0.999999	1.20212e-06		TCONS_00040629,TCONS_00026922,TCONS_00040030,TCONS_00021288,TCONS_00039640,TCONS_00039641,TCONS_00033698,TCONS_00036052,TCONS_00047031,TCONS_00015963,TCONS_00022318,TCONS_00039639,TCONS_00005701,TCONS_00024464,TCONS_00014566,TCONS_00023423,TCONS_00032283,TCONS_00012437,TCONS_00032287,TCONS_00032286,TCONS_00040631,TCONS_00040630,TCONS_00031586,TCONS_00022942,TCONS_00047376,TCONS_00033666,TCONS_000…	ATRBP31,AT1G65700,SKB1,AT5G64730,AT3G46210,CP29,SNRNP-G,SMB,MAC3B,AT5G67630,U2AF35B,MOS4,AT5G40490,AT5G38600,U2B'',GR-RBP3,AT3G02710,AT1G10580,AT4G25550,CP33,AT2G43770,AT3G07590,AT4G03120,AT4G02840,AT2G47640,HEN2,AT1G67210
TCONS_00007378	AT1G03870	AT1G03870.1	XLOC_004384	FLA9	24	mid maturation and DT	1	0.999929	7.06971e-05		TCONS_00052509	AT5G55550
TCONS_00007379	AT1G04010	AT1G04010.N2	XLOC_004385	PSAT1	44	mid maturation	-1	1.12177e-05	0.999989		TCONS_00052509	AT5G55550
TCONS_00007381	AT1G03950	AT1G03950.1	XLOC_004387	VPS2.3	13	mid maturation and DT	1	1	1e-07		TCONS_00009111,TCONS_00029157,TCONS_00014434,TCONS_00014436,TCONS_00014437,TCONS_00014430,TCONS_00018920,TCONS_00014432,TCONS_00050692,TCONS_00014429,TCONS_00040502,TCONS_00050691,TCONS_00018919,TCONS_00018921	AT2G05580,AT1G20880,AT5G35660,CFIM-25,HSP70
TCONS_00007386	AT1G03990	AT1G03990.N3	XLOC_004390	AT1G03990	19	mid maturation and DT	-1	2.31873e-06	0.999998		TCONS_00009111,TCONS_00029157,TCONS_00014434,TCONS_00014436,TCONS_00014437,TCONS_00014430,TCONS_00018920,TCONS_00014432,TCONS_00050692,TCONS_00014429,TCONS_00040502,TCONS_00050691,TCONS_00018919,TCONS_00018921	AT2G05580,AT1G20880,AT5G35660,CFIM-25,HSP70
TCONS_00007396	AT1G04110	AT1G04110.1	XLOC_004396	SDD1	35	early and mid maturation	1	1	1e-07		TCONS_00036149,TCONS_00049400,TCONS_00012152,TCONS_00007361,TCONS_00007362,TCONS_00042845,TCONS_00037833,TCONS_00029728,TCONS_00025062,TCONS_00021083,TCONS_00037834,TCONS_00010926,TCONS_00004186,TCONS_00029022,TCONS_00025061,TCONS_00001763,TCONS_00049399,TCONS_00042851,TCONS_00007358,TCONS_00036062,TCONS_00046416,TCONS_00047823,TCONS_00035108,TCONS_00004172,TCONS_00004173	AT4G26650,TPX2,AtRBP-DR1,ATRBP45A,RACK1C_AT,AT5G14610,RACK1A,BUB3.2,RACK1B_AT,PARP2,PAB8,ATSCO1,CHR17,SVR7,AT5G02490,TOPII,FIB2,AT3G11500
TCONS_00007408	AT1G04150	AT1G04150.1	XLOC_004399	AT1G04150	6	early and mid maturation	1	1	1e-07		TCONS_00036149,TCONS_00049400,TCONS_00012152,TCONS_00007361,TCONS_00007362,TCONS_00042845,TCONS_00037833,TCONS_00029728,TCONS_00025062,TCONS_00021083,TCONS_00037834,TCONS_00010926,TCONS_00004186,TCONS_00029022,TCONS_00025061,TCONS_00001763,TCONS_00049399,TCONS_00042851,TCONS_00007358,TCONS_00036062,TCONS_00046416,TCONS_00047823,TCONS_00035108,TCONS_00004172,TCONS_00004173	AT4G26650,TPX2,AtRBP-DR1,ATRBP45A,RACK1C_AT,AT5G14610,RACK1A,BUB3.2,RACK1B_AT,PARP2,PAB8,ATSCO1,CHR17,SVR7,AT5G02490,TOPII,FIB2,AT3G11500
TCONS_00007415	AT1G04270	AT1G04270.2	XLOC_004405	RPS15	0	early	1	0.999388	0.0006122		TCONS_00036149,TCONS_00049400,TCONS_00012152,TCONS_00007361,TCONS_00007362,TCONS_00042845,TCONS_00029728,TCONS_00025062,TCONS_00021083,TCONS_00010926,TCONS_00004186,TCONS_00029022,TCONS_00025061,TCONS_00001763,TCONS_00049399,TCONS_00042851,TCONS_00007358,TCONS_00036062,TCONS_00046416,TCONS_00035108,TCONS_00004172,TCONS_00004173	AT4G26650,TPX2,ATRBP45A,RACK1C_AT,AT5G14610,RACK1A,BUB3.2,RACK1B_AT,SVR7,PAB8,ATSCO1,CHR17,PARP2,TOPII,FIB2,AT3G11500
TCONS_00007430	AT1G04300	AT1G04300.1	XLOC_004407	AT1G04300	40	mid maturation and DT	1	1	1e-07		TCONS_00018920,TCONS_00009111,TCONS_00029157,TCONS_00014434,TCONS_00014436,TCONS_00014437,TCONS_00014430,TCONS_00018919,TCONS_00014432,TCONS_00014429,TCONS_00040502,TCONS_00050691,TCONS_00050692,TCONS_00018921	AT2G05580,AT1G20880,AT5G35660,CFIM-25,HSP70
TCONS_00007434	AT1G04330	AT1G04330.1	XLOC_004408	AT1G04330	24	mid maturation and DT	1	0.748589	0.251411		TCONS_00052509	AT5G55550
TCONS_00007446	AT1G04410	AT1G04410.1	XLOC_004414	AT1G04410	17	early and mid maturation	1	1	1.18796e-07		TCONS_00036149,TCONS_00049400,TCONS_00012152,TCONS_00007361,TCONS_00007362,TCONS_00042845,TCONS_00037833,TCONS_00029728,TCONS_00025062,TCONS_00021083,TCONS_00037834,TCONS_00010926,TCONS_00004186,TCONS_00029022,TCONS_00025061,TCONS_00001763,TCONS_00049399,TCONS_00042851,TCONS_00007358,TCONS_00047823,TCONS_00004172,TCONS_00004173	AT4G26650,TPX2,AtRBP-DR1,RACK1C_AT,AT5G14610,RACK1A,BUB3.2,RACK1B_AT,PARP2,PAB8,ATSCO1,CHR17,AT5G02490,TOPII,AT3G11500
TCONS_00007450	AT1G04490	AT1G04490.N4	XLOC_004418	AT1G04490	24	mid maturation and DT	1	1	1e-07		TCONS_00052509	AT5G55550
TCONS_00007451	AT1G04490	AT1G04490.N3	XLOC_004418	AT1G04490	24	mid maturation and DT	1	1	1e-07		TCONS_00052509	AT5G55550
TCONS_00007453	AT1G04490	AT1G04490.1	XLOC_004418	AT1G04490	24	mid maturation and DT	1	1	1e-07		TCONS_00052509	AT5G55550
TCONS_00007457	AT1G04560	AT1G04560.N2	XLOC_004422	AT1G04560	13	mid maturation and DT	-1	5.30866e-11	1		TCONS_00009111,TCONS_00029157,TCONS_00014434,TCONS_00014436,TCONS_00014437,TCONS_00014430,TCONS_00018920,TCONS_00014432,TCONS_00050692,TCONS_00014429,TCONS_00040502,TCONS_00050691,TCONS_00018919,TCONS_00018921	AT2G05580,AT1G20880,AT5G35660,CFIM-25,HSP70
TCONS_00007469	AT1G04650	AT1G04650.1	XLOC_004429	AT1G04650	0	early	1	1	1e-07		TCONS_00047823	AT5G02490
TCONS_00007473	AT1G04730	AT1G04730.1	XLOC_004433	CTF18	17	early and mid maturation	1	1	1e-07		TCONS_00036149,TCONS_00049400,TCONS_00012152,TCONS_00007361,TCONS_00007362,TCONS_00037834,TCONS_00037833,TCONS_00029728,TCONS_00025062,TCONS_00021083,TCONS_00042845,TCONS_00010926,TCONS_00004186,TCONS_00029022,TCONS_00025061,TCONS_00001763,TCONS_00049399,TCONS_00042851,TCONS_00007358,TCONS_00036062,TCONS_00046416,TCONS_00035108,TCONS_00004172	AT4G26650,TPX2,AtRBP-DR1,ATRBP45A,RACK1C_AT,AT5G14610,RACK1A,BUB3.2,RACK1B_AT,PARP2,PAB8,ATSCO1,CHR17,SVR7,TOPII,FIB2,AT3G11500
TCONS_00007480	AT1G04820	AT1G04820.1	XLOC_004439	TUA4	35	early and mid maturation	1	1	1e-07		TCONS_00036149,TCONS_00049400,TCONS_00012152,TCONS_00007361,TCONS_00007362,TCONS_00042845,TCONS_00037833,TCONS_00029728,TCONS_00025062,TCONS_00021083,TCONS_00037834,TCONS_00010926,TCONS_00004186,TCONS_00029022,TCONS_00025061,TCONS_00001763,TCONS_00049399,TCONS_00042851,TCONS_00007358,TCONS_00047823,TCONS_00004172,TCONS_00004173	AT4G26650,TPX2,AtRBP-DR1,RACK1C_AT,AT5G14610,RACK1A,BUB3.2,RACK1B_AT,PARP2,PAB8,ATSCO1,CHR17,AT5G02490,TOPII,AT3G11500
TCONS_00007482	AT1G04830	AT1G04830.N11	XLOC_004440	AT1G04830	19	mid maturation and DT	1	0.999749	0.000250921		TCONS_00009111,TCONS_00029157,TCONS_00014434,TCONS_00014436,TCONS_00014437,TCONS_00014430,TCONS_00018920,TCONS_00014432,TCONS_00050692,TCONS_00014429,TCONS_00040502,TCONS_00050691,TCONS_00018919,TCONS_00018921	AT2G05580,AT1G20880,AT5G35660,CFIM-25,HSP70
TCONS_00007485	AT1G04830	AT1G04830.N4	XLOC_004440	AT1G04830	19	mid maturation and DT	1	0.998598	0.00140194		TCONS_00009111,TCONS_00029157,TCONS_00014434,TCONS_00014436,TCONS_00014437,TCONS_00014430,TCONS_00018920,TCONS_00014432,TCONS_00050692,TCONS_00014429,TCONS_00040502,TCONS_00050691,TCONS_00018919,TCONS_00018921	AT2G05580,AT1G20880,AT5G35660,CFIM-25,HSP70
TCONS_00007496	AT1G04870	AT1G04870.1	XLOC_004444	PRMT10	16	early	1	0.999958	4.17264e-05		TCONS_00022567,TCONS_00046015,TCONS_00047824,TCONS_00027667,TCONS_00047825,TCONS_00001431,TCONS_00024518,TCONS_00028364,TCONS_00003948,TCONS_00050113,TCONS_00015962,TCONS_00050112,TCONS_00029294,TCONS_00053171,TCONS_00050115,TCONS_00008021	AT5G63120,AT3G18790,ATPABN1,At-SCL30A,U2A',AT3G05060,TIF3I1,AT1G14650,ATRBP47C,SNRNP-G,emb1138,HSP70-1,G3
TCONS_00007497	AT1G04870	AT1G04870.2	XLOC_004444	PRMT10	43	early	1	1	1e-07		TCONS_00022567,TCONS_00046015,TCONS_00047824,TCONS_00027667,TCONS_00047825,TCONS_00001431,TCONS_00024518,TCONS_00028364,TCONS_00003948,TCONS_00050113,TCONS_00015962,TCONS_00050112,TCONS_00029294,TCONS_00053171,TCONS_00050115,TCONS_00008021	AT5G63120,AT3G18790,ATPABN1,At-SCL30A,U2A',AT3G05060,TIF3I1,AT1G14650,ATRBP47C,SNRNP-G,emb1138,HSP70-1,G3
TCONS_00007506	AT1G04930	AT1G04930.2	XLOC_004449	AT1G04930	3	early and DT	1	1	1e-07		TCONS_00049529,TCONS_00040629,TCONS_00046919,TCONS_00040030,TCONS_00027603,TCONS_00024464,TCONS_00046152,TCONS_00046153,TCONS_00050920,TCONS_00034696,TCONS_00026922,TCONS_00005133,TCONS_00008116,TCONS_00014566,TCONS_00053662,TCONS_00009807,TCONS_00012437,TCONS_00049530,TCONS_00040631,TCONS_00040630,TCONS_00031587,TCONS_00031586,TCONS_00012438,TCONS_00018120,TCONS_00004162,TCONS_00045586,TCONS_000…	ATRBP31,AT1G65700,SKB1,AT5G20160,AT3G46210,AT2G45030,AT1G29220,ATFIB1,AT5G46840,AT5G67630,U2AF35B,MOS4,AT5G38600,AT3G59810,AT1G10580,CP33,AT5G59950,AT1G60650,ALY4,AT1G49590,AT3G07590,AT5G40490,AT4G12600,HEN2
TCONS_00007566	AT1G05340	AT1G05340.1	XLOC_004479	AT1G05340	5	mid maturation and DT	-1	0.0894156	0.910584		TCONS_00009111,TCONS_00029157,TCONS_00014434,TCONS_00014436,TCONS_00014437,TCONS_00014430,TCONS_00018920,TCONS_00014432,TCONS_00050692,TCONS_00014429,TCONS_00040502,TCONS_00050691,TCONS_00018919,TCONS_00018921	AT2G05580,AT1G20880,AT5G35660,CFIM-25,HSP70
TCONS_00007567	AT1G05350	AT1G05350.1	XLOC_004480	AT1G05350	8	early and mid maturation	1	1	1e-07		TCONS_00012152,TCONS_00025062,TCONS_00021083,TCONS_00042845,TCONS_00042851,TCONS_00025061,TCONS_00051263,TCONS_00007361,TCONS_00007362,TCONS_00004186,TCONS_00049399,TCONS_00037834,TCONS_00037833,TCONS_00007358	TPX2,AtRBP-DR1,AT5G14610,BUB3.2,PARP2,ATSCO1,CHR17,TOPII,BIP
TCONS_00007575	AT1G05440	AT1G05440.1	XLOC_004486	AT1G05440	6	early and mid maturation	1	1	1e-07		TCONS_00036149,TCONS_00049400,TCONS_00012152,TCONS_00007361,TCONS_00007362,TCONS_00042845,TCONS_00037833,TCONS_00029728,TCONS_00025062,TCONS_00021083,TCONS_00037834,TCONS_00010926,TCONS_00004186,TCONS_00029022,TCONS_00025061,TCONS_00001763,TCONS_00049399,TCONS_00042851,TCONS_00007358,TCONS_00047823,TCONS_00004172,TCONS_00004173	AT4G26650,TPX2,AtRBP-DR1,RACK1C_AT,AT5G14610,RACK1A,BUB3.2,RACK1B_AT,PARP2,PAB8,ATSCO1,CHR17,AT5G02490,TOPII,AT3G11500
TCONS_00007583	AT1G05550	AT1G05550.3	XLOC_004492	AT1G05550	44	mid maturation	1	1	1e-07		TCONS_00052509	AT5G55550
TCONS_00007605	AT1G05680	AT1G05680.1	XLOC_004505	UGT74E2	9	DT	1	1	1e-07		TCONS_00018920,TCONS_00009111,TCONS_00029157,TCONS_00015197,TCONS_00014434,TCONS_00014436,TCONS_00014437,TCONS_00014430,TCONS_00018919,TCONS_00014432,TCONS_00014429,TCONS_00040502,TCONS_00050691,TCONS_00050692,TCONS_00018921	AT2G05580,GR-RBP1,AT5G35660,HSP70,CFIM-25,AT1G20880
TCONS_00007610	AT1G05850	AT1G05850.1	XLOC_004510	ATCTL1	11	mid maturation	1	0.999999	6.65096e-07		TCONS_00052509	AT5G55550
TCONS_00007631	AT1G06040	AT1G06040.1	XLOC_004518	STO	35	early and mid maturation	1	0.999986	1.35226e-05		TCONS_00036149,TCONS_00049400,TCONS_00012152,TCONS_00007361,TCONS_00007362,TCONS_00042845,TCONS_00037833,TCONS_00029728,TCONS_00025062,TCONS_00021083,TCONS_00037834,TCONS_00010926,TCONS_00004186,TCONS_00029022,TCONS_00025061,TCONS_00001763,TCONS_00049399,TCONS_00042851,TCONS_00007358,TCONS_00047823,TCONS_00004172,TCONS_00004173	AT4G26650,TPX2,AtRBP-DR1,RACK1C_AT,AT5G14610,RACK1A,BUB3.2,RACK1B_AT,PARP2,PAB8,ATSCO1,CHR17,AT5G02490,TOPII,AT3G11500
TCONS_00007636	AT1G06110	AT1G06110.1	XLOC_004521	SKIP16	46	mid maturation and DT	1	1	1e-07		TCONS_00020004	AT2G20560
TCONS_00007650	AT1G06190	AT1G06190.1	XLOC_004527	AT1G06190	3	early and DT	1	1	1e-07		TCONS_00040629,TCONS_00026922,TCONS_00040030,TCONS_00021288,TCONS_00039640,TCONS_00039641,TCONS_00033698,TCONS_00036052,TCONS_00047031,TCONS_00015963,TCONS_00022318,TCONS_00039639,TCONS_00005701,TCONS_00024464,TCONS_00014566,TCONS_00023423,TCONS_00032283,TCONS_00012437,TCONS_00032287,TCONS_00032286,TCONS_00040631,TCONS_00040630,TCONS_00031586,TCONS_00022942,TCONS_00047376,TCONS_00033666,TCONS_000…	ATRBP31,AT1G65700,SKB1,AT5G64730,AT3G46210,CP29,SNRNP-G,SMB,MAC3B,AT5G67630,U2AF35B,MOS4,AT5G40490,AT5G38600,U2B'',GR-RBP3,AT3G02710,AT1G10580,AT4G25550,CP33,AT2G43770,AT3G07590,AT4G03120,AT4G02840,AT2G47640,HEN2,AT1G67210
TCONS_00007651	AT1G06190	AT1G06190.2	XLOC_004527	AT1G06190	3	early and DT	1	0.999998	2.13557e-06		TCONS_00040629,TCONS_00026922,TCONS_00040030,TCONS_00021288,TCONS_00039640,TCONS_00039641,TCONS_00033698,TCONS_00036052,TCONS_00047031,TCONS_00015963,TCONS_00022318,TCONS_00039639,TCONS_00005701,TCONS_00024464,TCONS_00014566,TCONS_00023423,TCONS_00032283,TCONS_00012437,TCONS_00032287,TCONS_00032286,TCONS_00040631,TCONS_00040630,TCONS_00031586,TCONS_00022942,TCONS_00047376,TCONS_00033666,TCONS_000…	ATRBP31,AT1G65700,SKB1,AT5G64730,AT3G46210,CP29,SNRNP-G,SMB,MAC3B,AT5G67630,U2AF35B,MOS4,AT4G03120,AT5G38600,U2B'',GR-RBP3,AT3G02710,AT1G10580,AT4G25550,CP33,AT2G43770,AT3G07590,AT5G40490,AT4G02840,AT2G47640,HEN2,AT1G67210
TCONS_00007663	AT1G06360	AT1G06360.1	XLOC_004535	AT1G06360	6	early and mid maturation	1	1	3.15639e-07		TCONS_00036149,TCONS_00049400,TCONS_00012152,TCONS_00007361,TCONS_00007362,TCONS_00037834,TCONS_00037833,TCONS_00029728,TCONS_00025062,TCONS_00021083,TCONS_00042845,TCONS_00010926,TCONS_00004186,TCONS_00029022,TCONS_00025061,TCONS_00001763,TCONS_00049399,TCONS_00042851,TCONS_00007358,TCONS_00036062,TCONS_00047823,TCONS_00035108,TCONS_00004172	AT4G26650,TPX2,AtRBP-DR1,RACK1C_AT,AT5G14610,RACK1A,BUB3.2,RACK1B_AT,PARP2,PAB8,ATSCO1,CHR17,SVR7,AT5G02490,TOPII,FIB2,AT3G11500
TCONS_00007686	AT1G06590	AT1G06590.N2	XLOC_004548	AT1G06590	16	early	1	1	1e-07		TCONS_00012437,TCONS_00040630,TCONS_00049529,TCONS_00040629,TCONS_00034695,TCONS_00040631,TCONS_00049530,TCONS_00012438,TCONS_00031586,TCONS_00028364,TCONS_00008116,TCONS_00053662,TCONS_00046152,TCONS_00044945,TCONS_00034696,TCONS_00014566,TCONS_00044806	AT1G65700,AT5G38600,SKB1,AT5G67630,AT5G20160,ATFIB1,AT3G05060,AT3G46210,AT4G12600,AT1G10580,HEN2,AT5G40490
TCONS_00007687	AT1G06590	AT1G06590.1	XLOC_004548	AT1G06590	16	early	1	1	1e-07		TCONS_00040629,TCONS_00026922,TCONS_00040030,TCONS_00021288,TCONS_00039640,TCONS_00039641,TCONS_00033698,TCONS_00036052,TCONS_00047031,TCONS_00015963,TCONS_00022318,TCONS_00039639,TCONS_00005701,TCONS_00024464,TCONS_00014566,TCONS_00023423,TCONS_00032283,TCONS_00012437,TCONS_00032287,TCONS_00032286,TCONS_00040631,TCONS_00040630,TCONS_00031586,TCONS_00022942,TCONS_00047376,TCONS_00033666,TCONS_000…	ATRBP31,AT1G65700,SKB1,AT5G64730,AT3G46210,CP29,SNRNP-G,SMB,MAC3B,AT5G67630,U2AF35B,MOS4,AT4G03120,AT5G38600,U2B'',GR-RBP3,AT2G43770,AT1G10580,AT4G25550,CP33,AT3G02710,AT3G07590,AT5G40490,AT4G02840,AT2G47640,HEN2,AT1G67210
TCONS_00007688	AT1G06660	AT1G06660.1	XLOC_004549	AT1G06660	26	early and mid maturation	1	1	1e-07		TCONS_00036149,TCONS_00049400,TCONS_00012152,TCONS_00007361,TCONS_00007362,TCONS_00042845,TCONS_00037833,TCONS_00029728,TCONS_00025062,TCONS_00021083,TCONS_00037834,TCONS_00010926,TCONS_00004186,TCONS_00029022,TCONS_00025061,TCONS_00001763,TCONS_00049399,TCONS_00042851,TCONS_00007358,TCONS_00047823,TCONS_00004172,TCONS_00004173	AT4G26650,TPX2,AtRBP-DR1,RACK1C_AT,AT5G14610,RACK1A,BUB3.2,RACK1B_AT,PARP2,PAB8,ATSCO1,CHR17,AT5G02490,TOPII,AT3G11500
TCONS_00007720	AT1G06950	AT1G06950.N4	XLOC_004567	TIC110	16	early	1	1	1e-07		TCONS_00040030,TCONS_00021288,TCONS_00039642,TCONS_00039640,TCONS_00039641,TCONS_00022567,TCONS_00003948,TCONS_00033698,TCONS_00036052,TCONS_00047031,TCONS_00039639,TCONS_00016017,TCONS_00022318,TCONS_00015963,TCONS_00015962,TCONS_00005701,TCONS_00053171,TCONS_00023423,TCONS_00032283,TCONS_00026922,TCONS_00032287,TCONS_00032286,TCONS_00001431,TCONS_00002017,TCONS_00022942,TCONS_00047376,TCONS_000…	ATRBP31,AT4G14342,AT5G64730,CP29,ATRBP47C,SNRNP-G,SMB,MAC3B,U2AF35B,HSP70-1,MOS4,AT1G14650,U2B'',AT1G20580,ATPABN1,GR-RBP3,AT2G17530,RSZ22a,TIF3I1,AT3G02710,AT4G25550,CP33,AT2G43770,AT5G44500,AT5G63120,AT3G07590,AT4G03120,AT4G02840,AT2G47640,AT1G67210
TCONS_00007723	AT1G06950	AT1G06950.1	XLOC_004567	TIC110	16	early	1	1	1e-07		TCONS_00040629,TCONS_00026922,TCONS_00040030,TCONS_00021288,TCONS_00039640,TCONS_00039641,TCONS_00033698,TCONS_00036052,TCONS_00047031,TCONS_00015963,TCONS_00022318,TCONS_00039639,TCONS_00005701,TCONS_00024464,TCONS_00014566,TCONS_00023423,TCONS_00032283,TCONS_00012437,TCONS_00032287,TCONS_00032286,TCONS_00040631,TCONS_00040630,TCONS_00031586,TCONS_00022942,TCONS_00047376,TCONS_00033666,TCONS_000…	ATRBP31,AT1G65700,SKB1,AT5G64730,AT3G46210,CP29,SNRNP-G,SMB,MAC3B,AT5G67630,U2AF35B,MOS4,AT5G40490,AT5G38600,U2B'',GR-RBP3,AT3G02710,AT1G10580,AT4G25550,CP33,AT2G43770,AT3G07590,AT4G03120,AT4G02840,AT2G47640,HEN2,AT1G67210
TCONS_00007732	AT1G07060	AT1G07060.1	XLOC_004575	AT1G07060	15	early and DT	1	0.99999	9.93859e-06		TCONS_00042407,TCONS_00049822,TCONS_00000038,TCONS_00053285	AT1G01350,AT5G23590,ATSC35,AT5G09390
TCONS_00007739	AT1G07120	AT1G07120.1	XLOC_004578	AT1G07120	15	early and DT	1	1	1e-07		TCONS_00005133,TCONS_00042407,TCONS_00049822,TCONS_00000038	AT1G60650,AT5G23590,AT5G09390,AT1G01350
TCONS_00007752	AT1G07270	AT1G07270.N2	XLOC_004588	AT1G07270	45	early and mid maturation	1	1	1e-07		TCONS_00036149,TCONS_00049400,TCONS_00012152,TCONS_00007361,TCONS_00007362,TCONS_00037834,TCONS_00037833,TCONS_00029728,TCONS_00025062,TCONS_00021083,TCONS_00042845,TCONS_00010926,TCONS_00004186,TCONS_00029022,TCONS_00025061,TCONS_00001763,TCONS_00049399,TCONS_00042851,TCONS_00007358,TCONS_00036062,TCONS_00047823,TCONS_00035108,TCONS_00004172	AT4G26650,TPX2,AtRBP-DR1,RACK1C_AT,AT5G14610,RACK1A,BUB3.2,RACK1B_AT,PARP2,PAB8,ATSCO1,CHR17,SVR7,AT5G02490,TOPII,FIB2,AT3G11500
TCONS_00007753	AT1G07270	AT1G07270.N3	XLOC_004588	AT1G07270	45	early and mid maturation	1	1	1e-07		TCONS_00036149,TCONS_00049400,TCONS_00012152,TCONS_00007361,TCONS_00007362,TCONS_00037834,TCONS_00037833,TCONS_00029728,TCONS_00025062,TCONS_00021083,TCONS_00042845,TCONS_00010926,TCONS_00004186,TCONS_00029022,TCONS_00025061,TCONS_00001763,TCONS_00049399,TCONS_00042851,TCONS_00007358,TCONS_00036062,TCONS_00047823,TCONS_00035108,TCONS_00004172	AT4G26650,TPX2,AtRBP-DR1,RACK1C_AT,AT5G14610,RACK1A,BUB3.2,RACK1B_AT,PARP2,PAB8,ATSCO1,CHR17,SVR7,AT5G02490,TOPII,FIB2,AT3G11500
TCONS_00007754	AT1G07270	AT1G07270.1	XLOC_004588	AT1G07270	10	early	1	1	1e-07		TCONS_00025062,TCONS_00021083,TCONS_00025061,TCONS_00007362,TCONS_00012152,TCONS_00007361,TCONS_00007357,TCONS_00004186,TCONS_00049399,TCONS_00042845,TCONS_00042851,TCONS_00007358	TPX2,AT5G14610,BUB3.2,PARP2,ATSCO1,CHR17,TOPII
TCONS_00007768	AT1G07420	AT1G07420.N11	XLOC_004594	ATSMO2	4	mid maturation and DT	-1	0.0361119	0.963888		TCONS_00040565,TCONS_00052509	AT5G55550,AT4G30460
TCONS_00007769	AT1G07430	AT1G07430.1	XLOC_004595	HAI2	1	mid maturation and DT	1	1	1e-07		TCONS_00009111,TCONS_00029157,TCONS_00014434,TCONS_00014436,TCONS_00014437,TCONS_00014430,TCONS_00018920,TCONS_00014432,TCONS_00050692,TCONS_00014429,TCONS_00040502,TCONS_00050691,TCONS_00018919,TCONS_00018921	AT2G05580,AT1G20880,AT5G35660,CFIM-25,HSP70
TCONS_00007770	AT1G07440	AT1G07440.2	XLOC_004596	AT1G07440	48	early	1	0.999321	0.000679371		TCONS_00036062,TCONS_00027667,TCONS_00018414,TCONS_00010616,TCONS_00010617,TCONS_00029294,TCONS_00035108,TCONS_00050113,TCONS_00050112,TCONS_00050115,TCONS_00008021	G3,U1A,At-SCL30A,SVR7,FIB2,U2A',emb1138,PTB3
TCONS_00007772	AT1G07440	AT1G07440.1	XLOC_004596	AT1G07440	48	early	1	0.999999	9.67309e-07		TCONS_00033667,TCONS_00032287,TCONS_00032286,TCONS_00038985,TCONS_00018414,TCONS_00039642,TCONS_00002017,TCONS_00010616,TCONS_00010617,TCONS_00007357,TCONS_00045354,TCONS_00015318,TCONS_00039638,TCONS_00016017	TPX2,AT4G14342,U1A,AT5G44500,AT4G02840,SMB,CP29,AT2G17530,RSZ22a,PTB3,AT1G20580
TCONS_00007774	AT1G07473	AT1G07473.1	XLOC_004597	AT1G07473	5	mid maturation and DT	1	0.704717	0.295283		TCONS_00015197	GR-RBP1
TCONS_00007780	AT1G07500	AT1G07500.1	XLOC_004600	AT1G07500	1	mid maturation and DT	1	0.980586	0.0194136		TCONS_00009111,TCONS_00029157,TCONS_00014434,TCONS_00014436,TCONS_00014437,TCONS_00014430,TCONS_00018920,TCONS_00014432,TCONS_00050692,TCONS_00014429,TCONS_00040502,TCONS_00050691,TCONS_00018919,TCONS_00018921	AT2G05580,AT1G20880,AT5G35660,CFIM-25,HSP70
TCONS_00007793	AT1G07640	AT1G07640.1	XLOC_004609	OBP2	49	early and mid maturation	1	0.999979	2.09957e-05		TCONS_00037834,TCONS_00037833,TCONS_00051263	AtRBP-DR1,BIP
TCONS_00007794	AT1G07640	AT1G07640.2	XLOC_004609	OBP2	49	early and mid maturation	1	0.999999	1.36713e-06		TCONS_00037834,TCONS_00037833,TCONS_00051263	AtRBP-DR1,BIP
TCONS_00007799	AT1G07645	AT1G07645.1	XLOC_004611	DSI-1VOC	1	mid maturation and DT	1	0.999284	0.000716136		TCONS_00009111,TCONS_00029157,TCONS_00014434,TCONS_00014436,TCONS_00014437,TCONS_00014430,TCONS_00018920,TCONS_00014432,TCONS_00050692,TCONS_00014429,TCONS_00040502,TCONS_00050691,TCONS_00018919,TCONS_00018921	AT2G05580,AT1G20880,AT5G35660,CFIM-25,HSP70
TCONS_00007812	AT1G07750	AT1G07750.1	XLOC_004619	AT1G07750	48	early	1	1	1e-07		TCONS_00007357	TPX2
TCONS_00007814	AT1G07770	AT1G07770.1	XLOC_004621	RPS15A	17	early and mid maturation	1	0.997199	0.00280113		TCONS_00029728,TCONS_00036149,TCONS_00021083,TCONS_00046416,TCONS_00007361,TCONS_00029022,TCONS_00049400,TCONS_00025061,TCONS_00010926,TCONS_00001763,TCONS_00004186,TCONS_00042845,TCONS_00042851,TCONS_00004172,TCONS_00004173	AT4G26650,TPX2,ATRBP45A,RACK1C_AT,AT5G14610,RACK1A,BUB3.2,RACK1B_AT,PARP2,PAB8,CHR17,TOPII,AT3G11500
TCONS_00007823	AT1G07820	AT1G07820.2	XLOC_004623	AT1G07820	43	early	1	0.997888	0.00211174		TCONS_00040030,TCONS_00021288,TCONS_00039642,TCONS_00039640,TCONS_00039641,TCONS_00022567,TCONS_00003948,TCONS_00033698,TCONS_00036052,TCONS_00047031,TCONS_00039639,TCONS_00016017,TCONS_00022318,TCONS_00015963,TCONS_00015962,TCONS_00005701,TCONS_00053171,TCONS_00023423,TCONS_00032283,TCONS_00026922,TCONS_00032287,TCONS_00032286,TCONS_00001431,TCONS_00002017,TCONS_00022942,TCONS_00047376,TCONS_000…	ATRBP31,AT4G14342,AT5G64730,CP29,ATRBP47C,SNRNP-G,SMB,MAC3B,U2AF35B,HSP70-1,MOS4,AT1G14650,U2B'',AT1G20580,ATPABN1,GR-RBP3,AT2G17530,RSZ22a,TIF3I1,AT3G02710,AT4G25550,CP33,AT2G43770,AT5G44500,AT5G63120,AT3G07590,AT4G03120,AT4G02840,AT2G47640,AT1G67210
TCONS_00007824	AT1G07820	AT1G07820.1	XLOC_004623	AT1G07820	43	early	1	0.988414	0.0115855		TCONS_00021288,TCONS_00039642,TCONS_00039640,TCONS_00039641,TCONS_00016017,TCONS_00033698,TCONS_00036052,TCONS_00047031,TCONS_00018414,TCONS_00045354,TCONS_00010616,TCONS_00010617,TCONS_00022318,TCONS_00015963,TCONS_00039638,TCONS_00005701,TCONS_00039639,TCONS_00032283,TCONS_00032287,TCONS_00032286,TCONS_00007357,TCONS_00022942,TCONS_00015318,TCONS_00033666,TCONS_00033667,TCONS_00018423,TCONS_000…	TPX2,AT2G43770,AT4G14342,MAC3B,U1A,AT5G44500,AT4G02840,AT2G47640,SMB,GR-RBP3,AT4G03120,AT4G25550,CP29,AT2G17530,RSZ22a,AT3G02710,SNRNP-G,U2B'',PTB3,AT1G67210,AT1G20580
TCONS_00007825	AT1G07870	AT1G07870.2	XLOC_004624	AT1G07870	49	early and mid maturation	1	1	1e-07		TCONS_00037169	AT4G36230
TCONS_00007827	AT1G07870	AT1G07870.N4	XLOC_004624	AT1G07870	49	early and mid maturation	1	0.999618	0.000382151		TCONS_00037169	AT4G36230
TCONS_00007829	AT1G07870	AT1G07870.1	XLOC_004624	AT1G07870	49	early and mid maturation	1	1	1e-07		TCONS_00037169	AT4G36230
TCONS_00007834	AT1G07940	AT1G07940.2	XLOC_004628	AT1G07940	0	early	1	1	1e-07		TCONS_00029294,TCONS_00046015,TCONS_00046416,TCONS_00008021	U2A',ATPABN1,At-SCL30A,ATRBP45A
TCONS_00007850	AT1G08050	AT1G08050.1	XLOC_004636	AT1G08050	47	early and DT	1	1	1e-07		TCONS_00049822,TCONS_00000038	AT5G23590,AT1G01350
TCONS_00007865	AT1G08125	AT1G08125.3	XLOC_004644	AT1G08125	33	early and DT	1	0.999999	1.24147e-06		TCONS_00033667,TCONS_00032287,TCONS_00032286,TCONS_00038985,TCONS_00018414,TCONS_00039642,TCONS_00002017,TCONS_00010616,TCONS_00010617,TCONS_00007357,TCONS_00045354,TCONS_00015318,TCONS_00039638,TCONS_00016017	TPX2,AT4G14342,U1A,AT5G44500,AT4G02840,SMB,CP29,AT2G17530,RSZ22a,PTB3,AT1G20580
TCONS_00007866	AT1G08130	AT1G08130.1	XLOC_004645	ATLIG1	48	early	1	1	1e-07		TCONS_00036062,TCONS_00027667,TCONS_00018414,TCONS_00010616,TCONS_00010617,TCONS_00029294,TCONS_00035108,TCONS_00050113,TCONS_00050112,TCONS_00050115,TCONS_00008021	G3,U1A,At-SCL30A,SVR7,FIB2,U2A',emb1138,PTB3
TCONS_00007872	AT1G08170	AT1G08170.1	XLOC_004651	AT1G08170	27	mid maturation and DT	1	0.999999	1.12885e-06		TCONS_00009111,TCONS_00029157,TCONS_00015197,TCONS_00014434,TCONS_00014436,TCONS_00014437,TCONS_00014430,TCONS_00018920,TCONS_00014432,TCONS_00050692,TCONS_00014429,TCONS_00040502,TCONS_00050691,TCONS_00018919,TCONS_00018921	AT2G05580,GR-RBP1,AT5G35660,HSP70,AT1G20880,CFIM-25
TCONS_00007875	AT1G08200	AT1G08200.1	XLOC_004653	AXS2	49	early and mid maturation	1	1	1e-07		TCONS_00037169	AT4G36230
TCONS_00007876	AT1G08210	AT1G08210.1	XLOC_004654	AT1G08210	15	early and DT	1	1	1e-07		TCONS_00005133,TCONS_00042407,TCONS_00049822,TCONS_00000038	AT1G60650,AT5G23590,AT5G09390,AT1G01350
TCONS_00007879	AT1G08220	AT1G08220.1	XLOC_004655	AT1G08220	16	early	1	0.999997	2.59275e-06		TCONS_00049529,TCONS_00031587,TCONS_00034696,TCONS_00040629,TCONS_00049530,TCONS_00034695,TCONS_00012438,TCONS_00010927,TCONS_00008116,TCONS_00053662,TCONS_00046152,TCONS_00046153,TCONS_00044945,TCONS_00012437,TCONS_00044806	AT1G65700,AT5G38600,SKB1,AT5G67630,AT5G20160,ATFIB1,AT5G40490,AT3G46210,AT4G12600,AT1G10580,AT1G48650
TCONS_00007880	AT1G08220	AT1G08220.2	XLOC_004655	AT1G08220	3	early and DT	1	0.998838	0.00116166		TCONS_00012437,TCONS_00040630,TCONS_00049529,TCONS_00040629,TCONS_00034695,TCONS_00040631,TCONS_00049530,TCONS_00012438,TCONS_00031586,TCONS_00028364,TCONS_00008116,TCONS_00053662,TCONS_00046152,TCONS_00044945,TCONS_00034696,TCONS_00014566,TCONS_00044806	AT1G65700,AT5G38600,SKB1,AT5G67630,AT5G20160,ATFIB1,AT3G05060,AT3G46210,AT4G12600,AT1G10580,HEN2,AT5G40490
TCONS_00007894	AT1G08350	AT1G08350.1	XLOC_004662	AT1G08350	35	early and mid maturation	1	1	1e-07		TCONS_00021610,TCONS_00037834,TCONS_00037833,TCONS_00051263	PAB7,AtRBP-DR1,BIP
TCONS_00007895	AT1G08350	AT1G08350.2	XLOC_004662	AT1G08350	8	early and mid maturation	1	1	1e-07		TCONS_00021610,TCONS_00051263	PAB7,BIP
TCONS_00007904	AT1G08490	AT1G08490.N2	XLOC_004667	ATSUFS	3	early and DT	1	0.999922	7.83724e-05		TCONS_00012437,TCONS_00034696,TCONS_00040629,TCONS_00049529,TCONS_00040030,TCONS_00049530,TCONS_00012438,TCONS_00023423,TCONS_00026922,TCONS_00008116,TCONS_00044806,TCONS_00046152,TCONS_00044945,TCONS_00024464,TCONS_00053662	MOS4,ATRBP31,AT1G65700,ATFIB1,SKB1,AT5G67630,AT5G20160,AT3G07590,AT5G38600,AT5G40490,AT4G12600,AT1G10580,CP33
TCONS_00007907	AT1G08560	AT1G08560.1	XLOC_004669	SYP111	17	early and mid maturation	1	1	1e-07		TCONS_00036149,TCONS_00049400,TCONS_00012152,TCONS_00007361,TCONS_00007362,TCONS_00037834,TCONS_00037833,TCONS_00029728,TCONS_00025062,TCONS_00021083,TCONS_00042845,TCONS_00010926,TCONS_00004186,TCONS_00029022,TCONS_00025061,TCONS_00001763,TCONS_00049399,TCONS_00042851,TCONS_00007358,TCONS_00036062,TCONS_00046416,TCONS_00035108,TCONS_00004172	AT4G26650,TPX2,AtRBP-DR1,ATRBP45A,RACK1C_AT,AT5G14610,RACK1A,BUB3.2,RACK1B_AT,PARP2,PAB8,ATSCO1,CHR17,SVR7,TOPII,FIB2,AT3G11500
TCONS_00007908	AT1G08580	AT1G08580.1	XLOC_004670	AT1G08580	43	early	1	0.995157	0.00484264		TCONS_00022567,TCONS_00015962,TCONS_00032564,TCONS_00032565,TCONS_00047825,TCONS_00001431,TCONS_00024518,TCONS_00003948,TCONS_00028364,TCONS_00053171,TCONS_00047824	AT5G63120,AT3G18790,ROC2,AT3G05060,TIF3I1,AT1G14650,ATRBP47C,SNRNP-G,HSP70-1
TCONS_00007918	AT1G08640	AT1G08640.1	XLOC_004674	CJD1	43	early	1	0.999999	1.38236e-06		TCONS_00040030,TCONS_00021288,TCONS_00039642,TCONS_00039640,TCONS_00039641,TCONS_00022567,TCONS_00003948,TCONS_00033698,TCONS_00036052,TCONS_00047031,TCONS_00039639,TCONS_00016017,TCONS_00022318,TCONS_00015963,TCONS_00015962,TCONS_00005701,TCONS_00053171,TCONS_00023423,TCONS_00032283,TCONS_00026922,TCONS_00032287,TCONS_00032286,TCONS_00001431,TCONS_00002017,TCONS_00022942,TCONS_00047376,TCONS_000…	ATRBP31,AT4G14342,AT5G64730,CP29,ATRBP47C,SNRNP-G,SMB,MAC3B,U2AF35B,HSP70-1,MOS4,AT1G14650,U2B'',AT1G20580,ATPABN1,GR-RBP3,AT2G17530,RSZ22a,TIF3I1,AT3G02710,AT4G25550,CP33,AT2G43770,AT5G44500,AT5G63120,AT3G07590,AT4G03120,AT4G02840,AT2G47640,AT1G67210
TCONS_00007932	AT1G08820	AT1G08820.1	XLOC_004683	VAP27-2	35	early and mid maturation	1	1	1e-07		TCONS_00025062,TCONS_00021083,TCONS_00042845,TCONS_00042851,TCONS_00025061,TCONS_00051263,TCONS_00012152,TCONS_00007361,TCONS_00007362,TCONS_00004186,TCONS_00049399,TCONS_00037834,TCONS_00037833,TCONS_00007358	TPX2,AtRBP-DR1,AT5G14610,BUB3.2,PARP2,ATSCO1,CHR17,TOPII,BIP
TCONS_00007937	AT1G08840	AT1G08840.N5	XLOC_004684	emb2411	31	early and DT	1	1	1e-07		TCONS_00009807,TCONS_00046919,TCONS_00020688,TCONS_00051336,TCONS_00027603,TCONS_00040630,TCONS_00031587,TCONS_00031586,TCONS_00037877,TCONS_00045586,TCONS_00018120,TCONS_00046153,TCONS_00005133,TCONS_00004162,TCONS_00050920,TCONS_00014566,TCONS_00040631	AT5G59950,AT1G60650,AT1G29220,ATFIB1,SKB1,AT5G46840,AT3G59810,ALY4,AT1G49590,U2AF35B,AT2G45030,STA1,AT3G46210,HEN2,AT2G27285
TCONS_00007938	AT1G08840	AT1G08840.1	XLOC_004684	emb2411	31	early and DT	1	1	1e-07		TCONS_00049529,TCONS_00040629,TCONS_00046919,TCONS_00040030,TCONS_00027603,TCONS_00024464,TCONS_00046152,TCONS_00046153,TCONS_00050920,TCONS_00034696,TCONS_00026922,TCONS_00005133,TCONS_00008116,TCONS_00014566,TCONS_00053662,TCONS_00009807,TCONS_00012437,TCONS_00049530,TCONS_00040631,TCONS_00040630,TCONS_00031587,TCONS_00031586,TCONS_00012438,TCONS_00018120,TCONS_00004162,TCONS_00045586,TCONS_000…	ATRBP31,AT1G65700,SKB1,AT5G20160,AT3G46210,AT2G45030,AT1G29220,ATFIB1,AT5G46840,AT5G67630,U2AF35B,MOS4,AT5G38600,AT3G59810,AT1G10580,CP33,AT5G59950,AT1G60650,ALY4,AT1G49590,AT3G07590,AT5G40490,AT4G12600,HEN2
TCONS_00007952	AT1G09130	AT1G09130.1	XLOC_004693	AT1G09130	16	early	1	1	3.41064e-07		TCONS_00040030,TCONS_00021288,TCONS_00039642,TCONS_00039640,TCONS_00039641,TCONS_00022567,TCONS_00003948,TCONS_00033698,TCONS_00036052,TCONS_00047031,TCONS_00015963,TCONS_00016017,TCONS_00022318,TCONS_00039639,TCONS_00045354,TCONS_00005701,TCONS_00053171,TCONS_00023423,TCONS_00032283,TCONS_00026922,TCONS_00032287,TCONS_00032286,TCONS_00001431,TCONS_00002017,TCONS_00022942,TCONS_00015318,TCONS_000…	ATRBP31,CP29,ATRBP47C,SNRNP-G,HSP70-1,TPX2,MAC3B,SMB,MOS4,AT1G14650,U2B'',AT1G20580,GR-RBP3,AT4G02840,AT2G47640,TIF3I1,AT5G63120,AT4G25550,CP33,AT2G43770,AT5G44500,AT3G07590,AT4G03120,AT3G02710,AT2G17530,RSZ22a,AT1G67210
TCONS_00007954	AT1G09130	AT1G09130.2	XLOC_004693	AT1G09130	33	early and DT	1	1	1.78659e-07		TCONS_00040030,TCONS_00021288,TCONS_00039642,TCONS_00039640,TCONS_00039641,TCONS_00022567,TCONS_00003948,TCONS_00033698,TCONS_00036052,TCONS_00047031,TCONS_00015963,TCONS_00016017,TCONS_00022318,TCONS_00039639,TCONS_00045354,TCONS_00005701,TCONS_00053171,TCONS_00023423,TCONS_00032283,TCONS_00026922,TCONS_00032287,TCONS_00032286,TCONS_00001431,TCONS_00002017,TCONS_00022942,TCONS_00015318,TCONS_000…	ATRBP31,CP29,ATRBP47C,SNRNP-G,HSP70-1,TPX2,MAC3B,SMB,MOS4,AT1G14650,U2B'',AT1G20580,GR-RBP3,AT4G02840,AT2G47640,TIF3I1,AT5G63120,AT4G25550,CP33,AT2G43770,AT5G44500,AT3G07590,AT4G03120,AT3G02710,AT2G17530,RSZ22a,AT1G67210
TCONS_00007960	AT1G09160	AT1G09160.1	XLOC_004697	AT1G09160	35	early and mid maturation	1	1	1e-07		TCONS_00036149,TCONS_00049400,TCONS_00012152,TCONS_00007361,TCONS_00007362,TCONS_00042845,TCONS_00037833,TCONS_00029728,TCONS_00025062,TCONS_00021083,TCONS_00037834,TCONS_00010926,TCONS_00004186,TCONS_00029022,TCONS_00025061,TCONS_00001763,TCONS_00049399,TCONS_00042851,TCONS_00007358,TCONS_00047823,TCONS_00004172,TCONS_00004173	AT4G26650,TPX2,AtRBP-DR1,RACK1C_AT,AT5G14610,RACK1A,BUB3.2,RACK1B_AT,PARP2,PAB8,ATSCO1,CHR17,AT5G02490,TOPII,AT3G11500
TCONS_00007963	AT1G09190	AT1G09190.1	XLOC_004699	AT1G09190	3	early and DT	1	1	1e-07		TCONS_00049529,TCONS_00040629,TCONS_00027603,TCONS_00046153,TCONS_00050920,TCONS_00034696,TCONS_00034695,TCONS_00045586,TCONS_00014566,TCONS_00053662,TCONS_00009807,TCONS_00012437,TCONS_00040631,TCONS_00040630,TCONS_00031587,TCONS_00031586,TCONS_00012438,TCONS_00018120,TCONS_00004162,TCONS_00008116,TCONS_00044945,TCONS_00044806	AT5G67630,AT1G29220,AT1G65700,ATFIB1,SKB1,AT5G46840,AT3G59810,ALY4,AT5G20160,AT1G49590,AT2G45030,AT5G40490,AT3G46210,AT4G12600,AT5G38600,AT1G10580,HEN2
TCONS_00007969	AT1G09200	AT1G09200.1	XLOC_004701	AT1G09200	26	early and mid maturation	1	0.997879	0.00212075		TCONS_00036149,TCONS_00007361,TCONS_00036062,TCONS_00027667,TCONS_00029022,TCONS_00018414,TCONS_00049400,TCONS_00025062,TCONS_00010616,TCONS_00010617,TCONS_00001763,TCONS_00007362,TCONS_00049399,TCONS_00050112,TCONS_00050113,TCONS_00035108,TCONS_00012152,TCONS_00007358,TCONS_00050115	AT4G26650,TPX2,G3,TOPII,U1A,RACK1A,SVR7,FIB2,ATSCO1,CHR17,PTB3,emb1138,AT3G11500
TCONS_00007970	AT1G09210	AT1G09210.1	XLOC_004702	CRT1b	17	early and mid maturation	1	1	1e-07		TCONS_00029728,TCONS_00036149,TCONS_00021083,TCONS_00046416,TCONS_00001763,TCONS_00029022,TCONS_00049400,TCONS_00047823,TCONS_00025061,TCONS_00012152,TCONS_00010926,TCONS_00007361,TCONS_00007362,TCONS_00004186,TCONS_00049399,TCONS_00025062,TCONS_00042845,TCONS_00042851,TCONS_00007358,TCONS_00004172,TCONS_00004173	AT4G26650,TPX2,ATRBP45A,RACK1C_AT,AT5G14610,RACK1A,BUB3.2,RACK1B_AT,PARP2,PAB8,ATSCO1,CHR17,AT5G02490,TOPII,AT3G11500
TCONS_00007992	AT1G09470	AT1G09470.1	XLOC_004713	AT1G09470	17	early and mid maturation	1	1	1e-07		TCONS_00036149,TCONS_00049400,TCONS_00012152,TCONS_00007361,TCONS_00007362,TCONS_00037834,TCONS_00037833,TCONS_00029728,TCONS_00025062,TCONS_00021083,TCONS_00042845,TCONS_00010926,TCONS_00004186,TCONS_00029022,TCONS_00025061,TCONS_00001763,TCONS_00049399,TCONS_00042851,TCONS_00007358,TCONS_00036062,TCONS_00046416,TCONS_00035108,TCONS_00004172	AT4G26650,TPX2,AtRBP-DR1,ATRBP45A,RACK1C_AT,AT5G14610,RACK1A,BUB3.2,RACK1B_AT,PARP2,PAB8,ATSCO1,CHR17,SVR7,TOPII,FIB2,AT3G11500
TCONS_00007994	AT1G09470	AT1G09470.N4	XLOC_004713	AT1G09470	17	early and mid maturation	1	0.999975	2.53066e-05		TCONS_00036149,TCONS_00049400,TCONS_00012152,TCONS_00007361,TCONS_00007362,TCONS_00037834,TCONS_00037833,TCONS_00029728,TCONS_00025062,TCONS_00021083,TCONS_00042845,TCONS_00010926,TCONS_00004186,TCONS_00029022,TCONS_00025061,TCONS_00001763,TCONS_00049399,TCONS_00042851,TCONS_00007358,TCONS_00036062,TCONS_00046416,TCONS_00035108,TCONS_00004172	AT4G26650,TPX2,AtRBP-DR1,ATRBP45A,RACK1C_AT,AT5G14610,RACK1A,BUB3.2,RACK1B_AT,PARP2,PAB8,ATSCO1,CHR17,SVR7,TOPII,FIB2,AT3G11500
TCONS_00007996	AT1G09470	AT1G09470.2	XLOC_004713	AT1G09470	6	early and mid maturation	1	1	1.29535e-07		TCONS_00036149,TCONS_00049400,TCONS_00012152,TCONS_00007361,TCONS_00007362,TCONS_00042845,TCONS_00037833,TCONS_00029728,TCONS_00025062,TCONS_00021083,TCONS_00037834,TCONS_00010926,TCONS_00004186,TCONS_00029022,TCONS_00025061,TCONS_00001763,TCONS_00049399,TCONS_00042851,TCONS_00007358,TCONS_00036062,TCONS_00046416,TCONS_00047823,TCONS_00035108,TCONS_00004172,TCONS_00004173	AT4G26650,TPX2,AtRBP-DR1,ATRBP45A,RACK1C_AT,AT5G14610,RACK1A,BUB3.2,RACK1B_AT,PARP2,PAB8,ATSCO1,CHR17,SVR7,AT5G02490,TOPII,FIB2,AT3G11500
TCONS_00008009	AT1G09630	AT1G09630.1	XLOC_004722	RAB-A2A	17	early and mid maturation	1	0.999992	8.43252e-06		TCONS_00029728,TCONS_00036149,TCONS_00021083,TCONS_00046416,TCONS_00001763,TCONS_00029022,TCONS_00049400,TCONS_00047823,TCONS_00025061,TCONS_00012152,TCONS_00010926,TCONS_00007361,TCONS_00007362,TCONS_00004186,TCONS_00049399,TCONS_00025062,TCONS_00042845,TCONS_00042851,TCONS_00007358,TCONS_00004172,TCONS_00004173	AT4G26650,TPX2,ATRBP45A,RACK1C_AT,AT5G14610,RACK1A,BUB3.2,RACK1B_AT,PARP2,PAB8,ATSCO1,CHR17,AT5G02490,TOPII,AT3G11500
TCONS_00008014	AT1G09680	AT1G09680.1	XLOC_004725	AT1G09680	15	early and DT	1	1	1e-07		TCONS_00049822,TCONS_00020688,TCONS_00053285,TCONS_00000038,TCONS_00005133,TCONS_00042407	ATSC35,AT1G01350,AT5G23590,AT1G60650,AT5G09390,AT2G27285
TCONS_00008021	AT1G09760	AT1G09760.1	XLOC_004730	U2A'	43	early	1	0.999989	1.05976e-05	Yes
TCONS_00008023	AT1G09780	AT1G09780.1	XLOC_004731	AT1G09780	26	early and mid maturation	1	1	1e-07		TCONS_00025062,TCONS_00036062,TCONS_00007361,TCONS_00029022,TCONS_00027667,TCONS_00049400,TCONS_00012152,TCONS_00036149,TCONS_00001763,TCONS_00007362,TCONS_00049399,TCONS_00050112,TCONS_00050113,TCONS_00035108,TCONS_00007358,TCONS_00050115	AT4G26650,TPX2,G3,RACK1A,SVR7,FIB2,ATSCO1,CHR17,TOPII,emb1138,AT3G11500
TCONS_00008031	AT1G09830	AT1G09830.1	XLOC_004736	AT1G09830	0	early	1	1	1e-07		TCONS_00036062,TCONS_00027667,TCONS_00018414,TCONS_00024518,TCONS_00010616,TCONS_00010617,TCONS_00050113,TCONS_00035108,TCONS_00029294,TCONS_00050112,TCONS_00050115,TCONS_00008021	G3,AT3G18790,U1A,At-SCL30A,SVR7,FIB2,U2A',emb1138,PTB3
TCONS_00008043	AT1G09880	AT1G09880.1	XLOC_004739	AT1G09880	45	early and mid maturation	1	1	1e-07		TCONS_00025062,TCONS_00021083,TCONS_00025061,TCONS_00007362,TCONS_00012152,TCONS_00007361,TCONS_00007357,TCONS_00004186,TCONS_00049399,TCONS_00042845,TCONS_00042851,TCONS_00007358	TPX2,AT5G14610,BUB3.2,PARP2,ATSCO1,CHR17,TOPII
TCONS_00008060	AT1G10020	AT1G10020.1	XLOC_004751	AT1G10020	8	early and mid maturation	1	1	1e-07		TCONS_00012152,TCONS_00025062,TCONS_00021083,TCONS_00042845,TCONS_00037833,TCONS_00025061,TCONS_00051263,TCONS_00007361,TCONS_00007362,TCONS_00004186,TCONS_00049399,TCONS_00037834,TCONS_00042851,TCONS_00007358	TPX2,AtRBP-DR1,AT5G14610,BUB3.2,PARP2,ATSCO1,CHR17,TOPII,BIP
TCONS_00008097	AT1G10370	AT1G10370.1	XLOC_004772	GST30B	26	early and mid maturation	1	0.999998	1.74431e-06		TCONS_00036149,TCONS_00049400,TCONS_00012152,TCONS_00007361,TCONS_00007362,TCONS_00042845,TCONS_00037833,TCONS_00029728,TCONS_00025062,TCONS_00021083,TCONS_00037834,TCONS_00010926,TCONS_00004186,TCONS_00029022,TCONS_00025061,TCONS_00001763,TCONS_00049399,TCONS_00042851,TCONS_00007358,TCONS_00047823,TCONS_00004172,TCONS_00004173	AT4G26650,TPX2,AtRBP-DR1,RACK1C_AT,AT5G14610,RACK1A,BUB3.2,RACK1B_AT,PARP2,PAB8,ATSCO1,CHR17,AT5G02490,TOPII,AT3G11500
TCONS_00008116	AT1G10580	AT1G10580.1	XLOC_004785	AT1G10580	3	early and DT	1	1	1e-07	Yes
TCONS_00008125	AT1G10630	AT1G10630.1	XLOC_004790	ARFA1F	35	early and mid maturation	1	0.999777	0.000222912		TCONS_00029728,TCONS_00036149,TCONS_00021083,TCONS_00046416,TCONS_00001763,TCONS_00029022,TCONS_00049400,TCONS_00047823,TCONS_00025061,TCONS_00012152,TCONS_00010926,TCONS_00007361,TCONS_00007362,TCONS_00004186,TCONS_00049399,TCONS_00025062,TCONS_00042845,TCONS_00042851,TCONS_00007358,TCONS_00004172,TCONS_00004173	AT4G26650,TPX2,ATRBP45A,RACK1C_AT,AT5G14610,RACK1A,BUB3.2,RACK1B_AT,PARP2,PAB8,ATSCO1,CHR17,AT5G02490,TOPII,AT3G11500
TCONS_00008126	AT1G10640	AT1G10640.1	XLOC_004791	AT1G10640	6	early and mid maturation	1	1	1e-07		TCONS_00036149,TCONS_00049400,TCONS_00012152,TCONS_00007361,TCONS_00007362,TCONS_00042845,TCONS_00037833,TCONS_00029728,TCONS_00025062,TCONS_00021083,TCONS_00037834,TCONS_00010926,TCONS_00004186,TCONS_00029022,TCONS_00025061,TCONS_00001763,TCONS_00049399,TCONS_00042851,TCONS_00007358,TCONS_00047823,TCONS_00004172,TCONS_00004173	AT4G26650,TPX2,AtRBP-DR1,RACK1C_AT,AT5G14610,RACK1A,BUB3.2,RACK1B_AT,PARP2,PAB8,ATSCO1,CHR17,AT5G02490,TOPII,AT3G11500
TCONS_00008132	AT1G10690	AT1G10690.1	XLOC_004795	AT1G10690	4	mid maturation and DT	1	0.862722	0.137278		TCONS_00040565	AT4G30460
TCONS_00008137	AT1G10750	AT1G10750.N2	XLOC_004797	AT1G10750	23	early and mid maturation	1	1	1e-07		TCONS_00036149,TCONS_00049400,TCONS_00012152,TCONS_00007361,TCONS_00007362,TCONS_00042845,TCONS_00037833,TCONS_00029728,TCONS_00025062,TCONS_00021083,TCONS_00037834,TCONS_00010926,TCONS_00004186,TCONS_00029022,TCONS_00025061,TCONS_00001763,TCONS_00049399,TCONS_00042851,TCONS_00007358,TCONS_00047823,TCONS_00004172,TCONS_00004173	AT4G26650,TPX2,AtRBP-DR1,RACK1C_AT,AT5G14610,RACK1A,BUB3.2,RACK1B_AT,PARP2,PAB8,ATSCO1,CHR17,AT5G02490,TOPII,AT3G11500
TCONS_00008138	AT1G10750	AT1G10750.1	XLOC_004797	AT1G10750	23	early and mid maturation	1	1	1e-07		TCONS_00021610,TCONS_00037834,TCONS_00037833,TCONS_00051263	PAB7,AtRBP-DR1,BIP
TCONS_00008153	AT1G10865	AT1G10865.1	XLOC_004805	AT1G10865	47	early and DT	1	0.894163	0.105837		TCONS_00005133,TCONS_00042407,TCONS_00049822,TCONS_00000038	AT1G60650,AT5G23590,AT5G09390,AT1G01350
TCONS_00008162	AT1G10880	AT1G10880.1	XLOC_004807	AT1G10880	10	early	1	1	1e-07		TCONS_00046416,TCONS_00004173	ATRBP45A,PAB8
TCONS_00008163	AT1G10880	AT1G10880.N2	XLOC_004807	AT1G10880	10	early	1	1	1e-07		TCONS_00046416,TCONS_00004173	ATRBP45A,PAB8
TCONS_00008167	AT1G10930	AT1G10930.1	XLOC_004810	ATSGS1	16	early	1	1	1e-07		TCONS_00021288,TCONS_00039642,TCONS_00039640,TCONS_00039641,TCONS_00028364,TCONS_00022567,TCONS_00003948,TCONS_00033698,TCONS_00036052,TCONS_00047031,TCONS_00024518,TCONS_00015963,TCONS_00016017,TCONS_00022318,TCONS_00039639,TCONS_00015962,TCONS_00005701,TCONS_00053171,TCONS_00008021,TCONS_00032283,TCONS_00046015,TCONS_00001431,TCONS_00002017,TCONS_00022942,TCONS_00015318,TCONS_00029294,TCONS_000…	RSZ22a,At-SCL30A,CP29,ATRBP47C,SNRNP-G,SMB,MAC3B,HSP70-1,AT3G05060,AT1G14650,U2B'',AT1G20580,ATPABN1,GR-RBP3,AT2G17530,U2A',TIF3I1,AT5G63120,AT4G25550,AT2G43770,AT3G18790,AT5G44500,AT4G03120,AT3G02710,AT4G02840,AT2G47640,AT1G67210
TCONS_00008175	AT1G10990	AT1G10990.1	XLOC_004814	AT1G10990	6	early and mid maturation	1	0.998285	0.00171471		TCONS_00029728,TCONS_00025062,TCONS_00021083,TCONS_00037834,TCONS_00037833,TCONS_00047823,TCONS_00025061,TCONS_00010926,TCONS_00007361,TCONS_00004186,TCONS_00042845,TCONS_00042851,TCONS_00004172	TPX2,AtRBP-DR1,RACK1C_AT,AT5G14610,BUB3.2,RACK1B_AT,PARP2,PAB8,AT5G02490,TOPII
TCONS_00008176	AT1G10990	AT1G10990.2	XLOC_004814	AT1G10990	6	early and mid maturation	1	0.99963	0.000370247		TCONS_00036149,TCONS_00049400,TCONS_00012152,TCONS_00007361,TCONS_00007362,TCONS_00042845,TCONS_00037833,TCONS_00029728,TCONS_00025062,TCONS_00021083,TCONS_00037834,TCONS_00010926,TCONS_00004186,TCONS_00029022,TCONS_00025061,TCONS_00001763,TCONS_00049399,TCONS_00042851,TCONS_00007358,TCONS_00047823,TCONS_00004172,TCONS_00004173	AT4G26650,TPX2,AtRBP-DR1,RACK1C_AT,AT5G14610,RACK1A,BUB3.2,RACK1B_AT,PARP2,PAB8,ATSCO1,CHR17,AT5G02490,TOPII,AT3G11500
TCONS_00008177	AT1G11000	AT1G11000.1	XLOC_004815	MLO4	35	early and mid maturation	1	1	1e-07		TCONS_00036149,TCONS_00049400,TCONS_00012152,TCONS_00007361,TCONS_00007362,TCONS_00037834,TCONS_00037833,TCONS_00029728,TCONS_00025062,TCONS_00021083,TCONS_00042845,TCONS_00010926,TCONS_00004186,TCONS_00029022,TCONS_00025061,TCONS_00001763,TCONS_00049399,TCONS_00042851,TCONS_00007358,TCONS_00036062,TCONS_00046416,TCONS_00035108,TCONS_00004172	AT4G26650,TPX2,AtRBP-DR1,ATRBP45A,RACK1C_AT,AT5G14610,RACK1A,BUB3.2,RACK1B_AT,PARP2,PAB8,ATSCO1,CHR17,SVR7,TOPII,FIB2,AT3G11500
TCONS_00008182	AT1G11070	AT1G11070.N2	XLOC_004819	AT1G11070	49	early and mid maturation	1	1	1e-07		TCONS_00051263	BIP
TCONS_00008183	AT1G11070	AT1G11070.1	XLOC_004819	AT1G11070	49	early and mid maturation	1	1	1e-07		TCONS_00051263	BIP
TCONS_00008189	AT1G11112	AT1G11112.1	XLOC_004822	AT1G11112	35	early and mid maturation	-1	0.0460617	0.953938		TCONS_00036149,TCONS_00049400,TCONS_00012152,TCONS_00007361,TCONS_00007362,TCONS_00042845,TCONS_00037833,TCONS_00029728,TCONS_00025062,TCONS_00021083,TCONS_00037834,TCONS_00010926,TCONS_00004186,TCONS_00029022,TCONS_00025061,TCONS_00001763,TCONS_00049399,TCONS_00042851,TCONS_00007358,TCONS_00036062,TCONS_00046416,TCONS_00047823,TCONS_00035108,TCONS_00004172,TCONS_00004173	AT4G26650,TPX2,AtRBP-DR1,ATRBP45A,RACK1C_AT,AT5G14610,RACK1A,BUB3.2,RACK1B_AT,PARP2,PAB8,ATSCO1,CHR17,SVR7,AT5G02490,TOPII,FIB2,AT3G11500
TCONS_00008193	AT1G11220	AT1G11220.1	XLOC_004826	AT1G11220	6	early and mid maturation	1	1	3.53208e-07		TCONS_00036149,TCONS_00049400,TCONS_00012152,TCONS_00007361,TCONS_00007362,TCONS_00042845,TCONS_00037833,TCONS_00029728,TCONS_00025062,TCONS_00021083,TCONS_00037834,TCONS_00010926,TCONS_00004186,TCONS_00029022,TCONS_00025061,TCONS_00001763,TCONS_00049399,TCONS_00042851,TCONS_00007358,TCONS_00047823,TCONS_00004172,TCONS_00004173	AT4G26650,TPX2,AtRBP-DR1,RACK1C_AT,AT5G14610,RACK1A,BUB3.2,RACK1B_AT,PARP2,PAB8,ATSCO1,CHR17,AT5G02490,TOPII,AT3G11500
TCONS_00008207	AT1G11310	AT1G11310.2	XLOC_004832	PMR2	26	early and mid maturation	1	1	1e-07		TCONS_00025062,TCONS_00012152,TCONS_00007361,TCONS_00007362,TCONS_00049399,TCONS_00007358	TPX2,ATSCO1,CHR17,TOPII
TCONS_00008215	AT1G11370	AT1G11370.1	XLOC_004837	AT1G11370	38	DT	1	0.999999	5.75194e-07		TCONS_00024339	AT3G17110
TCONS_00008218	AT1G11420	AT1G11420.1	XLOC_004839	ATDUF2	35	early and mid maturation	1	1	1e-07		TCONS_00036149,TCONS_00049400,TCONS_00012152,TCONS_00007361,TCONS_00007362,TCONS_00042845,TCONS_00037833,TCONS_00029728,TCONS_00025062,TCONS_00021083,TCONS_00037834,TCONS_00010926,TCONS_00004186,TCONS_00029022,TCONS_00025061,TCONS_00001763,TCONS_00049399,TCONS_00042851,TCONS_00007358,TCONS_00047823,TCONS_00004172,TCONS_00004173	AT4G26650,TPX2,AtRBP-DR1,RACK1C_AT,AT5G14610,RACK1A,BUB3.2,RACK1B_AT,PARP2,PAB8,ATSCO1,CHR17,AT5G02490,TOPII,AT3G11500
TCONS_00008265	AT1G12000	AT1G12000.1	XLOC_004871	AT1G12000	35	early and mid maturation	1	1	1e-07		TCONS_00036149,TCONS_00049400,TCONS_00012152,TCONS_00007361,TCONS_00007362,TCONS_00042845,TCONS_00037833,TCONS_00029728,TCONS_00025062,TCONS_00021083,TCONS_00037834,TCONS_00010926,TCONS_00004186,TCONS_00029022,TCONS_00025061,TCONS_00001763,TCONS_00049399,TCONS_00042851,TCONS_00007358,TCONS_00047823,TCONS_00004172,TCONS_00004173	AT4G26650,TPX2,AtRBP-DR1,RACK1C_AT,AT5G14610,RACK1A,BUB3.2,RACK1B_AT,PARP2,PAB8,ATSCO1,CHR17,AT5G02490,TOPII,AT3G11500
TCONS_00008268	AT1G12064	AT1G12064.1	XLOC_004874	AT1G12064	44	mid maturation	1	0.937883	0.0621173		TCONS_00052509	AT5G55550
TCONS_00008270	AT1G12090	AT1G12090.1	XLOC_004876	ELP	36	mid maturation	1	0.92521	0.0747896		TCONS_00037169	AT4G36230
TCONS_00008271	AT1G12120	AT1G12120.1	XLOC_004877	AT1G12120	8	early and mid maturation	1	1	1e-07		TCONS_00036149,TCONS_00049400,TCONS_00012152,TCONS_00007361,TCONS_00007362,TCONS_00042845,TCONS_00037833,TCONS_00029728,TCONS_00025062,TCONS_00021083,TCONS_00037834,TCONS_00010926,TCONS_00004186,TCONS_00029022,TCONS_00025061,TCONS_00001763,TCONS_00049399,TCONS_00042851,TCONS_00007358,TCONS_00047823,TCONS_00004172,TCONS_00004173	AT4G26650,TPX2,AtRBP-DR1,RACK1C_AT,AT5G14610,RACK1A,BUB3.2,RACK1B_AT,PARP2,PAB8,ATSCO1,CHR17,AT5G02490,TOPII,AT3G11500
TCONS_00008289	AT1G12380	AT1G12380.1	XLOC_004890	AT1G12380	35	early and mid maturation	1	1	1e-07		TCONS_00036149,TCONS_00049400,TCONS_00012152,TCONS_00007361,TCONS_00007362,TCONS_00042845,TCONS_00037833,TCONS_00029728,TCONS_00025062,TCONS_00021083,TCONS_00037834,TCONS_00010926,TCONS_00004186,TCONS_00029022,TCONS_00025061,TCONS_00001763,TCONS_00049399,TCONS_00042851,TCONS_00007358,TCONS_00047823,TCONS_00004172,TCONS_00004173	AT4G26650,TPX2,AtRBP-DR1,RACK1C_AT,AT5G14610,RACK1A,BUB3.2,RACK1B_AT,PARP2,PAB8,ATSCO1,CHR17,AT5G02490,TOPII,AT3G11500
TCONS_00008311	AT1G12640	AT1G12640.1	XLOC_004905	AT1G12640	47	early and DT	1	1	1e-07		TCONS_00020004	AT2G20560
TCONS_00008326	AT1G12800	AT1G12800.N2	XLOC_004912	AT1G12800	26	early and mid maturation	1	1	1e-07		TCONS_00036149,TCONS_00049400,TCONS_00012152,TCONS_00007361,TCONS_00007362,TCONS_00037834,TCONS_00037833,TCONS_00029728,TCONS_00025062,TCONS_00021083,TCONS_00042845,TCONS_00010926,TCONS_00004186,TCONS_00029022,TCONS_00025061,TCONS_00001763,TCONS_00049399,TCONS_00042851,TCONS_00007358,TCONS_00036062,TCONS_00046416,TCONS_00035108,TCONS_00004172	AT4G26650,TPX2,AtRBP-DR1,ATRBP45A,RACK1C_AT,AT5G14610,RACK1A,BUB3.2,RACK1B_AT,PARP2,PAB8,ATSCO1,CHR17,SVR7,TOPII,FIB2,AT3G11500
TCONS_00008329	AT1G12820	AT1G12820.1	XLOC_004913	AFB3	35	early and mid maturation	1	1	1e-07		TCONS_00029728,TCONS_00036149,TCONS_00021083,TCONS_00046416,TCONS_00001763,TCONS_00029022,TCONS_00049400,TCONS_00047823,TCONS_00025061,TCONS_00012152,TCONS_00010926,TCONS_00007361,TCONS_00007362,TCONS_00004186,TCONS_00049399,TCONS_00025062,TCONS_00042845,TCONS_00042851,TCONS_00007358,TCONS_00004172,TCONS_00004173	AT4G26650,TPX2,ATRBP45A,RACK1C_AT,AT5G14610,RACK1A,BUB3.2,RACK1B_AT,PARP2,PAB8,ATSCO1,CHR17,AT5G02490,TOPII,AT3G11500
TCONS_00008330	AT1G12830	AT1G12830.1	XLOC_004914	AT1G12830	43	early	1	0.999993	7.12282e-06		TCONS_00040030,TCONS_00021288,TCONS_00039642,TCONS_00039640,TCONS_00039641,TCONS_00022567,TCONS_00003948,TCONS_00033698,TCONS_00036052,TCONS_00047031,TCONS_00039639,TCONS_00016017,TCONS_00022318,TCONS_00015963,TCONS_00015962,TCONS_00005701,TCONS_00053171,TCONS_00023423,TCONS_00032283,TCONS_00026922,TCONS_00032287,TCONS_00032286,TCONS_00001431,TCONS_00002017,TCONS_00022942,TCONS_00047376,TCONS_000…	ATRBP31,AT4G14342,AT5G64730,CP29,ATRBP47C,SNRNP-G,SMB,MAC3B,U2AF35B,HSP70-1,MOS4,AT1G14650,U2B'',AT1G20580,ATPABN1,GR-RBP3,AT2G17530,RSZ22a,TIF3I1,AT3G02710,AT4G25550,CP33,AT2G43770,AT5G44500,AT5G63120,AT3G07590,AT4G03120,AT4G02840,AT2G47640,AT1G67210
TCONS_00008359	AT1G13170	AT1G13170.1	XLOC_004930	ORP1D	8	early and mid maturation	1	1	1e-07		TCONS_00036149,TCONS_00049400,TCONS_00012152,TCONS_00007361,TCONS_00007362,TCONS_00042845,TCONS_00037833,TCONS_00029728,TCONS_00025062,TCONS_00021083,TCONS_00037834,TCONS_00010926,TCONS_00004186,TCONS_00029022,TCONS_00025061,TCONS_00001763,TCONS_00049399,TCONS_00042851,TCONS_00007358,TCONS_00047823,TCONS_00004172,TCONS_00004173	AT4G26650,TPX2,AtRBP-DR1,RACK1C_AT,AT5G14610,RACK1A,BUB3.2,RACK1B_AT,PARP2,PAB8,ATSCO1,CHR17,AT5G02490,TOPII,AT3G11500
TCONS_00008366	AT1G13250	AT1G13250.1	XLOC_004936	GATL3	23	early and mid maturation	1	1	2.97558e-07		TCONS_00037834,TCONS_00037833,TCONS_00051263	AtRBP-DR1,BIP
TCONS_00008386	AT1G13380	AT1G13380.1	XLOC_004944	AT1G13380	35	early and mid maturation	1	0.999668	0.000331982		TCONS_00029728,TCONS_00036149,TCONS_00021083,TCONS_00046416,TCONS_00001763,TCONS_00029022,TCONS_00049400,TCONS_00047823,TCONS_00025061,TCONS_00012152,TCONS_00010926,TCONS_00007361,TCONS_00007362,TCONS_00004186,TCONS_00049399,TCONS_00025062,TCONS_00042845,TCONS_00042851,TCONS_00007358,TCONS_00004172,TCONS_00004173	AT4G26650,TPX2,ATRBP45A,RACK1C_AT,AT5G14610,RACK1A,BUB3.2,RACK1B_AT,PARP2,PAB8,ATSCO1,CHR17,AT5G02490,TOPII,AT3G11500
TCONS_00008387	AT1G13390	AT1G13390.N3	XLOC_004945	AT1G13390	19	mid maturation and DT	1	0.992017	0.00798346		TCONS_00009111,TCONS_00029157,TCONS_00014434,TCONS_00014436,TCONS_00014437,TCONS_00014430,TCONS_00018920,TCONS_00014432,TCONS_00050692,TCONS_00014429,TCONS_00040502,TCONS_00050691,TCONS_00018919,TCONS_00018921	AT2G05580,AT1G20880,AT5G35660,CFIM-25,HSP70
TCONS_00008410	AT1G13560	AT1G13560.N5	XLOC_004958	AAPT1	49	early and mid maturation	1	0.99999	9.79013e-06		TCONS_00037169	AT4G36230
TCONS_00008411	AT1G13560	AT1G13560.N4	XLOC_004958	AAPT1	49	early and mid maturation	1	0.999995	5.2945e-06		TCONS_00037169	AT4G36230
TCONS_00008423	AT1G13640	AT1G13640.1	XLOC_004963	AT1G13640	47	early and DT	1	1	1e-07		TCONS_00042407,TCONS_00048291,TCONS_00048290,TCONS_00020004,TCONS_00048292	AT5G09390,AT2G20560,GRP-4
TCONS_00008435	AT1G13860	AT1G13860.N5	XLOC_004973	QUL1	35	early and mid maturation	1	1	1e-07		TCONS_00029728,TCONS_00036149,TCONS_00021083,TCONS_00046416,TCONS_00007361,TCONS_00029022,TCONS_00049400,TCONS_00025061,TCONS_00010926,TCONS_00001763,TCONS_00004186,TCONS_00042845,TCONS_00042851,TCONS_00004172,TCONS_00004173	AT4G26650,TPX2,ATRBP45A,RACK1C_AT,AT5G14610,RACK1A,BUB3.2,RACK1B_AT,PARP2,PAB8,CHR17,TOPII,AT3G11500
TCONS_00008448	AT1G14010	AT1G14010.1	XLOC_004978	AT1G14010	49	early and mid maturation	1	0.999933	6.69171e-05		TCONS_00037169	AT4G36230
TCONS_00008449	AT1G14030	AT1G14030.N2	XLOC_004979	AT1G14030	17	early and mid maturation	1	0.98002	0.0199804		TCONS_00036149,TCONS_00049400,TCONS_00012152,TCONS_00007361,TCONS_00007362,TCONS_00037834,TCONS_00037833,TCONS_00029728,TCONS_00025062,TCONS_00021083,TCONS_00042845,TCONS_00010926,TCONS_00004186,TCONS_00029022,TCONS_00025061,TCONS_00001763,TCONS_00049399,TCONS_00042851,TCONS_00007358,TCONS_00036062,TCONS_00046416,TCONS_00035108,TCONS_00004172	AT4G26650,TPX2,AtRBP-DR1,ATRBP45A,RACK1C_AT,AT5G14610,RACK1A,BUB3.2,RACK1B_AT,PARP2,PAB8,ATSCO1,CHR17,SVR7,TOPII,FIB2,AT3G11500
TCONS_00008450	AT1G14030	AT1G14030.1	XLOC_004979	AT1G14030	17	early and mid maturation	1	1	1e-07		TCONS_00036149,TCONS_00049400,TCONS_00012152,TCONS_00007361,TCONS_00007362,TCONS_00037834,TCONS_00037833,TCONS_00029728,TCONS_00025062,TCONS_00021083,TCONS_00042845,TCONS_00010926,TCONS_00004186,TCONS_00029022,TCONS_00025061,TCONS_00001763,TCONS_00049399,TCONS_00042851,TCONS_00007358,TCONS_00036062,TCONS_00046416,TCONS_00035108,TCONS_00004172	AT4G26650,TPX2,AtRBP-DR1,ATRBP45A,RACK1C_AT,AT5G14610,RACK1A,BUB3.2,RACK1B_AT,PARP2,PAB8,ATSCO1,CHR17,SVR7,TOPII,FIB2,AT3G11500
TCONS_00008452	AT1G14060	AT1G14060.1	XLOC_004981	AT1G14060	31	early and DT	1	0.999892	0.00010753		TCONS_00009807,TCONS_00027603,TCONS_00040630,TCONS_00031587,TCONS_00031586,TCONS_00045586,TCONS_00018120,TCONS_00046153,TCONS_00005133,TCONS_00004162,TCONS_00050920,TCONS_00014566,TCONS_00040631	AT1G60650,AT1G29220,ATFIB1,SKB1,AT5G46840,AT3G59810,ALY4,AT1G49590,AT2G45030,AT3G46210,HEN2
TCONS_00008457	AT1G14120	AT1G14120.1	XLOC_004984	AT1G14120	38	DT	1	1	1.96988e-07		TCONS_00024339	AT3G17110
TCONS_00008466	AT1G14200	AT1G14200.1	XLOC_004990	AT1G14200	47	early and DT	1	0.999885	0.000115453		TCONS_00042407,TCONS_00049822,TCONS_00000038,TCONS_00053285	AT5G09390,AT5G23590,ATSC35,AT1G01350
TCONS_00008470	AT1G14270	AT1G14270.1	XLOC_004994	AT1G14270	26	early and mid maturation	1	1	1e-07		TCONS_00036149,TCONS_00049400,TCONS_00012152,TCONS_00007361,TCONS_00007362,TCONS_00037834,TCONS_00037833,TCONS_00029728,TCONS_00025062,TCONS_00021083,TCONS_00042845,TCONS_00010926,TCONS_00004186,TCONS_00029022,TCONS_00025061,TCONS_00001763,TCONS_00049399,TCONS_00042851,TCONS_00007358,TCONS_00036062,TCONS_00046416,TCONS_00035108,TCONS_00004172	AT4G26650,TPX2,AtRBP-DR1,ATRBP45A,RACK1C_AT,AT5G14610,RACK1A,BUB3.2,RACK1B_AT,PARP2,PAB8,ATSCO1,CHR17,SVR7,TOPII,FIB2,AT3G11500
TCONS_00008474	AT1G14290	AT1G14290.1	XLOC_004995	SBH2	35	early and mid maturation	1	0.999986	1.40612e-05		TCONS_00036149,TCONS_00049400,TCONS_00012152,TCONS_00007361,TCONS_00007362,TCONS_00037834,TCONS_00037833,TCONS_00029728,TCONS_00025062,TCONS_00021083,TCONS_00042845,TCONS_00010926,TCONS_00004186,TCONS_00029022,TCONS_00025061,TCONS_00001763,TCONS_00049399,TCONS_00042851,TCONS_00007358,TCONS_00036062,TCONS_00046416,TCONS_00035108,TCONS_00004172	AT4G26650,TPX2,AtRBP-DR1,ATRBP45A,RACK1C_AT,AT5G14610,RACK1A,BUB3.2,RACK1B_AT,PARP2,PAB8,ATSCO1,CHR17,SVR7,TOPII,FIB2,AT3G11500
TCONS_00008489	AT1G14410	AT1G14410.1	XLOC_005002	ATWHY1	43	early	1	0.999997	2.63065e-06		TCONS_00021288,TCONS_00039642,TCONS_00039640,TCONS_00039641,TCONS_00046015,TCONS_00003948,TCONS_00033698,TCONS_00036052,TCONS_00047031,TCONS_00039639,TCONS_00016017,TCONS_00022318,TCONS_00015963,TCONS_00045354,TCONS_00005701,TCONS_00053171,TCONS_00032283,TCONS_00022567,TCONS_00032287,TCONS_00032286,TCONS_00001431,TCONS_00002017,TCONS_00022942,TCONS_00015318,TCONS_00039638,TCONS_00015962,TCONS_000…	AT4G14342,CP29,ATRBP47C,SNRNP-G,HSP70-1,TPX2,MAC3B,SMB,AT1G14650,U2B'',AT1G20580,ATPABN1,GR-RBP3,AT2G17530,RSZ22a,TIF3I1,AT3G02710,AT4G25550,AT2G43770,AT5G44500,AT5G63120,AT4G03120,AT4G02840,AT2G47640,AT1G67210
TCONS_00008491	AT1G14440	AT1G14440.1	XLOC_005004	AtHB31	35	early and mid maturation	1	0.999999	6.83601e-07		TCONS_00036149,TCONS_00049400,TCONS_00012152,TCONS_00007361,TCONS_00007362,TCONS_00042845,TCONS_00037833,TCONS_00029728,TCONS_00025062,TCONS_00021083,TCONS_00037834,TCONS_00010926,TCONS_00004186,TCONS_00029022,TCONS_00025061,TCONS_00001763,TCONS_00049399,TCONS_00042851,TCONS_00007358,TCONS_00047823,TCONS_00004172,TCONS_00004173	AT4G26650,TPX2,AtRBP-DR1,RACK1C_AT,AT5G14610,RACK1A,BUB3.2,RACK1B_AT,PARP2,PAB8,ATSCO1,CHR17,AT5G02490,TOPII,AT3G11500
TCONS_00008492	AT1G14440	AT1G14440.2	XLOC_005004	AtHB31	35	early and mid maturation	1	1	1.67426e-07		TCONS_00036149,TCONS_00049400,TCONS_00012152,TCONS_00007361,TCONS_00007362,TCONS_00042845,TCONS_00037833,TCONS_00029728,TCONS_00025062,TCONS_00021083,TCONS_00037834,TCONS_00010926,TCONS_00004186,TCONS_00029022,TCONS_00025061,TCONS_00001763,TCONS_00049399,TCONS_00042851,TCONS_00007358,TCONS_00047823,TCONS_00004172,TCONS_00004173	AT4G26650,TPX2,AtRBP-DR1,RACK1C_AT,AT5G14610,RACK1A,BUB3.2,RACK1B_AT,PARP2,PAB8,ATSCO1,CHR17,AT5G02490,TOPII,AT3G11500
TCONS_00008503	AT1G14530	AT1G14530.N3	XLOC_005012	THH1	13	mid maturation and DT	1	0.995185	0.00481533		TCONS_00009111,TCONS_00029157,TCONS_00014434,TCONS_00014436,TCONS_00014437,TCONS_00014430,TCONS_00018920,TCONS_00014432,TCONS_00050692,TCONS_00014429,TCONS_00040502,TCONS_00050691,TCONS_00018919,TCONS_00018921	AT2G05580,AT1G20880,AT5G35660,CFIM-25,HSP70
TCONS_00008510	AT1G14620	AT1G14620.1	XLOC_005018	DECOY	43	early	1	0.99998	1.96392e-05		TCONS_00046015,TCONS_00022567,TCONS_00047824,TCONS_00027667,TCONS_00047825,TCONS_00001431,TCONS_00024518,TCONS_00003948,TCONS_00050113,TCONS_00015962,TCONS_00053171,TCONS_00029294,TCONS_00050112,TCONS_00050115,TCONS_00008021	G3,AT5G63120,AT3G18790,At-SCL30A,U2A',TIF3I1,ATRBP47C,AT1G14650,ATPABN1,SNRNP-G,emb1138,HSP70-1
TCONS_00008511	AT1G14620	AT1G14620.2	XLOC_005018	DECOY	43	early	1	0.999883	0.000117257		TCONS_00036062,TCONS_00027667,TCONS_00018414,TCONS_00024518,TCONS_00010616,TCONS_00010617,TCONS_00050113,TCONS_00035108,TCONS_00029294,TCONS_00050112,TCONS_00050115,TCONS_00008021	G3,AT3G18790,U1A,At-SCL30A,SVR7,FIB2,U2A',emb1138,PTB3
TCONS_00008524	AT1G14690	AT1G14690.2	XLOC_005022	MAP65-7	35	early and mid maturation	1	1	1e-07		TCONS_00029728,TCONS_00036149,TCONS_00021083,TCONS_00046416,TCONS_00001763,TCONS_00029022,TCONS_00049400,TCONS_00047823,TCONS_00025061,TCONS_00012152,TCONS_00010926,TCONS_00007361,TCONS_00007362,TCONS_00004186,TCONS_00049399,TCONS_00025062,TCONS_00042845,TCONS_00042851,TCONS_00007358,TCONS_00004172,TCONS_00004173	AT4G26650,TPX2,ATRBP45A,RACK1C_AT,AT5G14610,RACK1A,BUB3.2,RACK1B_AT,PARP2,PAB8,ATSCO1,CHR17,AT5G02490,TOPII,AT3G11500
TCONS_00008532	AT1G14750	AT1G14750.1	XLOC_005026	SDS	8	early and mid maturation	1	1	1e-07		TCONS_00036149,TCONS_00049400,TCONS_00012152,TCONS_00007361,TCONS_00007362,TCONS_00042845,TCONS_00037833,TCONS_00029728,TCONS_00025062,TCONS_00021083,TCONS_00037834,TCONS_00010926,TCONS_00004186,TCONS_00029022,TCONS_00025061,TCONS_00001763,TCONS_00049399,TCONS_00042851,TCONS_00007358,TCONS_00036062,TCONS_00046416,TCONS_00047823,TCONS_00035108,TCONS_00004172,TCONS_00004173	AT4G26650,TPX2,AtRBP-DR1,ATRBP45A,RACK1C_AT,AT5G14610,RACK1A,BUB3.2,RACK1B_AT,PARP2,PAB8,ATSCO1,CHR17,SVR7,AT5G02490,TOPII,FIB2,AT3G11500
TCONS_00008534	AT1G14760	AT1G14760.2	XLOC_005027	KNATM	33	early and DT	1	0.994483	0.00551736		TCONS_00040030,TCONS_00021288,TCONS_00039640,TCONS_00039641,TCONS_00033698,TCONS_00036052,TCONS_00047031,TCONS_00039639,TCONS_00022318,TCONS_00015963,TCONS_00005701,TCONS_00023423,TCONS_00032283,TCONS_00026922,TCONS_00032287,TCONS_00032286,TCONS_00022942,TCONS_00047376,TCONS_00033666,TCONS_00033667,TCONS_00018423,TCONS_00018421,TCONS_00024289,TCONS_00024464,TCONS_00051336,TCONS_00020969	AT5G64730,ATRBP31,AT2G43770,MOS4,GR-RBP3,MAC3B,U2AF35B,SMB,AT3G16650,AT3G07590,AT4G03120,AT4G25550,CP29,AT4G02840,AT2G47640,AT3G02710,SNRNP-G,U2B'',AT1G67210,CP33
TCONS_00008536	AT1G14760	AT1G14760.1	XLOC_005027	KNATM	33	early and DT	1	0.989744	0.0102558		TCONS_00040030,TCONS_00021288,TCONS_00039640,TCONS_00039641,TCONS_00033698,TCONS_00036052,TCONS_00047031,TCONS_00039639,TCONS_00022318,TCONS_00015963,TCONS_00005701,TCONS_00023423,TCONS_00032283,TCONS_00026922,TCONS_00032287,TCONS_00032286,TCONS_00022942,TCONS_00047376,TCONS_00033666,TCONS_00033667,TCONS_00018423,TCONS_00018421,TCONS_00024289,TCONS_00024464,TCONS_00051336,TCONS_00020969	AT5G64730,ATRBP31,AT2G43770,MOS4,GR-RBP3,MAC3B,U2AF35B,SMB,AT3G16650,AT3G07590,AT4G03120,AT4G25550,CP29,AT4G02840,AT2G47640,AT3G02710,SNRNP-G,U2B'',AT1G67210,CP33
TCONS_00008540	AT1G14810	AT1G14810.1	XLOC_005030	AT1G14810	43	early	1	1	1e-07		TCONS_00046015,TCONS_00022567,TCONS_00047824,TCONS_00027667,TCONS_00047825,TCONS_00001431,TCONS_00024518,TCONS_00003948,TCONS_00050113,TCONS_00015962,TCONS_00053171,TCONS_00029294,TCONS_00050112,TCONS_00050115,TCONS_00008021	G3,AT5G63120,AT3G18790,At-SCL30A,U2A',TIF3I1,ATRBP47C,AT1G14650,ATPABN1,SNRNP-G,emb1138,HSP70-1
TCONS_00008541	AT1G14820	AT1G14820.2	XLOC_005031	AT1G14820	23	early and mid maturation	1	0.999914	8.63566e-05		TCONS_00029728,TCONS_00036149,TCONS_00021083,TCONS_00046416,TCONS_00001763,TCONS_00029022,TCONS_00049400,TCONS_00047823,TCONS_00025061,TCONS_00012152,TCONS_00010926,TCONS_00007361,TCONS_00007362,TCONS_00004186,TCONS_00049399,TCONS_00025062,TCONS_00042845,TCONS_00042851,TCONS_00007358,TCONS_00004172,TCONS_00004173	AT4G26650,TPX2,ATRBP45A,RACK1C_AT,AT5G14610,RACK1A,BUB3.2,RACK1B_AT,PARP2,PAB8,ATSCO1,CHR17,AT5G02490,TOPII,AT3G11500
TCONS_00008544	AT1G14830	AT1G14830.1	XLOC_005032	DRP1C	0	early	1	1	1e-07		TCONS_00036149,TCONS_00049400,TCONS_00012152,TCONS_00007361,TCONS_00007362,TCONS_00037834,TCONS_00037833,TCONS_00029728,TCONS_00025062,TCONS_00021083,TCONS_00042845,TCONS_00010926,TCONS_00004186,TCONS_00029022,TCONS_00025061,TCONS_00001763,TCONS_00049399,TCONS_00042851,TCONS_00007358,TCONS_00036062,TCONS_00046416,TCONS_00035108,TCONS_00004172	AT4G26650,TPX2,AtRBP-DR1,ATRBP45A,RACK1C_AT,AT5G14610,RACK1A,BUB3.2,RACK1B_AT,PARP2,PAB8,ATSCO1,CHR17,SVR7,TOPII,FIB2,AT3G11500
TCONS_00008547	AT1G14850	AT1G14850.N2	XLOC_005034	NUP155	3	early and DT	1	1	1e-07		TCONS_00049529,TCONS_00040629,TCONS_00027603,TCONS_00046153,TCONS_00050920,TCONS_00034696,TCONS_00034695,TCONS_00045586,TCONS_00014566,TCONS_00053662,TCONS_00009807,TCONS_00012437,TCONS_00040631,TCONS_00040630,TCONS_00031587,TCONS_00031586,TCONS_00012438,TCONS_00018120,TCONS_00004162,TCONS_00008116,TCONS_00044945,TCONS_00044806	AT5G67630,AT1G29220,AT1G65700,ATFIB1,SKB1,AT5G46840,AT3G59810,ALY4,AT5G20160,AT1G49590,AT2G45030,AT5G40490,AT3G46210,AT4G12600,AT5G38600,AT1G10580,HEN2
TCONS_00008554	AT1G14930	AT1G14930.1	XLOC_005039	AT1G14930	27	mid maturation and DT	1	0.999524	0.000476136		TCONS_00009111,TCONS_00029157,TCONS_00015197,TCONS_00014434,TCONS_00014436,TCONS_00014437,TCONS_00014430,TCONS_00018920,TCONS_00014432,TCONS_00050692,TCONS_00014429,TCONS_00040502,TCONS_00050691,TCONS_00018919,TCONS_00018921	AT2G05580,GR-RBP1,AT5G35660,HSP70,AT1G20880,CFIM-25
TCONS_00008555	AT1G14940	AT1G14940.1	XLOC_005040	AT1G14940	27	mid maturation and DT	1	0.999568	0.000432481		TCONS_00018920,TCONS_00009111,TCONS_00029157,TCONS_00015197,TCONS_00014434,TCONS_00014436,TCONS_00014437,TCONS_00014430,TCONS_00018919,TCONS_00014432,TCONS_00014429,TCONS_00040502,TCONS_00050691,TCONS_00050692,TCONS_00018921	AT2G05580,GR-RBP1,AT5G35660,HSP70,AT1G20880,CFIM-25
TCONS_00008556	AT1G14940	AT1G14940.2	XLOC_005040	AT1G14940	27	mid maturation and DT	1	0.999308	0.000691593		TCONS_00018920,TCONS_00009111,TCONS_00029157,TCONS_00015197,TCONS_00014434,TCONS_00014436,TCONS_00014437,TCONS_00014430,TCONS_00018919,TCONS_00014432,TCONS_00014429,TCONS_00040502,TCONS_00050691,TCONS_00050692,TCONS_00018921	AT2G05580,GR-RBP1,AT5G35660,HSP70,AT1G20880,CFIM-25
TCONS_00008577	AT1G15140	AT1G15140.1	XLOC_005054	AT1G15140	16	early	1	0.999999	1.21666e-06		TCONS_00021288,TCONS_00039640,TCONS_00039641,TCONS_00033698,TCONS_00036052,TCONS_00047031,TCONS_00039639,TCONS_00022318,TCONS_00015963,TCONS_00005701,TCONS_00032283,TCONS_00032287,TCONS_00032286,TCONS_00007357,TCONS_00022942,TCONS_00047376,TCONS_00033666,TCONS_00033667,TCONS_00018423,TCONS_00018421,TCONS_00038985,TCONS_00020969	TPX2,AT2G43770,AT4G14342,MAC3B,GR-RBP3,SMB,AT5G64730,AT4G03120,AT4G25550,CP29,AT4G02840,AT2G47640,AT3G02710,SNRNP-G,U2B'',AT1G67210
TCONS_00008601	AT1G15290	AT1G15290.N2	XLOC_005063	AT1G15290	17	early and mid maturation	1	1	1e-07		TCONS_00036149,TCONS_00049400,TCONS_00012152,TCONS_00007361,TCONS_00007362,TCONS_00037834,TCONS_00037833,TCONS_00029728,TCONS_00025062,TCONS_00021083,TCONS_00042845,TCONS_00010926,TCONS_00004186,TCONS_00029022,TCONS_00025061,TCONS_00001763,TCONS_00049399,TCONS_00042851,TCONS_00007358,TCONS_00036062,TCONS_00046416,TCONS_00035108,TCONS_00004172	AT4G26650,TPX2,AtRBP-DR1,ATRBP45A,RACK1C_AT,AT5G14610,RACK1A,BUB3.2,RACK1B_AT,PARP2,PAB8,ATSCO1,CHR17,SVR7,TOPII,FIB2,AT3G11500
TCONS_00008602	AT1G15290	AT1G15290.N3	XLOC_005063	AT1G15290	17	early and mid maturation	1	1	1e-07		TCONS_00036149,TCONS_00049400,TCONS_00012152,TCONS_00007361,TCONS_00007362,TCONS_00042845,TCONS_00037833,TCONS_00029728,TCONS_00025062,TCONS_00021083,TCONS_00037834,TCONS_00010926,TCONS_00004186,TCONS_00029022,TCONS_00025061,TCONS_00001763,TCONS_00049399,TCONS_00042851,TCONS_00007358,TCONS_00047823,TCONS_00004172,TCONS_00004173	AT4G26650,TPX2,AtRBP-DR1,RACK1C_AT,AT5G14610,RACK1A,BUB3.2,RACK1B_AT,PARP2,PAB8,ATSCO1,CHR17,AT5G02490,TOPII,AT3G11500
TCONS_00008603	AT1G15290	AT1G15290.1	XLOC_005063	AT1G15290	17	early and mid maturation	1	1	1e-07		TCONS_00036149,TCONS_00049400,TCONS_00012152,TCONS_00007361,TCONS_00007362,TCONS_00042845,TCONS_00037833,TCONS_00029728,TCONS_00025062,TCONS_00021083,TCONS_00037834,TCONS_00010926,TCONS_00004186,TCONS_00029022,TCONS_00025061,TCONS_00001763,TCONS_00049399,TCONS_00042851,TCONS_00007358,TCONS_00047823,TCONS_00004172,TCONS_00004173	AT4G26650,TPX2,AtRBP-DR1,RACK1C_AT,AT5G14610,RACK1A,BUB3.2,RACK1B_AT,PARP2,PAB8,ATSCO1,CHR17,AT5G02490,TOPII,AT3G11500
TCONS_00008607	AT1G15320	AT1G15320.1	XLOC_005066	AT1G15320	3	early and DT	1	0.999999	7.51064e-07		TCONS_00032564,TCONS_00032565,TCONS_00034695,TCONS_00049530,TCONS_00028364,TCONS_00046152	AT4G12600,ATFIB1,AT3G05060,AT5G20160,ROC2
TCONS_00008610	AT1G15340	AT1G15340.2	XLOC_005067	MBD10	31	early and DT	1	1	1e-07		TCONS_00009807,TCONS_00046919,TCONS_00020688,TCONS_00027603,TCONS_00040630,TCONS_00031586,TCONS_00040631,TCONS_00037877,TCONS_00051336,TCONS_00024627,TCONS_00005133,TCONS_00004162,TCONS_00050920,TCONS_00014566,TCONS_00045586	AT5G59950,ATPRP40C,AT1G60650,AT1G29220,STA1,SKB1,AT5G46840,AT3G59810,ALY4,AT1G49590,U2AF35B,AT3G46210,HEN2,AT2G27285
TCONS_00008615	AT1G15385	AT1G15385.1	XLOC_005069	AT1G15385	12	early	1	0.784263	0.215737		TCONS_00029578,TCONS_00048293	PAB6,GRP18
TCONS_00008622	AT1G15440	AT1G15440.N3	XLOC_005074	PWP2	31	early and DT	1	1	1e-07		TCONS_00049529,TCONS_00040629,TCONS_00046919,TCONS_00040030,TCONS_00027603,TCONS_00024464,TCONS_00046152,TCONS_00046153,TCONS_00050920,TCONS_00034696,TCONS_00026922,TCONS_00005133,TCONS_00008116,TCONS_00014566,TCONS_00053662,TCONS_00009807,TCONS_00012437,TCONS_00049530,TCONS_00040631,TCONS_00040630,TCONS_00031587,TCONS_00031586,TCONS_00012438,TCONS_00018120,TCONS_00004162,TCONS_00045586,TCONS_000…	ATRBP31,AT1G65700,SKB1,AT5G20160,AT3G46210,AT2G45030,AT1G29220,ATFIB1,AT5G46840,AT5G67630,U2AF35B,MOS4,AT5G38600,AT3G59810,AT1G10580,CP33,AT5G59950,AT1G60650,ALY4,AT1G49590,AT3G07590,AT5G40490,AT4G12600,HEN2
TCONS_00008656	AT1G15960	AT1G15960.N5	XLOC_005096	NRAMP6	27	mid maturation and DT	1	0.999908	9.15385e-05		TCONS_00009111,TCONS_00029157,TCONS_00014434,TCONS_00014436,TCONS_00014437,TCONS_00014430,TCONS_00018920,TCONS_00014432,TCONS_00050692,TCONS_00014429,TCONS_00040502,TCONS_00050691,TCONS_00018919,TCONS_00018921	AT2G05580,AT1G20880,AT5G35660,CFIM-25,HSP70
TCONS_00008657	AT1G15960	AT1G15960.N4	XLOC_005096	NRAMP6	18	mid maturation and DT	1	0.988914	0.0110862		TCONS_00018920,TCONS_00009111,TCONS_00020004,TCONS_00029157,TCONS_00014434,TCONS_00014436,TCONS_00014437,TCONS_00014430,TCONS_00018919,TCONS_00014432,TCONS_00014429,TCONS_00040502,TCONS_00050691,TCONS_00050692,TCONS_00018921	AT2G05580,AT5G35660,AT2G20560,HSP70,AT1G20880,CFIM-25
TCONS_00008659	AT1G15960	AT1G15960.N6	XLOC_005096	NRAMP6	18	mid maturation and DT	1	0.990204	0.00979607		TCONS_00048291,TCONS_00048290,TCONS_00006523,TCONS_00048292	XRN3,GRP-4
TCONS_00008660	AT1G15960	AT1G15960.N7	XLOC_005096	NRAMP6	27	mid maturation and DT	1	0.999991	8.71525e-06		TCONS_00009111,TCONS_00029157,TCONS_00014434,TCONS_00014436,TCONS_00014437,TCONS_00014430,TCONS_00018920,TCONS_00014432,TCONS_00050692,TCONS_00014429,TCONS_00040502,TCONS_00050691,TCONS_00018919,TCONS_00018921	AT2G05580,AT1G20880,AT5G35660,CFIM-25,HSP70
TCONS_00008661	AT1G15960	AT1G15960.N8	XLOC_005096	NRAMP6	27	mid maturation and DT	1	1	1e-07		TCONS_00009111,TCONS_00029157,TCONS_00015197,TCONS_00014434,TCONS_00014436,TCONS_00014437,TCONS_00014430,TCONS_00018920,TCONS_00014432,TCONS_00050692,TCONS_00014429,TCONS_00040502,TCONS_00050691,TCONS_00018919,TCONS_00018921	AT2G05580,GR-RBP1,AT5G35660,HSP70,AT1G20880,CFIM-25
TCONS_00008662	AT1G15960	AT1G15960.N9	XLOC_005096	NRAMP6	27	mid maturation and DT	1	0.990817	0.00918317		TCONS_00009111,TCONS_00029157,TCONS_00015197,TCONS_00014434,TCONS_00014436,TCONS_00014437,TCONS_00014430,TCONS_00018920,TCONS_00014432,TCONS_00050692,TCONS_00014429,TCONS_00040502,TCONS_00050691,TCONS_00018919,TCONS_00018921	AT2G05580,GR-RBP1,AT5G35660,HSP70,AT1G20880,CFIM-25
TCONS_00008663	AT1G15960	AT1G15960.1	XLOC_005096	NRAMP6	27	mid maturation and DT	1	1	1e-07		TCONS_00009111,TCONS_00029157,TCONS_00015197,TCONS_00014434,TCONS_00014436,TCONS_00014437,TCONS_00014430,TCONS_00018920,TCONS_00014432,TCONS_00050692,TCONS_00014429,TCONS_00040502,TCONS_00050691,TCONS_00018919,TCONS_00018921	AT2G05580,GR-RBP1,AT5G35660,HSP70,AT1G20880,CFIM-25
TCONS_00008664	AT1G15960	AT1G15960.N12	XLOC_005096	NRAMP6	27	mid maturation and DT	1	0.999906	9.42929e-05		TCONS_00009111,TCONS_00029157,TCONS_00015197,TCONS_00014434,TCONS_00014436,TCONS_00014437,TCONS_00014430,TCONS_00018920,TCONS_00014432,TCONS_00050692,TCONS_00014429,TCONS_00040502,TCONS_00050691,TCONS_00018919,TCONS_00018921	AT2G05580,GR-RBP1,AT5G35660,HSP70,AT1G20880,CFIM-25
TCONS_00008667	AT1G15960	AT1G15960.N13	XLOC_005096	NRAMP6	27	mid maturation and DT	1	0.991769	0.0082311		TCONS_00009111,TCONS_00029157,TCONS_00014434,TCONS_00014436,TCONS_00014437,TCONS_00014430,TCONS_00018920,TCONS_00014432,TCONS_00050692,TCONS_00014429,TCONS_00040502,TCONS_00050691,TCONS_00018919,TCONS_00018921	AT2G05580,AT1G20880,AT5G35660,CFIM-25,HSP70
TCONS_00008668	AT1G15960	AT1G15960.N14	XLOC_005096	NRAMP6	27	mid maturation and DT	1	0.999895	0.000105385		TCONS_00009111,TCONS_00029157,TCONS_00015197,TCONS_00014434,TCONS_00014436,TCONS_00014437,TCONS_00014430,TCONS_00018920,TCONS_00014432,TCONS_00050692,TCONS_00014429,TCONS_00040502,TCONS_00050691,TCONS_00018919,TCONS_00018921	AT2G05580,GR-RBP1,AT5G35660,HSP70,AT1G20880,CFIM-25
TCONS_00008670	AT1G15970	AT1G15970.1	XLOC_005097	AT1G15970	35	early and mid maturation	1	1	1.6694e-07		TCONS_00036149,TCONS_00049400,TCONS_00012152,TCONS_00007361,TCONS_00007362,TCONS_00042845,TCONS_00037833,TCONS_00029728,TCONS_00025062,TCONS_00021083,TCONS_00037834,TCONS_00010926,TCONS_00004186,TCONS_00029022,TCONS_00025061,TCONS_00001763,TCONS_00049399,TCONS_00042851,TCONS_00007358,TCONS_00047823,TCONS_00004172,TCONS_00004173	AT4G26650,TPX2,AtRBP-DR1,RACK1C_AT,AT5G14610,RACK1A,BUB3.2,RACK1B_AT,PARP2,PAB8,ATSCO1,CHR17,AT5G02490,TOPII,AT3G11500
TCONS_00008676	AT1G16030	AT1G16030.1	XLOC_005101	Hsp70b	5	mid maturation and DT	1	1	1e-07		TCONS_00009111,TCONS_00029157,TCONS_00014434,TCONS_00014436,TCONS_00014437,TCONS_00014430,TCONS_00018920,TCONS_00014432,TCONS_00050692,TCONS_00014429,TCONS_00040502,TCONS_00050691,TCONS_00018919,TCONS_00018921	AT2G05580,AT1G20880,AT5G35660,CFIM-25,HSP70
TCONS_00008677	AT1G16070	AT1G16070.1	XLOC_005102	TLP8	6	early and mid maturation	1	1	1e-07		TCONS_00036149,TCONS_00049400,TCONS_00012152,TCONS_00007361,TCONS_00007362,TCONS_00042845,TCONS_00037833,TCONS_00029728,TCONS_00025062,TCONS_00021083,TCONS_00037834,TCONS_00010926,TCONS_00004186,TCONS_00029022,TCONS_00025061,TCONS_00001763,TCONS_00049399,TCONS_00042851,TCONS_00007358,TCONS_00047823,TCONS_00004172,TCONS_00004173	AT4G26650,TPX2,AtRBP-DR1,RACK1C_AT,AT5G14610,RACK1A,BUB3.2,RACK1B_AT,PARP2,PAB8,ATSCO1,CHR17,AT5G02490,TOPII,AT3G11500
TCONS_00008678	AT1G16070	AT1G16070.2	XLOC_005102	TLP8	6	early and mid maturation	1	1	1e-07		TCONS_00036149,TCONS_00049400,TCONS_00012152,TCONS_00007361,TCONS_00007362,TCONS_00037834,TCONS_00037833,TCONS_00029728,TCONS_00025062,TCONS_00021083,TCONS_00042845,TCONS_00010926,TCONS_00004186,TCONS_00029022,TCONS_00025061,TCONS_00001763,TCONS_00049399,TCONS_00042851,TCONS_00007358,TCONS_00036062,TCONS_00047823,TCONS_00035108,TCONS_00004172	AT4G26650,TPX2,AtRBP-DR1,RACK1C_AT,AT5G14610,RACK1A,BUB3.2,RACK1B_AT,PARP2,PAB8,ATSCO1,CHR17,SVR7,AT5G02490,TOPII,FIB2,AT3G11500
TCONS_00008695	AT1G16330	AT1G16330.1	XLOC_005112	CYCB3	43	early	1	1	1e-07		TCONS_00028820,TCONS_00028821	AT3G09440
TCONS_00008696	AT1G16340	AT1G16340.N5	XLOC_005113	ATKSDA	35	early and mid maturation	1	1	3.63036e-07		TCONS_00036149,TCONS_00049400,TCONS_00012152,TCONS_00007361,TCONS_00007362,TCONS_00042845,TCONS_00037833,TCONS_00029728,TCONS_00025062,TCONS_00021083,TCONS_00037834,TCONS_00010926,TCONS_00004186,TCONS_00029022,TCONS_00025061,TCONS_00001763,TCONS_00049399,TCONS_00042851,TCONS_00007358,TCONS_00047823,TCONS_00004172,TCONS_00004173	AT4G26650,TPX2,AtRBP-DR1,RACK1C_AT,AT5G14610,RACK1A,BUB3.2,RACK1B_AT,PARP2,PAB8,ATSCO1,CHR17,AT5G02490,TOPII,AT3G11500
TCONS_00008714	AT1G16530	AT1G16530.1	XLOC_005123	LBD3	8	early and mid maturation	1	0.999494	0.000506293		TCONS_00029728,TCONS_00025062,TCONS_00021083,TCONS_00001763,TCONS_00029022,TCONS_00049400,TCONS_00025061,TCONS_00012152,TCONS_00010926,TCONS_00007361,TCONS_00007362,TCONS_00004186,TCONS_00049399,TCONS_00036149,TCONS_00042845,TCONS_00042851,TCONS_00007358,TCONS_00004172	AT4G26650,TPX2,RACK1C_AT,AT5G14610,RACK1A,BUB3.2,RACK1B_AT,PARP2,PAB8,ATSCO1,CHR17,TOPII,AT3G11500
TCONS_00008721	AT1G16630	AT1G16630.1	XLOC_005126	AT1G16630	6	early and mid maturation	1	1	1e-07		TCONS_00029728,TCONS_00036149,TCONS_00021083,TCONS_00046416,TCONS_00001763,TCONS_00029022,TCONS_00049400,TCONS_00047823,TCONS_00025061,TCONS_00012152,TCONS_00010926,TCONS_00007361,TCONS_00007362,TCONS_00004186,TCONS_00049399,TCONS_00025062,TCONS_00042845,TCONS_00042851,TCONS_00007358,TCONS_00004172,TCONS_00004173	AT4G26650,TPX2,ATRBP45A,RACK1C_AT,AT5G14610,RACK1A,BUB3.2,RACK1B_AT,PARP2,PAB8,ATSCO1,CHR17,AT5G02490,TOPII,AT3G11500
TCONS_00008723	AT1G16730	AT1G16730.1	XLOC_005128	UP6	1	mid maturation and DT	1	0.999945	5.47489e-05		TCONS_00009111,TCONS_00029157,TCONS_00014434,TCONS_00014436,TCONS_00014437,TCONS_00014430,TCONS_00018920,TCONS_00014432,TCONS_00050692,TCONS_00014429,TCONS_00040502,TCONS_00050691,TCONS_00018919,TCONS_00018921	AT2G05580,AT1G20880,AT5G35660,CFIM-25,HSP70
TCONS_00008740	AT1G16850	AT1G16850.1	XLOC_005134	AT1G16850	1	mid maturation and DT	1	0.999373	0.000626818		TCONS_00009111,TCONS_00029157,TCONS_00014434,TCONS_00014436,TCONS_00014437,TCONS_00014430,TCONS_00018920,TCONS_00014432,TCONS_00050692,TCONS_00014429,TCONS_00040502,TCONS_00050691,TCONS_00018919,TCONS_00018921	AT2G05580,AT1G20880,AT5G35660,CFIM-25,HSP70
TCONS_00008741	AT1G16870	AT1G16870.1	XLOC_005135	AT1G16870	43	early	1	1	1e-07		TCONS_00021288,TCONS_00039642,TCONS_00039640,TCONS_00039641,TCONS_00028364,TCONS_00022567,TCONS_00003948,TCONS_00033698,TCONS_00036052,TCONS_00047031,TCONS_00024518,TCONS_00015963,TCONS_00016017,TCONS_00022318,TCONS_00039639,TCONS_00015962,TCONS_00005701,TCONS_00053171,TCONS_00008021,TCONS_00032283,TCONS_00046015,TCONS_00001431,TCONS_00002017,TCONS_00022942,TCONS_00015318,TCONS_00029294,TCONS_000…	RSZ22a,At-SCL30A,CP29,ATRBP47C,SNRNP-G,SMB,MAC3B,HSP70-1,AT3G05060,AT1G14650,U2B'',AT1G20580,ATPABN1,GR-RBP3,AT2G17530,U2A',TIF3I1,AT5G63120,AT4G25550,AT2G43770,AT3G18790,AT5G44500,AT4G03120,AT3G02710,AT4G02840,AT2G47640,AT1G67210
TCONS_00008748	AT1G16920	AT1G16920.N2	XLOC_005139	ATRABA1B	17	early and mid maturation	1	0.999522	0.000478209		TCONS_00029728,TCONS_00036149,TCONS_00021083,TCONS_00046416,TCONS_00001763,TCONS_00029022,TCONS_00049400,TCONS_00047823,TCONS_00025061,TCONS_00012152,TCONS_00010926,TCONS_00007361,TCONS_00007362,TCONS_00004186,TCONS_00049399,TCONS_00025062,TCONS_00042845,TCONS_00042851,TCONS_00007358,TCONS_00004172,TCONS_00004173	AT4G26650,TPX2,ATRBP45A,RACK1C_AT,AT5G14610,RACK1A,BUB3.2,RACK1B_AT,PARP2,PAB8,ATSCO1,CHR17,AT5G02490,TOPII,AT3G11500
TCONS_00008749	AT1G16920	AT1G16920.1	XLOC_005139	ATRABA1B	35	early and mid maturation	1	0.999989	1.1449e-05		TCONS_00029728,TCONS_00036149,TCONS_00021083,TCONS_00046416,TCONS_00001763,TCONS_00029022,TCONS_00049400,TCONS_00047823,TCONS_00025061,TCONS_00012152,TCONS_00010926,TCONS_00007361,TCONS_00007362,TCONS_00004186,TCONS_00049399,TCONS_00025062,TCONS_00042845,TCONS_00042851,TCONS_00007358,TCONS_00004172,TCONS_00004173	AT4G26650,TPX2,ATRBP45A,RACK1C_AT,AT5G14610,RACK1A,BUB3.2,RACK1B_AT,PARP2,PAB8,ATSCO1,CHR17,AT5G02490,TOPII,AT3G11500
TCONS_00008769	AT1G17147	AT1G17147.1	XLOC_005147	AT1G17147	38	DT	1	0.986006	0.0139943		TCONS_00024339	AT3G17110
TCONS_00008779	AT1G17280	AT1G17280.N3	XLOC_005154	UBC34	19	mid maturation and DT	1	0.991752	0.00824838		TCONS_00009111,TCONS_00029157,TCONS_00014434,TCONS_00014436,TCONS_00014437,TCONS_00014430,TCONS_00018920,TCONS_00014432,TCONS_00050692,TCONS_00014429,TCONS_00040502,TCONS_00050691,TCONS_00018919,TCONS_00018921	AT2G05580,AT1G20880,AT5G35660,CFIM-25,HSP70
TCONS_00008780	AT1G17280	AT1G17280.2	XLOC_005154	UBC34	19	mid maturation and DT	1	0.999953	4.72688e-05		TCONS_00009111,TCONS_00029157,TCONS_00014434,TCONS_00014436,TCONS_00014437,TCONS_00014430,TCONS_00018920,TCONS_00014432,TCONS_00050692,TCONS_00014429,TCONS_00040502,TCONS_00050691,TCONS_00018919,TCONS_00018921	AT2G05580,AT1G20880,AT5G35660,CFIM-25,HSP70
TCONS_00008800	AT1G17480	AT1G17480.N2	XLOC_005163	IQD7	35	early and mid maturation	1	0.99899	0.00100999		TCONS_00036149,TCONS_00049400,TCONS_00012152,TCONS_00007361,TCONS_00007362,TCONS_00042845,TCONS_00037833,TCONS_00029728,TCONS_00025062,TCONS_00021083,TCONS_00037834,TCONS_00010926,TCONS_00004186,TCONS_00029022,TCONS_00025061,TCONS_00001763,TCONS_00049399,TCONS_00042851,TCONS_00007358,TCONS_00036062,TCONS_00046416,TCONS_00047823,TCONS_00035108,TCONS_00004172,TCONS_00004173	AT4G26650,TPX2,AtRBP-DR1,ATRBP45A,RACK1C_AT,AT5G14610,RACK1A,BUB3.2,RACK1B_AT,PARP2,PAB8,ATSCO1,CHR17,SVR7,AT5G02490,TOPII,FIB2,AT3G11500
TCONS_00008801	AT1G17480	AT1G17480.1	XLOC_005163	IQD7	35	early and mid maturation	1	1	1e-07		TCONS_00036149,TCONS_00049400,TCONS_00012152,TCONS_00007361,TCONS_00007362,TCONS_00042845,TCONS_00037833,TCONS_00029728,TCONS_00025062,TCONS_00021083,TCONS_00037834,TCONS_00010926,TCONS_00004186,TCONS_00029022,TCONS_00025061,TCONS_00001763,TCONS_00049399,TCONS_00042851,TCONS_00007358,TCONS_00036062,TCONS_00046416,TCONS_00047823,TCONS_00035108,TCONS_00004172,TCONS_00004173	AT4G26650,TPX2,AtRBP-DR1,ATRBP45A,RACK1C_AT,AT5G14610,RACK1A,BUB3.2,RACK1B_AT,PARP2,PAB8,ATSCO1,CHR17,SVR7,AT5G02490,TOPII,FIB2,AT3G11500
TCONS_00008803	AT1G17510	AT1G17510.1	XLOC_005165	AT1G17510	31	early and DT	1	0.980572	0.0194282		TCONS_00009807,TCONS_00046919,TCONS_00020688,TCONS_00027603,TCONS_00040630,TCONS_00031586,TCONS_00040631,TCONS_00037877,TCONS_00051336,TCONS_00024627,TCONS_00005133,TCONS_00004162,TCONS_00050920,TCONS_00014566,TCONS_00045586	AT5G59950,ATPRP40C,AT1G60650,AT1G29220,STA1,SKB1,AT5G46840,AT3G59810,ALY4,AT1G49590,U2AF35B,AT3G46210,HEN2,AT2G27285
[truncated: 5,298 more rows]
