# Supplementary material for: CoSpliceNet: a framework for co-splicing network inference from transcriptomics data
Source: BMC Genomics. 2016 Oct 28;17:845. doi: 10.1186/s12864-016-3172-6 (PMC5086072; doi:10.1186/s12864-016-3172-6)
Supplement: Additional file 7: Table S4. — List of 14 differentially expressed RBP transcripts. (XLSX 28 kb) [file 12864_2016_3172_MOESM7_ESM.xlsx]

## Sheet: SFs_SVs
TCONS_ID	transcriptName	functional_description	gene_SF
TCONS_00010616	AT1G43190.3	atPTB1 PTB3 polypyrimidine tract-binding protein 3	AT1G43190
TCONS_00010617	AT1G43190.2	atPTB1 PTB3 polypyrimidine tract-binding protein 3	AT1G43190
TCONS_00005133	AT1G60650.2	RNA-binding (RRM/RBD/RNP motifs) family protein with retrovirus zinc finger-like domain; FUNCTIONS IN: RNA binding, nucleotide binding, zinc ion binding, nucleic acid binding; INVOLVED IN: biological_process unknown; LOCATED IN: cellular_component unknown; EXPRESSED IN: 21 plant structures; EXPRESSED DURING: 10 growth stages; CONTAINS InterPro DOMAIN/s: RNA recognition motif, RNP-1 (InterPro:IPR0…	AT1G60650
TCONS_00015312	AT2G17520.N2	IRE1A; CONTAINS InterPro DOMAIN/s: Protein kinase, catalytic domain (InterPro:IPR000719), KEN domain, ribonuclease activator (InterPro:IPR010513), PUG domain (InterPro:IPR006567), Serine/threonine-protein kinase-like domain (InterPro:IPR017442), Protein kinase-like domain (InterPro:IPR011009), Serine/threonine-protein kinase, active site (InterPro:IPR008271); BEST Arabidopsis thaliana protein mat…	AT2G17520
TCONS_00016017	AT2G24590.N2	RNA recognition motif and CCHC-type zinc finger domains containing protein; FUNCTIONS IN: zinc ion binding, nucleotide binding, nucleic acid binding; INVOLVED IN: RNA splicing; LOCATED IN: nucleolus; EXPRESSED IN: 25 plant structures; EXPRESSED DURING: 13 growth stages; CONTAINS InterPro DOMAIN/s: RNA recognition motif, RNP-1 (InterPro:IPR000504), Nucleotide-binding, alpha-beta plait (InterPro:IP…	AT2G24590
TCONS_00029294	AT3G13570.N3	AtSCL30a	AT3G13570
TCONS_00024518	AT3G18790.1	FUNCTIONS IN: molecular_function unknown; INVOLVED IN: biological_process unknown; LOCATED IN: chloroplast; EXPRESSED IN: 22 plant structures; EXPRESSED DURING: 13 growth stages; CONTAINS InterPro DOMAIN/s: Isy1-like splicing (InterPro:IPR009360); Has 1147 Blast hits to 965 proteins in 236 species: Archae - 12; Bacteria - 13; Metazoa - 351; Fungi - 230; Plants - 49; Viruses - 9; Other Eukaryotes …	AT3G18790
TCONS_00037834	AT4G03110.2	AtRBP-DR1	AT4G03110
TCONS_00037833	AT4G03110.1	AtRBP-DR1	AT4G03110
TCONS_00038985	AT4G14342.1	Splicing factor 3B subunit 5/RDS3 complex subunit 10; CONTAINS InterPro DOMAIN/s: Splicing factor 3B subunit 5/RDS3 complex subunit 10 (InterPro:IPR009846), Splicing factor 3B, subunit 5 (InterPro:IPR017089); BEST Arabidopsis thaliana protein match is: Splicing factor 3B subunit 5/RDS3 complex subunit 10 (TAIR:AT3G23325.1); Has 333 Blast hits to 333 proteins in 170 species: Archae - 0; Bacteria -…	AT4G14342
TCONS_00036149	AT4G26650.1	RNA-binding (RRM/RBD/RNP motifs) family protein; FUNCTIONS IN: RNA binding, nucleotide binding, nucleic acid binding; EXPRESSED IN: 25 plant structures; EXPRESSED DURING: 15 growth stages; CONTAINS InterPro DOMAIN/s: RNA recognition motif, RNP-1 (InterPro:IPR000504), Nucleotide-binding, alpha-beta plait (InterPro:IPR012677); BEST Arabidopsis thaliana protein match is: RNA-binding (RRM/RBD/RNP mot…	AT4G26650
TCONS_00051336	AT5G42820.2	U2AF35B; FUNCTIONS IN: RNA binding, zinc ion binding, nucleotide binding, nucleic acid binding; INVOLVED IN: photoperiodism, flowering; LOCATED IN: nucleus; EXPRESSED IN: 28 plant structures; EXPRESSED DURING: 14 growth stages; CONTAINS InterPro DOMAIN/s: Zinc finger, CCCH-type (InterPro:IPR000571), RNA recognition motif, RNP-1 (InterPro:IPR000504), Nucleotide-binding, alpha-beta plait (InterPro:…	AT5G42820
TCONS_00045586	AT5G46840.1	RNA-binding (RRM/RBD/RNP motifs) family protein; FUNCTIONS IN: RNA binding, nucleotide binding, nucleic acid binding; EXPRESSED IN: 24 plant structures; EXPRESSED DURING: 15 growth stages; CONTAINS InterPro DOMAIN/s: RNA recognition motif, RNP-1 (InterPro:IPR000504), Nucleotide-binding, alpha-beta plait (InterPro:IPR012677); BEST Arabidopsis thaliana protein match is: RNA-binding (RRM/RBD/RNP mot…	AT5G46840
TCONS_00052509	AT5G55550.4	RNA-binding (RRM/RBD/RNP motifs) family protein; FUNCTIONS IN: RNA binding, nucleotide binding, nucleic acid binding; EXPRESSED IN: 23 plant structures; EXPRESSED DURING: 15 growth stages; CONTAINS InterPro DOMAIN/s: RNA recognition motif, RNP-1 (InterPro:IPR000504), Nucleotide-binding, alpha-beta plait (InterPro:IPR012677); BEST Arabidopsis thaliana protein match is: RNA-binding (RRM/RBD/RNP mot…	AT5G55550
TCONS_00052509	AT5G55550.4	U2AF35B	AT5G55550
TCONS_00046919	AT5G59950.1	RNA-binding (RRM/RBD/RNP motifs) family protein; FUNCTIONS IN: nucleotide binding, nucleic acid binding; INVOLVED IN: biological_process unknown; LOCATED IN: chloroplast; EXPRESSED IN: 25 plant structures; EXPRESSED DURING: 15 growth stages; CONTAINS InterPro DOMAIN/s: RNA recognition motif, RNP-1 (InterPro:IPR000504), Nucleotide-binding, alpha-beta plait (InterPro:IPR012677); BEST Arabidopsis th…	AT5G59950
TCONS_00009111	AT5G67630.1	P-loop containing nucleoside triphosphate hydrolases superfamily protein; FUNCTIONS IN: DNA helicase activity, nucleoside-triphosphatase activity, nucleotide binding, ATP binding; LOCATED IN: nucleolus, chloroplast; EXPRESSED IN: 21 plant structures; EXPRESSED DURING: 13 growth stages; CONTAINS InterPro DOMAIN/s: TIP49, C-terminal (InterPro:IPR010339), ATPase, AAA+ type, core (InterPro:IPR003593)…	AT5G67630
