# Supplementary material for: CoSpliceNet: a framework for co-splicing network inference from transcriptomics data
Source: BMC Genomics. 2016 Oct 28;17:845. doi: 10.1186/s12864-016-3172-6 (PMC5086072; doi:10.1186/s12864-016-3172-6)
Supplement: Additional file 9: Table S6. — Co-splicing network of 2332 transcripts associated with 13 RBPs. (XLSX 1313 kb) [file 12864_2016_3172_MOESM9_ESM.xlsx]

## Sheet: cosplicing_network
potential taget	splicing_region_with_motif	Splicing Factor		Normalized_Expressiom							Cluster		Transcript Properties						CodeWise			CDD Domains
target_tcons_id	Rs	SF_gene_name	SF_tcons_id	D7	D8	D10	D12	D13	D15	D17	cluster	supercluster	transcriptName	gene_id	AGI	gene_name	class_code	functional_description	labels	coding_prob	noncoding_prob	number of CDD domains	domain hit type (separated by ;)	Domain_names(Seperated by ;)	Incomplete	Defenition
TCONS_00009951	R1,R2,R3	AT1G20880	TCONS_00009111	0.102279	0.15142	0.250646	0.567771	0.769235	0.885179	0.913656	1	mid maturation and DT	AT1G30860.1	XLOC_005845	AT1G30860	AT1G30860	=	RING/U-box superfamily protein; FUNCTIONS IN: zinc ion binding; EXPRESSED IN: stem, stamen, pollen tube; EXPRESSED DURING: 4 anthesis; CONTAINS InterPro DOMAIN/s: Zinc finger, RING-type (InterPro:IPR001841); BEST Arabidopsis thaliana protein match is: RING/U-box superfamily protein (TAIR:AT2G34920.1); Has 4912 Blast hits to 4241 proteins in 362 species: Archae - 9; Bacteria - 172; Metazoa - 2090;…	1	1	1e-07	2	specific;superfamily	RING;RING superfamily	-;-	RING-finger (Really Interesting New Gene) domain, a specialized type of Zn-finger of 40 to 60 residues that binds two atoms of zinc; defined by the &apos;cross-brace&apos; motif C-X2-C-X(9-39)-C-X(1-3)- H-X(2-3)-(N/C/H)-X2-C-X(4-48)C-X2-C; probably involved in mediating protein-protein interactions; identified in a proteins with a wide range of functions such as viral replication, signal transduc…
TCONS_00031780	R1,R4	AT1G20880	TCONS_00009111	0.191233	0.388015	0.457578	0.456673	0.545836	0.670017	0.922453	19	mid maturation and DT	AT3G48195.1	XLOC_019476	AT3G48195	AT3G48195	=	Phox (PX) domain-containing protein; FUNCTIONS IN: phosphoinositide binding; INVOLVED IN: intracellular signaling pathway, cell communication; EXPRESSED IN: cultured cell; CONTAINS InterPro DOMAIN/s: Phox-like (InterPro:IPR001683); Has 654 Blast hits to 601 proteins in 103 species: Archae - 0; Bacteria - 16; Metazoa - 551; Fungi - 11; Plants - 27; Viruses - 0; Other Eukaryotes - 49 (source: NCBI …	1	1	1e-07	4	specific;superfamily;specific;superfamily	PX_domain;PX_domain superfamily;DUF4206;DUF4206 superfamily	-;-;-;-	The Phox Homology domain, a phosphoinositide binding module; The PX domain is a phosphoinositide (PI) binding module involved in targeting proteins to membranes. Proteins containing PX domains interact with PIs and have been implicated in highly diverse functions such as cell signaling, vesicular trafficking, protein sorting, lipid modification, cell polarity and division, activation of T and B c…
TCONS_00039769	R1,R2,R4	AT1G20880	TCONS_00009111	0	0	0.126356	0.671171	0.829021	0.869879	0.841187	29	mid maturation and DT	AT4G22100.N6	XLOC_024423	AT4G22100	BGLU3	j	beta glucosidase 2 (BGLU3); FUNCTIONS IN: cation binding, hydrolase activity, hydrolyzing O-glycosyl compounds, catalytic activity; INVOLVED IN: carbohydrate metabolic process; LOCATED IN: endomembrane system; CONTAINS InterPro DOMAIN/s: Glycoside hydrolase, family 1 (InterPro:IPR001360), Glycoside hydrolase, family 1, active site (InterPro:IPR018120), Glycoside hydrolase, catalytic core (InterPr…	1	0.999878	0.000121736	1	superfamily	BglB superfamily	N	Beta-glucosidase/6-phospho-beta-glucosidase/beta-galactosidase [Carbohydrate transport and metabolism]
TCONS_00017020	R1	AT1G20880	TCONS_00009111	0	0	0	0.0930728	0.164082	0.887661	0.986791	9	DT	AT2G34740.N3	XLOC_010313	AT2G34740	AT2G34740	j	Protein phosphatase 2C family protein; FUNCTIONS IN: protein serine/threonine phosphatase activity, catalytic activity; INVOLVED IN: biological_process unknown; LOCATED IN: cellular_component unknown; CONTAINS InterPro DOMAIN/s: Protein phosphatase 2C-related (InterPro:IPR001932), Protein phosphatase 2C (InterPro:IPR015655), Protein phosphatase 2C, N-terminal (InterPro:IPR014045); BEST Arabidopsi…	1	1	1e-07	2	specific;superfamily	PP2Cc;PP2Cc superfamily	-;-	Serine/threonine phosphatases, family 2C, catalytic domain; The protein architecture and deduced catalytic mechanism of PP2C phosphatases are similar to the PP1, PP2A, PP2B family of protein Ser/Thr phosphatases, with which PP2C shares no sequence similarity.;Serine/threonine phosphatases, family 2C, catalytic domain; The protein architecture and deduced catalytic mechanism of PP2C phosphatases a…
TCONS_00039765	R1,R2,R4	AT1G20880	TCONS_00009111	0	0	0.200657	0.648305	0.832682	0.87087	0.843597	29	mid maturation and DT	AT4G22100.N2	XLOC_024423	AT4G22100	BGLU3	j	beta glucosidase 2 (BGLU3); FUNCTIONS IN: cation binding, hydrolase activity, hydrolyzing O-glycosyl compounds, catalytic activity; INVOLVED IN: carbohydrate metabolic process; LOCATED IN: endomembrane system; CONTAINS InterPro DOMAIN/s: Glycoside hydrolase, family 1 (InterPro:IPR001360), Glycoside hydrolase, family 1, active site (InterPro:IPR018120), Glycoside hydrolase, catalytic core (InterPr…	1	0.936148	0.0638522	1	superfamily	BglB superfamily	NC	Beta-glucosidase/6-phospho-beta-glucosidase/beta-galactosidase [Carbohydrate transport and metabolism]
TCONS_00035614	R1,R2,R3,R4	AT1G20880	TCONS_00009111	0.0657421	0.201977	0.42038	0.570249	0.755131	0.845892	0.894911	1	mid maturation and DT	AT4G21323.N2	XLOC_021857	AT4G21323	AT4G21323	j	Subtilase family protein; FUNCTIONS IN: identical protein binding, serine-type endopeptidase activity; INVOLVED IN: proteolysis, pollen tube growth; LOCATED IN: endomembrane system; EXPRESSED IN: pollen tube; EXPRESSED DURING: M germinated pollen stage; CONTAINS InterPro DOMAIN/s: Peptidase S8/S53, subtilisin/kexin/sedolisin (InterPro:IPR000209), Proteinase inhibitor I9, subtilisin propeptide (In…	1	1	1e-07	6	specific;superfamily;specific;superfamily;specific;superfamily	Peptidases_S8_3;Peptidases_S8_S53 superfamily;PA_subtilisin_like;Peptidases_S8_S53 superfamily;Inhibitor_I9;Inhibitor_I9 superfamily	-;-;-;-;-;-	Peptidase S8 family domain, uncharacterized subfamily 3; This family is a member of the Peptidases S8 or Subtilases serine endo- and exo-peptidase clan. They have an Asp/His/Ser catalytic triad similar to that found in trypsin-like proteases, but do not share their three-dimensional structure and are not homologous to trypsin. The stability of subtilases may be enhanced by calcium, some members h…
TCONS_00006972	R1	AT1G20880	TCONS_00009111	0.0387471	0.240647	0.592603	0.626217	0.771113	0.782152	0.789712	13	mid maturation and DT	AT1G80090.N3	XLOC_004176	AT1G80090	AT1G80090	j	Cystathionine beta-synthase (CBS) family protein; CONTAINS InterPro DOMAIN/s: Cystathionine beta-synthase, core (InterPro:IPR000644); BEST Arabidopsis thaliana protein match is: Cystathionine beta-synthase (CBS) protein (TAIR:AT1G15330.1); Has 517 Blast hits to 517 proteins in 144 species: Archae - 0; Bacteria - 47; Metazoa - 83; Fungi - 146; Plants - 195; Viruses - 0; Other Eukaryotes - 46 (sour…	1	0.999937	6.2711e-05	4	specific;superfamily;superfamily;multi-dom	CBS_pair_29;CBS_pair superfamily;CBS_pair superfamily;COG0517	-;-;-;-	The CBS domain, named after human CBS, is a small domain originally identified in cystathionine beta-synthase and is subsequently found in a wide range of different proteins. CBS domains usually occur in tandem repeats. They associate to form a so-called Bateman domain or a CBS pair based on crystallographic studies in bacteria. The CBS pair was used as a basis for this cd hierarchy since the hum…
TCONS_00006973	R1	AT1G20880	TCONS_00009111	0.0260883	0.298178	0.658067	0.68859	0.746798	0.731362	0.751669	39	mid maturation and DT	AT1G80090.N2	XLOC_004176	AT1G80090	AT1G80090	j	Cystathionine beta-synthase (CBS) family protein; CONTAINS InterPro DOMAIN/s: Cystathionine beta-synthase, core (InterPro:IPR000644); BEST Arabidopsis thaliana protein match is: Cystathionine beta-synthase (CBS) protein (TAIR:AT1G15330.1); Has 517 Blast hits to 517 proteins in 144 species: Archae - 0; Bacteria - 47; Metazoa - 83; Fungi - 146; Plants - 195; Viruses - 0; Other Eukaryotes - 46 (sour…	1	0.999999	8.49603e-07	4	specific;superfamily;superfamily;multi-dom	CBS_pair_29;CBS_pair superfamily;CBS_pair superfamily;COG0517	-;-;-;-	The CBS domain, named after human CBS, is a small domain originally identified in cystathionine beta-synthase and is subsequently found in a wide range of different proteins. CBS domains usually occur in tandem repeats. They associate to form a so-called Bateman domain or a CBS pair based on crystallographic studies in bacteria. The CBS pair was used as a basis for this cd hierarchy since the hum…
TCONS_00035613	R1,R2,R3,R4	AT1G20880	TCONS_00009111	0.079541	0.202658	0.400428	0.501208	0.682092	0.88084	0.925959	1	mid maturation and DT	AT4G21320.1	XLOC_021857	AT4G21320	HSA32	=	HEAT-STRESS-ASSOCIATED 32 (HSA32); FUNCTIONS IN: catalytic activity; INVOLVED IN: response to heat, heat acclimation; LOCATED IN: cellular_component unknown; EXPRESSED IN: male gametophyte, pollen tube; EXPRESSED DURING: M germinated pollen stage; CONTAINS InterPro DOMAIN/s: Aldolase-type TIM barrel (InterPro:IPR013785), (2R)-phospho-3-sulpholactate synthase, ComA (InterPro:IPR003830), Peptidase …	1	1	3.2286e-07	2	specific;superfamily	ComA;ComA superfamily	-;-	(2R)-phospho-3-sulfolactate synthase (ComA); In methanobacteria (2R)-phospho-3-sulfolactate synthase (ComA) catalyses the first step of the biosynthesis of coenzyme M from phosphoenolpyruvate (P-enolpyruvate). This novel enzyme catalyses the stereospecific Michael addition of sulfite to P-enolpyruvate, forming L-2-phospho-3-sulfolactate (PSL). It is suggested that the ComA-catalysed reaction is a…
TCONS_00006971	R1	AT1G20880	TCONS_00009111	0.0395076	0.24614	0.58796	0.628174	0.773782	0.780638	0.780692	13	mid maturation and DT	AT1G80090.1	XLOC_004176	AT1G80090	AT1G80090	=	Cystathionine beta-synthase (CBS) family protein; CONTAINS InterPro DOMAIN/s: Cystathionine beta-synthase, core (InterPro:IPR000644); BEST Arabidopsis thaliana protein match is: Cystathionine beta-synthase (CBS) protein (TAIR:AT1G15330.1); Has 517 Blast hits to 517 proteins in 144 species: Archae - 0; Bacteria - 47; Metazoa - 83; Fungi - 146; Plants - 195; Viruses - 0; Other Eukaryotes - 46 (sour…	1	1	1e-07	5	specific;superfamily;specific;superfamily;multi-dom	CBS_pair_29;CBS_pair superfamily;CBS_pair;CBS_pair superfamily;COG0517	-;-;-;-;-	The CBS domain, named after human CBS, is a small domain originally identified in cystathionine beta-synthase and is subsequently found in a wide range of different proteins. CBS domains usually occur in tandem repeats. They associate to form a so-called Bateman domain or a CBS pair based on crystallographic studies in bacteria. The CBS pair was used as a basis for this cd hierarchy since the hum…
TCONS_00003040	R1	AT1G20880	TCONS_00009111	0.167451	0.202473	0.635792	0.60388	0.681929	0.773498	0.83385	13	mid maturation and DT	AT1G31485.1	XLOC_001693	AT1G31485	AT1G31485	=		-1	5.27078e-10	1	0	-	-	-	-
TCONS_00006592	R1,R2	AT1G20880	TCONS_00009111	0.0973293	0.213442	0.286966	0.651199	0.746457	0.80155	0.919155	1	mid maturation and DT	AT1G76570.N2	XLOC_003994	AT1G76570	AT1G76570	j	Chlorophyll A-B binding family protein; FUNCTIONS IN: chlorophyll binding; INVOLVED IN: response to blue light, response to far red light, photosynthesis; LOCATED IN: light-harvesting complex, chloroplast, membrane; EXPRESSED IN: 28 plant structures; EXPRESSED DURING: 13 growth stages; CONTAINS InterPro DOMAIN/s: Chlorophyll A-B binding protein (InterPro:IPR001344); BEST Arabidopsis thaliana prot…	1	0.953307	0.0466935	1	superfamily	Chloroa_b-bind superfamily	N	Chlorophyll A-B binding protein; Chlorophyll A-B binding protein.
TCONS_00006198	R1,R3	AT1G20880	TCONS_00009111	0.172675	0.238136	0.451386	0.41157	0.48045	0.787074	0.981493	46	mid maturation and DT	AT1G72125.N2	XLOC_003759	AT1G72125	AT1G72125	j	Major facilitator superfamily protein; FUNCTIONS IN: transporter activity; INVOLVED IN: oligopeptide transport; LOCATED IN: membrane; EXPRESSED IN: 13 plant structures; EXPRESSED DURING: 6 growth stages; CONTAINS InterPro DOMAIN/s: PTR2 family proton/oligopeptide symporter, conserved site (InterPro:IPR018456), Oligopeptide transporter (InterPro:IPR000109), Major facilitator superfamily, general s…	1	1	1e-07	3	specific;superfamily;multi-dom	MFS;MFS superfamily;PTR2	C;C;-	The Major Facilitator Superfamily (MFS) is a large and diverse group of secondary transporters that includes uniporters, symporters, and antiporters. MFS proteins facilitate the transport across cytoplasmic or internal membranes of a variety of substrates including ions, sugar phosphates, drugs, neurotransmitters, nucleosides, amino acids, and peptides. They do so using the electrochemical potent…
TCONS_00048770	R1,R3,R4	AT1G20880	TCONS_00009111	0	0.150731	0.229968	0.553625	0.802666	0.893297	0.852091	29	mid maturation and DT	AT5G12280.1	XLOC_029777	AT5G12280	AT5G12280	=	SWAP (Suppressor-of-White-APricot)/surp RNA-binding domain-containing protein; FUNCTIONS IN: RNA binding; INVOLVED IN: RNA processing; LOCATED IN: cellular_component unknown; EXPRESSED IN: 7 plant structures; EXPRESSED DURING: 4 anthesis, petal differentiation and expansion stage; CONTAINS InterPro DOMAIN/s: SWAP/Surp (InterPro:IPR000061); BEST Arabidopsis thaliana protein match is: SWAP (Suppres…	1	1	1e-07	0	-	-	-	-
TCONS_00040707	R1,R2,R3,R4	AT1G20880	TCONS_00009111	0.127197	0.159204	0.32976	0.524021	0.654939	0.874696	0.943741	1	mid maturation and DT	AT4G31860.2	XLOC_024978	AT4G31860	AT4G31860	=	Protein phosphatase 2C family protein; FUNCTIONS IN: protein serine/threonine phosphatase activity, catalytic activity; INVOLVED IN: protein amino acid dephosphorylation; LOCATED IN: plasma membrane; EXPRESSED IN: 24 plant structures; EXPRESSED DURING: 15 growth stages; CONTAINS InterPro DOMAIN/s: Protein phosphatase 2C, manganese/magnesium aspartate binding site (InterPro:IPR000222), Protein pho…	1	0.999983	1.73926e-05	2	specific;superfamily	PP2Cc;PP2Cc superfamily	-;-	Serine/threonine phosphatases, family 2C, catalytic domain; The protein architecture and deduced catalytic mechanism of PP2C phosphatases are similar to the PP1, PP2A, PP2B family of protein Ser/Thr phosphatases, with which PP2C shares no sequence similarity.;Serine/threonine phosphatases, family 2C, catalytic domain; The protein architecture and deduced catalytic mechanism of PP2C phosphatases a…
TCONS_00024973	R1,R3	AT1G20880	TCONS_00009111	0	0.0253894	0.49657	0.678423	0.781455	0.850722	0.820481	13	mid maturation and DT	AT3G23180.N2	XLOC_015048	AT3G23180	AT3G23180	j	HR-like lesion-inducing protein-related; CONTAINS InterPro DOMAIN/s: HR-like lesion-inducer (InterPro:IPR008637); BEST Arabidopsis thaliana protein match is: HR-like lesion-inducing protein-related (TAIR:AT3G23190.1); Has 30201 Blast hits to 17322 proteins in 780 species: Archae - 12; Bacteria - 1396; Metazoa - 17338; Fungi - 3422; Plants - 5037; Viruses - 0; Other Eukaryotes - 2996 (source: NCBI…	1	0.999682	0.000317998	1	superfamily	HR_lesion superfamily	-	HR-like lesion-inducing; Family of plant proteins that are associated with the hypersensitive response (HR) pathway of defence against plant pathogens.
TCONS_00030019	R1,R3,R4	AT1G20880	TCONS_00009111	0.0622029	0.195448	0.176551	0.381431	0.539481	0.896344	0.978563	5	mid maturation and DT	AT3G21370.1	XLOC_018192	AT3G21370	BGLU19	=	beta glucosidase 19 (BGLU19); FUNCTIONS IN: cation binding, hydrolase activity, hydrolyzing O-glycosyl compounds, catalytic activity; INVOLVED IN: carbohydrate metabolic process; LOCATED IN: endomembrane system; EXPRESSED IN: seed; CONTAINS InterPro DOMAIN/s: Glycoside hydrolase, family 1 (InterPro:IPR001360), Glycoside hydrolase, family 1, active site (InterPro:IPR018120), Glycoside hydrolase, c…	1	1	1e-07	2	superfamily;multi-dom	BglB superfamily;Glyco_hydro_1	-;-	Beta-glucosidase/6-phospho-beta-glucosidase/beta-galactosidase [Carbohydrate transport and metabolism];Glycosyl hydrolase family 1; Glycosyl hydrolase family 1.
TCONS_00006599	R1,R3	AT1G20880	TCONS_00009111	0.156794	0.086568	0.176978	0.617362	0.778558	0.869077	0.912351	29	mid maturation and DT	AT1G76590.1	XLOC_003996	AT1G76590	AT1G76590	=	PLATZ transcription factor family protein; CONTAINS InterPro DOMAIN/s: Protein of unknown function DUF597 (InterPro:IPR006734); BEST Arabidopsis thaliana protein match is: PLATZ transcription factor family protein (TAIR:AT1G21000.1); Has 404 Blast hits to 404 proteins in 27 species: Archae - 0; Bacteria - 0; Metazoa - 2; Fungi - 0; Plants - 402; Viruses - 0; Other Eukaryotes - 0 (source: NCBI BLi…	1	0.99995	4.97216e-05	2	specific;superfamily	PLATZ;PLATZ superfamily	-;-	PLATZ transcription factor; Plant AT-rich sequence and zinc-binding proteins (PLATZ) are zinc dependant DNA binding proteins. They bind to AT rich sequences and functions in transcriptional repression.;PLATZ transcription factor; Plant AT-rich sequence and zinc-binding proteins (PLATZ) are zinc dependant DNA binding proteins. They bind to AT rich sequences and functions in transcriptional repress…
TCONS_00006196	R1	AT1G20880	TCONS_00009111	0.0431747	0.200623	0.453525	0.606805	0.718195	0.845096	0.906798	1	mid maturation and DT	AT1G72100.1	XLOC_003758	AT1G72100	AT1G72100	=	late embryogenesis abundant domain-containing protein / LEA domain-containing protein; INVOLVED IN: embryo development ending in seed dormancy; LOCATED IN: endomembrane system; EXPRESSED IN: sperm cell; CONTAINS InterPro DOMAIN/s: Late embryogenesis abundant protein, group 4 (InterPro:IPR004238); BEST Arabidopsis thaliana protein match is: Late embryogenesis abundant protein (LEA) family protein …	1	1	1e-07	7	specific;superfamily;specific;superfamily;specific;superfamily;superfamily	DUF4149;DUF4149 superfamily;LEA_4;LEA_4 superfamily;LEA_4;LEA_4 superfamily;SPK superfamily	-;-;-;-;-;-;C	Domain of unknown function (DUF4149); Domain of unknown function (DUF4149).;Domain of unknown function (DUF4149); Domain of unknown function (DUF4149).;Late embryogenesis abundant protein; Different types of LEA proteins are expressed at different stages of late embryogenesis in higher plant seed embryos and under conditions of dehydration stress. The function of these proteins is unknown.;Late e…
TCONS_00006197	R1,R3	AT1G20880	TCONS_00009111	0.233467	0.102125	0.302135	0.503632	0.628932	0.875296	0.951407	1	mid maturation and DT	AT1G72120.1	XLOC_003759	AT1G72120	AT1G72120	=	Major facilitator superfamily protein; FUNCTIONS IN: transporter activity; INVOLVED IN: oligopeptide transport; LOCATED IN: membrane; CONTAINS InterPro DOMAIN/s: PTR2 family proton/oligopeptide symporter, conserved site (InterPro:IPR018456), Oligopeptide transporter (InterPro:IPR000109), Major facilitator superfamily, general substrate transporter (InterPro:IPR016196); BEST Arabidopsis thaliana p…	1	1	1e-07	3	specific;superfamily;multi-dom	MFS;MFS superfamily;PTR2	C;C;-	The Major Facilitator Superfamily (MFS) is a large and diverse group of secondary transporters that includes uniporters, symporters, and antiporters. MFS proteins facilitate the transport across cytoplasmic or internal membranes of a variety of substrates including ions, sugar phosphates, drugs, neurotransmitters, nucleosides, amino acids, and peptides. They do so using the electrochemical potent…
TCONS_00023030	R1,R3	AT1G20880	TCONS_00009111	0.0593036	0.191569	0.546704	0.671023	0.792116	0.781168	0.804888	13	mid maturation and DT	AT3G03790.1	XLOC_013932	AT3G03790	AT3G03790	=	ankyrin repeat family protein / regulator of chromosome condensation (RCC1) family protein; FUNCTIONS IN: binding; INVOLVED IN: biological_process unknown; EXPRESSED IN: 22 plant structures; EXPRESSED DURING: 11 growth stages; CONTAINS InterPro DOMAIN/s: Regulator of chromosome condensation/beta-lactamase-inhibitor protein II (InterPro:IPR009091), Regulator of chromosome condensation, RCC1 (Inter…	1	1	1e-07	13	specific;superfamily;specific;superfamily;specific;superfamily;specific;superfamily;specific;superfamily;specific;superfamily;multi-dom	ANK;ANK superfamily;SPOP_C_like;BACK_like superfamily;RCC1;RCC1 superfamily;RCC1;RCC1 superfamily;RCC1;RCC1 superfamily;RCC1;RCC1 superfamily;Ank_2	-;-;C;C;-;-;-;-;-;-;-;-;-	ankyrin repeats; ankyrin repeats mediate protein-protein interactions in very diverse families of proteins. The number of ANK repeats in a protein can range from 2 to over 20 (ankyrins, for example). ANK repeats may occur in combinations with other types of domains. The structural repeat unit contains two antiparallel helices and a beta-hairpin, repeats are stacked in a superhelical arrangement; …
TCONS_00002570	R1,R2,R3,R4	AT1G20880	TCONS_00009111	0	0	0	0.200531	0.568096	0.927042	0.967078	18	mid maturation and DT	AT1G27030.1	XLOC_001412	AT1G27030	AT1G27030	=	unknown protein; BEST Arabidopsis thaliana protein match is: unknown protein (TAIR:AT1G27020.1); Has 504 Blast hits to 502 proteins in 169 species: Archae - 0; Bacteria - 299; Metazoa - 0; Fungi - 0; Plants - 67; Viruses - 0; Other Eukaryotes - 138 (source: NCBI BLink).	1	1	3.17541e-07	2	specific;superfamily	DUF1338;DUF1338 superfamily	-;-	Domain of unknown function (DUF1338); This domain is found in a variety of bacterial and fungal hypothetical proteins of unknown function. The structure of this domain has been solved by structural genomics. The structure implies a zinc-binding function, so it is a putative metal hydrolase (information derived from TOPSAN for PDB:3iuz).;Domain of unknown function (DUF1338); This domain is found i…
TCONS_00020293	R1,R2	AT1G20880	TCONS_00009111	0	0	0.290465	0.504881	0.720995	0.891934	0.930058	1	mid maturation and DT	AT2G23620.1	XLOC_012372	AT2G23620	ATMES1	=	methyl esterase 1 (MES1); CONTAINS InterPro DOMAIN/s: Alpha/beta hydrolase fold-1 (InterPro:IPR000073); BEST Arabidopsis thaliana protein match is: acetone-cyanohydrin lyase (TAIR:AT2G23600.1); Has 1884 Blast hits to 1883 proteins in 431 species: Archae - 2; Bacteria - 1054; Metazoa - 5; Fungi - 43; Plants - 631; Viruses - 0; Other Eukaryotes - 149 (source: NCBI BLink).	1	0.999999	8.2926e-07	2	superfamily;multi-dom	Esterase_lipase superfamily;Abhydrolase_6	-;-	Esterases and lipases (includes fungal lipases, cholinesterases, etc.) These enzymes act on carboxylic esters (EC: 3.1.1.-). The catalytic apparatus involves three residues (catalytic triad): a serine, a glutamate or aspartate and a histidine.These catalytic residues are responsible for the nucleophilic attack on the carbonyl carbon atom of the ester bond. In contrast with other alpha/beta hydrol…
TCONS_00052492	R1,R3,R4	AT1G20880	TCONS_00009111	0.125527	0.236404	0.488293	0.507459	0.681172	0.861685	0.792115	19	mid maturation and DT	AT5G55400.1	XLOC_032181	AT5G55400	AT5G55400	=	Actin binding Calponin homology (CH) domain-containing protein; FUNCTIONS IN: actin binding; LOCATED IN: vacuole; EXPRESSED IN: 24 plant structures; EXPRESSED DURING: 15 growth stages; CONTAINS InterPro DOMAIN/s: Actinin-type, actin-binding, conserved site (InterPro:IPR001589), Calponin-homology (InterPro:IPR016146), Calponin-like actin-binding (InterPro:IPR001715); BEST Arabidopsis thaliana prot…	1	1	1e-07	0	-	-	-	-
TCONS_00040705	R1,R2,R3,R4	AT1G20880	TCONS_00009111	0.11403	0.154956	0.322629	0.535836	0.679324	0.870715	0.944402	1	mid maturation and DT	AT4G31860.N3	XLOC_024978	AT4G31860	AT4G31860	j	Protein phosphatase 2C family protein; FUNCTIONS IN: protein serine/threonine phosphatase activity, catalytic activity; INVOLVED IN: protein amino acid dephosphorylation; LOCATED IN: plasma membrane; EXPRESSED IN: 24 plant structures; EXPRESSED DURING: 15 growth stages; CONTAINS InterPro DOMAIN/s: Protein phosphatase 2C, manganese/magnesium aspartate binding site (InterPro:IPR000222), Protein pho…	1	1	2.52339e-07	2	specific;superfamily	PP2Cc;PP2Cc superfamily	-;-	Serine/threonine phosphatases, family 2C, catalytic domain; The protein architecture and deduced catalytic mechanism of PP2C phosphatases are similar to the PP1, PP2A, PP2B family of protein Ser/Thr phosphatases, with which PP2C shares no sequence similarity.;Serine/threonine phosphatases, family 2C, catalytic domain; The protein architecture and deduced catalytic mechanism of PP2C phosphatases a…
TCONS_00033705	R1,R3	AT1G20880	TCONS_00009111	0.162444	0.208309	0.20759	0.434449	0.73998	0.852917	0.961393	5	mid maturation and DT	AT4G03200.1	XLOC_020596	AT4G03200	AT4G03200	=	catalytics; FUNCTIONS IN: catalytic activity; LOCATED IN: chloroplast; EXPRESSED IN: 24 plant structures; EXPRESSED DURING: 13 growth stages; CONTAINS InterPro DOMAIN/s: Protein of unknown function DUF255 (InterPro:IPR004879), Six-hairpin glycosidase-like (InterPro:IPR008928), Thioredoxin-like fold (InterPro:IPR012336); Has 30201 Blast hits to 17322 proteins in 780 species: Archae - 12; Bacteria …	1	1	1e-07	3	specific;superfamily;multi-dom	SSP411;Thioredoxin_like superfamily;COG1331	-;-;-	TRX domain, SSP411 protein family; members of this family are highly conserved proteins present in eukaryotes, bacteria and archaea, about 600-800 amino acids in length, which contain a TRX domain with a redox active CXXC motif. The human/rat protein, called SSP411, is specifically expressed in the testis in an age-dependent manner. The SSP411 mRNA is increased during spermiogenesis and is locali…
TCONS_00042802	R1,R2,R3	AT1G20880	TCONS_00009111	0.0772476	0.241248	0.405894	0.491372	0.669759	0.851457	0.943323	1	mid maturation and DT	AT5G14120.1	XLOC_026154	AT5G14120	AT5G14120	=	Major facilitator superfamily protein; LOCATED IN: plasma membrane, vacuole; EXPRESSED IN: 26 plant structures; EXPRESSED DURING: 15 growth stages; CONTAINS InterPro DOMAIN/s: Nodulin-like (InterPro:IPR010658), Major facilitator superfamily, general substrate transporter (InterPro:IPR016196); BEST Arabidopsis thaliana protein match is: Major facilitator superfamily protein (TAIR:AT3G01930.2); Has…	1	1	1e-07	0	-	-	-	-
TCONS_00026238	R1,R2,R3	AT1G20880	TCONS_00009111	0.0224268	0.313017	0.600963	0.645286	0.644823	0.816334	0.842873	39	mid maturation and DT	AT3G44830.1	XLOC_016012	AT3G44830	AT3G44830	=	Lecithin:cholesterol acyltransferase family protein; FUNCTIONS IN: phosphatidylcholine-sterol O-acyltransferase activity; INVOLVED IN: lipid metabolic process; LOCATED IN: cellular_component unknown; CONTAINS InterPro DOMAIN/s: Lecithin:cholesterol acyltransferase (InterPro:IPR003386); BEST Arabidopsis thaliana protein match is: phospholipid:diacylglycerol acyltransferase (TAIR:AT5G13640.1); Has …	1	1	1e-07	2	superfamily;multi-dom	PLN02733 superfamily;PLN02517	C;-	phosphatidylcholine-sterol O-acyltransferase;phosphatidylcholine-sterol O-acyltransferase
TCONS_00006515	R1,R3	AT1G20880	TCONS_00009111	0.0552822	0.180256	0.500942	0.571501	0.698516	0.813508	0.934218	1	mid maturation and DT	AT1G75540.1	XLOC_003943	AT1G75540	STH2	=	salt tolerance homolog2 (STH2); FUNCTIONS IN: sequence-specific DNA binding transcription factor activity, zinc ion binding; LOCATED IN: intracellular; EXPRESSED IN: 16 plant structures; EXPRESSED DURING: 8 growth stages; CONTAINS InterPro DOMAIN/s: Zinc finger, B-box (InterPro:IPR000315); BEST Arabidopsis thaliana protein match is: B-box zinc finger family protein (TAIR:AT4G39070.1); Has 3177 Bl…	1	1	2.2327e-07	4	specific;superfamily;specific;superfamily	BBOX;BBOX superfamily;BBOX;BBOX superfamily	-;-;-;-	B-Box-type zinc finger; zinc binding domain (CHC3H2); often present in combination with other motifs, like RING zinc finger, NHL motif, coiled-coil or RFP domain in functionally unrelated proteins, most likely mediating protein-protein interaction.;B-Box-type zinc finger; zinc binding domain (CHC3H2); often present in combination with other motifs, like RING zinc finger, NHL motif, coiled-coil or…
TCONS_00046329	R1,R3	AT1G20880	TCONS_00009111	0.0594645	0.187798	0.496505	0.645098	0.737611	0.806509	0.873013	13	mid maturation and DT	AT5G54080.2	XLOC_028423	AT5G54080	HGO	=	homogentisate 1,2-dioxygenase (HGO); FUNCTIONS IN: homogentisate 1,2-dioxygenase activity; INVOLVED IN: oxidation reduction, tyrosine metabolic process, L-phenylalanine catabolic process, tyrosine catabolic process; LOCATED IN: cellular_component unknown; EXPRESSED IN: 23 plant structures; EXPRESSED DURING: 13 growth stages; CONTAINS InterPro DOMAIN/s: Cupin, RmlC-type (InterPro:IPR011051), Homog…	1	1	1e-07	0	-	-	-	-
TCONS_00033609	R1,R2,R3,R4	AT1G20880	TCONS_00009111	0.0653694	0.162298	0.360805	0.604348	0.758253	0.857333	0.907202	1	mid maturation and DT	AT4G02280.N2	XLOC_020541	AT4G02280	SUS3	j	sucrose synthase 3 (SUS3); CONTAINS InterPro DOMAIN/s: Sucrose synthase, plant/cyanobacteria (InterPro:IPR012820), Sucrose synthase (InterPro:IPR000368), Glycosyl transferase, group 1 (InterPro:IPR001296); BEST Arabidopsis thaliana protein match is: sucrose synthase 2 (TAIR:AT5G49190.1); Has 6506 Blast hits to 6505 proteins in 1621 species: Archae - 256; Bacteria - 4351; Metazoa - 95; Fungi - 50;…	1	1	1e-07	3	specific;superfamily;multi-dom	GT1_Sucrose_synthase;Glycosyltransferase_GTB_type superfamily;putative_sucrose-phosphate_synthase	-;-;-	This family is most closely related to the GT1 family of glycosyltransferases. The sucrose-phosphate synthases in this family may be unique to plants and photosynthetic bacteria. This enzyme catalyzes the synthesis of sucrose 6-phosphate from fructose 6-phosphate and uridine 5&apos;-diphosphate-glucose, a key regulatory step of sucrose metabolism. The activity of this enzyme is regulated by phosp…
TCONS_00015734	R1,R3	AT1G20880	TCONS_00009111	0	0	0.421704	0.670588	0.772853	0.835367	0.889142	13	mid maturation and DT	AT2G21720.N5	XLOC_009563	AT2G21720	AT2G21720	j	Plant protein of unknown function (DUF639); CONTAINS InterPro DOMAIN/s: Protein of unknown function DUF639 (InterPro:IPR006927); BEST Arabidopsis thaliana protein match is: Plant protein of unknown function (DUF639) (TAIR:AT5G23390.1); Has 146 Blast hits to 143 proteins in 14 species: Archae - 0; Bacteria - 4; Metazoa - 0; Fungi - 0; Plants - 142; Viruses - 0; Other Eukaryotes - 0 (source: NCBI B…	1	1	1e-07	1	superfamily	DUF639 superfamily	N	Plant protein of unknown function (DUF639); Plant protein of unknown function.
TCONS_00045942	R1,R3	AT1G20880	TCONS_00009111	0.0496484	0.147357	0.465627	0.657263	0.757766	0.817586	0.891486	13	mid maturation and DT	AT5G50240.1	XLOC_028202	AT5G50240	AtPIMT2	=	protein-l-isoaspartate methyltransferase 2 (PIMT2); FUNCTIONS IN: protein-L-isoaspartate (D-aspartate) O-methyltransferase activity; INVOLVED IN: protein modification process; LOCATED IN: cellular_component unknown; CONTAINS InterPro DOMAIN/s: Protein-L-isoaspartate(D-aspartate) O-methyltransferase (InterPro:IPR000682); BEST Arabidopsis thaliana protein match is: protein-l-isoaspartate methyltran…	1	0.999999	6.76716e-07	0	-	-	-	-
TCONS_00040706	R1,R2,R3,R4	AT1G20880	TCONS_00009111	0.127563	0.15995	0.315184	0.53325	0.653893	0.875334	0.944858	1	mid maturation and DT	AT4G31860.1	XLOC_024978	AT4G31860	AT4G31860	=	Protein phosphatase 2C family protein; FUNCTIONS IN: protein serine/threonine phosphatase activity, catalytic activity; INVOLVED IN: protein amino acid dephosphorylation; LOCATED IN: plasma membrane; EXPRESSED IN: 24 plant structures; EXPRESSED DURING: 15 growth stages; CONTAINS InterPro DOMAIN/s: Protein phosphatase 2C, manganese/magnesium aspartate binding site (InterPro:IPR000222), Protein pho…	1	1	1e-07	2	specific;superfamily	PP2Cc;PP2Cc superfamily	-;-	Serine/threonine phosphatases, family 2C, catalytic domain; The protein architecture and deduced catalytic mechanism of PP2C phosphatases are similar to the PP1, PP2A, PP2B family of protein Ser/Thr phosphatases, with which PP2C shares no sequence similarity.;Serine/threonine phosphatases, family 2C, catalytic domain; The protein architecture and deduced catalytic mechanism of PP2C phosphatases a…
TCONS_00023727	R1,R3	AT1G20880	TCONS_00009111	0.164001	0.258369	0.255544	0.354732	0.530902	0.919065	0.965277	5	mid maturation and DT	AT3G11420.1	XLOC_014330	AT3G11420	AT3G11420	=	Protein of unknown function (DUF604); CONTAINS InterPro DOMAIN/s: Protein of unknown function DUF604 (InterPro:IPR006740); BEST Arabidopsis thaliana protein match is: Protein of unknown function (DUF604) (TAIR:AT2G37730.1); Has 709 Blast hits to 698 proteins in 110 species: Archae - 0; Bacteria - 0; Metazoa - 213; Fungi - 200; Plants - 281; Viruses - 0; Other Eukaryotes - 15 (source: NCBI BLink).	1	1	1e-07	3	specific;superfamily;superfamily	DUF604;Galactosyl_T superfamily;Galactosyl_T superfamily	-;-;NC	Protein of unknown function, DUF604; This family includes a conserved region found in several uncharacterized plant proteins.;Galactosyltransferase; This family includes the galactosyltransferases UDP-galactose:2-acetamido-2-deoxy-D-glucose3beta-galactosyltransferase and UDP-Gal:beta-GlcNAc beta 1,3-galactosyltranferase. Specific galactosyltransferases transfer galactose to GlcNAc terminal chains…
TCONS_00015733	R1,R3	AT1G20880	TCONS_00009111	0	0.0513653	0.438246	0.68007	0.779492	0.825601	0.883117	13	mid maturation and DT	AT2G21720.1	XLOC_009563	AT2G21720	AT2G21720	=	Plant protein of unknown function (DUF639); CONTAINS InterPro DOMAIN/s: Protein of unknown function DUF639 (InterPro:IPR006927); BEST Arabidopsis thaliana protein match is: Plant protein of unknown function (DUF639) (TAIR:AT5G23390.1); Has 146 Blast hits to 143 proteins in 14 species: Archae - 0; Bacteria - 4; Metazoa - 0; Fungi - 0; Plants - 142; Viruses - 0; Other Eukaryotes - 0 (source: NCBI B…	1	1	1e-07	2	specific;superfamily	DUF639;DUF639 superfamily	-;-	Plant protein of unknown function (DUF639); Plant protein of unknown function.;Plant protein of unknown function (DUF639); Plant protein of unknown function.
TCONS_00044879	R1	AT1G20880	TCONS_00009111	0	0	0.0568268	0.420862	0.72344	0.908438	0.938571	27	mid maturation and DT	AT5G39720.1	XLOC_027555	AT5G39720	AIG2L	=	avirulence induced gene 2 like protein (AIG2L); CONTAINS InterPro DOMAIN/s: Butirosin biosynthesis, BtrG-like (InterPro:IPR013024), AIG2-like (InterPro:IPR009288); BEST Arabidopsis thaliana protein match is: AIG2-like (avirulence induced gene) family protein (TAIR:AT5G39730.1); Has 287 Blast hits to 287 proteins in 90 species: Archae - 12; Bacteria - 68; Metazoa - 0; Fungi - 56; Plants - 104; Vir…	1	0.999892	0.000107878	0	-	-	-	-
TCONS_00036255	R1	AT1G20880	TCONS_00009111	0.0744047	0.128788	0.401512	0.644615	0.769624	0.861199	0.863905	1	mid maturation and DT	AT4G27780.N2	XLOC_022225	AT4G27780	ACBP2	j	acyl-CoA binding protein 2 (ACBP2); CONTAINS InterPro DOMAIN/s: Ankyrin repeat-containing domain (InterPro:IPR020683), Acyl-CoA-binding protein, ACBP (InterPro:IPR000582), FERM/acyl-CoA-binding protein, 3-helical bundle (InterPro:IPR014352), Ankyrin repeat (InterPro:IPR002110); BEST Arabidopsis thaliana protein match is: acyl-CoA binding protein 1 (TAIR:AT5G53470.1); Has 90208 Blast hits to 29988…	1	0.999064	0.000935555	2	specific;superfamily	ACBP;ACBP superfamily	-;-	Acyl CoA binding protein; Acyl CoA binding protein.;Acyl CoA binding protein (ACBP) binds thiol esters of long fatty acids and coenzyme A in a one-to-one binding mode with high specificity and affinity. Acyl-CoAs are important intermediates in fatty lipid synthesis and fatty acid degradation and play a role in regulation of intermediary metabolism and gene regulation. The suggested role of ACBP i…
TCONS_00036256	R1,R3	AT1G20880	TCONS_00009111	0.0825902	0.123322	0.379299	0.641448	0.770184	0.863424	0.87033	1	mid maturation and DT	AT4G27780.N3	XLOC_022225	AT4G27780	ACBP2	j	acyl-CoA binding protein 2 (ACBP2); CONTAINS InterPro DOMAIN/s: Ankyrin repeat-containing domain (InterPro:IPR020683), Acyl-CoA-binding protein, ACBP (InterPro:IPR000582), FERM/acyl-CoA-binding protein, 3-helical bundle (InterPro:IPR014352), Ankyrin repeat (InterPro:IPR002110); BEST Arabidopsis thaliana protein match is: acyl-CoA binding protein 1 (TAIR:AT5G53470.1); Has 90208 Blast hits to 29988…	1	1	3.10904e-07	4	superfamily;superfamily;superfamily;multi-dom	EFh superfamily;EFh superfamily;EFh superfamily;EF-hand_7	-;-;-;-	EF-hand, calcium binding motif; A diverse superfamily of calcium sensors and calcium signal modulators; most examples in this alignment model have 2 active canonical EF hands. Ca2+ binding induces a conformational change in the EF-hand motif, leading to the activation or inactivation of target proteins. EF-hands tend to occur in pairs or higher copy numbers.;EF-hand, calcium binding motif; A dive…
TCONS_00036257	R1	AT1G20880	TCONS_00009111	0.0684396	0.132081	0.397716	0.650261	0.771079	0.858224	0.867304	1	mid maturation and DT	AT4G27780.1	XLOC_022225	AT4G27780	ACBP2	=	acyl-CoA binding protein 2 (ACBP2); CONTAINS InterPro DOMAIN/s: Ankyrin repeat-containing domain (InterPro:IPR020683), Acyl-CoA-binding protein, ACBP (InterPro:IPR000582), FERM/acyl-CoA-binding protein, 3-helical bundle (InterPro:IPR014352), Ankyrin repeat (InterPro:IPR002110); BEST Arabidopsis thaliana protein match is: acyl-CoA binding protein 1 (TAIR:AT5G53470.1); Has 90208 Blast hits to 29988…	1	1	1e-07	5	specific;superfamily;specific;superfamily;multi-dom	ANK;ANK superfamily;ACBP;ACBP superfamily;Ank_2	-;-;-;-;-	ankyrin repeats; ankyrin repeats mediate protein-protein interactions in very diverse families of proteins. The number of ANK repeats in a protein can range from 2 to over 20 (ankyrins, for example). ANK repeats may occur in combinations with other types of domains. The structural repeat unit contains two antiparallel helices and a beta-hairpin, repeats are stacked in a superhelical arrangement; …
TCONS_00046091	R1,R3	AT1G20880	TCONS_00009111	0.0391607	0.0724248	0.2981	0.507118	0.70585	0.888935	0.946038	1	mid maturation and DT	AT5G51760.1	XLOC_028278	AT5G51760	AHG1	=	ABA-hypersensitive germination 1 (AHG1); FUNCTIONS IN: protein serine/threonine phosphatase activity, catalytic activity; INVOLVED IN: seed germination, response to abscisic acid stimulus, seed development; LOCATED IN: protein serine/threonine phosphatase complex; EXPRESSED IN: seed; CONTAINS InterPro DOMAIN/s: Protein phosphatase 2C, manganese/magnesium aspartate binding site (InterPro:IPR000222…	1	1	1e-07	0	-	-	-	-
TCONS_00035368	R1,R3	AT1G20880	TCONS_00009111	0.0687131	0.223061	0.558541	0.628592	0.730364	0.783857	0.855683	13	mid maturation and DT	AT4G18930.1	XLOC_021728	AT4G18930	AT4G18930	=	RNA ligase/cyclic nucleotide phosphodiesterase family protein; CONTAINS InterPro DOMAIN/s: RNA ligase/cyclic nucleotide phosphodiesterase (InterPro:IPR009097), 2&apos;,3&apos;-cyclic-nucleotide 3&apos;-phosphodiesterase (InterPro:IPR012386); BEST Arabidopsis thaliana protein match is: RNA ligase/cyclic nucleotide phosphodiesterase family protein (TAIR:AT4G18940.1); Has 112 Blast hits to 112 prote…	1	0.999642	0.000358368	2	specific;superfamily	CPDase;CPDase superfamily	-;-	Cyclic phosphodiesterase-like protein; Cyclic phosphodiesterase (CPDase) is involved in the tRNA splicing pathway. This protein exhibits a bilobal arrangement of two alpha-beta modules. Two antiparallel helices are found on the outer side of each lobe and frame an antiparallel beta-sheet that is wrapped around an accessible cleft. Moreover, the beta-strands of each lobe interact with the other lo…
TCONS_00049713	R1	AT1G20880	TCONS_00009111	0	0	0	0.57656	0.740788	0.904994	0.913132	27	mid maturation and DT	AT5G22540.N2	XLOC_030300	AT5G22540	AT5G22540	o	Plant protein of unknown function (DUF247); CONTAINS InterPro DOMAIN/s: Protein of unknown function DUF247, plant (InterPro:IPR004158); BEST Arabidopsis thaliana protein match is: Plant protein of unknown function (DUF247) (TAIR:AT5G22550.2); Has 1140 Blast hits to 1020 proteins in 18 species: Archae - 0; Bacteria - 0; Metazoa - 0; Fungi - 0; Plants - 1140; Viruses - 0; Other Eukaryotes - 0 (sour…	1	1	1e-07	0	-	-	-	-
TCONS_00035878	R1,R3	AT1G20880	TCONS_00009111	0	0	0.125207	0.125207	0.570224	0.926495	0.96654	18	mid maturation and DT	AT4G23990.N2	XLOC_022006	AT4G23990	ATCSLG3	j	cellulose synthase like G3 (CSLG3); FUNCTIONS IN: cellulose synthase activity, transferase activity, transferring glycosyl groups, transferase activity; INVOLVED IN: cellulose biosynthetic process, polysaccharide biosynthetic process; LOCATED IN: membrane; EXPRESSED IN: 13 plant structures; EXPRESSED DURING: 8 growth stages; CONTAINS InterPro DOMAIN/s: Cellulose synthase (InterPro:IPR005150); BES…	1	1	1e-07	2	superfamily;multi-dom	Glyco_tranf_GTA_type superfamily;PLN02893	-;-	Glycosyltransferase family A (GT-A) includes diverse families of glycosyl transferases with a common GT-A type structural fold; Glycosyltransferases (GTs) are enzymes that synthesize oligosaccharides, polysaccharides, and glycoconjugates by transferring the sugar moiety from an activated nucleotide-sugar donor to an acceptor molecule, which may be a growing oligosaccharide, a lipid, or a protein.…
TCONS_00006748	R1	AT1G20880	TCONS_00009111	0	0.114613	0.641628	0.719206	0.773335	0.768715	0.791011	13	mid maturation and DT	AT1G77950.N7	XLOC_004071	AT1G77950	AGL67	j	AGAMOUS-like 67 (AGL67); FUNCTIONS IN: sequence-specific DNA binding transcription factor activity; INVOLVED IN: regulation of transcription, DNA-dependent; LOCATED IN: nucleus; CONTAINS InterPro DOMAIN/s: Transcription factor, MADS-box (InterPro:IPR002100), Transcription factor, K-box (InterPro:IPR002487); BEST Arabidopsis thaliana protein match is: AGAMOUS-like 66 (TAIR:AT1G77980.1); Has 30201 …	-1	3.5989e-06	0.999996	0	-	-	-	-
TCONS_00036133	R1,R4	AT1G20880	TCONS_00009111	0.130174	0.356295	0.518247	0.380456	0.720707	0.791521	0.832057	19	mid maturation and DT	AT4G26455.1	XLOC_022150	AT4G26455	WIP1	=	WPP domain interacting protein 1 (WIP1); FUNCTIONS IN: protein homodimerization activity, protein heterodimerization activity; LOCATED IN: nuclear envelope, cell plate; EXPRESSED IN: root; BEST Arabidopsis thaliana protein match is: WPP domain interacting protein 2 (TAIR:AT5G56210.1); Has 450 Blast hits to 403 proteins in 126 species: Archae - 15; Bacteria - 85; Metazoa - 55; Fungi - 14; Plants -…	1	1	1e-07	0	-	-	-	-
TCONS_00047420	R1,R3	AT1G20880	TCONS_00009111	0.0460444	0.133718	0.665918	0.696903	0.738946	0.771004	0.808627	13	mid maturation and DT	AT5G65070.N4	XLOC_029043	AT5G65070	AGL69	j	MADS AFFECTING FLOWERING 4 (MAF4); CONTAINS InterPro DOMAIN/s: Transcription factor, MADS-box (InterPro:IPR002100), Transcription factor, K-box (InterPro:IPR002487); BEST Arabidopsis thaliana protein match is: K-box region and MADS-box transcription factor family protein (TAIR:AT5G65080.1).	1	0.97619	0.0238101	0	-	-	-	-
TCONS_00047427	R1,R3	AT1G20880	TCONS_00009111	0.0403642	0.306567	0.581843	0.386801	0.67756	0.872486	0.888714	19	mid maturation and DT	AT5G65080.2	XLOC_029044	AT5G65080	AGL68	=	MADS AFFECTING FLOWERING 5 (MAF5); FUNCTIONS IN: sequence-specific DNA binding transcription factor activity; INVOLVED IN: negative regulation of flower development, vernalization response; LOCATED IN: nucleus; EXPRESSED IN: 11 plant structures; EXPRESSED DURING: 4 anthesis, LP.02 two leaves visible, petal differentiation and expansion stage, D bilateral stage; CONTAINS InterPro DOMAIN/s: Transcr…	1	0.999979	2.0916e-05	0	-	-	-	-
TCONS_00047426	R1,R3	AT1G20880	TCONS_00009111	0.0416037	0.301318	0.60589	0.415879	0.671064	0.859417	0.87767	19	mid maturation and DT	AT5G65080.1	XLOC_029044	AT5G65080	AGL68	=	MADS AFFECTING FLOWERING 5 (MAF5); FUNCTIONS IN: sequence-specific DNA binding transcription factor activity; INVOLVED IN: negative regulation of flower development, vernalization response; LOCATED IN: nucleus; EXPRESSED IN: 11 plant structures; EXPRESSED DURING: 4 anthesis, LP.02 two leaves visible, petal differentiation and expansion stage, D bilateral stage; CONTAINS InterPro DOMAIN/s: Transcr…	1	0.999807	0.000193204	0	-	-	-	-
TCONS_00047425	R1,R3	AT1G20880	TCONS_00009111	0.0459318	0.280521	0.542766	0.427647	0.681382	0.862202	0.90779	19	mid maturation and DT	AT5G65080.N3	XLOC_029044	AT5G65080	AGL68	j	MADS AFFECTING FLOWERING 5 (MAF5); FUNCTIONS IN: sequence-specific DNA binding transcription factor activity; INVOLVED IN: negative regulation of flower development, vernalization response; LOCATED IN: nucleus; EXPRESSED IN: 11 plant structures; EXPRESSED DURING: 4 anthesis, LP.02 two leaves visible, petal differentiation and expansion stage, D bilateral stage; CONTAINS InterPro DOMAIN/s: Transcr…	1	0.999492	0.00050817	0	-	-	-	-
TCONS_00044885	R1,R2,R3	AT1G20880	TCONS_00009111	0.11174	0.252002	0.444837	0.605709	0.65536	0.763637	0.939367	19	mid maturation and DT	AT5G39785.N3	XLOC_027560	AT5G39785	AT5G39785	j	FUNCTIONS IN: structural constituent of ribosome; INVOLVED IN: translation; LOCATED IN: ribosome, intracellular; EXPRESSED IN: 23 plant structures; EXPRESSED DURING: 14 growth stages; CONTAINS InterPro DOMAIN/s: Ribosomal protein L34e (InterPro:IPR008195), Protein of unknown function DUF1666 (InterPro:IPR012870); BEST Arabidopsis thaliana protein match is: Protein of unknown function (DUF1666) (T…	1	1	1e-07	0	-	-	-	-
TCONS_00006741	R1	AT1G20880	TCONS_00009111	0.0112612	0.165601	0.650128	0.70745	0.760653	0.766741	0.782074	13	mid maturation and DT	AT1G77950.N3	XLOC_004071	AT1G77950	AGL67	j	AGAMOUS-like 67 (AGL67); FUNCTIONS IN: sequence-specific DNA binding transcription factor activity; INVOLVED IN: regulation of transcription, DNA-dependent; LOCATED IN: nucleus; CONTAINS InterPro DOMAIN/s: Transcription factor, MADS-box (InterPro:IPR002100), Transcription factor, K-box (InterPro:IPR002487); BEST Arabidopsis thaliana protein match is: AGAMOUS-like 66 (TAIR:AT1G77980.1); Has 30201 …	1	0.984215	0.0157846	1	superfamily	MADS superfamily	-	MADS: MCM1, Agamous, Deficiens, and SRF (serum response factor) box family of eukaryotic transcriptonal regulators. Binds DNA and exists as hetero and homo-dimers. Composed of 2 main subgroups: SRF-like/Type I and MEF2-like (myocyte enhancer factor 2)/ Type II. These subgroups differ mainly in position of the alpha 2 helix responsible for the dimerization interface; Important in homeotic regulati…
TCONS_00013229	R1,R3	AT1G20880	TCONS_00009111	0.0717634	0.236882	0.431779	0.446385	0.590908	0.895266	0.946234	19	mid maturation and DT	AT1G74310.1	XLOC_007927	AT1G74310	ATHSP101	=	heat shock protein 101 (HSP101); FUNCTIONS IN: protein binding, ATPase activity, ATP binding; INVOLVED IN: response to high light intensity, response to hydrogen peroxide, response to heat, protein unfolding; EXPRESSED IN: 12 plant structures; EXPRESSED DURING: 6 growth stages; CONTAINS InterPro DOMAIN/s: Clp ATPase, C-terminal (InterPro:IPR019489), ATPase, AAA+ type, core (InterPro:IPR003593), A…	1	1	1e-07	12	specific;superfamily;specific;superfamily;specific;superfamily;specific;superfamily;specific;superfamily;superfamily;multi-dom	AAA;ABC_ATPase superfamily;AAA;ABC_ATPase superfamily;ClpB_D2-small;ClpB_D2-small superfamily;Clp_N;Clp_N superfamily;Clp_N;Clp_N superfamily;Sds3 superfamily;chaperone_ClpB	-;-;-;-;-;-;-;-;-;-;C;-	The AAA+ (ATPases Associated with a wide variety of cellular Activities) superfamily represents an ancient group of ATPases belonging to the ASCE (for additional strand, catalytic E) division of the P-loop NTPase fold. The ASCE division also includes ABC, RecA-like, VirD4-like, PilT-like, and SF1/2 helicases. Members of the AAA+ ATPases function as molecular chaperons, ATPase subunits of protease…
TCONS_00006743	R1	AT1G20880	TCONS_00009111	0	0.108908	0.650713	0.716293	0.769851	0.76736	0.787732	13	mid maturation and DT	AT1G77950.N5	XLOC_004071	AT1G77950	AGL67	j	AGAMOUS-like 67 (AGL67); FUNCTIONS IN: sequence-specific DNA binding transcription factor activity; INVOLVED IN: regulation of transcription, DNA-dependent; LOCATED IN: nucleus; CONTAINS InterPro DOMAIN/s: Transcription factor, MADS-box (InterPro:IPR002100), Transcription factor, K-box (InterPro:IPR002487); BEST Arabidopsis thaliana protein match is: AGAMOUS-like 66 (TAIR:AT1G77980.1); Has 30201 …	-1	0.0111665	0.988834	0	-	-	-	-
TCONS_00006742	R1	AT1G20880	TCONS_00009111	0.0130493	0.0925162	0.646373	0.716214	0.766493	0.771737	0.791111	13	mid maturation and DT	AT1G77950.N4	XLOC_004071	AT1G77950	AGL67	j	AGAMOUS-like 67 (AGL67); FUNCTIONS IN: sequence-specific DNA binding transcription factor activity; INVOLVED IN: regulation of transcription, DNA-dependent; LOCATED IN: nucleus; CONTAINS InterPro DOMAIN/s: Transcription factor, MADS-box (InterPro:IPR002100), Transcription factor, K-box (InterPro:IPR002487); BEST Arabidopsis thaliana protein match is: AGAMOUS-like 66 (TAIR:AT1G77980.1); Has 30201 …	1	0.998959	0.00104111	1	superfamily	MADS superfamily	-	MADS: MCM1, Agamous, Deficiens, and SRF (serum response factor) box family of eukaryotic transcriptonal regulators. Binds DNA and exists as hetero and homo-dimers. Composed of 2 main subgroups: SRF-like/Type I and MEF2-like (myocyte enhancer factor 2)/ Type II. These subgroups differ mainly in position of the alpha 2 helix responsible for the dimerization interface; Important in homeotic regulati…
TCONS_00006745	R1	AT1G20880	TCONS_00009111	0.0137148	0.0886515	0.616181	0.695918	0.766057	0.79173	0.814	13	mid maturation and DT	AT1G77950.1	XLOC_004071	AT1G77950	AGL67	=	AGAMOUS-like 67 (AGL67); FUNCTIONS IN: sequence-specific DNA binding transcription factor activity; INVOLVED IN: regulation of transcription, DNA-dependent; LOCATED IN: nucleus; CONTAINS InterPro DOMAIN/s: Transcription factor, MADS-box (InterPro:IPR002100), Transcription factor, K-box (InterPro:IPR002487); BEST Arabidopsis thaliana protein match is: AGAMOUS-like 66 (TAIR:AT1G77980.1); Has 30201 …	1	0.999988	1.21653e-05	1	superfamily	MADS superfamily	-	MADS: MCM1, Agamous, Deficiens, and SRF (serum response factor) box family of eukaryotic transcriptonal regulators. Binds DNA and exists as hetero and homo-dimers. Composed of 2 main subgroups: SRF-like/Type I and MEF2-like (myocyte enhancer factor 2)/ Type II. These subgroups differ mainly in position of the alpha 2 helix responsible for the dimerization interface; Important in homeotic regulati…
TCONS_00006744	R1	AT1G20880	TCONS_00009111	0.0108718	0.097828	0.653931	0.718472	0.76614	0.76803	0.786194	13	mid maturation and DT	AT1G77950.N6	XLOC_004071	AT1G77950	AGL67	j	AGAMOUS-like 67 (AGL67); FUNCTIONS IN: sequence-specific DNA binding transcription factor activity; INVOLVED IN: regulation of transcription, DNA-dependent; LOCATED IN: nucleus; CONTAINS InterPro DOMAIN/s: Transcription factor, MADS-box (InterPro:IPR002100), Transcription factor, K-box (InterPro:IPR002487); BEST Arabidopsis thaliana protein match is: AGAMOUS-like 66 (TAIR:AT1G77980.1); Has 30201 …	-1	0.00355667	0.996443	0	-	-	-	-
TCONS_00014331	R1,R2	AT1G20880	TCONS_00009111	0.154946	0.344155	0.403263	0.401793	0.524282	0.62655	0.989143	46	mid maturation and DT	AT2G04690.2	XLOC_008558	AT2G04690	AT2G04690	=	Pyridoxamine 5'-phosphate oxidase family protein; FUNCTIONS IN: FMN binding; INVOLVED IN: biological_process unknown; EXPRESSED IN: 22 plant structures; EXPRESSED DURING: 13 growth stages; CONTAINS InterPro DOMAIN/s: Cellular repressor of E1A-stimulated genes (CREG) (InterPro:IPR014631), FMN-binding split barrel (InterPro:IPR012349), FMN-binding split barrel, related (InterPro:IPR009002); Has 408…	1	0.999652	0.000347758	2	specific;superfamily	Pyrid_oxidase_2;PNPOx_like superfamily	-;-	Pyridoxamine 5&apos;-phosphate oxidase; Pyridoxamine 5'-phosphate oxidase.;Pyridoxine 5'-phosphate (PNP) oxidase-like proteins; The PNPOx-like superfamily is composed of pyridoxine 5'-phosphate (PNP) oxidases and other flavin mononucleotide (FMN) binding proteins, which catalyze FMN-mediated redox reactions.
TCONS_00006746	R1	AT1G20880	TCONS_00009111	0.0106091	0.0939379	0.616658	0.697016	0.76391	0.79272	0.813183	13	mid maturation and DT	AT1G77950.2	XLOC_004071	AT1G77950	AGL67	=	AGAMOUS-like 67 (AGL67); FUNCTIONS IN: sequence-specific DNA binding transcription factor activity; INVOLVED IN: regulation of transcription, DNA-dependent; LOCATED IN: nucleus; CONTAINS InterPro DOMAIN/s: Transcription factor, MADS-box (InterPro:IPR002100), Transcription factor, K-box (InterPro:IPR002487); BEST Arabidopsis thaliana protein match is: AGAMOUS-like 66 (TAIR:AT1G77980.1); Has 30201 …	1	0.999993	6.74131e-06	1	superfamily	MADS superfamily	-	MADS: MCM1, Agamous, Deficiens, and SRF (serum response factor) box family of eukaryotic transcriptonal regulators. Binds DNA and exists as hetero and homo-dimers. Composed of 2 main subgroups: SRF-like/Type I and MEF2-like (myocyte enhancer factor 2)/ Type II. These subgroups differ mainly in position of the alpha 2 helix responsible for the dimerization interface; Important in homeotic regulati…
TCONS_00042281	R1,R2,R3	AT1G20880	TCONS_00009111	0.0418736	0.173482	0.617423	0.675835	0.758169	0.796502	0.796385	13	mid maturation and DT	AT5G07830.1	XLOC_025866	AT5G07830	AtGUS2	=	glucuronidase 2 (GUS2); FUNCTIONS IN: beta-glucuronidase activity; LOCATED IN: cell wall, plant-type cell wall; EXPRESSED IN: 22 plant structures; EXPRESSED DURING: 13 growth stages; CONTAINS InterPro DOMAIN/s: Glycoside hydrolase family 79, N-terminal (InterPro:IPR005199); BEST Arabidopsis thaliana protein match is: glucuronidase 1 (TAIR:AT5G61250.1); Has 380 Blast hits to 370 proteins in 68 spe…	1	1	1e-07	0	-	-	-	-
TCONS_00001665	R1,R3	AT1G20880	TCONS_00009111	0.0752747	0.194321	0.497085	0.599945	0.760814	0.822577	0.853407	13	mid maturation and DT	AT1G16930.1	XLOC_000880	AT1G16930	AT1G16930	=	F-box/RNI-like/FBD-like domains-containing protein; CONTAINS InterPro DOMAIN/s: FBD (InterPro:IPR013596), F-box domain, cyclin-like (InterPro:IPR001810), F-box domain, Skp2-like (InterPro:IPR022364), FBD-like (InterPro:IPR006566), Leucine-rich repeat 2 (InterPro:IPR013101); BEST Arabidopsis thaliana protein match is: F-box/RNI-like/FBD-like domains-containing protein (TAIR:AT1G80470.1); Has 2349 …	1	1	1e-07	6	specific;superfamily;specific;superfamily;specific;superfamily	FBD;FBD superfamily;F-box;F-box superfamily;LRR_2;LRR_2 superfamily	-;-;-;-;-;-	domain in FBox and BRCT domain containing plant proteins; domain in FBox and BRCT domain containing plant proteins.;FBD; This region is found in F-box (pfam00646) and other domain containing plant proteins; it is repeated in two family members. Its precise function is unknown, but it is thought to be associated with nuclear processes. In fact, several family members are annotated as being similar…
TCONS_00001475	R1,R3	AT1G20880	TCONS_00009111	0.0399842	0.351098	0.557197	0.523459	0.638191	0.79271	0.906208	19	mid maturation and DT	AT1G15180.2	XLOC_000775	AT1G15180	AT1G15180	=	MATE efflux family protein; FUNCTIONS IN: antiporter activity, drug transmembrane transporter activity, transporter activity; INVOLVED IN: drug transmembrane transport, transmembrane transport; LOCATED IN: endomembrane system, membrane; EXPRESSED IN: 21 plant structures; EXPRESSED DURING: 13 growth stages; CONTAINS InterPro DOMAIN/s: MATE family transporter related protein (InterPro:IPR015521), M…	1	1	1e-07	2	specific;superfamily	MATE_eukaryotic;MATE_like superfamily	-;-	Eukaryotic members of the multidrug and toxic compound extrusion (MATE) family; The integral membrane proteins from the MATE family are involved in exporting metabolites across the cell membrane and are responsible for multidrug resistance (MDR) in many bacteria and animals. MATE has also been identified as a large multigene family in plants, where the proteins are linked to disease resistance. A…
TCONS_00046734	R1,R2,R3	AT1G20880	TCONS_00009111	0.0649188	0.222634	0.524606	0.557952	0.680827	0.791658	0.93644	19	mid maturation and DT	AT5G58160.N2	XLOC_028668	AT5G58160	AT5G58160	j	actin binding; FUNCTIONS IN: actin binding; INVOLVED IN: cellular component organization, actin cytoskeleton organization; EXPRESSED IN: 8 plant structures; EXPRESSED DURING: 4 anthesis, petal differentiation and expansion stage; CONTAINS InterPro DOMAIN/s: Actin-binding FH2/DRF autoregulatory (InterPro:IPR003104), C2 calcium/lipid-binding domain, CaLB (InterPro:IPR008973), Actin-binding FH2 (Int…	1	1	1e-07	0	-	-	-	-
TCONS_00003151	R1	AT1G20880	TCONS_00009111	0.0421103	0.260693	0.436256	0.497898	0.67918	0.862184	0.933869	19	mid maturation and DT	AT1G32560.1	XLOC_001753	AT1G32560	AT1G32560	=	Late embryogenesis abundant protein, group 1 protein; FUNCTIONS IN: molecular_function unknown; INVOLVED IN: embryo development, embryo development ending in seed dormancy; LOCATED IN: cellular_component unknown; EXPRESSED IN: stem; CONTAINS InterPro DOMAIN/s: Late embryogenesis abundant protein, group 1 (InterPro:IPR005513); BEST Arabidopsis thaliana protein match is: Late embryogenesis abundant…	1	0.998123	0.00187743	2	specific;superfamily	LEA_1;LEA_1 superfamily	-;-	Late embryogenesis abundant (LEA) group 1; Family members are conserved along the entire coding region, especially within the hydrophobic internal 20 amino acid motif, which may be repeated.;Late embryogenesis abundant (LEA) group 1; Family members are conserved along the entire coding region, especially within the hydrophobic internal 20 amino acid motif, which may be repeated.
TCONS_00035382	R1,R2,R3	AT1G20880	TCONS_00009111	0.139443	0.363402	0.387855	0.451585	0.679912	0.696994	0.935594	19	mid maturation and DT	AT4G19140.1	XLOC_021737	AT4G19140	AT4G19140	=	unknown protein; Has 30201 Blast hits to 17322 proteins in 780 species: Archae - 12; Bacteria - 1396; Metazoa - 17338; Fungi - 3422; Plants - 5037; Viruses - 0; Other Eukaryotes - 2996 (source: NCBI BLink).	1	1	4.28425e-07	0	-	-	-	-
TCONS_00023032	R1,R2,R3	AT1G20880	TCONS_00009111	0.0543435	0.207571	0.544875	0.659038	0.75051	0.807659	0.799704	13	mid maturation and DT	AT3G03790.3	XLOC_013932	AT3G03790	AT3G03790	=	ankyrin repeat family protein / regulator of chromosome condensation (RCC1) family protein; FUNCTIONS IN: binding; INVOLVED IN: biological_process unknown; EXPRESSED IN: 22 plant structures; EXPRESSED DURING: 11 growth stages; CONTAINS InterPro DOMAIN/s: Regulator of chromosome condensation/beta-lactamase-inhibitor protein II (InterPro:IPR009091), Regulator of chromosome condensation, RCC1 (Inter…	1	1	1e-07	13	specific;superfamily;specific;superfamily;specific;superfamily;specific;superfamily;specific;superfamily;specific;superfamily;multi-dom	ANK;ANK superfamily;SPOP_C_like;BACK_like superfamily;RCC1;RCC1 superfamily;RCC1;RCC1 superfamily;RCC1;RCC1 superfamily;RCC1;RCC1 superfamily;Ank_2	-;-;C;C;-;-;-;-;-;-;-;-;-	ankyrin repeats; ankyrin repeats mediate protein-protein interactions in very diverse families of proteins. The number of ANK repeats in a protein can range from 2 to over 20 (ankyrins, for example). ANK repeats may occur in combinations with other types of domains. The structural repeat unit contains two antiparallel helices and a beta-hairpin, repeats are stacked in a superhelical arrangement; …
TCONS_00023033	R1,R2,R3,R4	AT1G20880	TCONS_00009111	0.0633902	0.180868	0.50138	0.684773	0.783777	0.793153	0.812695	13	mid maturation and DT	AT3G03790.N5	XLOC_013932	AT3G03790	AT3G03790	j	ankyrin repeat family protein / regulator of chromosome condensation (RCC1) family protein; FUNCTIONS IN: binding; INVOLVED IN: biological_process unknown; EXPRESSED IN: 22 plant structures; EXPRESSED DURING: 11 growth stages; CONTAINS InterPro DOMAIN/s: Regulator of chromosome condensation/beta-lactamase-inhibitor protein II (InterPro:IPR009091), Regulator of chromosome condensation, RCC1 (Inter…	1	1	1e-07	2	specific;superfamily	SPOP_C_like;BACK_like superfamily	C;C	BACK-like Domain C-terminal to BTB in speckle-type POZ protein (SPOP) and similar proteins; SPOP is an adaptor protein that forms a complex with Cul3, a cullin-3 E3 ubiquitin ligase, and is involved in ubiquitination of BMI1, H2AFY, and the death-associated protein 6 (DAXX). The C-terminal BACK_like domain of SPOP, characterized by this model, may be involved in oligomer formation and in recruiti…
TCONS_00016654	R1,R2,R3	AT1G20880	TCONS_00009111	0.0943291	0.236395	0.597672	0.47585	0.600119	0.693971	0.96981	19	mid maturation and DT	AT2G31350.N4	XLOC_010112	AT2G31350	GLX2-5	j	glyoxalase 2-5 (GLX2-5); CONTAINS InterPro DOMAIN/s: Beta-lactamase-like (InterPro:IPR001279), Hydroxyacylglutathione hydrolase (InterPro:IPR017782); BEST Arabidopsis thaliana protein match is: glyoxalase 2-4 (TAIR:AT1G06130.2); Has 16139 Blast hits to 16138 proteins in 2537 species: Archae - 414; Bacteria - 10534; Metazoa - 489; Fungi - 336; Plants - 226; Viruses - 0; Other Eukaryotes - 4140 (so…	1	1	4.43809e-07	3	specific;superfamily;multi-dom	GSH_gloB;Lactamase_B superfamily;PLN02398	-;-;-	hydroxyacylglutathione hydrolase; Members of this protein family are hydroxyacylglutathione hydrolase, a detoxification enzyme known as glyoxalase II. It follows lactoylglutathione lyase, or glyoxalase I, and acts to remove the toxic metabolite methylglyoxal and related compounds. This protein belongs to the broader metallo-beta-lactamase family (pfam00753). [Cellular processes, Detoxification];M…
TCONS_00016655	R1,R2,R3	AT1G20880	TCONS_00009111	0.0730952	0.338409	0.531563	0.477421	0.584541	0.698082	0.965143	19	mid maturation and DT	AT2G31350.2	XLOC_010112	AT2G31350	GLX2-5	=	glyoxalase 2-5 (GLX2-5); CONTAINS InterPro DOMAIN/s: Beta-lactamase-like (InterPro:IPR001279), Hydroxyacylglutathione hydrolase (InterPro:IPR017782); BEST Arabidopsis thaliana protein match is: glyoxalase 2-4 (TAIR:AT1G06130.2); Has 16139 Blast hits to 16138 proteins in 2537 species: Archae - 414; Bacteria - 10534; Metazoa - 489; Fungi - 336; Plants - 226; Viruses - 0; Other Eukaryotes - 4140 (so…	1	1	2.79846e-07	3	specific;superfamily;multi-dom	GSH_gloB;Lactamase_B superfamily;PLN02398	-;-;-	hydroxyacylglutathione hydrolase; Members of this protein family are hydroxyacylglutathione hydrolase, a detoxification enzyme known as glyoxalase II. It follows lactoylglutathione lyase, or glyoxalase I, and acts to remove the toxic metabolite methylglyoxal and related compounds. This protein belongs to the broader metallo-beta-lactamase family (pfam00753). [Cellular processes, Detoxification];M…
TCONS_00016652	R1,R2,R3,R4	AT1G20880	TCONS_00009111	0.0692422	0.319313	0.549192	0.472049	0.598375	0.704922	0.967474	19	mid maturation and DT	AT2G31350.1	XLOC_010112	AT2G31350	GLX2-5	=	glyoxalase 2-5 (GLX2-5); CONTAINS InterPro DOMAIN/s: Beta-lactamase-like (InterPro:IPR001279), Hydroxyacylglutathione hydrolase (InterPro:IPR017782); BEST Arabidopsis thaliana protein match is: glyoxalase 2-4 (TAIR:AT1G06130.2); Has 16139 Blast hits to 16138 proteins in 2537 species: Archae - 414; Bacteria - 10534; Metazoa - 489; Fungi - 336; Plants - 226; Viruses - 0; Other Eukaryotes - 4140 (so…	1	1	2.97389e-07	3	specific;superfamily;multi-dom	GSH_gloB;Lactamase_B superfamily;PLN02398	-;-;-	hydroxyacylglutathione hydrolase; Members of this protein family are hydroxyacylglutathione hydrolase, a detoxification enzyme known as glyoxalase II. It follows lactoylglutathione lyase, or glyoxalase I, and acts to remove the toxic metabolite methylglyoxal and related compounds. This protein belongs to the broader metallo-beta-lactamase family (pfam00753). [Cellular processes, Detoxification];M…
TCONS_00024974	R1,R3	AT1G20880	TCONS_00009111	0	0.0588881	0.507705	0.678271	0.781511	0.847442	0.811149	13	mid maturation and DT	AT3G23180.1	XLOC_015048	AT3G23180	AT3G23180	=	HR-like lesion-inducing protein-related; CONTAINS InterPro DOMAIN/s: HR-like lesion-inducer (InterPro:IPR008637); BEST Arabidopsis thaliana protein match is: HR-like lesion-inducing protein-related (TAIR:AT3G23190.1); Has 30201 Blast hits to 17322 proteins in 780 species: Archae - 12; Bacteria - 1396; Metazoa - 17338; Fungi - 3422; Plants - 5037; Viruses - 0; Other Eukaryotes - 2996 (source: NCBI…	1	0.999976	2.43532e-05	2	specific;superfamily	HR_lesion;HR_lesion superfamily	-;-	HR-like lesion-inducing; Family of plant proteins that are associated with the hypersensitive response (HR) pathway of defence against plant pathogens.;HR-like lesion-inducing; Family of plant proteins that are associated with the hypersensitive response (HR) pathway of defence against plant pathogens.
TCONS_00023035	R1,R4	AT1G20880	TCONS_00009111	0.0592536	0.201893	0.53808	0.644496	0.752435	0.8078	0.805112	13	mid maturation and DT	AT3G03790.N6	XLOC_013932	AT3G03790	AT3G03790	j	ankyrin repeat family protein / regulator of chromosome condensation (RCC1) family protein; FUNCTIONS IN: binding; INVOLVED IN: biological_process unknown; EXPRESSED IN: 22 plant structures; EXPRESSED DURING: 11 growth stages; CONTAINS InterPro DOMAIN/s: Regulator of chromosome condensation/beta-lactamase-inhibitor protein II (InterPro:IPR009091), Regulator of chromosome condensation, RCC1 (Inter…	1	1	1e-07	13	specific;superfamily;specific;superfamily;specific;superfamily;specific;superfamily;specific;superfamily;specific;superfamily;multi-dom	ANK;ANK superfamily;SPOP_C_like;BACK_like superfamily;RCC1;RCC1 superfamily;RCC1;RCC1 superfamily;RCC1;RCC1 superfamily;RCC1;RCC1 superfamily;Ank_2	-;-;C;C;-;-;-;-;-;-;-;-;-	ankyrin repeats; ankyrin repeats mediate protein-protein interactions in very diverse families of proteins. The number of ANK repeats in a protein can range from 2 to over 20 (ankyrins, for example). ANK repeats may occur in combinations with other types of domains. The structural repeat unit contains two antiparallel helices and a beta-hairpin, repeats are stacked in a superhelical arrangement; …
TCONS_00045933	R1,R2	AT1G20880	TCONS_00009111	0.139759	0.252395	0.276214	0.373727	0.630623	0.855864	0.97695	5	mid maturation and DT	AT5G50170.N2	XLOC_028197	AT5G50170	AT5G50170	j	C2 calcium/lipid-binding and GRAM domain containing protein; CONTAINS InterPro DOMAIN/s: C2 membrane targeting protein (InterPro:IPR018029), C2 calcium/lipid-binding domain, CaLB (InterPro:IPR008973), GRAM (InterPro:IPR004182), C2 calcium-dependent membrane targeting (InterPro:IPR000008); BEST Arabidopsis thaliana protein match is: C2 calcium/lipid-binding and GRAM domain containing protein (TAIR…	1	1	1e-07	0	-	-	-	-
TCONS_00023649	R1,R3	AT1G20880	TCONS_00009111	0.178205	0.0621763	0.219262	0.616475	0.765848	0.868529	0.91608	29	mid maturation and DT	AT3G10450.2	XLOC_014273	AT3G10450	SCPL7	=	serine carboxypeptidase-like 7 (SCPL7); FUNCTIONS IN: serine-type carboxypeptidase activity; INVOLVED IN: proteolysis; EXPRESSED IN: 18 plant structures; EXPRESSED DURING: 11 growth stages; CONTAINS InterPro DOMAIN/s: Peptidase S10, serine carboxypeptidase (InterPro:IPR001563); BEST Arabidopsis thaliana protein match is: serine carboxypeptidase-like 2 (TAIR:AT1G73300.1); Has 35333 Blast hits to 3…	1	1	1e-07	1	superfamily	Peptidase_S10 superfamily	-	Serine carboxypeptidase; Serine carboxypeptidase.
TCONS_00036493	R1,R2	AT1G20880	TCONS_00009111	0.0968527	0.240826	0.483254	0.498095	0.658921	0.78484	0.953157	19	mid maturation and DT	AT4G29950.1	XLOC_022355	AT4G29950	AT4G29950	=	Ypt/Rab-GAP domain of gyp1p superfamily protein; FUNCTIONS IN: RAB GTPase activator activity; INVOLVED IN: regulation of Rab GTPase activity; LOCATED IN: intracellular; EXPRESSED IN: 23 plant structures; EXPRESSED DURING: 15 growth stages; CONTAINS InterPro DOMAIN/s: RabGAP/TBC (InterPro:IPR000195); BEST Arabidopsis thaliana protein match is: Ypt/Rab-GAP domain of gyp1p superfamily protein (TAIR:…	1	1	1e-07	2	specific;superfamily	TBC;RabGAP-TBC superfamily	N;N	Domain in Tre-2, BUB2p, and Cdc16p. Probable Rab-GAPs; Widespread domain present in Gyp6 and Gyp7, thereby giving rise to the notion that it performs a GTP-activator activity on Rab-like GTPases.;Rab-GTPase-TBC domain; Identification of a TBC domain in GYP6_YEAST and GYP7_YEAST, which are GTPase activator proteins of yeast Ypt6 and Ypt7, implies that these domains are GTPase activator proteins of…
TCONS_00006502	R1,R2,R3	AT1G20880	TCONS_00009111	0.179826	0.337128	0.485173	0.469657	0.674388	0.713613	0.873246	19	mid maturation and DT	AT1G75400.1	XLOC_003936	AT1G75400	AT1G75400	=	RING/U-box superfamily protein; FUNCTIONS IN: zinc ion binding; INVOLVED IN: N-terminal protein myristoylation; LOCATED IN: chloroplast; EXPRESSED IN: 17 plant structures; EXPRESSED DURING: 9 growth stages; CONTAINS InterPro DOMAIN/s: Zinc finger, RING-type (InterPro:IPR001841); BEST Arabidopsis thaliana protein match is: RING/U-box superfamily protein (TAIR:AT1G19680.1); Has 285 Blast hits to 22…	1	1	1e-07	2	specific;superfamily	RING;RING superfamily	N;N	RING-finger (Really Interesting New Gene) domain, a specialized type of Zn-finger of 40 to 60 residues that binds two atoms of zinc; defined by the &apos;cross-brace&apos; motif C-X2-C-X(9-39)-C-X(1-3)- H-X(2-3)-(N/C/H)-X2-C-X(4-48)C-X2-C; probably involved in mediating protein-protein interactions; identified in a proteins with a wide range of functions such as viral replication, signal transduc…
TCONS_00033400	R1,R3,R4	AT1G20880	TCONS_00009111	0.129439	0.268247	0.339669	0.620591	0.785081	0.767934	0.873846	1	mid maturation and DT	AT4G00335.3	XLOC_020422	AT4G00335	RHB1A	=	RING-H2 finger B1A (RHB1A); FUNCTIONS IN: zinc ion binding; EXPRESSED IN: 22 plant structures; EXPRESSED DURING: 13 growth stages; CONTAINS InterPro DOMAIN/s: Zinc finger, RING-type (InterPro:IPR001841), Zinc finger, C3HC4 RING-type (InterPro:IPR018957); BEST Arabidopsis thaliana protein match is: RING/U-box superfamily protein (TAIR:AT5G41350.1); Has 35333 Blast hits to 34131 proteins in 2444 sp…	1	0.99929	0.000710148	2	specific;superfamily	RING;RING superfamily	-;-	RING-finger (Really Interesting New Gene) domain, a specialized type of Zn-finger of 40 to 60 residues that binds two atoms of zinc; defined by the &apos;cross-brace&apos; motif C-X2-C-X(9-39)-C-X(1-3)- H-X(2-3)-(N/C/H)-X2-C-X(4-48)C-X2-C; probably involved in mediating protein-protein interactions; identified in a proteins with a wide range of functions such as viral replication, signal transduc…
TCONS_00013999	R1	AT1G20880	TCONS_00009111	0.058028	0.0860974	0.338712	0.631766	0.777885	0.865785	0.88837	1	mid maturation and DT	AT2G01340.1	XLOC_008354	AT2G01340	At17.1	=	At17.1; FUNCTIONS IN: molecular_function unknown; INVOLVED IN: N-terminal protein myristoylation, response to nematode; LOCATED IN: plasma membrane; BEST Arabidopsis thaliana protein match is: plastid movement impaired 2 (TAIR:AT1G66480.1); Has 110 Blast hits to 110 proteins in 13 species: Archae - 0; Bacteria - 0; Metazoa - 0; Fungi - 0; Plants - 107; Viruses - 0; Other Eukaryotes - 3 (source: N…	1	0.999899	0.000100559	1	superfamily	DUF4228 superfamily	-	Domain of unknown function (DUF4228); This domain is found in plants. The function is not known.
TCONS_00046881	R1	AT1G20880	TCONS_00009111	0.126947	0.288888	0.294587	0.377699	0.706976	0.859304	0.95371	5	mid maturation and DT	AT5G59570.1	XLOC_028740	AT5G59570	AT5G59570	=	Homeodomain-like superfamily protein; CONTAINS InterPro DOMAIN/s: Homeodomain-like (InterPro:IPR009057), Myb, DNA-binding (InterPro:IPR014778), HTH transcriptional regulator, Myb-type, DNA-binding (InterPro:IPR017930), Myb-like DNA-binding domain, SHAQKYF class (InterPro:IPR006447), Homeodomain-related (InterPro:IPR012287); BEST Arabidopsis thaliana protein match is: Homeodomain-like superfamily …	1	0.99999	9.61334e-06	0	-	-	-	-
TCONS_00047558	R1,R3,R4	AT1G20880	TCONS_00009111	0.311702	0.362717	0.436401	0.387656	0.558595	0.566893	0.954543	40	mid maturation and DT	AT5G66240.N9	XLOC_029108	AT5G66240	AT5G66240	j	Transducin/WD40 repeat-like superfamily protein; FUNCTIONS IN: nucleotide binding; LOCATED IN: CUL4 RING ubiquitin ligase complex; EXPRESSED IN: 24 plant structures; EXPRESSED DURING: 15 growth stages; CONTAINS InterPro DOMAIN/s: WD40 repeat-like-containing domain (InterPro:IPR011046), WD40 repeat 2 (InterPro:IPR019782), WD40-repeat-containing domain (InterPro:IPR017986), WD40 repeat (InterPro:IP…	1	0.999598	0.000402269	0	-	-	-	-
TCONS_00043131	R1,R2,R3	AT1G20880	TCONS_00009111	0.135402	0.271988	0.289553	0.399022	0.698844	0.839223	0.9595	5	mid maturation and DT	AT5G17570.N3	XLOC_026339	AT5G17570	AT5G17570	j	TatD related DNase; FUNCTIONS IN: endodeoxyribonuclease activity, producing 5'-phosphomonoesters, deoxyribonuclease activity; INVOLVED IN: biological_process unknown; LOCATED IN: cellular_component unknown; EXPRESSED IN: 24 plant structures; EXPRESSED DURING: 13 growth stages; CONTAINS InterPro DOMAIN/s: Deoxyribonuclease, TatD Mg-dependent (InterPro:IPR012278), Deoxyribonuclease, TatD (InterPro:…	1	1	1e-07	0	-	-	-	-
TCONS_00024421	R1,R2	AT1G20880	TCONS_00009111	0.103402	0.138834	0.288512	0.575262	0.731241	0.879922	0.928655	1	mid maturation and DT	AT3G17860.N4	XLOC_014704	AT3G17860	TIFY6B	j	jasmonate-zim-domain protein 3 (JAZ3); FUNCTIONS IN: protein binding; INVOLVED IN: jasmonic acid mediated signaling pathway; LOCATED IN: chloroplast; EXPRESSED IN: 23 plant structures; EXPRESSED DURING: 14 growth stages; CONTAINS InterPro DOMAIN/s: Tify (InterPro:IPR010399), CCT domain-like (InterPro:IPR018467); BEST Arabidopsis thaliana protein match is: jasmonate-zim-domain protein 4 (TAIR:AT1G…	1	0.999999	1.25602e-06	4	specific;superfamily;specific;superfamily	TIFY;tify superfamily;CCT_2;CCT_2 superfamily	-;-;-;-	This short possible domain is found in a variety of plant transcription factors that contain GATA domains as well as other motifs; Although previously known as the Zim domain this is now called the tify domain after its most conserved amino acids. TIFY proteins can be further classified into two groups depending on the presence (group I) or absence (group II) of a C2C2-GATA domain. Functional ann…
TCONS_00048768	R1,R4	AT1G20880	TCONS_00009111	0	0.144178	0.212191	0.540579	0.809782	0.895713	0.855073	29	mid maturation and DT	AT5G12280.N4	XLOC_029777	AT5G12280	AT5G12280	j	SWAP (Suppressor-of-White-APricot)/surp RNA-binding domain-containing protein; FUNCTIONS IN: RNA binding; INVOLVED IN: RNA processing; LOCATED IN: cellular_component unknown; EXPRESSED IN: 7 plant structures; EXPRESSED DURING: 4 anthesis, petal differentiation and expansion stage; CONTAINS InterPro DOMAIN/s: SWAP/Surp (InterPro:IPR000061); BEST Arabidopsis thaliana protein match is: SWAP (Suppres…	1	0.999995	4.57177e-06	0	-	-	-	-
TCONS_00025119	R1	AT1G20880	TCONS_00009111	0.0741176	0.325609	0.471706	0.556967	0.76684	0.749016	0.864225	19	mid maturation and DT	AT3G24740.2	XLOC_015143	AT3G24740	AT3G24740	=	Protein of unknown function (DUF1644); CONTAINS InterPro DOMAIN/s: Protein of unknown function DUF1644 (InterPro:IPR012866); BEST Arabidopsis thaliana protein match is: Protein of unknown function (DUF1644) (TAIR:AT1G68140.3); Has 35333 Blast hits to 34131 proteins in 2444 species: Archae - 798; Bacteria - 22429; Metazoa - 974; Fungi - 991; Plants - 531; Viruses - 0; Other Eukaryotes - 9610 (sour…	1	1	4.00164e-07	2	specific;superfamily	DUF1644;DUF1644 superfamily	-;-	Protein of unknown function (DUF1644); This family consists of sequences found in a number of hypothetical plant proteins of unknown function. The region of interest contains nine highly conserved cysteine residues and is approximately 160 amino acids in length, and is probably a zinc-binding domain.;Protein of unknown function (DUF1644); This family consists of sequences found in a number of hyp…
TCONS_00035028	R1,R3	AT1G20880	TCONS_00009111	0.128778	0.204536	0.25333	0.53905	0.744925	0.878421	0.915609	1	mid maturation and DT	AT4G15563.1	XLOC_021521	AT4G15563	AT4G15563	=	unknown protein; Has 36 Blast hits to 36 proteins in 12 species: Archae - 0; Bacteria - 0; Metazoa - 0; Fungi - 0; Plants - 36; Viruses - 0; Other Eukaryotes - 0 (source: NCBI BLink).	1	0.996471	0.00352875	0	-	-	-	-
TCONS_00029907	R1,R4	AT1G20880	TCONS_00009111	0.0309007	0.037437	0.412627	0.668873	0.760439	0.859909	0.871838	1	mid maturation and DT	AT3G19920.1	XLOC_018119	AT3G19920	AT3G19920	=	unknown protein; BEST Arabidopsis thaliana protein match is: unknown protein (TAIR:AT5G64230.1); Has 217 Blast hits to 217 proteins in 16 species: Archae - 0; Bacteria - 2; Metazoa - 0; Fungi - 0; Plants - 215; Viruses - 0; Other Eukaryotes - 0 (source: NCBI BLink).	1	1	1e-07	0	-	-	-	-
TCONS_00039221	R1,R2	AT1G20880	TCONS_00009111	0.078071	0.141972	0.420676	0.63362	0.773617	0.854807	0.861993	1	mid maturation and DT	AT4G16620.1	XLOC_024100	AT4G16620	AT4G16620	=	nodulin MtN21 /EamA-like transporter family protein; CONTAINS InterPro DOMAIN/s: Protein of unknown function DUF6, transmembrane (InterPro:IPR000620); BEST Arabidopsis thaliana protein match is: Nodulin MtN21 /EamA-like transporter family protein (TAIR:AT5G47470.1); Has 2049 Blast hits to 2044 proteins in 373 species: Archae - 4; Bacteria - 835; Metazoa - 2; Fungi - 3; Plants - 1166; Viruses - 0;…	1	1	1e-07	3	specific;superfamily;multi-dom	EamA;EamA superfamily;PLN00411	-;-;-	EamA-like transporter family; This family includes many hypothetical membrane proteins of unknown function. Many of the proteins contain two copies of the aligned region. The family used to be known as DUF6.;EamA-like transporter family; This family includes many hypothetical membrane proteins of unknown function. Many of the proteins contain two copies of the aligned region. The family used to b…
TCONS_00043543	R1,R2,R3	AT1G20880	TCONS_00009111	0.0203902	0.335558	0.540838	0.551808	0.693777	0.830085	0.881982	19	mid maturation and DT	AT5G22470.N2	XLOC_026565	AT5G22470	AT5G22470	j	NAD+ ADP-ribosyltransferases;NAD+ ADP-ribosyltransferases; FUNCTIONS IN: NAD+ ADP-ribosyltransferase activity; INVOLVED IN: protein amino acid ADP-ribosylation; LOCATED IN: intracellular, nucleus; CONTAINS InterPro DOMAIN/s: WGR (InterPro:IPR008893), Poly(ADP-ribose) polymerase, regulatory domain (InterPro:IPR004102), PADR1 (InterPro:IPR012982), Poly(ADP-ribose) polymerase, catalytic domain (Inte…	1	1	1e-07	0	-	-	-	-
TCONS_00035022	R1,R3	AT1G20880	TCONS_00009111	0.173132	0.190345	0.263535	0.530214	0.749689	0.867173	0.916577	1	mid maturation and DT	AT4G15563.N2	XLOC_021521	AT4G15563	AT4G15563	j	unknown protein; Has 36 Blast hits to 36 proteins in 12 species: Archae - 0; Bacteria - 0; Metazoa - 0; Fungi - 0; Plants - 36; Viruses - 0; Other Eukaryotes - 0 (source: NCBI BLink).	1	0.988954	0.0110459	0	-	-	-	-
TCONS_00002674	R1,R2,R3,R4	AT1G20880	TCONS_00009111	0.126091	0.312187	0.349076	0.337443	0.561229	0.835504	0.977269	46	mid maturation and DT	AT1G27980.N2	XLOC_001468	AT1G27980	ATDPL1	j	dihydrosphingosine phosphate lyase (DPL1); FUNCTIONS IN: pyridoxal phosphate binding, carboxy-lyase activity, catalytic activity; INVOLVED IN: sphingolipid catabolic process, cellular amino acid metabolic process; LOCATED IN: endoplasmic reticulum, membrane; EXPRESSED IN: 23 plant structures; EXPRESSED DURING: 13 growth stages; CONTAINS InterPro DOMAIN/s: Pyridoxal phosphate-dependent transferase…	1	0.999999	7.37724e-07	2	specific;superfamily	GadB;AAT_I superfamily	-;-	Glutamate decarboxylase and related PLP-dependent proteins [Amino acid transport and metabolism];Aspartate aminotransferase (AAT) superfamily (fold type I) of pyridoxal phosphate (PLP)-dependent enzymes. PLP combines with an alpha-amino acid to form a compound called a Schiff base or aldimine intermediate, which depending on the reaction, is the substrate in four kinds of reactions (1) transamina…
TCONS_00051414	R1,R3,R4	AT1G20880	TCONS_00009111	0	0	0	0.125934	0.350863	0.951743	0.95263	9	DT	AT5G43450.1	XLOC_031507	AT5G43450	AT5G43450	=	2-oxoglutarate (2OG) and Fe(II)-dependent oxygenase superfamily protein; CONTAINS InterPro DOMAIN/s: Oxoglutarate/iron-dependent oxygenase (InterPro:IPR005123); BEST Arabidopsis thaliana protein match is: 2-oxoglutarate (2OG) and Fe(II)-dependent oxygenase superfamily protein (TAIR:AT5G43440.1); Has 1807 Blast hits to 1807 proteins in 277 species: Archae - 0; Bacteria - 0; Metazoa - 736; Fungi - …	1	1	1.64482e-07	0	-	-	-	-
TCONS_00006810	R1,R3	AT1G20880	TCONS_00009111	0.189904	0.335441	0.247378	0.342635	0.696917	0.831648	0.949591	5	mid maturation and DT	AT1G78420.1	XLOC_004100	AT1G78420	AT1G78420	=	RING/U-box superfamily protein; FUNCTIONS IN: zinc ion binding; EXPRESSED IN: 24 plant structures; EXPRESSED DURING: 13 growth stages; CONTAINS InterPro DOMAIN/s: Zinc finger, RING-type (InterPro:IPR001841); BEST Arabidopsis thaliana protein match is: RING/U-box superfamily protein (TAIR:AT1G17145.1).	1	1	1e-07	2	specific;superfamily	RING;RING superfamily	-;-	Ring finger; E3 ubiquitin-protein ligase activity is intrinsic to the RING domain of c-Cbl and is likely to be a general function of this domain; Various RING fingers exhibit binding activity towards E2 ubiquitin-conjugating enzymes (Ubc&apos; s);RING-finger (Really Interesting New Gene) domain, a specialized type of Zn-finger of 40 to 60 residues that binds two atoms of zinc; defined by the &apo…
TCONS_00006776	R1,R2,R4	AT1G20880	TCONS_00009111	0	0	0	0.171108	0.598279	0.908074	0.971184	18	mid maturation and DT	AT1G78070.N12	XLOC_004079	AT1G78070	AT1G78070	j	Transducin/WD40 repeat-like superfamily protein; CONTAINS InterPro DOMAIN/s: WD40 repeat 2 (InterPro:IPR019782), WD40 repeat-like-containing domain (InterPro:IPR011046), WD40 repeat, conserved site (InterPro:IPR019775), WD40-repeat-containing domain (InterPro:IPR017986), WD40/YVTN repeat-like-containing domain (InterPro:IPR015943), WD40 repeat (InterPro:IPR001680), WD40 repeat, subgroup (InterPro…	1	0.999969	3.05802e-05	2	superfamily;multi-dom	WD40 superfamily;COG2319	C;NC	WD40 domain, found in a number of eukaryotic proteins that cover a wide variety of functions including adaptor/regulatory modules in signal transduction, pre-mRNA processing and cytoskeleton assembly; typically contains a GH dipeptide 11-24 residues from its N-terminus and the WD dipeptide at its C-terminus and is 40 residues long, hence the name WD40; between GH and WD lies a conserved core; ser…
TCONS_00040320	R1	AT1G20880	TCONS_00009111	0.0634513	0.172836	0.462453	0.621326	0.711976	0.84791	0.896064	1	mid maturation and DT	AT4G27410.2	XLOC_024728	AT4G27410	RD26	=	RESPONSIVE TO DESICCATION 26 (RD26); CONTAINS InterPro DOMAIN/s: No apical meristem (NAM) protein (InterPro:IPR003441); BEST Arabidopsis thaliana protein match is: NAC domain containing protein 19 (TAIR:AT1G52890.1); Has 2991 Blast hits to 2983 proteins in 75 species: Archae - 0; Bacteria - 0; Metazoa - 0; Fungi - 0; Plants - 2991; Viruses - 0; Other Eukaryotes - 0 (source: NCBI BLink).	1	0.999993	7.30634e-06	2	specific;superfamily	NAM;NAM superfamily	-;-	No apical meristem (NAM) protein; This is a family of no apical meristem (NAM) proteins these are plant development proteins. Mutations in NAM result in the failure to develop a shoot apical meristem in petunia embryos. NAM is indicated as having a role in determining positions of meristems and primordial. One member of this family NAP (NAC-like, activated by AP3/PI) is encoded by the target gene…
TCONS_00043472	R1,R2,R3	AT1G20880	TCONS_00009111	0.0930474	0.208636	0.386555	0.433237	0.554045	0.88261	0.971462	46	mid maturation and DT	AT5G20960.1	XLOC_026522	AT5G20960	AO1	=	aldehyde oxidase 1 (AAO1); CONTAINS InterPro DOMAIN/s: Aldehyde oxidase/xanthine dehydrogenase (InterPro:IPR016208), Ferredoxin (InterPro:IPR001041), Molybdopterin dehydrogenase, FAD-binding (InterPro:IPR002346), Beta-grasp fold, ferredoxin-type (InterPro:IPR012675), [2Fe-2S]-binding (InterPro:IPR002888), FAD-binding, type 2 (InterPro:IPR016166), CO dehydrogenase flavoprotein, C-terminal (InterPr…	1	1	1e-07	0	-	-	-	-
TCONS_00043473	R1,R2,R3	AT1G20880	TCONS_00009111	0.0926606	0.236903	0.363956	0.423306	0.56572	0.884067	0.968105	46	mid maturation and DT	AT5G20960.2	XLOC_026522	AT5G20960	AO1	=	aldehyde oxidase 1 (AAO1); CONTAINS InterPro DOMAIN/s: Aldehyde oxidase/xanthine dehydrogenase (InterPro:IPR016208), Ferredoxin (InterPro:IPR001041), Molybdopterin dehydrogenase, FAD-binding (InterPro:IPR002346), Beta-grasp fold, ferredoxin-type (InterPro:IPR012675), [2Fe-2S]-binding (InterPro:IPR002888), FAD-binding, type 2 (InterPro:IPR016166), CO dehydrogenase flavoprotein, C-terminal (InterPr…	1	1	1e-07	0	-	-	-	-
TCONS_00017638	R1	AT1G20880	TCONS_00009111	0.115024	0.33907	0.529872	0.484253	0.580356	0.764384	0.889081	19	mid maturation and DT	AT2G40830.1	XLOC_010657	AT2G40830	RHC1A	=	RING-H2 finger C1A (RHC1A); FUNCTIONS IN: zinc ion binding; LOCATED IN: cell wall; EXPRESSED IN: 22 plant structures; EXPRESSED DURING: 13 growth stages; CONTAINS InterPro DOMAIN/s: Zinc finger, RING-type (InterPro:IPR001841), Zinc finger, C3HC4 RING-type (InterPro:IPR018957); BEST Arabidopsis thaliana protein match is: RING/U-box superfamily protein (TAIR:AT3G56580.3); Has 35333 Blast hits to 34…	1	1	4.76337e-07	4	specific;superfamily;specific;superfamily	RING;RING superfamily;zf-RING_3;zf-RING_3 superfamily	-;-;-;-	RING-finger (Really Interesting New Gene) domain, a specialized type of Zn-finger of 40 to 60 residues that binds two atoms of zinc; defined by the &apos;cross-brace&apos; motif C-X2-C-X(9-39)-C-X(1-3)- H-X(2-3)-(N/C/H)-X2-C-X(4-48)C-X2-C; probably involved in mediating protein-protein interactions; identified in a proteins with a wide range of functions such as viral replication, signal transduc…
TCONS_00027582	R1,R2,R3	AT1G20880	TCONS_00009111	0.0636379	0	0.164983	0.576682	0.734371	0.883873	0.935262	27	mid maturation and DT	AT3G59580.N3	XLOC_016807	AT3G59580	AT3G59580	j	Plant regulator RWP-RK family protein; FUNCTIONS IN: sequence-specific DNA binding transcription factor activity; EXPRESSED IN: 15 plant structures; EXPRESSED DURING: 7 growth stages; CONTAINS InterPro DOMAIN/s: Octicosapeptide/Phox/Bem1p (InterPro:IPR000270), Plant regulator RWP-RK (InterPro:IPR003035); BEST Arabidopsis thaliana protein match is: Plant regulator RWP-RK family protein (TAIR:AT2G4…	1	1	1e-07	5	specific;superfamily;specific;superfamily;superfamily	PB1_NLP;PB1 superfamily;RWP-RK;RWP-RK superfamily;bHLH-MYC_N superfamily	-;-;-;-;C	A PB1 domain is present in NIN like proteins (NLP), a key enzyme in a process of establishment of symbiosis betweeen legumes and nitrogen fixing bacteria (Rhizobium). The PB1 domain is a modular domain mediating specific protein-protein interaction which play a role in many critical cell processes like osteoclastogenesis, angiogenesis, early cardiovascular development, and cell polarity. A canoni…
TCONS_00027583	R1,R3	AT1G20880	TCONS_00009111	0.0963472	0	0.107383	0.549061	0.745451	0.88504	0.932342	27	mid maturation and DT	AT3G59580.1	XLOC_016807	AT3G59580	AT3G59580	=	Plant regulator RWP-RK family protein; FUNCTIONS IN: sequence-specific DNA binding transcription factor activity; EXPRESSED IN: 15 plant structures; EXPRESSED DURING: 7 growth stages; CONTAINS InterPro DOMAIN/s: Octicosapeptide/Phox/Bem1p (InterPro:IPR000270), Plant regulator RWP-RK (InterPro:IPR003035); BEST Arabidopsis thaliana protein match is: Plant regulator RWP-RK family protein (TAIR:AT2G4…	1	1	1e-07	5	specific;superfamily;specific;superfamily;superfamily	PB1_NLP;PB1 superfamily;RWP-RK;RWP-RK superfamily;bHLH-MYC_N superfamily	-;-;-;-;C	A PB1 domain is present in NIN like proteins (NLP), a key enzyme in a process of establishment of symbiosis betweeen legumes and nitrogen fixing bacteria (Rhizobium). The PB1 domain is a modular domain mediating specific protein-protein interaction which play a role in many critical cell processes like osteoclastogenesis, angiogenesis, early cardiovascular development, and cell polarity. A canoni…
TCONS_00026911	R1,R2	AT1G20880	TCONS_00009111	0.0648978	0.289968	0.540163	0.548636	0.714942	0.728947	0.921857	19	mid maturation and DT	AT3G52340.3	XLOC_016426	AT3G52340	ATSPP2	=	sucrose-6F-phosphate phosphohydrolase 2 (SPP2); FUNCTIONS IN: phosphatase activity, magnesium ion binding, sucrose-phosphatase activity, catalytic activity; INVOLVED IN: sucrose biosynthetic process, metabolic process; EXPRESSED IN: 23 plant structures; EXPRESSED DURING: 13 growth stages; CONTAINS InterPro DOMAIN/s: Sucrose-phosphate synthase (InterPro:IPR006380), Sucrose-6-phosphate phosphohydro…	1	1	1e-07	4	specific;superfamily;superfamily;multi-dom	S6PP_C;S6PP_C superfamily;TIM_phosphate_binding superfamily;PLN02382	-;-;NC;-	Sucrose-6-phosphate phosphohydrolase C-terminal; This is the Sucrose-6-phosphate phosphohydrolase (S6PP or SPP) C-terminal domain as found in in plant sucrose phosphatases. These enzymes irreversibly catalyse the last step in sucrose synthesis following the formation of Sucrose-6-Phosphate via sucrose-phosphate synthase (SPS).;Sucrose-6-phosphate phosphohydrolase C-terminal; This is the Sucrose-6…
TCONS_00027584	R1,R3	AT1G20880	TCONS_00009111	0.0949393	0	0.105888	0.564122	0.742638	0.883411	0.93162	27	mid maturation and DT	AT3G59580.2	XLOC_016807	AT3G59580	AT3G59580	=	Plant regulator RWP-RK family protein; FUNCTIONS IN: sequence-specific DNA binding transcription factor activity; EXPRESSED IN: 15 plant structures; EXPRESSED DURING: 7 growth stages; CONTAINS InterPro DOMAIN/s: Octicosapeptide/Phox/Bem1p (InterPro:IPR000270), Plant regulator RWP-RK (InterPro:IPR003035); BEST Arabidopsis thaliana protein match is: Plant regulator RWP-RK family protein (TAIR:AT2G4…	1	1	1e-07	5	specific;superfamily;specific;superfamily;superfamily	PB1_NLP;PB1 superfamily;RWP-RK;RWP-RK superfamily;bHLH-MYC_N superfamily	-;-;-;-;C	A PB1 domain is present in NIN like proteins (NLP), a key enzyme in a process of establishment of symbiosis betweeen legumes and nitrogen fixing bacteria (Rhizobium). The PB1 domain is a modular domain mediating specific protein-protein interaction which play a role in many critical cell processes like osteoclastogenesis, angiogenesis, early cardiovascular development, and cell polarity. A canoni…
TCONS_00029633	R1,R3	AT1G20880	TCONS_00009111	0.102161	0.23783	0.403706	0.410208	0.593628	0.886303	0.954292	19	mid maturation and DT	AT3G16990.N2	XLOC_017964	AT3G16990	AT3G16990	j	Haem oxygenase-like, multi-helical; CONTAINS InterPro DOMAIN/s: Haem oxygenase-like, multi-helical (InterPro:IPR016084), TENA/THI-4 protein/Coenzyme PQQ biosynthesis protein C (InterPro:IPR004305); Has 259 Blast hits to 259 proteins in 88 species: Archae - 23; Bacteria - 94; Metazoa - 0; Fungi - 34; Plants - 38; Viruses - 0; Other Eukaryotes - 70 (source: NCBI BLink).	1	0.999943	5.73597e-05	1	superfamily	HemeO superfamily	-	Heme oxygenase catalyzes the rate limiting step in the degradation of heme to bilirubin, it is essential for recycling of iron from heme. Heme is used as a substrate and cofactor for its own degradation to biliverdin, iron, and carbon monoxide. This family includes bacterial HO, as well as the mammalian isoforms HO-1, and HO-2. Heme oxygenases play key roles in heme homeostasis, oxidative stress …
TCONS_00041639	R1,R3	AT1G20880	TCONS_00009111	0	0.18215	0.26836	0.496066	0.766563	0.884193	0.931764	1	mid maturation and DT	AT5G01520.N12	XLOC_025491	AT5G01520	AT5G01520	j	RING/U-box superfamily protein; CONTAINS InterPro DOMAIN/s: Zinc finger, RING-type, conserved site (InterPro:IPR017907); BEST Arabidopsis thaliana protein match is: RING/U-box superfamily protein (TAIR:AT3G47160.1); Has 35333 Blast hits to 34131 proteins in 2444 species: Archae - 798; Bacteria - 22429; Metazoa - 974; Fungi - 991; Plants - 531; Viruses - 0; Other Eukaryotes - 9610 (source: NCBI BL…	1	0.999848	0.000151973	0	-	-	-	-
TCONS_00002246	R1,R2,R3,R4	AT1G20880	TCONS_00009111	0.0851976	0.221567	0.438895	0.52295	0.667556	0.80527	0.945414	19	mid maturation and DT	AT1G22930.N3	XLOC_001226	AT1G22930	AT1G22930	j	T-complex protein 11; INVOLVED IN: biological_process unknown; EXPRESSED IN: 24 plant structures; EXPRESSED DURING: 13 growth stages; CONTAINS InterPro DOMAIN/s: T-complex 11 (InterPro:IPR008862); BEST Arabidopsis thaliana protein match is: T-complex protein 11 (TAIR:AT4G09150.2); Has 30201 Blast hits to 17322 proteins in 780 species: Archae - 12; Bacteria - 1396; Metazoa - 17338; Fungi - 3422; P…	1	1	1e-07	2	specific;superfamily	Tcp11;Tcp11 superfamily	-;-	T-complex protein 11; This family consists of several eukaryotic T-complex protein 11 (Tcp11) related sequences. Tcp11 is only expressed in fertile adult mammalian testes and is thought to be important in sperm function and fertility. The family also contains the yeast Sok1 protein which is known to suppress cyclic AMP-dependent protein kinase mutants.;T-complex protein 11; This family consists o…
TCONS_00041642	R1	AT1G20880	TCONS_00009111	0	0.129033	0.243991	0.508878	0.750043	0.896905	0.926923	1	mid maturation and DT	AT5G01520.2	XLOC_025491	AT5G01520	AT5G01520	=	RING/U-box superfamily protein; CONTAINS InterPro DOMAIN/s: Zinc finger, RING-type, conserved site (InterPro:IPR017907); BEST Arabidopsis thaliana protein match is: RING/U-box superfamily protein (TAIR:AT3G47160.1); Has 35333 Blast hits to 34131 proteins in 2444 species: Archae - 798; Bacteria - 22429; Metazoa - 974; Fungi - 991; Plants - 531; Viruses - 0; Other Eukaryotes - 9610 (source: NCBI BL…	1	0.988239	0.0117615	0	-	-	-	-
TCONS_00039263	R1,R2,R4	AT1G20880	TCONS_00009111	0.104809	0.241832	0.545265	0.667951	0.737466	0.782037	0.81245	13	mid maturation and DT	AT4G16940.N2	XLOC_024124	AT4G16940	AT4G16940	j	Disease resistance protein (TIR-NBS-LRR class) family; FUNCTIONS IN: transmembrane receptor activity, nucleoside-triphosphatase activity, nucleotide binding, ATP binding; INVOLVED IN: signal transduction, apoptosis, defense response, innate immune response; LOCATED IN: mitochondrion; CONTAINS InterPro DOMAIN/s: ATPase, AAA+ type, core (InterPro:IPR003593), NB-ARC (InterPro:IPR002182), Leucine-ric…	1	1	1e-07	5	specific;superfamily;specific;superfamily;multi-dom	TIR;TIR superfamily;AAA_22;ABC_ATPase superfamily;PLN03210	N;N;-;-;-	TIR domain; The Toll/interleukin-1 receptor (TIR) homology domain is an intracellular signalling domain found in MyD88, interleukin 1 receptor and the Toll receptor. It contains three highly-conserved regions, and mediates protein-protein interactions between the Toll-like receptors (TLRs) and signal-transduction components. TIR-like motifs are also found in plant proteins thought to be involved …
TCONS_00041632	R1,R3	AT1G20880	TCONS_00009111	0	0.139212	0.249414	0.509823	0.747441	0.896824	0.930107	1	mid maturation and DT	AT5G01520.N3	XLOC_025491	AT5G01520	AT5G01520	j	RING/U-box superfamily protein; CONTAINS InterPro DOMAIN/s: Zinc finger, RING-type, conserved site (InterPro:IPR017907); BEST Arabidopsis thaliana protein match is: RING/U-box superfamily protein (TAIR:AT3G47160.1); Has 35333 Blast hits to 34131 proteins in 2444 species: Archae - 798; Bacteria - 22429; Metazoa - 974; Fungi - 991; Plants - 531; Viruses - 0; Other Eukaryotes - 9610 (source: NCBI BL…	1	0.999823	0.000176834	0	-	-	-	-
TCONS_00023909	R1	AT1G20880	TCONS_00009111	0.108114	0.245542	0.50299	0.649999	0.744028	0.783576	0.84411	13	mid maturation and DT	UnknownGene_135	XLOC_014416	-	XLOC_014416	u	-	-1	4.35202e-10	1	0	-	-	-	-
TCONS_00006268	R1,R2,R3	AT1G20880	TCONS_00009111	0.0951209	0.199649	0.403818	0.557384	0.723032	0.811139	0.923049	1	mid maturation and DT	AT1G72770.N5	XLOC_003792	AT1G72770	HAB1	j	homology to ABI1 (HAB1); FUNCTIONS IN: protein serine/threonine phosphatase activity; INVOLVED IN: protein amino acid dephosphorylation; LOCATED IN: protein serine/threonine phosphatase complex; EXPRESSED IN: 22 plant structures; EXPRESSED DURING: 15 growth stages; CONTAINS InterPro DOMAIN/s: Protein phosphatase 2C, manganese/magnesium aspartate binding site (InterPro:IPR000222), Protein phosphat…	1	1	1e-07	2	specific;superfamily	PP2Cc;PP2Cc superfamily	-;-	Serine/threonine phosphatases, family 2C, catalytic domain; The protein architecture and deduced catalytic mechanism of PP2C phosphatases are similar to the PP1, PP2A, PP2B family of protein Ser/Thr phosphatases, with which PP2C shares no sequence similarity.;Serine/threonine phosphatases, family 2C, catalytic domain; The protein architecture and deduced catalytic mechanism of PP2C phosphatases a…
TCONS_00000279	R1,R4	AT1G20880	TCONS_00009111	0.125513	0.277342	0.405042	0.462077	0.653099	0.714156	0.976886	19	mid maturation and DT	AT1G03380.1	XLOC_000134	AT1G03380	ATATG18G	=	homolog of yeast autophagy 18 (ATG18) G (ATG18G); CONTAINS InterPro DOMAIN/s: WD40 repeat-like-containing domain (InterPro:IPR011046), Breast carcinoma amplified sequence 3 (InterPro:IPR022175), WD40 repeat (InterPro:IPR001680), WD40/YVTN repeat-like-containing domain (InterPro:IPR015943), WD40 repeat, subgroup (InterPro:IPR019781); BEST Arabidopsis thaliana protein match is: homolog of yeast aut…	1	1	1e-07	4	specific;superfamily;specific;superfamily	BCAS3;BCAS3 superfamily;WD40;WD40 superfamily	-;-;C;C	Breast carcinoma amplified sequence 3; This domain family is found in eukaryotes, and is typically between 229 and 245 amino acids in length. The proteins in this family have been shown to be proto-oncogenes implicated in the development of breast cancer.;Breast carcinoma amplified sequence 3; This domain family is found in eukaryotes, and is typically between 229 and 245 amino acids in length. T…
TCONS_00001189	R1,R3,R4	AT1G20880	TCONS_00009111	0	0.300185	0.362007	0.449485	0.474172	0.848882	0.972797	46	mid maturation and DT	AT1G12130.N3	XLOC_000609	AT1G12130	AT1G12130	j	Flavin-binding monooxygenase family protein; FUNCTIONS IN: NADP or NADPH binding, monooxygenase activity, FAD binding, flavin-containing monooxygenase activity; INVOLVED IN: oxidation reduction; CONTAINS InterPro DOMAIN/s: Flavin-containing monooxygenase FMO (InterPro:IPR000960), Flavin-containing monooxygenase-like (InterPro:IPR020946); BEST Arabidopsis thaliana protein match is: Flavin-binding …	1	0.997389	0.00261084	1	superfamily	SDR superfamily	-	Short-chain dehydrogenases/reductases (SDR); SDRs are a functionally diverse family of oxidoreductases that have a single domain with a structurally conserved Rossmann fold (alpha/beta folding pattern with a central beta-sheet), an NAD(P)(H)-binding region, and a structurally diverse C-terminal region. Classical SDRs are typically about 250 residues long, while extended SDRs are approximately 350…
TCONS_00025401	R1,R3,R4	AT1G20880	TCONS_00009111	0	0	0.166943	0.693678	0.804824	0.848215	0.863183	29	mid maturation and DT	AT3G27440.1	XLOC_015297	AT3G27440	UKL5	=	uridine kinase-like 5 (UKL5); FUNCTIONS IN: uracil phosphoribosyltransferase activity, kinase activity, phosphotransferase activity, alcohol group as acceptor, ATP binding; INVOLVED IN: biosynthetic process, metabolic process; LOCATED IN: cellular_component unknown; EXPRESSED IN: 6 plant structures; EXPRESSED DURING: L mature pollen stage, M germinated pollen stage, 4 anthesis, petal differentiat…	1	1	1e-07	5	specific;superfamily;specific;superfamily;multi-dom	UMPK;NK superfamily;PRTases_typeI;PRTases_typeI superfamily;CoaE	-;-;-;-;-	Uridine monophosphate kinase (UMPK, EC 2.7.1.48), also known as uridine kinase or uridine-cytidine kinase (UCK), catalyzes the reversible phosphoryl transfer from ATP to uridine or cytidine to yield UMP or CMP. In the primidine nucleotide-salvage pathway, this enzyme combined with nucleoside diphosphate kinases further phosphorylates UMP and CMP to form UTP and CTP. This kinase also catalyzes the…
TCONS_00042707	R1	AT1G20880	TCONS_00009111	0.163576	0.12643	0.360455	0.501986	0.690753	0.899921	0.908947	1	mid maturation and DT	AT5G13200.1	XLOC_026104	AT5G13200	AT5G13200	=	GRAM domain family protein; CONTAINS InterPro DOMAIN/s: GRAM (InterPro:IPR004182); BEST Arabidopsis thaliana protein match is: GRAM domain family protein (TAIR:AT2G22475.1); Has 1807 Blast hits to 1807 proteins in 277 species: Archae - 0; Bacteria - 0; Metazoa - 736; Fungi - 347; Plants - 385; Viruses - 0; Other Eukaryotes - 339 (source: NCBI BLink).	1	0.999989	1.13934e-05	0	-	-	-	-
TCONS_00024802	R1,R2	AT1G20880	TCONS_00009111	0	0	0	0.0825568	0.562965	0.887201	0.979585	18	mid maturation and DT	AT3G21380.1	XLOC_014930	AT3G21380	AT3G21380	=	Mannose-binding lectin superfamily protein; CONTAINS InterPro DOMAIN/s: Mannose-binding lectin (InterPro:IPR001229); BEST Arabidopsis thaliana protein match is: myrosinase-binding protein 1 (TAIR:AT1G52040.1); Has 1897 Blast hits to 750 proteins in 41 species: Archae - 0; Bacteria - 4; Metazoa - 0; Fungi - 0; Plants - 1886; Viruses - 0; Other Eukaryotes - 7 (source: NCBI BLink).	1	1	1e-07	6	specific;superfamily;specific;superfamily;specific;superfamily	Jacalin;Jacalin_like superfamily;Jacalin;Jacalin_like superfamily;Jacalin;Jacalin_like superfamily	-;-;-;-;-;-	Jacalin-like plant lectin domain; Jacalin-like lectins are sugar-binding protein domains mostly found in plants. They adopt a beta-prism topology consistent with a circularly permuted three-fold repeat of a structural motif. Proteins containing this domain may bind mono- or oligosaccharides with high specificity. The domain can occur in tandem-repeat arrangements with up to six copies, and in arc…
TCONS_00036989	R1,R2	AT1G20880	TCONS_00009111	0.141766	0.352599	0.517122	0.506645	0.662229	0.695232	0.879645	19	mid maturation and DT	AT4G34390.1	XLOC_022601	AT4G34390	XLG2	=	extra-large GTP-binding protein 2 (XLG2); FUNCTIONS IN: guanyl nucleotide binding, signal transducer activity; INVOLVED IN: in 7 processes; LOCATED IN: nucleus; EXPRESSED IN: 28 plant structures; EXPRESSED DURING: 13 growth stages; CONTAINS InterPro DOMAIN/s: Guanine nucleotide binding protein (G-protein), alpha subunit (InterPro:IPR001019), G protein alpha subunit, helical insertion (InterPro:IP…	1	1	1e-07	0	-	-	-	-
TCONS_00024800	R1,R2	AT1G20880	TCONS_00009111	0	0	0	0.213626	0.638358	0.883795	0.976936	18	mid maturation and DT	AT3G21380.N2	XLOC_014930	AT3G21380	AT3G21380	j	Mannose-binding lectin superfamily protein; CONTAINS InterPro DOMAIN/s: Mannose-binding lectin (InterPro:IPR001229); BEST Arabidopsis thaliana protein match is: myrosinase-binding protein 1 (TAIR:AT1G52040.1); Has 1897 Blast hits to 750 proteins in 41 species: Archae - 0; Bacteria - 4; Metazoa - 0; Fungi - 0; Plants - 1886; Viruses - 0; Other Eukaryotes - 7 (source: NCBI BLink).	1	1	1e-07	6	specific;superfamily;specific;superfamily;specific;superfamily	Jacalin;Jacalin_like superfamily;Jacalin;Jacalin_like superfamily;Jacalin;Jacalin_like superfamily	-;-;-;-;-;-	Jacalin-like plant lectin domain; Jacalin-like lectins are sugar-binding protein domains mostly found in plants. They adopt a beta-prism topology consistent with a circularly permuted three-fold repeat of a structural motif. Proteins containing this domain may bind mono- or oligosaccharides with high specificity. The domain can occur in tandem-repeat arrangements with up to six copies, and in arc…
TCONS_00025288	R1,R2,R3	AT1G20880	TCONS_00009111	0.0713963	0.265747	0.564275	0.613736	0.7079	0.778418	0.808633	13	mid maturation and DT	AT3G26380.1	XLOC_015235	AT3G26380	AT3G26380	=	Melibiase family protein; FUNCTIONS IN: alpha-galactosidase activity, hydrolase activity, hydrolyzing O-glycosyl compounds, catalytic activity; INVOLVED IN: N-terminal protein myristoylation, carbohydrate metabolic process, metabolic process, lactose catabolic process; LOCATED IN: cell wall; EXPRESSED IN: 23 plant structures; EXPRESSED DURING: 13 growth stages; CONTAINS InterPro DOMAIN/s: Glycosi…	1	1	1e-07	3	specific;superfamily;multi-dom	GH27;AmyAc_family superfamily;PLN02899	-;-;-	glycosyl hydrolase family 27 (GH27); GH27 enzymes occur in eukaryotes, prokaryotes, and archaea with a wide range of hydrolytic activities, including alpha-glucosidase (glucoamylase and sucrase-isomaltase), alpha-N-acetylgalactosaminidase, and 3-alpha-isomalto-dextranase. All GH27 enzymes cleave a terminal carbohydrate moiety from a substrate that varies considerably in size, depending on the enz…
TCONS_00022794	R1	AT1G20880	TCONS_00009111	0.0537327	0.182606	0.603095	0.660092	0.709884	0.804552	0.833952	13	mid maturation and DT	AT3G01520.1	XLOC_013808	AT3G01520	AT3G01520	=	Adenine nucleotide alpha hydrolases-like superfamily protein; FUNCTIONS IN: molecular_function unknown; INVOLVED IN: N-terminal protein myristoylation, response to stress; LOCATED IN: plasma membrane; EXPRESSED IN: 24 plant structures; EXPRESSED DURING: 15 growth stages; CONTAINS InterPro DOMAIN/s: UspA (InterPro:IPR006016), Rossmann-like alpha/beta/alpha sandwich fold (InterPro:IPR014729), Unive…	1	0.999818	0.000182425	2	specific;superfamily	USP_Like;AANH_like superfamily	-;-	Usp: Universal stress protein family. The universal stress protein Usp is a small cytoplasmic bacterial protein whose expression is enhanced when the cell is exposed to stress agents. Usp enhances the rate of cell survival during prolonged exposure to such conditions, and may provide a general &quot;stress endurance&quot; activity. The crystal structure of Haemophilus influenzae Usp reveals an al…
TCONS_00047421	R1,R3	AT1G20880	TCONS_00009111	0.0292898	0.160112	0.663881	0.693489	0.742392	0.764804	0.807555	13	mid maturation and DT	AT5G65070.3	XLOC_029043	AT5G65070	AGL69	=	MADS AFFECTING FLOWERING 4 (MAF4); CONTAINS InterPro DOMAIN/s: Transcription factor, MADS-box (InterPro:IPR002100), Transcription factor, K-box (InterPro:IPR002487); BEST Arabidopsis thaliana protein match is: K-box region and MADS-box transcription factor family protein (TAIR:AT5G65080.1).	1	0.999963	3.70322e-05	0	-	-	-	-
TCONS_00037799	R1,R2,R3,R4	AT1G20880	TCONS_00009111	0.126746	0.236888	0.485243	0.601188	0.824813	0.643995	0.873441	13	mid maturation and DT	AT4G02760.3	XLOC_023095	AT4G02760	AT4G02760	=	RNI-like superfamily protein; FUNCTIONS IN: molecular_function unknown; INVOLVED IN: biological_process unknown; LOCATED IN: cellular_component unknown; BEST Arabidopsis thaliana protein match is: F-box/RNI-like superfamily protein (TAIR:AT4G02740.1).	1	1	1e-07	1	superfamily	AMN1 superfamily	C	Antagonist of mitotic exit network protein 1; Amn1 has been functionally characterized in Saccharomyces cerevisiae as a component of the Antagonist of MEN pathway (AMEN). The AMEN network is activated by MEN (mitotic exit network) via an active Cdc14, and in turn switches off MEN. Amn1 constitutes one of the alternative mechanisms by which MEN may be disrupted. Specifically, Amn1 binds Tem1 (Term…
TCONS_00039169	R1,R3,R4	AT1G20880	TCONS_00009111	0.19325	0.2468	0.265864	0.386447	0.602835	0.870624	0.96679	5	mid maturation and DT	AT4G16250.N2	XLOC_024073	AT4G16250	PHYD	j	phytochrome D (PHYD); CONTAINS InterPro DOMAIN/s: Phytochrome, central region (InterPro:IPR013515), Signal transduction histidine kinase, core (InterPro:IPR005467), PAS fold (InterPro:IPR013767), PAS (InterPro:IPR000014), Phytochrome chromophore attachment domain (InterPro:IPR016132), ATPase-like, ATP-binding domain (InterPro:IPR003594), PAS fold-2 (InterPro:IPR013654), Phytochrome A/B/C/D/E (Int…	1	1	1e-07	6	specific;superfamily;specific;superfamily;specific;superfamily	HATPase_c;HATPase_c superfamily;HisKA;HisKA superfamily;PAS_2;PAS_2 superfamily	-;-;-;-;-;-	Histidine kinase-like ATPases; This family includes several ATP-binding proteins for example: histidine kinase, DNA gyrase B, topoisomerases, heat shock protein HSP90, phytochrome-like ATPases and DNA mismatch repair proteins;Histidine kinase-like ATPases; This family includes several ATP-binding proteins for example: histidine kinase, DNA gyrase B, topoisomerases, heat shock protein HSP90, phyto…
TCONS_00052542	R1	AT1G20880	TCONS_00009111	0.117356	0.342535	0.396538	0.410858	0.655039	0.761352	0.957825	19	mid maturation and DT	AT5G55896.N6	XLOC_032209	AT5G55896	AT5G55896	j	non-LTR retrotransposon family (LINE), has a 1.7e-49 P-value blast match to GB:NP_038603 L1 repeat, Tf subfamily, member 23 (LINE-element) (Mus musculus)	1	1	1e-07	0	-	-	-	-
TCONS_00042007	R1	AT1G20880	TCONS_00009111	0.0677257	0.207218	0.452236	0.502159	0.757035	0.80686	0.929933	1	mid maturation and DT	AT5G05140.N2	XLOC_025706	AT5G05140	AT5G05140	j	Transcription elongation factor (TFIIS) family protein; FUNCTIONS IN: transcription regulator activity, DNA binding; INVOLVED IN: transcription; LOCATED IN: nucleus; EXPRESSED IN: 24 plant structures; EXPRESSED DURING: 15 growth stages; CONTAINS InterPro DOMAIN/s: Transcription factor IIS, N-terminal (InterPro:IPR017923), Transcription elongation factor, TFIIS/elongin A/CRSP70, N-terminal (InterP…	1	0.974216	0.0257838	0	-	-	-	-
TCONS_00029852	R1	AT1G20880	TCONS_00009111	0.0366418	0.23164	0.445936	0.607224	0.758189	0.835719	0.875834	1	mid maturation and DT	AT3G19580.1	XLOC_018098	AT3G19580	AZF2	=	zinc-finger protein 2 (ZF2); CONTAINS InterPro DOMAIN/s: Zinc finger, C2H2-like (InterPro:IPR015880), Zinc finger, C2H2-type (InterPro:IPR007087); BEST Arabidopsis thaliana protein match is: salt tolerance zinc finger (TAIR:AT1G27730.1); Has 30201 Blast hits to 17322 proteins in 780 species: Archae - 12; Bacteria - 1396; Metazoa - 17338; Fungi - 3422; Plants - 5037; Viruses - 0; Other Eukaryotes …	1	0.999995	4.75353e-06	4	specific;superfamily;specific;superfamily	zf-C2H2_6;zf-C2H2_6 superfamily;zf-C2H2_6;zf-C2H2_6 superfamily	-;-;-;-	C2H2-type zinc finger; C2H2-type zinc finger.;C2H2-type zinc finger; C2H2-type zinc finger.;C2H2-type zinc finger; C2H2-type zinc finger.;C2H2-type zinc finger; C2H2-type zinc finger.
TCONS_00004542	R1,R2	AT1G20880	TCONS_00009111	0.0719143	0.317891	0.494371	0.550847	0.766561	0.807638	0.780383	19	mid maturation and DT	AT1G53570.1	XLOC_002727	AT1G53570	MAPKKK3	=	mitogen-activated protein kinase kinase kinase 3 (MAP3KA); FUNCTIONS IN: protein serine/threonine kinase activity, protein kinase activity, kinase activity, ATP binding; INVOLVED IN: protein amino acid phosphorylation; LOCATED IN: cellular_component unknown; EXPRESSED IN: 22 plant structures; EXPRESSED DURING: 13 growth stages; CONTAINS InterPro DOMAIN/s: Protein kinase, ATP binding site (InterPr…	1	1	1e-07	3	specific;superfamily;multi-dom	STKc_MEKK1_plant;PKc_like superfamily;S_TKc	-;-;-	Catalytic domain of the Serine/Threonine Kinase, Plant Mitogen-Activated Protein (MAP)/Extracellular signal-Regulated Kinase (ERK) Kinase Kinase 1; STKs catalyze the transfer of the gamma-phosphoryl group from ATP to serine/threonine residues on protein substrates. This subfamily is composed of plant MAPK kinase kinases (MAPKKKs) including Arabidopsis thaliana MEKK1 and MAPKKK3. Arabidopsis thali…
TCONS_00015617	R1,R2,R3	AT1G20880	TCONS_00009111	0.0891238	0.172298	0.279619	0.552322	0.75643	0.877455	0.918602	1	mid maturation and DT	AT2G20770.1	XLOC_009511	AT2G20770	GCL2	=	GCR2-like 2 (GCL2); FUNCTIONS IN: catalytic activity; INVOLVED IN: biological_process unknown; LOCATED IN: extrinsic to membrane; EXPRESSED IN: 15 plant structures; EXPRESSED DURING: 10 growth stages; CONTAINS InterPro DOMAIN/s: LanC-like protein, eukaryotic (InterPro:IPR020464), Six-hairpin glycosidase-like (InterPro:IPR008928), Lanthionine synthetase C-like (InterPro:IPR007822); BEST Arabidopsi…	1	1	1e-07	2	specific;superfamily	euk_LANCL;LanC_like superfamily	-;-	Eukaryotic Lanthionine synthetase C-like protein; This family contains the lanthionine synthetase C-like proteins 1 and 2 which are related to the bacterial lanthionine synthetase components C (LanC). LANCL1 and LANCL2 (testes-specific adriamycin sensitivity protein) were thought to be peptide-modifying enzyme components in eukaryotic cells. Both proteins are produced in large quantities in the b…
TCONS_00026477	R1,R2,R3	AT1G20880	TCONS_00009111	0.107353	0.199644	0.406103	0.460004	0.629957	0.939977	0.857892	1	mid maturation and DT	AT3G47640.1	XLOC_016167	AT3G47640	PYE	=	POPEYE (PYE); FUNCTIONS IN: DNA binding, sequence-specific DNA binding transcription factor activity; INVOLVED IN: cellular response to iron ion starvation, iron ion homeostasis, regulation of transcription; LOCATED IN: nucleus, chloroplast; EXPRESSED IN: 23 plant structures; EXPRESSED DURING: 13 growth stages; CONTAINS InterPro DOMAIN/s: Helix-loop-helix DNA-binding domain (InterPro:IPR001092), …	1	0.999965	3.45525e-05	3	specific;superfamily;superfamily	HLH;HLH superfamily;Phasin superfamily	-;-;N	Helix-loop-helix domain, found in specific DNA- binding proteins that act as transcription factors; 60-100 amino acids long. A DNA-binding basic region is followed by two alpha-helices separated by a variable loop region; HLH forms homo- and heterodimers, dimerization creates a parallel, left-handed, four helix bundle; the basic region N-terminal to the first amphipathic helix mediates high-affin…
TCONS_00043162	R1,R2	AT1G20880	TCONS_00009111	0.128976	0.353306	0.45574	0.550216	0.784004	0.677686	0.799953	19	mid maturation and DT	AT5G17910.2	XLOC_026351	AT5G17910	AT5G17910	=	unknown protein; FUNCTIONS IN: molecular_function unknown; INVOLVED IN: biological_process unknown; LOCATED IN: mitochondrion; EXPRESSED IN: 23 plant structures; EXPRESSED DURING: 15 growth stages; BEST Arabidopsis thaliana protein match is: unknown protein (TAIR:AT2G29620.1).	1	1	1e-07	0	-	-	-	-
TCONS_00039220	R1,R2	AT1G20880	TCONS_00009111	0.077966	0.136697	0.403443	0.624563	0.77079	0.867579	0.863486	1	mid maturation and DT	AT4G16620.N2	XLOC_024100	AT4G16620	AT4G16620	j	nodulin MtN21 /EamA-like transporter family protein; CONTAINS InterPro DOMAIN/s: Protein of unknown function DUF6, transmembrane (InterPro:IPR000620); BEST Arabidopsis thaliana protein match is: Nodulin MtN21 /EamA-like transporter family protein (TAIR:AT5G47470.1); Has 2049 Blast hits to 2044 proteins in 373 species: Archae - 4; Bacteria - 835; Metazoa - 2; Fungi - 3; Plants - 1166; Viruses - 0;…	1	0.999849	0.000150842	1	multi-dom	PLN00411	N	nodulin MtN21 family protein; Provisional
TCONS_00020158	R1,R2,R3,R4	AT1G20880	TCONS_00009111	0.175899	0.270669	0.256986	0.342022	0.587318	0.880798	0.971587	5	mid maturation and DT	AT2G22010.N4	XLOC_012284	AT2G22010	RKP	j	related to KPC1 (RKP); FUNCTIONS IN: zinc ion binding; INVOLVED IN: regulation of cell cycle, response to virus, proteolysis involved in cellular protein catabolic process; EXPRESSED IN: 24 plant structures; EXPRESSED DURING: 15 growth stages; CONTAINS InterPro DOMAIN/s: Zinc finger, RING-type (InterPro:IPR001841), SPla/RYanodine receptor subgroup (InterPro:IPR018355), B302 (SPRY)-like (InterPro:…	1	1	1e-07	2	specific;superfamily	SPRY_RNF123;SPRY superfamily	-;-	SPRY domain at N-terminus of ring finger protein 123; This SPRY domain is found at the N-terminus of RING finger protein 123 domain (also known as E3 ubiquitin-protein ligase RNF123). The ring finger domain motif is present in a variety of functionally distinct proteins and known to be involved in protein-protein and protein-DNA interactions. RNF123 displays E3 ubiquitin ligase activity toward th…
TCONS_00046007	R1,R2,R3	AT1G20880	TCONS_00009111	0.0670285	0.148493	0.475334	0.628277	0.759111	0.835882	0.848972	13	mid maturation and DT	AT5G51040.2	XLOC_028238	AT5G51040	AT5G51040	=	unknown protein; FUNCTIONS IN: molecular_function unknown; INVOLVED IN: biological_process unknown; LOCATED IN: cellular_component unknown; EXPRESSED IN: 24 plant structures; EXPRESSED DURING: 15 growth stages; CONTAINS InterPro DOMAIN/s: Protein of unknown function DUF339 (InterPro:IPR005631).	1	0.999714	0.00028615	0	-	-	-	-
TCONS_00045943	R1,R3	AT1G20880	TCONS_00009111	0.0525537	0.141032	0.463082	0.655735	0.762748	0.812837	0.896764	13	mid maturation and DT	AT5G50240.2	XLOC_028202	AT5G50240	AtPIMT2	=	protein-l-isoaspartate methyltransferase 2 (PIMT2); FUNCTIONS IN: protein-L-isoaspartate (D-aspartate) O-methyltransferase activity; INVOLVED IN: protein modification process; LOCATED IN: cellular_component unknown; CONTAINS InterPro DOMAIN/s: Protein-L-isoaspartate(D-aspartate) O-methyltransferase (InterPro:IPR000682); BEST Arabidopsis thaliana protein match is: protein-l-isoaspartate methyltran…	1	0.999999	7.66307e-07	0	-	-	-	-
TCONS_00019581	R1,R2,R3,R4	AT1G20880	TCONS_00009111	0.111188	0.293096	0.400506	0.442141	0.643891	0.762124	0.971149	19	mid maturation and DT	AT2G15695.1	XLOC_011912	AT2G15695	AT2G15695	=	Protein of unknown function DUF829, transmembrane 53; CONTAINS InterPro DOMAIN/s: Protein of unknown function DUF829, transmembrane 53 (InterPro:IPR008547); BEST Arabidopsis thaliana protein match is: Protein of unknown function DUF829, transmembrane 53 (TAIR:AT5G44250.1); Has 153 Blast hits to 151 proteins in 28 species: Archae - 0; Bacteria - 0; Metazoa - 35; Fungi - 0; Plants - 107; Viruses - …	1	1	1e-07	2	specific;superfamily	DUF829;DUF829 superfamily	-;-	Eukaryotic protein of unknown function (DUF829); This family consists of several uncharacterized eukaryotic proteins.;Eukaryotic protein of unknown function (DUF829); This family consists of several uncharacterized eukaryotic proteins.
TCONS_00051503	R1,R3	AT1G20880	TCONS_00009111	0.1126	0.353443	0.502318	0.614827	0.748632	0.661648	0.829657	19	mid maturation and DT	AT5G44290.N5	XLOC_031551	AT5G44290	AT5G44290	j	Protein kinase superfamily protein; FUNCTIONS IN: protein serine/threonine kinase activity, protein kinase activity, kinase activity, ATP binding; INVOLVED IN: protein amino acid phosphorylation; LOCATED IN: plasma membrane; EXPRESSED IN: 22 plant structures; EXPRESSED DURING: 13 growth stages; CONTAINS InterPro DOMAIN/s: Protein kinase, ATP binding site (InterPro:IPR017441), Protein kinase, cata…	1	1	1e-07	0	-	-	-	-
TCONS_00025140	R1,R3	AT1G20880	TCONS_00009111	0.044258	0.202464	0.477014	0.663739	0.755292	0.764379	0.893939	13	mid maturation and DT	AT3G24929.N5	XLOC_015156	AT3G24929	AT3G24929	j	unknown protein; FUNCTIONS IN: molecular_function unknown; INVOLVED IN: biological_process unknown; LOCATED IN: cellular_component unknown.	1	0.973179	0.0268215	0	-	-	-	-
TCONS_00026474	R1,R2,R3	AT1G20880	TCONS_00009111	0.102349	0.183029	0.409166	0.453955	0.647867	0.933704	0.872103	1	mid maturation and DT	AT3G47640.2	XLOC_016167	AT3G47640	PYE	=	POPEYE (PYE); FUNCTIONS IN: DNA binding, sequence-specific DNA binding transcription factor activity; INVOLVED IN: cellular response to iron ion starvation, iron ion homeostasis, regulation of transcription; LOCATED IN: nucleus, chloroplast; EXPRESSED IN: 23 plant structures; EXPRESSED DURING: 13 growth stages; CONTAINS InterPro DOMAIN/s: Helix-loop-helix DNA-binding domain (InterPro:IPR001092), …	1	0.999952	4.76668e-05	3	specific;superfamily;superfamily	HLH;HLH superfamily;Phasin superfamily	-;-;N	Helix-loop-helix domain, found in specific DNA- binding proteins that act as transcription factors; 60-100 amino acids long. A DNA-binding basic region is followed by two alpha-helices separated by a variable loop region; HLH forms homo- and heterodimers, dimerization creates a parallel, left-handed, four helix bundle; the basic region N-terminal to the first amphipathic helix mediates high-affin…
TCONS_00017640	R1,R3	AT1G20880	TCONS_00009111	0.11371	0.340706	0.522249	0.481298	0.576942	0.770897	0.89176	19	mid maturation and DT	AT2G40830.3	XLOC_010657	AT2G40830	RHC1A	=	RING-H2 finger C1A (RHC1A); FUNCTIONS IN: zinc ion binding; LOCATED IN: cell wall; EXPRESSED IN: 22 plant structures; EXPRESSED DURING: 13 growth stages; CONTAINS InterPro DOMAIN/s: Zinc finger, RING-type (InterPro:IPR001841), Zinc finger, C3HC4 RING-type (InterPro:IPR018957); BEST Arabidopsis thaliana protein match is: RING/U-box superfamily protein (TAIR:AT3G56580.3); Has 35333 Blast hits to 34…	1	0.999999	5.25854e-07	4	specific;superfamily;specific;superfamily	RING;RING superfamily;zf-RING_3;zf-RING_3 superfamily	-;-;-;-	RING-finger (Really Interesting New Gene) domain, a specialized type of Zn-finger of 40 to 60 residues that binds two atoms of zinc; defined by the &apos;cross-brace&apos; motif C-X2-C-X(9-39)-C-X(1-3)- H-X(2-3)-(N/C/H)-X2-C-X(4-48)C-X2-C; probably involved in mediating protein-protein interactions; identified in a proteins with a wide range of functions such as viral replication, signal transduc…
TCONS_00023648	R1,R3	AT1G20880	TCONS_00009111	0.14707	0.072968	0.242573	0.621072	0.767243	0.867581	0.911887	29	mid maturation and DT	AT3G10450.1	XLOC_014273	AT3G10450	SCPL7	=	serine carboxypeptidase-like 7 (SCPL7); FUNCTIONS IN: serine-type carboxypeptidase activity; INVOLVED IN: proteolysis; EXPRESSED IN: 18 plant structures; EXPRESSED DURING: 11 growth stages; CONTAINS InterPro DOMAIN/s: Peptidase S10, serine carboxypeptidase (InterPro:IPR001563); BEST Arabidopsis thaliana protein match is: serine carboxypeptidase-like 2 (TAIR:AT1G73300.1); Has 35333 Blast hits to 3…	1	1	1e-07	1	superfamily	Peptidase_S10 superfamily	-	Serine carboxypeptidase; Serine carboxypeptidase.
TCONS_00006256	R1,R3	AT1G20880	TCONS_00009111	0.159813	0.308644	0.536053	0.563758	0.577444	0.80827	0.897938	19	mid maturation and DT	AT1G72660.1	XLOC_003787	AT1G72660	AT1G72660	=	P-loop containing nucleoside triphosphate hydrolases superfamily protein; FUNCTIONS IN: GTP binding; LOCATED IN: intracellular; EXPRESSED IN: root, flower; EXPRESSED DURING: 4 anthesis; CONTAINS InterPro DOMAIN/s: Small GTP-binding protein (InterPro:IPR005225), TGS (InterPro:IPR004095), GTP1/OBG (InterPro:IPR006073), GTP1/OBG, conserved site (InterPro:IPR006074), GTP-binding protein, HSR1-related…	1	1	1e-07	5	specific;superfamily;specific;superfamily;multi-dom	DRG;ABC_ATPase superfamily;TGS_DRG_C;UBQ superfamily;DRG	-;-;-;-;-	Developmentally Regulated GTP-binding protein (DRG); The developmentally regulated GTP-binding protein (DRG) subfamily is an uncharacterized member of the Obg family, an evolutionary branch of GTPase superfamily proteins. GTPases act as molecular switches regulating diverse cellular processes. DRG2 and DRG1 comprise the DRG subfamily in eukaryotes. In view of their widespread expression in variou…
TCONS_00035877	R1	AT1G20880	TCONS_00009111	0	0	0.112909	0.12507	0.58358	0.924373	0.966433	18	mid maturation and DT	AT4G23990.1	XLOC_022006	AT4G23990	ATCSLG3	=	cellulose synthase like G3 (CSLG3); FUNCTIONS IN: cellulose synthase activity, transferase activity, transferring glycosyl groups, transferase activity; INVOLVED IN: cellulose biosynthetic process, polysaccharide biosynthetic process; LOCATED IN: membrane; EXPRESSED IN: 13 plant structures; EXPRESSED DURING: 8 growth stages; CONTAINS InterPro DOMAIN/s: Cellulose synthase (InterPro:IPR005150); BES…	1	1	1e-07	2	superfamily;multi-dom	Glyco_tranf_GTA_type superfamily;PLN02893	-;-	Glycosyltransferase family A (GT-A) includes diverse families of glycosyl transferases with a common GT-A type structural fold; Glycosyltransferases (GTs) are enzymes that synthesize oligosaccharides, polysaccharides, and glycoconjugates by transferring the sugar moiety from an activated nucleotide-sugar donor to an acceptor molecule, which may be a growing oligosaccharide, a lipid, or a protein.…
TCONS_00047442	R1	AT1G20880	TCONS_00009111	0	0	0	0.638927	0.811241	0.853673	0.911959	27	mid maturation and DT	AT5G65210.3	XLOC_029051	AT5G65210	TGA1	=	TGA1; CONTAINS InterPro DOMAIN/s: Basic-leucine zipper (bZIP) transcription factor (InterPro:IPR004827), bZIP transcription factor, bZIP-1 (InterPro:IPR011616); BEST Arabidopsis thaliana protein match is: TGACG motif-binding factor 4 (TAIR:AT5G10030.2); Has 674 Blast hits to 672 proteins in 50 species: Archae - 0; Bacteria - 0; Metazoa - 2; Fungi - 0; Plants - 649; Viruses - 0; Other Eukaryotes -…	1	1	1.23125e-07	0	-	-	-	-
TCONS_00005955	R1	AT1G20880	TCONS_00009111	0	0	0.476393	0.699017	0.791759	0.828129	0.834508	13	mid maturation and DT	AT1G69790.1	XLOC_003631	AT1G69790	AT1G69790	=	Protein kinase superfamily protein; FUNCTIONS IN: protein serine/threonine kinase activity, protein kinase activity, kinase activity, ATP binding; INVOLVED IN: protein amino acid phosphorylation; LOCATED IN: chloroplast; EXPRESSED IN: 13 plant structures; EXPRESSED DURING: 6 growth stages; CONTAINS InterPro DOMAIN/s: Protein kinase, ATP binding site (InterPro:IPR017441), Protein kinase, catalytic…	1	1	1e-07	3	specific;superfamily;multi-dom	STKc_IRAK;PKc_like superfamily;Pkinase	-;-;-	Catalytic domain of the Serine/Threonine kinases, Interleukin-1 Receptor Associated Kinases and related STKs; STKs catalyze the transfer of the gamma-phosphoryl group from ATP to serine/threonine residues on protein substrates. IRAKs are involved in Toll-like receptor (TLR) and interleukin-1 (IL-1) signalling pathways, and are thus critical in regulating innate immune responses and inflammation. …
TCONS_00041626	R1,R2,R3	AT1G20880	TCONS_00009111	0.0762046	0.349263	0.541714	0.393462	0.618952	0.754596	0.934926	19	mid maturation and DT	AT5G01500.1	XLOC_025490	AT5G01500	TAAC	=	thylakoid ATP/ADP carrier (TAAC); FUNCTIONS IN: binding, transporter activity, ATP transmembrane transporter activity; INVOLVED IN: photosystem II repair, transport, photoprotection; LOCATED IN: in 7 components; EXPRESSED IN: 27 plant structures; EXPRESSED DURING: 14 growth stages; CONTAINS InterPro DOMAIN/s: Mitochondrial carrier protein (InterPro:IPR002067), Mitochondrial substrate carrier (Int…	1	1	1e-07	0	-	-	-	-
TCONS_00014198	R1,R2,R3	AT1G20880	TCONS_00009111	0.0596795	0.250252	0.387896	0.337399	0.520938	0.914086	0.959406	46	mid maturation and DT	AT2G03530.N6	XLOC_008475	AT2G03530	ATUPS2	j	ureide permease 2 (UPS2); FUNCTIONS IN: uracil:cation symporter activity; LOCATED IN: plasma membrane; EXPRESSED IN: 25 plant structures; EXPRESSED DURING: 10 growth stages; BEST Arabidopsis thaliana protein match is: ureide permease 1 (TAIR:AT2G03590.1); Has 297 Blast hits to 263 proteins in 72 species: Archae - 0; Bacteria - 145; Metazoa - 0; Fungi - 0; Plants - 118; Viruses - 0; Other Eukaryot…	1	1	1.54952e-07	1	superfamily	Ureide_permease superfamily	-	Ureide permease; Heterocyclic nitrogen compounds may serve as nitrogen sources or nitrogen transport compounds in plants that are not able to fix nitrogen. This family represents ureide permease, a transporter of a wide spectrum of oxo derivatives of heterocyclic nitrogen compounds, including allantoin, uric acid and xanthine; it has 10 putative transmembrane domains with a large cytosolic centra…
TCONS_00000470	R1,R2,R3	AT1G20880	TCONS_00009111	0.0788524	0.114515	0.575701	0.712538	0.779106	0.770621	0.811628	13	mid maturation and DT	AT1G05690.1	XLOC_000242	AT1G05690	BT3	=	BTB and TAZ domain protein 3 (BT3); FUNCTIONS IN: transcription regulator activity; INVOLVED IN: embryo sac development, pollen development; LOCATED IN: nucleus, chloroplast; EXPRESSED IN: 15 plant structures; EXPRESSED DURING: 8 growth stages; CONTAINS InterPro DOMAIN/s: BTB/POZ (InterPro:IPR013069), Zinc finger, TAZ-type (InterPro:IPR000197), BTB/POZ fold (InterPro:IPR011333), Kelch related (In…	1	1	1e-07	6	specific;superfamily;specific;superfamily;specific;superfamily	SPOP_C;BACK_like superfamily;ZnF_TAZ;zf-TAZ superfamily;BTB;BTB superfamily	-;-;-;-;-;-	BACK-like Domain C-terminal to BTB in speckle-type POZ protein (SPOP) and similar proteins; SPOP is an adaptor protein that forms a complex with Cul3, a cullin-3 E3 ubiquitin ligase, and is involved in ubiquitination of BMI1, H2AFY, and the death-associated protein 6 (DAXX). The C-terminal BACK_like domain of SPOP, characterized by this model, may be involved in oligomer formation and in recruiti…
TCONS_00027290	R1,R2	AT1G20880	TCONS_00009111	0.0937334	0.361075	0.510102	0.54762	0.765921	0.666606	0.781338	19	mid maturation and DT	AT3G56310.1	XLOC_016647	AT3G56310	AT3G56310	=	Melibiase family protein; FUNCTIONS IN: alpha-galactosidase activity, hydrolase activity, hydrolyzing O-glycosyl compounds, catalytic activity; INVOLVED IN: carbohydrate metabolic process, metabolic process; LOCATED IN: vacuole; EXPRESSED IN: 24 plant structures; EXPRESSED DURING: 15 growth stages; CONTAINS InterPro DOMAIN/s: Aldolase-type TIM barrel (InterPro:IPR013785), Glycoside hydrolase, fam…	1	1	1e-07	3	specific;superfamily;multi-dom	GH27;AmyAc_family superfamily;PLN02229	-;-;-	glycosyl hydrolase family 27 (GH27); GH27 enzymes occur in eukaryotes, prokaryotes, and archaea with a wide range of hydrolytic activities, including alpha-glucosidase (glucoamylase and sucrase-isomaltase), alpha-N-acetylgalactosaminidase, and 3-alpha-isomalto-dextranase. All GH27 enzymes cleave a terminal carbohydrate moiety from a substrate that varies considerably in size, depending on the enz…
TCONS_00006315	R1,R3	AT1G20880	TCONS_00009111	0.0302875	0.170427	0.642802	0.701576	0.740701	0.789639	0.795326	13	mid maturation and DT	AT1G73190.1	XLOC_003819	AT1G73190	ALPHA-TIP	=	TIP3;1; FUNCTIONS IN: water channel activity; INVOLVED IN: autophagy, transport; LOCATED IN: plant-type vacuole membrane, protein storage vacuole, membrane, central vacuole; EXPRESSED IN: 6 plant structures; EXPRESSED DURING: seedling growth, E expanded cotyledon stage; CONTAINS InterPro DOMAIN/s: Major intrinsic protein, conserved site (InterPro:IPR022357), Aquaporin (InterPro:IPR012269), Major …	1	0.999984	1.58316e-05	2	specific;superfamily	MIP;MIP superfamily	-;-	Major intrinsic protein (MIP) superfamily. Members of the MIP superfamily function as membrane channels that selectively transport water, small neutral molecules, and ions out of and between cells. The channel proteins share a common fold: the N-terminal cytosolic portion followed by six transmembrane helices, which might have arisen through gene duplication. On the basis of sequence similarity a…
TCONS_00001726	R1	AT1G20880	TCONS_00009111	0.0740638	0.348142	0.502624	0.554329	0.69934	0.750534	0.86842	19	mid maturation and DT	AT1G17550.N3	XLOC_000924	AT1G17550	HAB2	j	homology to ABI2 (HAB2); FUNCTIONS IN: protein serine/threonine phosphatase activity, catalytic activity; INVOLVED IN: protein amino acid dephosphorylation; LOCATED IN: protein serine/threonine phosphatase complex; EXPRESSED IN: 23 plant structures; EXPRESSED DURING: 14 growth stages; CONTAINS InterPro DOMAIN/s: Protein phosphatase 2C, manganese/magnesium aspartate binding site (InterPro:IPR00022…	1	0.999985	1.5418e-05	2	specific;superfamily	PP2Cc;PP2Cc superfamily	-;-	Serine/threonine phosphatases, family 2C, catalytic domain; The protein architecture and deduced catalytic mechanism of PP2C phosphatases are similar to the PP1, PP2A, PP2B family of protein Ser/Thr phosphatases, with which PP2C shares no sequence similarity.;Serine/threonine phosphatases, family 2C, catalytic domain; The protein architecture and deduced catalytic mechanism of PP2C phosphatases a…
TCONS_00006319	R1,R3	AT1G20880	TCONS_00009111	0.17116	0.402234	0.455694	0.408615	0.526032	0.665523	0.932686	46	mid maturation and DT	AT1G73380.1	XLOC_003823	AT1G73380	AT1G73380	=	unknown protein; CONTAINS InterPro DOMAIN/s: Protein of unknown function DUF1308 (InterPro:IPR010733); Has 162 Blast hits to 160 proteins in 67 species: Archae - 0; Bacteria - 2; Metazoa - 120; Fungi - 0; Plants - 34; Viruses - 0; Other Eukaryotes - 6 (source: NCBI BLink).	1	1	1e-07	2	specific;superfamily	DUF1308;DUF1308 superfamily	-;-	Protein of unknown function (DUF1308); This family consists of several hypothetical eukaryotic sequences of around 400 residues in length. The function of this family is unknown.;Protein of unknown function (DUF1308); This family consists of several hypothetical eukaryotic sequences of around 400 residues in length. The function of this family is unknown.
TCONS_00014197	R1,R2,R3	AT1G20880	TCONS_00009111	0.0392308	0	0.186798	0.209599	0.583781	0.927341	0.963252	18	mid maturation and DT	AT2G03530.N3	XLOC_008475	AT2G03530	ATUPS2	j	ureide permease 2 (UPS2); FUNCTIONS IN: uracil:cation symporter activity; LOCATED IN: plasma membrane; EXPRESSED IN: 25 plant structures; EXPRESSED DURING: 10 growth stages; BEST Arabidopsis thaliana protein match is: ureide permease 1 (TAIR:AT2G03590.1); Has 297 Blast hits to 263 proteins in 72 species: Archae - 0; Bacteria - 145; Metazoa - 0; Fungi - 0; Plants - 118; Viruses - 0; Other Eukaryot…	1	1	1e-07	2	specific;superfamily	Ureide_permease;Ureide_permease superfamily	-;-	Ureide permease; Heterocyclic nitrogen compounds may serve as nitrogen sources or nitrogen transport compounds in plants that are not able to fix nitrogen. This family represents ureide permease, a transporter of a wide spectrum of oxo derivatives of heterocyclic nitrogen compounds, including allantoin, uric acid and xanthine; it has 10 putative transmembrane domains with a large cytosolic centra…
TCONS_00002303	R1,R2,R3,R4	AT1G20880	TCONS_00009111	0.0880144	0.0922281	0.522973	0.700695	0.780728	0.815506	0.805285	13	mid maturation and DT	AT1G23550.1	XLOC_001260	AT1G23550	SRO2	=	similar to RCD one 2 (SRO2); FUNCTIONS IN: NAD+ ADP-ribosyltransferase activity; INVOLVED IN: biological_process unknown; EXPRESSED IN: 15 plant structures; EXPRESSED DURING: 8 growth stages; CONTAINS InterPro DOMAIN/s: Poly(ADP-ribose) polymerase, catalytic domain (InterPro:IPR012317), RST domain of plant C-terminal (InterPro:IPR022003); BEST Arabidopsis thaliana protein match is: similar to RCD…	1	1	3.31675e-07	2	specific;superfamily	RST;RST superfamily	-;-	RCD1-SRO-TAF4 (RST) plant domain; This domain is found in plant RCD1, SRO and TAF4 proteins, hence its name of RST. It is required for interaction with multiple plant transcription factors. Radical-Induced Cell Death1 (RCD1) is an important regulator of stress and hormonal and developmental responses in Arabidopsis thaliana, as is its closest homologue, SRO1 - Similar To RCD-One1. TBP-Associated …
TCONS_00029514	R1,R3,R4	AT1G20880	TCONS_00009111	0.0655808	0.129317	0.367814	0.637539	0.77646	0.861444	0.884487	1	mid maturation and DT	AT3G15670.N2	XLOC_017900	AT3G15670	AT3G15670	j	Late embryogenesis abundant protein (LEA) family protein; FUNCTIONS IN: molecular_function unknown; INVOLVED IN: embryo development ending in seed dormancy; LOCATED IN: nucleus; EXPRESSED DURING: dry seed stage; BEST Arabidopsis thaliana protein match is: Late embryogenesis abundant protein (LEA) family protein (TAIR:AT1G52690.2); Has 12897 Blast hits to 6829 proteins in 1482 species: Archae - 30…	1	0.99944	0.000559956	1	multi-dom	PTZ00121	NC	MAEBL; Provisional
TCONS_00006648	R1,R3	AT1G20880	TCONS_00009111	0.111767	0.218714	0.375005	0.43271	0.652265	0.871939	0.954775	1	mid maturation and DT	AT1G77000.1	XLOC_004022	AT1G77000	ATSKP2	=	SKP2B; CONTAINS InterPro DOMAIN/s: F-box domain, cyclin-like (InterPro:IPR001810), Leucine-rich repeat, cysteine-containing subtype (InterPro:IPR006553), Leucine-rich repeat (InterPro:IPR001611); BEST Arabidopsis thaliana protein match is: F-box/RNI-like superfamily protein (TAIR:AT1G21410.1).	1	0.999999	8.22505e-07	3	superfamily;specific;superfamily	AMN1 superfamily;F-box;F-box superfamily	N;C;C	Antagonist of mitotic exit network protein 1; Amn1 has been functionally characterized in Saccharomyces cerevisiae as a component of the Antagonist of MEN pathway (AMEN). The AMEN network is activated by MEN (mitotic exit network) via an active Cdc14, and in turn switches off MEN. Amn1 constitutes one of the alternative mechanisms by which MEN may be disrupted. Specifically, Amn1 binds Tem1 (Term…
TCONS_00006560	R1,R3	AT1G20880	TCONS_00009111	0.0453159	0.280512	0.557309	0.526652	0.637861	0.815891	0.920816	19	mid maturation and DT	AT1G76130.N2	XLOC_003974	AT1G76130	ATAMY2	j	alpha-amylase-like 2 (AMY2); FUNCTIONS IN: cation binding, catalytic activity, alpha-amylase activity, calcium ion binding; INVOLVED IN: carbohydrate metabolic process, glycogen catabolic process; LOCATED IN: extracellular region; EXPRESSED IN: 25 plant structures; EXPRESSED DURING: 13 growth stages; CONTAINS InterPro DOMAIN/s: Glycoside hydrolase family 13 (InterPro:IPR006046), Alpha-amylase, pl…	1	1	1e-07	5	specific;superfamily;specific;superfamily;multi-dom	AmyAc_arch_bac_plant_AmyA;AmyAc_family superfamily;Alpha-amyl_C2;Alpha-amyl_C2 superfamily;PLN02361	-;-;-;-;-	Alpha amylase catalytic domain found in archaeal, bacterial, and plant Alpha-amylases (also called 1,4-alpha-D-glucan-4-glucanohydrolase); AmyA (EC 3.2.1.1) catalyzes the hydrolysis of alpha-(1,4) glycosidic linkages of glycogen, starch, related polysaccharides, and some oligosaccharides. This group includes AmyA from bacteria, archaea, water fleas, and plants. The Alpha-amylase family comprises …
TCONS_00006080	R1	AT1G20880	TCONS_00009111	0.0494477	0.185932	0.373289	0.581828	0.67837	0.869476	0.93389	1	mid maturation and DT	AT1G70800.1	XLOC_003687	AT1G70800	AT1G70800	=	Calcium-dependent lipid-binding (CaLB domain) family protein; CONTAINS InterPro DOMAIN/s: C2 membrane targeting protein (InterPro:IPR018029), C2 calcium/lipid-binding domain, CaLB (InterPro:IPR008973), C2 calcium-dependent membrane targeting (InterPro:IPR000008); BEST Arabidopsis thaliana protein match is: Calcium-dependent lipid-binding (CaLB domain) family protein (TAIR:AT1G70810.1); Has 2562 B…	1	0.999944	5.56049e-05	2	specific;superfamily	C2_ArfGAP;C2 superfamily	-;-	C2 domain present in Arf GTPase Activating Proteins (GAP); ArfGAP is a GTPase activating protein which regulates the ADP ribosylation factor Arf, a member of the Ras superfamily of GTP-binding proteins. The GTP-bound form of Arf is involved in Golgi morphology and is involved in recruiting coat proteins. ArfGAP is responsible for the GDP-bound form of Arf which is necessary for uncoating the memb…
TCONS_00044551	R1,R3	AT1G20880	TCONS_00009111	0	0.0775013	0.232853	0.563142	0.688441	0.861085	0.959859	1	mid maturation and DT	AT5G35580.N2	XLOC_027292	AT5G35580	AT5G35580	j	Protein kinase superfamily protein; FUNCTIONS IN: protein serine/threonine kinase activity, protein kinase activity, kinase activity, ATP binding; INVOLVED IN: protein amino acid phosphorylation; LOCATED IN: cellular_component unknown; EXPRESSED IN: root, stamen; EXPRESSED DURING: 4 anthesis; CONTAINS InterPro DOMAIN/s: Protein kinase, catalytic domain (InterPro:IPR000719), Serine/threonine-prote…	1	1	1e-07	0	-	-	-	-
TCONS_00047379	R1,R2,R3	AT1G20880	TCONS_00009111	0	0	0	0.156467	0.555064	0.920055	0.97042	18	mid maturation and DT	AT5G64750.1	XLOC_029021	AT5G64750	ABR1	=	ABA REPRESSOR1 (ABR1); CONTAINS InterPro DOMAIN/s: DNA-binding, integrase-type (InterPro:IPR016177), Pathogenesis-related transcriptional factor/ERF, DNA-binding (InterPro:IPR001471); BEST Arabidopsis thaliana protein match is: Integrase-type DNA-binding superfamily protein (TAIR:AT5G61890.1); Has 1807 Blast hits to 1807 proteins in 277 species: Archae - 0; Bacteria - 0; Metazoa - 736; Fungi - 34…	1	1	1e-07	0	-	-	-	-
TCONS_00026541	R1	AT1G20880	TCONS_00009111	0	0.016223	0.494359	0.679055	0.763199	0.841825	0.854648	13	mid maturation and DT	AT3G48270.1	XLOC_016204	AT3G48270	CYP71A26	=	cytochrome P450, family 71, subfamily A, polypeptide 26 (CYP71A26); FUNCTIONS IN: electron carrier activity, monooxygenase activity, iron ion binding, oxygen binding, heme binding; INVOLVED IN: oxidation reduction; CONTAINS InterPro DOMAIN/s: Cytochrome P450 (InterPro:IPR001128), Cytochrome P450, conserved site (InterPro:IPR017972), Cytochrome P450, E-class, group I (InterPro:IPR002401); BEST Ara…	1	1	1e-07	1	superfamily	p450 superfamily	-	Cytochrome P450; Cytochrome P450s are haem-thiolate proteins involved in the oxidative degradation of various compounds. They are particularly well known for their role in the degradation of environmental toxins and mutagens. They can be divided into 4 classes, according to the method by which electrons from NAD(P)H are delivered to the catalytic site. Sequence conservation is relatively low with…
TCONS_00026540	R1	AT1G20880	TCONS_00009111	0	0.0150885	0.491442	0.677279	0.762282	0.843871	0.854688	13	mid maturation and DT	AT3G48270.N2	XLOC_016204	AT3G48270	CYP71A26	j	cytochrome P450, family 71, subfamily A, polypeptide 26 (CYP71A26); FUNCTIONS IN: electron carrier activity, monooxygenase activity, iron ion binding, oxygen binding, heme binding; INVOLVED IN: oxidation reduction; CONTAINS InterPro DOMAIN/s: Cytochrome P450 (InterPro:IPR001128), Cytochrome P450, conserved site (InterPro:IPR017972), Cytochrome P450, E-class, group I (InterPro:IPR002401); BEST Ara…	1	1	1e-07	1	superfamily	p450 superfamily	-	Cytochrome P450; Cytochrome P450s are haem-thiolate proteins involved in the oxidative degradation of various compounds. They are particularly well known for their role in the degradation of environmental toxins and mutagens. They can be divided into 4 classes, according to the method by which electrons from NAD(P)H are delivered to the catalytic site. Sequence conservation is relatively low with…
TCONS_00019931	R1,R2,R3,R4	AT1G20880	TCONS_00009111	0.0319276	0.12498	0.568135	0.642333	0.745867	0.824793	0.861446	13	mid maturation and DT	AT2G19900.1	XLOC_012148	AT2G19900	ATNADP-ME1	=	NADP-malic enzyme 1 (NADP-ME1); FUNCTIONS IN: malate dehydrogenase (oxaloacetate-decarboxylating) (NADP+) activity, oxidoreductase activity, acting on NADH or NADPH, NAD or NADP as acceptor, malic enzyme activity; INVOLVED IN: malate metabolic process, protein homooligomerization; LOCATED IN: cytosol; EXPRESSED IN: embryo, sperm cell, root, stamen, seed; EXPRESSED DURING: 4 anthesis, D bilateral …	1	1	1e-07	5	specific;superfamily;specific;superfamily;multi-dom	NAD_bind_1_malic_enz;SDR superfamily;malic;malic superfamily;PLN03129	-;-;-;-;-	NAD(P) binding domain of malic enzyme (ME), subgroup 1; Malic enzyme (ME), a member of the amino acid dehydrogenase (DH)-like domain family, catalyzes the oxidative decarboxylation of L-malate to pyruvate in the presence of cations (typically Mg++ or Mn++) with the concomitant reduction of cofactor NAD+ or NADP+. ME has been found in all organisms, and plays important roles in diverse metabolic p…
TCONS_00020161	R1,R2,R3,R4	AT1G20880	TCONS_00009111	0.195887	0.281612	0.275651	0.357331	0.534279	0.868756	0.97341	5	mid maturation and DT	AT2G22010.1	XLOC_012284	AT2G22010	RKP	=	related to KPC1 (RKP); FUNCTIONS IN: zinc ion binding; INVOLVED IN: regulation of cell cycle, response to virus, proteolysis involved in cellular protein catabolic process; EXPRESSED IN: 24 plant structures; EXPRESSED DURING: 15 growth stages; CONTAINS InterPro DOMAIN/s: Zinc finger, RING-type (InterPro:IPR001841), SPla/RYanodine receptor subgroup (InterPro:IPR018355), B302 (SPRY)-like (InterPro:…	1	1	1e-07	5	specific;superfamily;specific;superfamily;superfamily	SPRY_RNF123;SPRY superfamily;RING;RING superfamily;Ufd2P_core superfamily	-;-;-;-;N	SPRY domain at N-terminus of ring finger protein 123; This SPRY domain is found at the N-terminus of RING finger protein 123 domain (also known as E3 ubiquitin-protein ligase RNF123). The ring finger domain motif is present in a variety of functionally distinct proteins and known to be involved in protein-protein and protein-DNA interactions. RNF123 displays E3 ubiquitin ligase activity toward th…
TCONS_00006646	R1,R3	AT1G20880	TCONS_00009111	0.123449	0.19649	0.357229	0.443175	0.648264	0.874719	0.958192	1	mid maturation and DT	AT1G77000.2	XLOC_004022	AT1G77000	ATSKP2	=	SKP2B; CONTAINS InterPro DOMAIN/s: F-box domain, cyclin-like (InterPro:IPR001810), Leucine-rich repeat, cysteine-containing subtype (InterPro:IPR006553), Leucine-rich repeat (InterPro:IPR001611); BEST Arabidopsis thaliana protein match is: F-box/RNI-like superfamily protein (TAIR:AT1G21410.1).	1	0.999998	1.54424e-06	3	superfamily;specific;superfamily	AMN1 superfamily;F-box;F-box superfamily	N;C;C	Antagonist of mitotic exit network protein 1; Amn1 has been functionally characterized in Saccharomyces cerevisiae as a component of the Antagonist of MEN pathway (AMEN). The AMEN network is activated by MEN (mitotic exit network) via an active Cdc14, and in turn switches off MEN. Amn1 constitutes one of the alternative mechanisms by which MEN may be disrupted. Specifically, Amn1 binds Tem1 (Term…
TCONS_00036020	R1,R2,R3	AT1G20880	TCONS_00009111	0.0688495	0.209014	0.366835	0.651535	0.806715	0.828141	0.826075	1	mid maturation and DT	AT4G25230.N4	XLOC_022079	AT4G25230	RIN2	j	RPM1 interacting protein 2 (RIN2); CONTAINS InterPro DOMAIN/s: Zinc finger, RING-type (InterPro:IPR001841), Zinc finger, C3HC4 RING-type (InterPro:IPR018957), Ubiquitin system component Cue (InterPro:IPR003892); BEST Arabidopsis thaliana protein match is: RPM1 interacting protein 3 (TAIR:AT5G51450.1); Has 2005 Blast hits to 1973 proteins in 236 species: Archae - 0; Bacteria - 2; Metazoa - 699; Fu…	1	1	1e-07	5	specific;superfamily;specific;superfamily;multi-dom	CUE_RIN3_plant;UBA_like_SF superfamily;RING;RING superfamily;HRD1	-;-;-;-;C	CUE domain found in plant E3 ubiquitin protein ligases RIN2, RIN3 and similar proteins; RIN2 and RIN3 are two closely related RPM1-interacting proteins conserved in higher eukaryotes. They are orthologs of the mammalian autocrine motility factor receptor (AMFR), a cytokine receptor localized in both plasma membrane caveolae and the endoplasmic reticulum (ER). RIN2 and RIN3 have been identified as…
TCONS_00030529	R1,R4	AT1G20880	TCONS_00009111	0.142864	0.370606	0.568243	0.370914	0.609904	0.648047	0.941451	40	mid maturation and DT	AT3G26890.N10	XLOC_018521	AT3G26890	AT3G26890	j	unknown protein; FUNCTIONS IN: molecular_function unknown; INVOLVED IN: biological_process unknown; EXPRESSED IN: 24 plant structures; EXPRESSED DURING: 15 growth stages; BEST Arabidopsis thaliana protein match is: unknown protein (TAIR:AT5G41110.1).	1	1	1e-07	4	specific;superfamily;specific;superfamily	Chromosome_seg;Chromosome_seg superfamily;DUF4210;DUF4210 superfamily	-;-;-;-	Chromosome segregation during meiosis; The proteins come from eukaryotes, plants and animals, and are necessary for chromosome segregation during meiosis.;Chromosome segregation during meiosis; The proteins come from eukaryotes, plants and animals, and are necessary for chromosome segregation during meiosis.;Domain of unknown function (DUF4210); This short domain is found in fungi, plants and ani…
TCONS_00047213	R1,R3	AT1G20880	TCONS_00009111	0.0728109	0.134364	0.440615	0.571261	0.71674	0.854179	0.924957	1	mid maturation and DT	AT5G63030.N2	XLOC_028930	AT5G63030	AT5G63030	j	Thioredoxin superfamily protein; FUNCTIONS IN: electron carrier activity, arsenate reductase (glutaredoxin) activity, protein disulfide oxidoreductase activity; INVOLVED IN: N-terminal protein myristoylation, cell redox homeostasis; LOCATED IN: cellular_component unknown; EXPRESSED IN: 24 plant structures; EXPRESSED DURING: 15 growth stages; CONTAINS InterPro DOMAIN/s: Thioredoxin fold (InterPro:…	1	0.956984	0.0430164	0	-	-	-	-
TCONS_00029415	R1,R3,R4	AT1G20880	TCONS_00009111	0.0917781	0.105145	0.442196	0.596881	0.752656	0.850507	0.903506	1	mid maturation and DT	AT3G14590.N4	XLOC_017844	AT3G14590	NTMC2TYPE6.2	j	NTMC2T6.2; CONTAINS InterPro DOMAIN/s: C2 membrane targeting protein (InterPro:IPR018029), C2 calcium/lipid-binding domain, CaLB (InterPro:IPR008973), C2 calcium-dependent membrane targeting (InterPro:IPR000008); BEST Arabidopsis thaliana protein match is: Calcium-dependent lipid-binding (CaLB domain) family protein (TAIR:AT1G53590.1).	1	1	1.45659e-07	0	-	-	-	-
TCONS_00000070	R1,R2,R3	AT1G20880	TCONS_00009111	0.0908893	0.175731	0.196198	0.308177	0.341366	0.927955	0.956065	46	mid maturation and DT	AT1G01580.1	XLOC_000037	AT1G01580	FRD1	=	ferric reduction oxidase 2 (FRO2); CONTAINS InterPro DOMAIN/s: Ferredoxin reductase-type FAD-binding domain (InterPro:IPR017927), Ferric reductase, NAD binding (InterPro:IPR013121), FAD-binding 8 (InterPro:IPR013112), Riboflavin synthase-like beta-barrel (InterPro:IPR017938), Ferric reductase-like transmembrane component, N-terminal (InterPro:IPR013130); BEST Arabidopsis thaliana protein match is…	1	1	1e-07	7	specific;superfamily;specific;superfamily;specific;superfamily;multi-dom	NOX_Duox_like_FAD_NADP;FNR_like superfamily;NAD_binding_6;FNR_like superfamily;Ferric_reduct;Ferric_reduct superfamily;PLN02292	-;-;-;-;-;-;-	NADPH oxidase (NOX) catalyzes the generation of reactive oxygen species (ROS) such as superoxide and hydrogen peroxide. ROS were originally identified as bactericidal agents in phagocytes, but are now also implicated in cell signaling and metabolism. NOX has a 6-alpha helix heme-binding transmembrane domain fused to a flavoprotein with the nucleotide binding domain located in the cytoplasm. Duox …
TCONS_00036164	R1,R2	AT1G20880	TCONS_00009111	0.0478633	0.256772	0.520993	0.647844	0.77916	0.759122	0.837354	13	mid maturation and DT	AT4G26700.1	XLOC_022165	AT4G26700	ATFIM1	=	fimbrin 1 (FIM1); FUNCTIONS IN: actin binding; INVOLVED IN: biological_process unknown; LOCATED IN: cellular_component unknown; EXPRESSED IN: 23 plant structures; EXPRESSED DURING: 13 growth stages; CONTAINS InterPro DOMAIN/s: Actinin-type, actin-binding, conserved site (InterPro:IPR001589), Calponin-homology (InterPro:IPR016146), Calponin-like actin-binding (InterPro:IPR001715); BEST Arabidopsis…	1	1	1e-07	10	specific;superfamily;specific;superfamily;specific;superfamily;specific;superfamily;superfamily;multi-dom	CH;CH superfamily;CH;CH superfamily;CH;CH superfamily;CH;CH superfamily;EFh superfamily;SAC6	-;-;-;-;-;-;-;-;-;-	Calponin homology domain; actin-binding domain which may be present as a single copy or in tandem repeats (which increases binding affinity). The CH domain is found in cytoskeletal and signal transduction proteins, including actin-binding proteins like spectrin, alpha-actinin, dystrophin, utrophin, and fimbrin, proteins essential for regulation of cell shape (cortexillins), and signaling proteins…
TCONS_00048546	R1,R2,R4	AT1G20880	TCONS_00009111	0.0412492	0.387571	0.631095	0.59912	0.639827	0.646	0.875083	39	mid maturation and DT	AT5G10140.1	XLOC_029653	AT5G10140	FLF	=	FLOWERING LOCUS C (FLC); CONTAINS InterPro DOMAIN/s: Transcription factor, MADS-box (InterPro:IPR002100), Transcription factor, K-box (InterPro:IPR002487); BEST Arabidopsis thaliana protein match is: AGAMOUS-like 31 (TAIR:AT5G65050.1).	1	0.999449	0.000551347	0	-	-	-	-
TCONS_00021078	R1,R2,R3,R4	AT1G20880	TCONS_00009111	0.108151	0.359767	0.582821	0.596848	0.609185	0.607984	0.893326	40	mid maturation and DT	AT2G31260.1	XLOC_012829	AT2G31260	APG9	=	autophagy 9 (APG9); CONTAINS InterPro DOMAIN/s: Autophagy-related protein 9 (InterPro:IPR007241); Has 489 Blast hits to 477 proteins in 190 species: Archae - 0; Bacteria - 0; Metazoa - 214; Fungi - 166; Plants - 51; Viruses - 0; Other Eukaryotes - 58 (source: NCBI BLink).	1	1	1e-07	2	specific;superfamily	APG9;APG9 superfamily	-;-	Autophagy protein Apg9; In yeast, 15 Apg proteins coordinate the formation of autophagosomes. Autophagy is a bulk degradation process induced by starvation in eukaryotic cells. Apg9 plays a direct role in the formation of the cytoplasm to vacuole targeting and autophagic vesicles, possibly serving as a marker for a specialized compartment essential for these vesicle-mediated alternative targeting…
TCONS_00043186	R1	AT1G20880	TCONS_00009111	0.141476	0.212406	0.222658	0.475691	0.565372	0.894615	0.960003	5	mid maturation and DT	AT5G18130.1	XLOC_026365	AT5G18130	AT5G18130	=	unknown protein; BEST Arabidopsis thaliana protein match is: unknown protein (TAIR:AT3G03870.1); Has 35333 Blast hits to 34131 proteins in 2444 species: Archae - 798; Bacteria - 22429; Metazoa - 974; Fungi - 991; Plants - 531; Viruses - 0; Other Eukaryotes - 9610 (source: NCBI BLink).	1	0.999982	1.83688e-05	0	-	-	-	-
TCONS_00001648	R1,R2	AT1G20880	TCONS_00009111	0.0108441	0.118796	0.467571	0.656933	0.778633	0.852105	0.842025	13	mid maturation and DT	AT1G16770.1	XLOC_000871	AT1G16770	AT1G16770	=	unknown protein; FUNCTIONS IN: molecular_function unknown; INVOLVED IN: biological_process unknown; LOCATED IN: cellular_component unknown; Has 103 Blast hits to 103 proteins in 50 species: Archae - 0; Bacteria - 4; Metazoa - 0; Fungi - 65; Plants - 32; Viruses - 0; Other Eukaryotes - 2 (source: NCBI BLink).	1	1	4.52188e-07	0	-	-	-	-
TCONS_00000596	R1,R3	AT1G20880	TCONS_00009111	0.0751232	0.22744	0.383688	0.523666	0.738717	0.841212	0.914975	1	mid maturation and DT	AT1G06650.N5	XLOC_000305	AT1G06650	AT1G06650	j	2-oxoglutarate (2OG) and Fe(II)-dependent oxygenase superfamily protein; CONTAINS InterPro DOMAIN/s: Oxoglutarate/iron-dependent oxygenase (InterPro:IPR005123); BEST Arabidopsis thaliana protein match is: 2-oxoglutarate (2OG) and Fe(II)-dependent oxygenase superfamily protein (TAIR:AT1G06640.1); Has 8180 Blast hits to 8149 proteins in 985 species: Archae - 0; Bacteria - 1067; Metazoa - 118; Fungi…	1	1	1e-07	5	specific;superfamily;specific;superfamily;multi-dom	2OG-FeII_Oxy;2OG-FeII_Oxy superfamily;DIOX_N;DIOX_N superfamily;PLN02393	-;-;-;-;-	2OG-Fe(II) oxygenase superfamily; This family contains members of the 2-oxoglutarate (2OG) and Fe(II)-dependent oxygenase superfamily. This family includes the C-terminal of prolyl 4-hydroxylase alpha subunit. The holoenzyme has the activity EC:1.14.11.2 catalyzing the reaction: Procollagen L-proline + 2-oxoglutarate + O2 &lt;=&gt; procollagen trans- 4-hydroxy-L-proline + succinate + CO2. The ful…
TCONS_00015369	R1,R3	AT1G20880	TCONS_00009111	0.0978869	0.125445	0.545515	0.541696	0.557936	0.828781	0.954178	19	mid maturation and DT	AT2G18050.2	XLOC_009353	AT2G18050	HIS1-3	=	histone H1-3 (HIS1-3); FUNCTIONS IN: DNA binding, nucleosomal DNA binding; INVOLVED IN: response to water deprivation, nucleosome assembly, response to abscisic acid stimulus; LOCATED IN: nucleus, nucleosome; EXPRESSED IN: 14 plant structures; EXPRESSED DURING: 7 growth stages; CONTAINS InterPro DOMAIN/s: Winged helix-turn-helix transcription repressor DNA-binding (InterPro:IPR011991), Histone H1…	1	0.999445	0.00055494	2	specific;superfamily	H15;H15 superfamily	-;-	linker histone 1 and histone 5 domains; the basic subunit of chromatin is the nucleosome, consisting of an octamer of core histones, two full turns of DNA, a linker histone (H1 or H5) and a variable length of linker DNA; H1/H5 are chromatin-associated proteins that bind to the exterior of nucleosomes and dramatically stabilize the highly condensed states of chromatin fibers; stabilization of high…
TCONS_00001527	R1,R2,R4	AT1G20880	TCONS_00009111	0.0859638	0.230711	0.40323	0.465796	0.663489	0.767298	0.976683	19	mid maturation and DT	AT1G15740.1	XLOC_000807	AT1G15740	AT1G15740	=	Leucine-rich repeat family protein; BEST Arabidopsis thaliana protein match is: Leucine-rich repeat (LRR) family protein (TAIR:AT4G23840.1); Has 38052 Blast hits to 19856 proteins in 856 species: Archae - 6; Bacteria - 8624; Metazoa - 11681; Fungi - 680; Plants - 12072; Viruses - 79; Other Eukaryotes - 4910 (source: NCBI BLink).	1	1	1e-07	3	superfamily;superfamily;multi-dom	LRR_RI superfamily;AMN1 superfamily;LRR_8	N;-;-	Leucine-rich repeats (LRRs), ribonuclease inhibitor (RI)-like subfamily. LRRs are 20-29 residue sequence motifs present in many proteins that participate in protein-protein interactions and have different functions and cellular locations. LRRs correspond to structural units consisting of a beta strand (LxxLxLxxN/CxL conserved pattern) and an alpha helix. This alignment contains 12 strands corresp…
TCONS_00016902	R1,R3	AT1G20880	TCONS_00009111	0.0726341	0.178484	0.41163	0.509169	0.685249	0.864531	0.939259	1	mid maturation and DT	AT2G33590.1	XLOC_010237	AT2G33590	AT2G33590	=	NAD(P)-binding Rossmann-fold superfamily protein; FUNCTIONS IN: coenzyme binding, binding, cinnamoyl-CoA reductase activity, catalytic activity; INVOLVED IN: response to cadmium ion, lignin biosynthetic process; LOCATED IN: cellular_component unknown; EXPRESSED IN: 23 plant structures; EXPRESSED DURING: 13 growth stages; CONTAINS InterPro DOMAIN/s: NAD-dependent epimerase/dehydratase (InterPro:IP…	1	1	2.40202e-07	3	specific;superfamily;multi-dom	FR_SDR_e;SDR superfamily;PLN02662	-;-;-	flavonoid reductase (FR), extended (e) SDRs; This subgroup contains FRs of the extended SDR-type and related proteins. These FRs act in the NADP-dependent reduction of flavonoids, ketone-containing plant secondary metabolites; they have the characteristic active site triad of the SDRs (though not the upstream active site Asn) and a NADP-binding motif that is very similar to the typical extended S…
TCONS_00016900	R1,R3	AT1G20880	TCONS_00009111	0.139657	0.305287	0.259326	0.323887	0.693498	0.91512	0.923837	5	mid maturation and DT	AT2G33570.1	XLOC_010236	AT2G33570	AT2G33570	=	Domain of unknown function (DUF23); CONTAINS InterPro DOMAIN/s: Protein of unknown function DUF23 (InterPro:IPR008166); BEST Arabidopsis thaliana protein match is: Domain of unknown function (DUF23) (TAIR:AT5G44670.1); Has 195 Blast hits to 195 proteins in 24 species: Archae - 2; Bacteria - 7; Metazoa - 43; Fungi - 0; Plants - 139; Viruses - 0; Other Eukaryotes - 4 (source: NCBI BLink).	1	1	1e-07	2	specific;superfamily	Glyco_transf_92;Glyco_tranf_GTA_type superfamily	C;C	Glycosyltransferase family 92; Members of this family act as galactosyltransferases, belonging to glycosyltransferase family 92. The aligned region contains several conserved cysteine residues and several charged residues that may be catalytic residues. This is supported by the inclusion of this family in the GT-A glycosyl transferase superfamily.;Glycosyltransferase family A (GT-A) includes dive…
TCONS_00016901	R1,R3	AT1G20880	TCONS_00009111	0.105353	0.194363	0.339339	0.437595	0.657711	0.876187	0.959664	1	mid maturation and DT	AT2G33590.N2	XLOC_010237	AT2G33590	AT2G33590	j	NAD(P)-binding Rossmann-fold superfamily protein; FUNCTIONS IN: coenzyme binding, binding, cinnamoyl-CoA reductase activity, catalytic activity; INVOLVED IN: response to cadmium ion, lignin biosynthetic process; LOCATED IN: cellular_component unknown; EXPRESSED IN: 23 plant structures; EXPRESSED DURING: 13 growth stages; CONTAINS InterPro DOMAIN/s: NAD-dependent epimerase/dehydratase (InterPro:IP…	1	0.999999	6.2811e-07	3	specific;superfamily;multi-dom	FR_SDR_e;SDR superfamily;PLN02662	-;-;-	flavonoid reductase (FR), extended (e) SDRs; This subgroup contains FRs of the extended SDR-type and related proteins. These FRs act in the NADP-dependent reduction of flavonoids, ketone-containing plant secondary metabolites; they have the characteristic active site triad of the SDRs (though not the upstream active site Asn) and a NADP-binding motif that is very similar to the typical extended S…
TCONS_00017419	R1	AT1G20880	TCONS_00009111	0.079441	0.282178	0.506506	0.415093	0.535817	0.766704	0.979916	19	mid maturation and DT	AT2G38800.1	XLOC_010541	AT2G38800	AT2G38800	=	Plant calmodulin-binding protein-related; CONTAINS InterPro DOMAIN/s: Calmodulin-binding protein, plant (InterPro:IPR012417); BEST Arabidopsis thaliana protein match is: Plant calmodulin-binding protein-related (TAIR:AT3G54570.1); Has 4321 Blast hits to 2381 proteins in 392 species: Archae - 26; Bacteria - 2334; Metazoa - 540; Fungi - 255; Plants - 198; Viruses - 28; Other Eukaryotes - 940 (sourc…	1	1	1e-07	2	specific;superfamily	CaM_binding;CaM_binding superfamily	-;-	Plant calmodulin-binding domain; The sequences featured in this family are found repeated in a number of plant calmodulin-binding proteins and are thought to constitute the calmodulin-binding domains. Binding of the proteins to calmodulin depends on the presence of calcium ions. These proteins are thought to be involved in various processes, such as plant defence responses and stolonisation or tu…
TCONS_00001192	R1,R3,R4	AT1G20880	TCONS_00009111	0	0.314077	0.360398	0.329851	0.528352	0.848868	0.971637	46	mid maturation and DT	AT1G12130.1	XLOC_000609	AT1G12130	AT1G12130	=	Flavin-binding monooxygenase family protein; FUNCTIONS IN: NADP or NADPH binding, monooxygenase activity, FAD binding, flavin-containing monooxygenase activity; INVOLVED IN: oxidation reduction; CONTAINS InterPro DOMAIN/s: Flavin-containing monooxygenase FMO (InterPro:IPR000960), Flavin-containing monooxygenase-like (InterPro:IPR020946); BEST Arabidopsis thaliana protein match is: Flavin-binding …	1	1	1e-07	2	superfamily;multi-dom	SDR superfamily;PLN02172	-;-	Short-chain dehydrogenases/reductases (SDR); SDRs are a functionally diverse family of oxidoreductases that have a single domain with a structurally conserved Rossmann fold (alpha/beta folding pattern with a central beta-sheet), an NAD(P)(H)-binding region, and a structurally diverse C-terminal region. Classical SDRs are typically about 250 residues long, while extended SDRs are approximately 350…
TCONS_00028240	R1,R2,R3,R4	AT1G20880	TCONS_00009111	0.0624205	0.401986	0.44433	0.432497	0.676982	0.844026	0.852456	19	mid maturation and DT	AT3G03890.N3	XLOC_017193	AT3G03890	AT3G03890	j	FMN binding; FUNCTIONS IN: FMN binding; LOCATED IN: chloroplast; EXPRESSED IN: 23 plant structures; EXPRESSED DURING: 15 growth stages; CONTAINS InterPro DOMAIN/s: Protein of unknown function DUF2470 (InterPro:IPR019595), FMN-binding split barrel (InterPro:IPR012349), Pyridoxamine 5&apos;-phosphate oxidase-like, FMN-binding domain (InterPro:IPR011576), FMN-binding split barrel, related (InterPro:…	1	0.999359	0.000641305	3	specific;superfamily;superfamily	DUF2470;DUF2470 superfamily;PNPOx_like superfamily	-;-;N	Protein of unknown function (DUF2470); This family is a putative haem-iron utilisation family, as many members are annotated as being pyridoxamine 5&apos;-phosphate oxidase-related, FMN-binding; however this could not be confirmed.;Protein of unknown function (DUF2470); This family is a putative haem-iron utilisation family, as many members are annotated as being pyridoxamine 5&apos;-phosphate ox…
TCONS_00034774	R1	AT1G20880	TCONS_00009111	0.154832	0.376843	0.439049	0.41178	0.477865	0.750834	0.948962	46	mid maturation and DT	AT4G13270.1	XLOC_021366	AT4G13270	AT4G13270	=	Late embryogenesis abundant (LEA) hydroxyproline-rich glycoprotein family; FUNCTIONS IN: molecular_function unknown; INVOLVED IN: biological_process unknown; LOCATED IN: chloroplast; EXPRESSED IN: 23 plant structures; EXPRESSED DURING: 13 growth stages; CONTAINS InterPro DOMAIN/s: Late embryogenesis abundant protein, group 2 (InterPro:IPR004864); BEST Arabidopsis thaliana protein match is: Late e…	1	0.999686	0.000314355	1	superfamily	LEA_2 superfamily	-	Late embryogenesis abundant protein; Different types of LEA proteins are expressed at different stages of late embryogenesis in higher plant seed embryos and under conditions of dehydration stress. The function of these proteins is unknown. This family represents a group of LEA proteins that appear to be distinct from those in pfam02987. The family DUF1511, pfam07427, has now been merged into thi…
TCONS_00000598	R1,R3	AT1G20880	TCONS_00009111	0	0.126357	0.478524	0.650564	0.794063	0.813453	0.850645	13	mid maturation and DT	AT1G06650.N3	XLOC_000305	AT1G06650	AT1G06650	j	2-oxoglutarate (2OG) and Fe(II)-dependent oxygenase superfamily protein; CONTAINS InterPro DOMAIN/s: Oxoglutarate/iron-dependent oxygenase (InterPro:IPR005123); BEST Arabidopsis thaliana protein match is: 2-oxoglutarate (2OG) and Fe(II)-dependent oxygenase superfamily protein (TAIR:AT1G06640.1); Has 8180 Blast hits to 8149 proteins in 985 species: Archae - 0; Bacteria - 1067; Metazoa - 118; Fungi…	1	0.999996	4.07793e-06	5	specific;superfamily;specific;superfamily;multi-dom	2OG-FeII_Oxy;2OG-FeII_Oxy superfamily;DIOX_N;DIOX_N superfamily;PLN02393	-;-;-;-;-	2OG-Fe(II) oxygenase superfamily; This family contains members of the 2-oxoglutarate (2OG) and Fe(II)-dependent oxygenase superfamily. This family includes the C-terminal of prolyl 4-hydroxylase alpha subunit. The holoenzyme has the activity EC:1.14.11.2 catalyzing the reaction: Procollagen L-proline + 2-oxoglutarate + O2 &lt;=&gt; procollagen trans- 4-hydroxy-L-proline + succinate + CO2. The ful…
TCONS_00000599	R1,R3	AT1G20880	TCONS_00009111	0	0.114976	0.478933	0.664568	0.77903	0.823599	0.850318	13	mid maturation and DT	AT1G06645.1	XLOC_000305	AT1G06645	AT1G06645	=	2-oxoglutarate (2OG) and Fe(II)-dependent oxygenase superfamily protein; FUNCTIONS IN: oxidoreductase activity; INVOLVED IN: biological_process unknown; LOCATED IN: cellular_component unknown; CONTAINS InterPro DOMAIN/s: Oxoglutarate/iron-dependent oxygenase (InterPro:IPR005123); BEST Arabidopsis thaliana protein match is: 2-oxoglutarate (2OG) and Fe(II)-dependent oxygenase superfamily protein (T…	1	1	1e-07	5	specific;superfamily;specific;superfamily;multi-dom	2OG-FeII_Oxy;2OG-FeII_Oxy superfamily;DIOX_N;DIOX_N superfamily;PLN02393	-;-;-;-;-	2OG-Fe(II) oxygenase superfamily; This family contains members of the 2-oxoglutarate (2OG) and Fe(II)-dependent oxygenase superfamily. This family includes the C-terminal of prolyl 4-hydroxylase alpha subunit. The holoenzyme has the activity EC:1.14.11.2 catalyzing the reaction: Procollagen L-proline + 2-oxoglutarate + O2 &lt;=&gt; procollagen trans- 4-hydroxy-L-proline + succinate + CO2. The ful…
TCONS_00000192	R1	AT1G20880	TCONS_00009111	0.0464759	0.146798	0.367154	0.572499	0.74296	0.873957	0.91342	1	mid maturation and DT	AT1G02700.1	XLOC_000096	AT1G02700	AT1G02700	=	unknown protein; FUNCTIONS IN: molecular_function unknown; INVOLVED IN: biological_process unknown; LOCATED IN: mitochondrion; BEST Arabidopsis thaliana protein match is: unknown protein (TAIR:AT4G02140.1); Has 49 Blast hits to 49 proteins in 21 species: Archae - 0; Bacteria - 0; Metazoa - 10; Fungi - 6; Plants - 29; Viruses - 0; Other Eukaryotes - 4 (source: NCBI BLink).	1	0.999957	4.26984e-05	0	-	-	-	-
TCONS_00018531	R1,R2,R3,R4	AT1G20880	TCONS_00009111	0	0.125392	0.271187	0.388789	0.671645	0.915594	0.938217	1	mid maturation and DT	AT2G01275.2	XLOC_011097	AT2G01275	AT2G01275	=	RING/FYVE/PHD zinc finger superfamily protein; FUNCTIONS IN: zinc ion binding; CONTAINS InterPro DOMAIN/s: Protein of unknown function DUF3675 (InterPro:IPR022143), Zinc finger, C3HC4 RING-type (InterPro:IPR018957), Zinc finger, RING-CH-type (InterPro:IPR011016); BEST Arabidopsis thaliana protein match is: RING/FYVE/PHD zinc finger superfamily protein (TAIR:AT5G38070.1); Has 35333 Blast hits to 3…	1	0.999997	3.31436e-06	4	specific;superfamily;specific;superfamily	DUF3675;DUF3675 superfamily;RINGv;RING superfamily	-;-;-;-	Protein of unknown function (DUF3675); This domain family is found in eukaryotes, and is approximately 120 amino acids in length. The family is found in association with pfam00097. There are two completely conserved residues (R and L) that may be functionally important.;Protein of unknown function (DUF3675); This domain family is found in eukaryotes, and is approximately 120 amino acids in length…
TCONS_00052637	R1,R2,R3	AT1G20880	TCONS_00009111	0.0691427	0.287965	0.367582	0.507008	0.745446	0.875373	0.85267	1	mid maturation and DT	AT5G57040.1	XLOC_032266	AT5G57040	AT5G57040	=	Lactoylglutathione lyase / glyoxalase I family protein; FUNCTIONS IN: catalytic activity; INVOLVED IN: metabolic process; LOCATED IN: chloroplast; EXPRESSED IN: 23 plant structures; EXPRESSED DURING: 15 growth stages; CONTAINS InterPro DOMAIN/s: Glyoxalase/bleomycin resistance protein/dioxygenase (InterPro:IPR004360); BEST Arabidopsis thaliana protein match is: Lactoylglutathione lyase / glyoxala…	1	0.999669	0.00033147	0	-	-	-	-
TCONS_00041656	R1,R3	AT1G20880	TCONS_00009111	0.0439541	0.188976	0.475377	0.605734	0.723196	0.838284	0.902394	1	mid maturation and DT	AT5G01670.2	XLOC_025498	AT5G01670	AT5G01670	=	NAD(P)-linked oxidoreductase superfamily protein; FUNCTIONS IN: oxidoreductase activity; INVOLVED IN: oxidation reduction; EXPRESSED IN: 18 plant structures; EXPRESSED DURING: 11 growth stages; CONTAINS InterPro DOMAIN/s: Aldo/keto reductase (InterPro:IPR001395), Aldo/keto reductase subgroup (InterPro:IPR020471), Aldo/keto reductase, conserved site (InterPro:IPR018170); BEST Arabidopsis thaliana …	1	1	1e-07	0	-	-	-	-
TCONS_00041654	R1,R2,R3	AT1G20880	TCONS_00009111	0.0413691	0.192067	0.473579	0.602063	0.71946	0.84285	0.903423	1	mid maturation and DT	AT5G01670.1	XLOC_025498	AT5G01670	AT5G01670	=	NAD(P)-linked oxidoreductase superfamily protein; FUNCTIONS IN: oxidoreductase activity; INVOLVED IN: oxidation reduction; EXPRESSED IN: 18 plant structures; EXPRESSED DURING: 11 growth stages; CONTAINS InterPro DOMAIN/s: Aldo/keto reductase (InterPro:IPR001395), Aldo/keto reductase subgroup (InterPro:IPR020471), Aldo/keto reductase, conserved site (InterPro:IPR018170); BEST Arabidopsis thaliana …	1	0.999999	9.79138e-07	0	-	-	-	-
TCONS_00014161	R1,R2,R3	AT1G20880	TCONS_00009111	0.0703684	0.310539	0.542412	0.667429	0.751705	0.68565	0.82676	39	mid maturation and DT	AT2G03140.N13	XLOC_008456	AT2G03140	AT2G03140	j	alpha/beta-Hydrolases superfamily protein; CONTAINS InterPro DOMAIN/s: Abortive infection protein (InterPro:IPR003675); BEST Arabidopsis thaliana protein match is: esterase/lipase/thioesterase family protein (TAIR:AT3G50790.1).	1	1	1e-07	3	superfamily;specific;superfamily	PRK10985 superfamily;COG1266;Abi superfamily	N;-;-	putative hydrolase; Provisional;Predicted metal-dependent membrane protease [General function prediction only];CAAX protease self-immunity; Members of this family are probably proteases (after a isoprenyl group is attached to the Cys residue in the C-terminal CAAX motif of a protein to attach it to the membrane, the AAX tripeptide being removed by one of the CAAX prenyl proteases). The family con…
TCONS_00045253	R1,R2,R3	AT1G20880	TCONS_00009111	0.0538884	0.28321	0.540335	0.608138	0.663704	0.734137	0.903937	19	mid maturation and DT	AT5G43600.N4	XLOC_027804	AT5G43600	ATAAH-2	j	ureidoglycolate amidohydrolase (UAH); FUNCTIONS IN: metallopeptidase activity, ureidoglycolate hydrolase activity; INVOLVED IN: proteolysis, allantoin catabolic process; LOCATED IN: endomembrane system; EXPRESSED IN: 22 plant structures; EXPRESSED DURING: 13 growth stages; CONTAINS InterPro DOMAIN/s: Peptidase M20 (InterPro:IPR002933), Amidase, hydantoinase/carbamoylase (InterPro:IPR010158), Pept…	1	1	3.04077e-07	0	-	-	-	-
TCONS_00007018	R1,R3	AT1G20880	TCONS_00009111	0.0597914	0.315785	0.59071	0.624901	0.708079	0.727273	0.806859	39	mid maturation and DT	AT1G80400.1	XLOC_004194	AT1G80400	AT1G80400	=	RING/U-box superfamily protein; FUNCTIONS IN: zinc ion binding; EXPRESSED IN: 22 plant structures; EXPRESSED DURING: 13 growth stages; CONTAINS InterPro DOMAIN/s: Zinc finger, RING-type (InterPro:IPR001841), Zinc finger, C3HC4 RING-type (InterPro:IPR018957); BEST Arabidopsis thaliana protein match is: RING/U-box superfamily protein (TAIR:AT4G26580.2); Has 10084 Blast hits to 10056 proteins in 295…	1	1	1e-07	2	specific;superfamily	RING;RING superfamily	-;-	RING-finger (Really Interesting New Gene) domain, a specialized type of Zn-finger of 40 to 60 residues that binds two atoms of zinc; defined by the &apos;cross-brace&apos; motif C-X2-C-X(9-39)-C-X(1-3)- H-X(2-3)-(N/C/H)-X2-C-X(4-48)C-X2-C; probably involved in mediating protein-protein interactions; identified in a proteins with a wide range of functions such as viral replication, signal transduc…
TCONS_00043236	R1,R2,R3,R4	AT1G20880	TCONS_00009111	0.108029	0.304214	0.368872	0.471409	0.664421	0.810468	0.944694	19	mid maturation and DT	AT5G18640.1	XLOC_026393	AT5G18640	AT5G18640	=	alpha/beta-Hydrolases superfamily protein; FUNCTIONS IN: triglyceride lipase activity; INVOLVED IN: lipid metabolic process; LOCATED IN: endomembrane system; EXPRESSED IN: 24 plant structures; EXPRESSED DURING: 14 growth stages; CONTAINS InterPro DOMAIN/s: Lipase, class 3 (InterPro:IPR002921); BEST Arabidopsis thaliana protein match is: alpha/beta-Hydrolases superfamily protein (TAIR:AT5G18630.2)…	1	1	4.82424e-07	0	-	-	-	-
TCONS_00016737	R1,R3	AT1G20880	TCONS_00009111	0.0870946	0.147729	0.220581	0.484566	0.633953	0.908088	0.945908	1	mid maturation and DT	AT2G32150.1	XLOC_010152	AT2G32150	AT2G32150	=	Haloacid dehalogenase-like hydrolase (HAD) superfamily protein; FUNCTIONS IN: hydrolase activity, catalytic activity; INVOLVED IN: metabolic process; LOCATED IN: cellular_component unknown; EXPRESSED IN: 24 plant structures; EXPRESSED DURING: 13 growth stages; CONTAINS InterPro DOMAIN/s: Haloacid dehalogenase-like hydrolase (InterPro:IPR005834), Pyrimidine 5-nucleotidase (InterPro:IPR010237), HAD…	1	0.999992	8.079e-06	3	specific;superfamily;multi-dom	HAD_like;HAD_like superfamily;HAD_2	N;N;-	Haloacid dehalogenase-like hydrolases. The haloacid dehalogenase-like (HAD) superfamily includes L-2-haloacid dehalogenase, epoxide hydrolase, phosphoserine phosphatase, phosphomannomutase, phosphoglycolate phosphatase, P-type ATPase, and many others, all of which use a nucleophilic aspartate in their phosphoryl transfer reaction. All members possess a highly conserved alpha/beta core domain, and…
TCONS_00023647	R1,R2,R3	AT1G20880	TCONS_00009111	0.15934	0.166181	0.17988	0.527044	0.753855	0.88226	0.93344	1	mid maturation and DT	AT3G10440.N2	XLOC_014273	AT3G10440	AT3G10440	j	Shugoshin C terminus; FUNCTIONS IN: molecular_function unknown; INVOLVED IN: meiotic chromosome segregation; LOCATED IN: chromosome, centromeric region, nucleus; CONTAINS InterPro DOMAIN/s: Shugoshin, C-terminal (InterPro:IPR011515); BEST Arabidopsis thaliana protein match is: Shugoshin C terminus (TAIR:AT5G04320.2); Has 30201 Blast hits to 17322 proteins in 780 species: Archae - 12; Bacteria - 1…	1	1	1e-07	2	specific;superfamily	Shugoshin_C;Shugoshin_C superfamily	-;-	Shugoshin C terminus; Shugoshin-like proteins contain this conserved sequence at the C terminus, which is rich in basic amino-acids. Shugoshin (Sgo1) protects Rec8 at centromeres during anaphase I (during meiosis) so that sister chromatids remain tethered. Sgo2 is a paralogue of Sgo1 and is involved in correctly orienting sister-centromeres.;Shugoshin C terminus; Shugoshin-like proteins contain t…
TCONS_00034802	R1,R4	AT1G20880	TCONS_00009111	0.115194	0.22266	0.392893	0.474905	0.610316	0.809781	0.967449	19	mid maturation and DT	AT4G13530.1	XLOC_021385	AT4G13530	AT4G13530	=	unknown protein; BEST Arabidopsis thaliana protein match is: unknown protein (TAIR:AT4G10080.1); Has 70 Blast hits to 69 proteins in 14 species: Archae - 0; Bacteria - 0; Metazoa - 0; Fungi - 0; Plants - 70; Viruses - 0; Other Eukaryotes - 0 (source: NCBI BLink).	1	0.999999	1.02749e-06	0	-	-	-	-
TCONS_00018176	R1	AT1G20880	TCONS_00009111	0.0321697	0.338834	0.598524	0.493417	0.617713	0.765937	0.944907	19	mid maturation and DT	AT2G45510.1	XLOC_010929	AT2G45510	CYP704A2	=	cytochrome P450, family 704, subfamily A, polypeptide 2 (CYP704A2); FUNCTIONS IN: electron carrier activity, monooxygenase activity, iron ion binding, oxygen binding, heme binding; INVOLVED IN: oxidation reduction; LOCATED IN: endoplasmic reticulum; EXPRESSED IN: callus; CONTAINS InterPro DOMAIN/s: Cytochrome P450 (InterPro:IPR001128), Cytochrome P450, E-class, group I (InterPro:IPR002401), Cytoc…	1	1	1e-07	2	specific;superfamily	PLN03195;p450 superfamily	-;-	fatty acid omega-hydroxylase; Provisional;Cytochrome P450; Cytochrome P450s are haem-thiolate proteins involved in the oxidative degradation of various compounds. They are particularly well known for their role in the degradation of environmental toxins and mutagens. They can be divided into 4 classes, according to the method by which electrons from NAD(P)H are delivered to the catalytic site. Se…
TCONS_00047165	R1,R3	AT1G20880	TCONS_00009111	0.0380138	0.121474	0.391321	0.632684	0.771869	0.856006	0.886943	1	mid maturation and DT	AT5G62490.1	XLOC_028897	AT5G62490	ATHVA22B	=	HVA22 homologue B (HVA22B); FUNCTIONS IN: molecular_function unknown; INVOLVED IN: hyperosmotic salinity response, response to abscisic acid stimulus; LOCATED IN: endomembrane system; CONTAINS InterPro DOMAIN/s: TB2/DP1/HVA22 related protein (InterPro:IPR004345); BEST Arabidopsis thaliana protein match is: HVA22 homologue A (TAIR:AT1G74520.1); Has 1456 Blast hits to 1456 proteins in 207 species: …	1	0.998736	0.00126441	0	-	-	-	-
TCONS_00041655	R1,R2,R3	AT1G20880	TCONS_00009111	0.0422276	0.191655	0.470449	0.591582	0.715963	0.846578	0.90571	1	mid maturation and DT	AT5G01670.N3	XLOC_025498	AT5G01670	AT5G01670	j	NAD(P)-linked oxidoreductase superfamily protein; FUNCTIONS IN: oxidoreductase activity; INVOLVED IN: oxidation reduction; EXPRESSED IN: 18 plant structures; EXPRESSED DURING: 11 growth stages; CONTAINS InterPro DOMAIN/s: Aldo/keto reductase (InterPro:IPR001395), Aldo/keto reductase subgroup (InterPro:IPR020471), Aldo/keto reductase, conserved site (InterPro:IPR018170); BEST Arabidopsis thaliana …	1	0.999999	9.76912e-07	0	-	-	-	-
TCONS_00007381	R1,R3,R4	AT1G20880	TCONS_00009111	0.0613743	0.238043	0.448525	0.635863	0.813803	0.785982	0.814676	13	mid maturation and DT	AT1G03950.1	XLOC_004387	AT1G03950	VPS2.3	=	vacuolar protein sorting-associated protein 2.3 (VPS2.3); CONTAINS InterPro DOMAIN/s: Snf7 (InterPro:IPR005024); BEST Arabidopsis thaliana protein match is: SNF7 family protein (TAIR:AT5G44560.1); Has 1693 Blast hits to 1691 proteins in 237 species: Archae - 2; Bacteria - 12; Metazoa - 754; Fungi - 334; Plants - 366; Viruses - 0; Other Eukaryotes - 225 (source: NCBI BLink).	1	1	1e-07	1	superfamily	Condensation superfamily	-	Condensation domain; This domain is found in many multi-domain enzymes which synthesize peptide antibiotics. This domain catalyses a condensation reaction to form peptide bonds in non- ribosomal peptide biosynthesis. It is usually found to the carboxy side of a phosphopantetheine binding domain (pfam00550). It has been shown that mutations in the HHXXXDG motif abolish activity suggesting this is …
TCONS_00000963	R1,R3	AT1G20880	TCONS_00009111	0	0	0	0.474075	0.799457	0.882004	0.900941	27	mid maturation and DT	AT1G10070.N4	XLOC_000487	AT1G10070	BCAT-2	j	branched-chain amino acid transaminase 2 (BCAT-2); FUNCTIONS IN: branched-chain-amino-acid transaminase activity, catalytic activity; INVOLVED IN: branched chain family amino acid metabolic process, metabolic process; LOCATED IN: chloroplast; EXPRESSED IN: 21 plant structures; EXPRESSED DURING: 14 growth stages; CONTAINS InterPro DOMAIN/s: Aminotransferase, class IV (InterPro:IPR001544), Aminotra…	1	0.999999	6.86301e-07	3	specific;superfamily;multi-dom	BCAT_beta_family;PLPDE_IV superfamily;PRK13357	-;-;-	BCAT_beta_family: Branched-chain aminotransferase catalyses the transamination of the branched-chain amino acids leusine, isoleucine and valine to their respective alpha-keto acids, alpha-ketoisocaproate, alpha-keto-beta-methylvalerate and alpha-ketoisovalerate. The enzyme requires pyridoxal 5&apos;-phosphate (PLP) as a cofactor to catalyze the reaction. It has been found that mammals have two fo…
TCONS_00022504	R1	AT1G20880	TCONS_00009111	0	0.146086	0.619311	0.71276	0.759103	0.765038	0.816265	13	mid maturation and DT	AT2G45560.1	XLOC_013640	AT2G45560	CYP76C1	=	cytochrome P450, family 76, subfamily C, polypeptide 1 (CYP76C1); FUNCTIONS IN: electron carrier activity, monooxygenase activity, iron ion binding, heme binding; INVOLVED IN: oxidation reduction; LOCATED IN: endomembrane system; EXPRESSED IN: 17 plant structures; EXPRESSED DURING: 10 growth stages; CONTAINS InterPro DOMAIN/s: Cytochrome P450 (InterPro:IPR001128), Cytochrome P450, E-class, group …	1	1	1e-07	1	superfamily	p450 superfamily	-	Cytochrome P450; Cytochrome P450s are haem-thiolate proteins involved in the oxidative degradation of various compounds. They are particularly well known for their role in the degradation of environmental toxins and mutagens. They can be divided into 4 classes, according to the method by which electrons from NAD(P)H are delivered to the catalytic site. Sequence conservation is relatively low with…
TCONS_00047422	R1,R3	AT1G20880	TCONS_00009111	0.0680523	0.136366	0.651702	0.681025	0.740256	0.77195	0.813762	13	mid maturation and DT	AT5G65070.1	XLOC_029043	AT5G65070	AGL69	=	MADS AFFECTING FLOWERING 4 (MAF4); CONTAINS InterPro DOMAIN/s: Transcription factor, MADS-box (InterPro:IPR002100), Transcription factor, K-box (InterPro:IPR002487); BEST Arabidopsis thaliana protein match is: K-box region and MADS-box transcription factor family protein (TAIR:AT5G65080.1).	1	0.999858	0.000142383	0	-	-	-	-
TCONS_00006099	R1	AT1G20880	TCONS_00009111	0	0.14749	0.336252	0.515807	0.657483	0.880114	0.937255	1	mid maturation and DT	AT1G71140.1	XLOC_003704	AT1G71140	AT1G71140	=	MATE efflux family protein; FUNCTIONS IN: antiporter activity, drug transmembrane transporter activity, transporter activity; INVOLVED IN: drug transmembrane transport, transmembrane transport; LOCATED IN: plasma membrane, membrane; EXPRESSED IN: 13 plant structures; EXPRESSED DURING: 8 growth stages; CONTAINS InterPro DOMAIN/s: MATE family transporter related protein (InterPro:IPR015521), Multi …	1	1	1e-07	3	specific;superfamily;multi-dom	MATE_eukaryotic;MATE_like superfamily;Multidrug_resistance_protein_HmrM	-;-;-	Eukaryotic members of the multidrug and toxic compound extrusion (MATE) family; The integral membrane proteins from the MATE family are involved in exporting metabolites across the cell membrane and are responsible for multidrug resistance (MDR) in many bacteria and animals. MATE has also been identified as a large multigene family in plants, where the proteins are linked to disease resistance. A…
TCONS_00046046	R1,R3,R4	AT1G20880	TCONS_00009111	0.0627372	0.36576	0.495941	0.560239	0.659871	0.726324	0.911954	19	mid maturation and DT	AT5G51450.2	XLOC_028259	AT5G51450	RIN3	=	RPM1 interacting protein 3 (RIN3); CONTAINS InterPro DOMAIN/s: Zinc finger, RING-type (InterPro:IPR001841), Zinc finger, C3HC4 RING-type (InterPro:IPR018957), Ubiquitin system component Cue (InterPro:IPR003892); BEST Arabidopsis thaliana protein match is: RPM1 interacting protein 2 (TAIR:AT4G25230.2).	1	1	1e-07	0	-	-	-	-
TCONS_00035089	R1,R3	AT1G20880	TCONS_00009111	0.0206491	0.295094	0.573891	0.603695	0.718272	0.802211	0.862457	19	mid maturation and DT	AT4G16160.1	XLOC_021569	AT4G16160	ATOEP16-S	=	ATOEP16-2; FUNCTIONS IN: protein transporter activity, P-P-bond-hydrolysis-driven protein transmembrane transporter activity; INVOLVED IN: protein transport; LOCATED IN: plastid outer membrane, mitochondrial inner membrane presequence translocase complex; EXPRESSED IN: 6 plant structures; EXPRESSED DURING: 6 growth stages; CONTAINS InterPro DOMAIN/s: Mitochondrial inner membrane translocase compl…	1	0.999947	5.34275e-05	2	specific;superfamily	Tim17;Tim17 superfamily	-;-	Tim17/Tim22/Tim23/Pmp24 family; The pre-protein translocase of the mitochondrial outer membrane (Tom) allows the import of pre-proteins from the cytoplasm. Tom forms a complex with a number of proteins, including Tim17. Tim17 and Tim23 are thought to form the translocation channel of the inner membrane. This family includes Tim17, Tim22 and Tim23. This family also includes Pmp24 a peroxisomal pro…
TCONS_00041637	R1,R3	AT1G20880	TCONS_00009111	0	0.139109	0.281294	0.501832	0.77148	0.881608	0.928777	1	mid maturation and DT	AT5G01520.N10	XLOC_025491	AT5G01520	AT5G01520	j	RING/U-box superfamily protein; CONTAINS InterPro DOMAIN/s: Zinc finger, RING-type, conserved site (InterPro:IPR017907); BEST Arabidopsis thaliana protein match is: RING/U-box superfamily protein (TAIR:AT3G47160.1); Has 35333 Blast hits to 34131 proteins in 2444 species: Archae - 798; Bacteria - 22429; Metazoa - 974; Fungi - 991; Plants - 531; Viruses - 0; Other Eukaryotes - 9610 (source: NCBI BL…	1	0.999823	0.000177374	0	-	-	-	-
TCONS_00023561	R1,R3	AT1G20880	TCONS_00009111	0.0815607	0.137213	0.531232	0.611329	0.728045	0.73103	0.907049	13	mid maturation and DT	AT3G09600.N4	XLOC_014222	AT3G09600	AT3G09600	j	Homeodomain-like superfamily protein; FUNCTIONS IN: DNA binding, sequence-specific DNA binding transcription factor activity; INVOLVED IN: in 9 processes; LOCATED IN: chloroplast; EXPRESSED IN: 22 plant structures; EXPRESSED DURING: 13 growth stages; CONTAINS InterPro DOMAIN/s: SANT, DNA-binding (InterPro:IPR001005), Homeodomain-like (InterPro:IPR009057), Myb, DNA-binding (InterPro:IPR014778), HT…	1	0.995296	0.00470386	1	superfamily	SANT superfamily	N	&apos;SWI3, ADA2, N-CoR and TFIIIB&apos; DNA-binding domains. Tandem copies of the domain bind telomeric DNA tandem repeatsas part of the capping complex. Binding is sequence dependent for repeats which contain the G/C rich motif [C2-3 A (CA)1-6]. The domain is also found in regulatory transcriptional repressor complexes where it also binds DNA.
TCONS_00036054	R1,R2	AT1G20880	TCONS_00009111	0	0.149532	0.324531	0.474085	0.65216	0.883991	0.961325	1	mid maturation and DT	AT4G25580.1	XLOC_022096	AT4G25580	AT4G25580	=	CAP160 protein; CONTAINS InterPro DOMAIN/s: CAP160 (InterPro:IPR012418); BEST Arabidopsis thaliana protein match is: CAP160 protein (TAIR:AT5G52300.1); Has 292 Blast hits to 249 proteins in 85 species: Archae - 0; Bacteria - 26; Metazoa - 66; Fungi - 33; Plants - 116; Viruses - 9; Other Eukaryotes - 42 (source: NCBI BLink).	1	1	1e-07	1	multi-dom	PLN03240	-	putative Low-temperature-induced protein; Provisional
TCONS_00020157	R1,R2,R3,R4	AT1G20880	TCONS_00009111	0.198698	0.260702	0.280377	0.328329	0.564501	0.86209	0.978766	5	mid maturation and DT	AT2G22010.2	XLOC_012284	AT2G22010	RKP	=	related to KPC1 (RKP); FUNCTIONS IN: zinc ion binding; INVOLVED IN: regulation of cell cycle, response to virus, proteolysis involved in cellular protein catabolic process; EXPRESSED IN: 24 plant structures; EXPRESSED DURING: 15 growth stages; CONTAINS InterPro DOMAIN/s: Zinc finger, RING-type (InterPro:IPR001841), SPla/RYanodine receptor subgroup (InterPro:IPR018355), B302 (SPRY)-like (InterPro:…	1	1	1e-07	5	specific;superfamily;specific;superfamily;superfamily	SPRY_RNF123;SPRY superfamily;RING;RING superfamily;Ufd2P_core superfamily	-;-;-;-;N	SPRY domain at N-terminus of ring finger protein 123; This SPRY domain is found at the N-terminus of RING finger protein 123 domain (also known as E3 ubiquitin-protein ligase RNF123). The ring finger domain motif is present in a variety of functionally distinct proteins and known to be involved in protein-protein and protein-DNA interactions. RNF123 displays E3 ubiquitin ligase activity toward th…
TCONS_00029418	R1,R2,R3,R4	AT1G20880	TCONS_00009111	0.0970839	0.110713	0.432518	0.587627	0.744881	0.855918	0.904947	1	mid maturation and DT	AT3G14590.1	XLOC_017844	AT3G14590	NTMC2TYPE6.2	=	NTMC2T6.2; CONTAINS InterPro DOMAIN/s: C2 membrane targeting protein (InterPro:IPR018029), C2 calcium/lipid-binding domain, CaLB (InterPro:IPR008973), C2 calcium-dependent membrane targeting (InterPro:IPR000008); BEST Arabidopsis thaliana protein match is: Calcium-dependent lipid-binding (CaLB domain) family protein (TAIR:AT1G53590.1).	1	1	1e-07	1	superfamily	C2 superfamily	-	C2 domain; The C2 domain was first identified in PKC. C2 domains fold into an 8-standed beta-sandwich that can adopt 2 structural arrangements: Type I and Type II, distinguished by a circular permutation involving their N- and C-terminal beta strands. Many C2 domains are Ca2+-dependent membrane-targeting modules that bind a wide variety of substances including bind phospholipids, inositol polypho…
TCONS_00017019	R1	AT1G20880	TCONS_00009111	0	0	0	0.149115	0.239183	0.894424	0.985056	9	DT	AT2G34740.2	XLOC_010313	AT2G34740	AT2G34740	=	Protein phosphatase 2C family protein; FUNCTIONS IN: protein serine/threonine phosphatase activity, catalytic activity; INVOLVED IN: biological_process unknown; LOCATED IN: cellular_component unknown; CONTAINS InterPro DOMAIN/s: Protein phosphatase 2C-related (InterPro:IPR001932), Protein phosphatase 2C (InterPro:IPR015655), Protein phosphatase 2C, N-terminal (InterPro:IPR014045); BEST Arabidopsi…	1	1	1e-07	2	specific;superfamily	PP2Cc;PP2Cc superfamily	-;-	Serine/threonine phosphatases, family 2C, catalytic domain; The protein architecture and deduced catalytic mechanism of PP2C phosphatases are similar to the PP1, PP2A, PP2B family of protein Ser/Thr phosphatases, with which PP2C shares no sequence similarity.;Serine/threonine phosphatases, family 2C, catalytic domain; The protein architecture and deduced catalytic mechanism of PP2C phosphatases a…
TCONS_00045623	R1	AT1G20880	TCONS_00009111	0.0979297	0.272227	0.499605	0.516092	0.671015	0.908915	0.772254	19	mid maturation and DT	AT5G47240.1	XLOC_028034	AT5G47240	atnudt8	=	nudix hydrolase homolog 8 (NUDT8); FUNCTIONS IN: hydrolase activity; INVOLVED IN: response to wounding; LOCATED IN: cytosol; EXPRESSED IN: 22 plant structures; EXPRESSED DURING: 13 growth stages; CONTAINS InterPro DOMAIN/s: NUDIX hydrolase domain-like (InterPro:IPR015797), NUDIX hydrolase, conserved site (InterPro:IPR020084), Nudix hydrolase 6-like (InterPro:IPR003293), NUDIX hydrolase domain (In…	1	1	1e-07	0	-	-	-	-
TCONS_00023765	R1,R3	AT1G20880	TCONS_00009111	0.0544489	0.217311	0.54559	0.635984	0.713834	0.793885	0.884717	13	mid maturation and DT	AT3G11930.3	XLOC_014354	AT3G11930	AT3G11930	=	Adenine nucleotide alpha hydrolases-like superfamily protein; FUNCTIONS IN: molecular_function unknown; INVOLVED IN: response to stress; LOCATED IN: cellular_component unknown; EXPRESSED IN: 18 plant structures; EXPRESSED DURING: 9 growth stages; CONTAINS InterPro DOMAIN/s: UspA (InterPro:IPR006016), Rossmann-like alpha/beta/alpha sandwich fold (InterPro:IPR014729), Universal stress protein A (In…	1	0.999964	3.55155e-05	2	specific;superfamily	USP_Like;AANH_like superfamily	-;-	Usp: Universal stress protein family. The universal stress protein Usp is a small cytoplasmic bacterial protein whose expression is enhanced when the cell is exposed to stress agents. Usp enhances the rate of cell survival during prolonged exposure to such conditions, and may provide a general &quot;stress endurance&quot; activity. The crystal structure of Haemophilus influenzae Usp reveals an al…
TCONS_00023763	R1,R3	AT1G20880	TCONS_00009111	0.0475623	0.20352	0.545239	0.646895	0.720598	0.796656	0.883794	13	mid maturation and DT	AT3G11930.1	XLOC_014354	AT3G11930	AT3G11930	=	Adenine nucleotide alpha hydrolases-like superfamily protein; FUNCTIONS IN: molecular_function unknown; INVOLVED IN: response to stress; LOCATED IN: cellular_component unknown; EXPRESSED IN: 18 plant structures; EXPRESSED DURING: 9 growth stages; CONTAINS InterPro DOMAIN/s: UspA (InterPro:IPR006016), Rossmann-like alpha/beta/alpha sandwich fold (InterPro:IPR014729), Universal stress protein A (In…	1	0.999847	0.000152679	2	specific;superfamily	USP_Like;AANH_like superfamily	-;-	Usp: Universal stress protein family. The universal stress protein Usp is a small cytoplasmic bacterial protein whose expression is enhanced when the cell is exposed to stress agents. Usp enhances the rate of cell survival during prolonged exposure to such conditions, and may provide a general &quot;stress endurance&quot; activity. The crystal structure of Haemophilus influenzae Usp reveals an al…
TCONS_00015923	R1	AT1G20880	TCONS_00009111	0.236766	0.225213	0.299097	0.411115	0.500951	0.809761	0.98377	46	mid maturation and DT	AT2G23320.1	XLOC_009676	AT2G23320	WRKY15	=	WRKY DNA-binding protein 15 (WRKY15); CONTAINS InterPro DOMAIN/s: DNA-binding WRKY (InterPro:IPR003657), Transcription factor, WRKY, Zn-cluster (InterPro:IPR018872); BEST Arabidopsis thaliana protein match is: WRKY DNA-binding protein 11 (TAIR:AT4G31550.1); Has 35333 Blast hits to 34131 proteins in 2444 species: Archae - 798; Bacteria - 22429; Metazoa - 974; Fungi - 991; Plants - 531; Viruses - 0…	1	1	3.36627e-07	4	specific;superfamily;specific;superfamily	WRKY;WRKY superfamily;Plant_zn_clust;Plant_zn_clust superfamily	-;-;-;-	DNA binding domain; The WRKY domain is a DNA binding domain found in one or two copies in a superfamily of plant transcription factors. These transcription factors are involved in the regulation of various physiological programs that are unique to plants, including pathogen defense, senescence and trichome development. The domain is a 60 amino acid region that is defined by the conserved amino ac…
TCONS_00047624	R1	AT1G20880	TCONS_00009111	0.142047	0.394173	0.56345	0.433443	0.620001	0.620212	0.942971	40	mid maturation and DT	AT5G66930.3	XLOC_029148	AT5G66930	AT5G66930	=	unknown protein; FUNCTIONS IN: molecular_function unknown; INVOLVED IN: biological_process unknown; LOCATED IN: cellular_component unknown; EXPRESSED IN: 24 plant structures; EXPRESSED DURING: 15 growth stages; CONTAINS InterPro DOMAIN/s: Protein of unknown function DUF1649 (InterPro:IPR012445); Has 247 Blast hits to 247 proteins in 111 species: Archae - 0; Bacteria - 0; Metazoa - 89; Fungi - 83;…	1	0.999989	1.14761e-05	0	-	-	-	-
TCONS_00044552	R1,R3	AT1G20880	TCONS_00009111	0	0.102798	0.302452	0.648688	0.783249	0.883934	0.847886	1	mid maturation and DT	AT5G35580.1	XLOC_027292	AT5G35580	AT5G35580	=	Protein kinase superfamily protein; FUNCTIONS IN: protein serine/threonine kinase activity, protein kinase activity, kinase activity, ATP binding; INVOLVED IN: protein amino acid phosphorylation; LOCATED IN: cellular_component unknown; EXPRESSED IN: root, stamen; EXPRESSED DURING: 4 anthesis; CONTAINS InterPro DOMAIN/s: Protein kinase, catalytic domain (InterPro:IPR000719), Serine/threonine-prote…	1	1	1e-07	0	-	-	-	-
TCONS_00012643	R1,R2	AT1G20880	TCONS_00009111	0.0809632	0.163283	0.365671	0.570105	0.719464	0.873421	0.915236	1	mid maturation and DT	AT1G67600.1	XLOC_007583	AT1G67600	AT1G67600	=	Acid phosphatase/vanadium-dependent haloperoxidase-related protein; FUNCTIONS IN: molecular_function unknown; INVOLVED IN: biological_process unknown; LOCATED IN: endomembrane system; EXPRESSED IN: 9 plant structures; EXPRESSED DURING: 4 anthesis, C globular stage, petal differentiation and expansion stage, D bilateral stage; CONTAINS InterPro DOMAIN/s: Acid phosphatase/vanadium-dependent haloper…	1	0.995646	0.00435406	2	specific;superfamily	DUF212;PAP2_like superfamily	-;-	Divergent PAP2 family; This family is related to the pfam01569 family (personal obs: C Yeats).;PAP2_like proteins, a super-family of histidine phosphatases and vanadium haloperoxidases, includes type 2 phosphatidic acid phosphatase or lipid phosphate phosphatase (LPP), Glucose-6-phosphatase, Phosphatidylglycerophosphatase B and bacterial acid phosphatase, vanadium chloroperoxidases, vanadium brom…
TCONS_00025121	R1	AT1G20880	TCONS_00009111	0.0786113	0.327427	0.493057	0.554459	0.757246	0.761672	0.854989	19	mid maturation and DT	AT3G24740.N6	XLOC_015143	AT3G24740	AT3G24740	j	Protein of unknown function (DUF1644); CONTAINS InterPro DOMAIN/s: Protein of unknown function DUF1644 (InterPro:IPR012866); BEST Arabidopsis thaliana protein match is: Protein of unknown function (DUF1644) (TAIR:AT1G68140.3); Has 35333 Blast hits to 34131 proteins in 2444 species: Archae - 798; Bacteria - 22429; Metazoa - 974; Fungi - 991; Plants - 531; Viruses - 0; Other Eukaryotes - 9610 (sour…	1	1	4.36369e-07	2	specific;superfamily	DUF1644;DUF1644 superfamily	-;-	Protein of unknown function (DUF1644); This family consists of sequences found in a number of hypothetical plant proteins of unknown function. The region of interest contains nine highly conserved cysteine residues and is approximately 160 amino acids in length, and is probably a zinc-binding domain.;Protein of unknown function (DUF1644); This family consists of sequences found in a number of hyp…
TCONS_00038623	R1,R2,R3,R4	AT1G20880	TCONS_00009111	0	0	0.168688	0.187906	0.201296	0.920625	0.970683	9	DT	AT4G10960.N3	XLOC_023724	AT4G10960	UGE5	j	UDP-D-glucose/UDP-D-galactose 4-epimerase 5 (UGE5); FUNCTIONS IN: UDP-glucose 4-epimerase activity, protein dimerization activity; INVOLVED IN: response to stress; LOCATED IN: endomembrane system; EXPRESSED IN: male gametophyte, root, guard cell, leaf, pollen tube; EXPRESSED DURING: L mature pollen stage, M germinated pollen stage; CONTAINS InterPro DOMAIN/s: NAD-dependent epimerase/dehydratase (…	1	1	1e-07	2	specific;superfamily	SGNH_plant_lipase_like;SGNH_hydrolase superfamily	-;-	SGNH_plant_lipase_like, a plant specific subfamily of the SGNH-family of hydrolases, a diverse family of lipases and esterases. The tertiary fold of the enzyme is substantially different from that of the alpha/beta hydrolase family and unique among all known hydrolases; its active site closely resembles the Ser-His-Asp(Glu) triad found in other serine hydrolases.;SGNH_hydrolase, or GDSL_hydrolase…
TCONS_00000229	R1,R2,R3	AT1G20880	TCONS_00009111	0.0858723	0.193537	0.477402	0.653716	0.657784	0.871721	0.807451	13	mid maturation and DT	AT1G03070.1	XLOC_000112	AT1G03070	AT1G03070	=	Bax inhibitor-1 family protein; FUNCTIONS IN: glutamate binding; INVOLVED IN: biological_process unknown; LOCATED IN: cellular_component unknown; EXPRESSED IN: 24 plant structures; EXPRESSED DURING: 15 growth stages; CONTAINS InterPro DOMAIN/s: Inhibitor of apoptosis-promoting Bax1 related (InterPro:IPR006214); BEST Arabidopsis thaliana protein match is: Bax inhibitor-1 family protein (TAIR:AT4G0…	1	0.999975	2.45863e-05	2	specific;superfamily	GAAP_like;BI-1-like superfamily	-;-	Golgi antiapoptotic protein; GAAP (or transmembrane BAX inhibitor motif containing 4) is a regulator of apoptosis that is related to the BAX inhibitor (BI)-1 like family of small transmembrane proteins, which have been shown to have an antiapoptotic effect either by stimulating the antiapoptotic function of Bcl-2, a well-characterized oncogene, or by inhibiting the proapoptotic effect of Bax, ano…
TCONS_00024138	R1,R3	AT1G20880	TCONS_00009111	0.086082	0.202473	0.318687	0.526437	0.743283	0.863906	0.926502	1	mid maturation and DT	AT3G15260.1	XLOC_014543	AT3G15260	AT3G15260	=	Protein phosphatase 2C family protein; FUNCTIONS IN: protein serine/threonine phosphatase activity, catalytic activity; EXPRESSED IN: 23 plant structures; EXPRESSED DURING: 14 growth stages; CONTAINS InterPro DOMAIN/s: Protein phosphatase 2C-related (InterPro:IPR001932), Protein phosphatase 2C (InterPro:IPR015655), Protein phosphatase 2C, N-terminal (InterPro:IPR014045); BEST Arabidopsis thaliana…	1	0.999999	5.99615e-07	2	specific;superfamily	PP2Cc;PP2Cc superfamily	-;-	Serine/threonine phosphatases, family 2C, catalytic domain; The protein architecture and deduced catalytic mechanism of PP2C phosphatases are similar to the PP1, PP2A, PP2B family of protein Ser/Thr phosphatases, with which PP2C shares no sequence similarity.;Serine/threonine phosphatases, family 2C, catalytic domain; The protein architecture and deduced catalytic mechanism of PP2C phosphatases a…
TCONS_00024139	R1,R3	AT1G20880	TCONS_00009111	0.0988406	0.193644	0.302817	0.539221	0.719442	0.865529	0.925446	1	mid maturation and DT	AT3G15260.2	XLOC_014543	AT3G15260	AT3G15260	=	Protein phosphatase 2C family protein; FUNCTIONS IN: protein serine/threonine phosphatase activity, catalytic activity; EXPRESSED IN: 23 plant structures; EXPRESSED DURING: 14 growth stages; CONTAINS InterPro DOMAIN/s: Protein phosphatase 2C-related (InterPro:IPR001932), Protein phosphatase 2C (InterPro:IPR015655), Protein phosphatase 2C, N-terminal (InterPro:IPR014045); BEST Arabidopsis thaliana…	1	0.999999	1.09631e-06	2	specific;superfamily	PP2Cc;PP2Cc superfamily	-;-	Serine/threonine phosphatases, family 2C, catalytic domain; The protein architecture and deduced catalytic mechanism of PP2C phosphatases are similar to the PP1, PP2A, PP2B family of protein Ser/Thr phosphatases, with which PP2C shares no sequence similarity.;Serine/threonine phosphatases, family 2C, catalytic domain; The protein architecture and deduced catalytic mechanism of PP2C phosphatases a…
TCONS_00047439	R1	AT1G20880	TCONS_00009111	0	0	0	0.610183	0.815261	0.855536	0.917178	27	mid maturation and DT	AT5G65210.N8	XLOC_029051	AT5G65210	TGA1	j	TGA1; CONTAINS InterPro DOMAIN/s: Basic-leucine zipper (bZIP) transcription factor (InterPro:IPR004827), bZIP transcription factor, bZIP-1 (InterPro:IPR011616); BEST Arabidopsis thaliana protein match is: TGACG motif-binding factor 4 (TAIR:AT5G10030.2); Has 674 Blast hits to 672 proteins in 50 species: Archae - 0; Bacteria - 0; Metazoa - 2; Fungi - 0; Plants - 649; Viruses - 0; Other Eukaryotes -…	1	0.999993	6.90066e-06	0	-	-	-	-
TCONS_00016268	R1,R2,R3	AT1G20880	TCONS_00009111	0.156073	0.368798	0.388725	0.434333	0.461899	0.850353	0.960189	46	mid maturation and DT	AT2G27150.1	XLOC_009890	AT2G27150	At-AO3	=	abscisic aldehyde oxidase 3 (AAO3); CONTAINS InterPro DOMAIN/s: Aldehyde oxidase/xanthine dehydrogenase (InterPro:IPR016208), Ferredoxin (InterPro:IPR001041), Molybdopterin dehydrogenase, FAD-binding (InterPro:IPR002346), [2Fe-2S]-binding (InterPro:IPR002888), FAD-binding, type 2 (InterPro:IPR016166), CO dehydrogenase flavoprotein, C-terminal (InterPro:IPR005107), 2Fe-2S ferredoxin, iron-sulphur …	1	1	1e-07	11	specific;superfamily;specific;superfamily;specific;superfamily;specific;superfamily;specific;superfamily;multi-dom	Ald_Xan_dh_C2;Ald_Xan_dh_C2 superfamily;FAD_binding_5;FAD_binding_4 superfamily;Ald_Xan_dh_C;Ald_Xan_dh_C2 superfamily;Fer2_2;Fer2_2 superfamily;CO_deh_flav_C;CO_deh_flav_C superfamily;PLN00192	-;-;-;-;-;-;-;-;-;-;-	Molybdopterin-binding domain of aldehyde dehydrogenase; Molybdopterin-binding domain of aldehyde dehydrogenase.;Molybdopterin-binding domain of aldehyde dehydrogenase; Molybdopterin-binding domain of aldehyde dehydrogenase.;FAD binding domain in molybdopterin dehydrogenase; FAD binding domain in molybdopterin dehydrogenase.;FAD binding domain; This family consists of various enzymes that use FAD …
TCONS_00043545	R1,R2,R3	AT1G20880	TCONS_00009111	0.0228659	0.330157	0.52139	0.543131	0.686265	0.839257	0.888407	19	mid maturation and DT	AT5G22470.1	XLOC_026565	AT5G22470	AT5G22470	=	NAD+ ADP-ribosyltransferases;NAD+ ADP-ribosyltransferases; FUNCTIONS IN: NAD+ ADP-ribosyltransferase activity; INVOLVED IN: protein amino acid ADP-ribosylation; LOCATED IN: intracellular, nucleus; CONTAINS InterPro DOMAIN/s: WGR (InterPro:IPR008893), Poly(ADP-ribose) polymerase, regulatory domain (InterPro:IPR004102), PADR1 (InterPro:IPR012982), Poly(ADP-ribose) polymerase, catalytic domain (Inte…	1	1	1e-07	0	-	-	-	-
TCONS_00003038	R1,R2,R3,R4	AT1G20880	TCONS_00009111	0.0883631	0.226522	0.539479	0.54643	0.745279	0.771169	0.907985	19	mid maturation and DT	AT1G31480.1	XLOC_001693	AT1G31480	SGR2	=	SHOOT GRAVITROPISM 2 (SGR2); FUNCTIONS IN: phospholipase A1 activity; INVOLVED IN: gravitropism, negative gravitropism, detection of gravity, amyloplast organization; LOCATED IN: plant-type vacuole membrane, vacuole; EXPRESSED IN: 25 plant structures; EXPRESSED DURING: 13 growth stages; CONTAINS InterPro DOMAIN/s: DDHD (InterPro:IPR004177); Has 1169 Blast hits to 760 proteins in 179 species: Arch…	1	1	1e-07	2	specific;superfamily	DDHD;DDHD superfamily	-;-	DDHD domain; The DDHD domain is 180 residues long and contains four conserved residues that may form a metal binding site. The domain is named after these four residues. This pattern of conservation of metal binding residues is often seen in phosphoesterase domains. This domain is found in retinal degeneration B proteins, as well as a family of probable phospholipases. It has been shown that this…
TCONS_00037162	R1,R3	AT1G20880	TCONS_00009111	0.0478018	0.27094	0.55504	0.67408	0.71574	0.756293	0.843729	13	mid maturation and DT	AT4G36195.2	XLOC_022711	AT4G36195	AT4G36195	=	Serine carboxypeptidase S28 family protein; FUNCTIONS IN: serine-type peptidase activity; INVOLVED IN: proteolysis; EXPRESSED IN: guard cell; CONTAINS InterPro DOMAIN/s: Peptidase S28 (InterPro:IPR008758); BEST Arabidopsis thaliana protein match is: Serine carboxypeptidase S28 family protein (TAIR:AT4G36190.1).	1	1	1e-07	0	-	-	-	-
TCONS_00032598	R1,R2,R3,R4	AT1G20880	TCONS_00009111	0.029892	0.041151	0.446631	0.72672	0.777983	0.81963	0.843568	13	mid maturation and DT	AT3G56350.1	XLOC_019952	AT3G56350	AT3G56350	=	Iron/manganese superoxide dismutase family protein; FUNCTIONS IN: superoxide dismutase activity, metal ion binding; INVOLVED IN: oxidation reduction, superoxide metabolic process, removal of superoxide radicals; LOCATED IN: mitochondrion, endomembrane system; EXPRESSED IN: male gametophyte, seed; EXPRESSED DURING: seedling growth; CONTAINS InterPro DOMAIN/s: Manganese/iron superoxide dismutase, N…	1	0.999999	9.23785e-07	5	specific;superfamily;specific;superfamily;multi-dom	Sod_Fe_C;Sod_Fe_C superfamily;Sod_Fe_N;Sod_Fe_N superfamily;SodA	-;-;-;-;-	Iron/manganese superoxide dismutases, C-terminal domain; superoxide dismutases (SODs) catalyse the conversion of superoxide radicals to hydrogen peroxide and molecular oxygen. Three evolutionarily distinct families of SODs are known, of which the Mn/Fe-binding family is one. In humans, there is a cytoplasmic Cu/Zn SOD, and a mitochondrial Mn/Fe SOD. C-terminal domain is a mixed alpha/beta fold.;I…
TCONS_00041624	R1,R3	AT1G20880	TCONS_00009111	0	0	0.143986	0.700141	0.825926	0.856311	0.839796	29	mid maturation and DT	AT5G01490.1	XLOC_025489	AT5G01490	CAX4	=	cation exchanger 4 (CAX4); CONTAINS InterPro DOMAIN/s: Sodium/calcium exchanger membrane region (InterPro:IPR004837), Calcium/proton exchanger superfamily (InterPro:IPR004798), Calcium/proton exchanger (InterPro:IPR004713); BEST Arabidopsis thaliana protein match is: cation exchanger 1 (TAIR:AT2G38170.3); Has 3152 Blast hits to 2978 proteins in 994 species: Archae - 25; Bacteria - 1749; Metazoa -…	1	1	1e-07	0	-	-	-	-
TCONS_00041847	R1,R2,R3	AT1G20880	TCONS_00009111	0	0	0.494055	0.705472	0.783098	0.845637	0.804363	13	mid maturation and DT	AT5G03640.N2	XLOC_025625	AT5G03640	AT5G03640	j	Protein kinase superfamily protein; FUNCTIONS IN: kinase activity; INVOLVED IN: protein amino acid phosphorylation, N-terminal protein myristoylation; LOCATED IN: cellular_component unknown; EXPRESSED IN: stem, inflorescence meristem, male gametophyte; CONTAINS InterPro DOMAIN/s: Protein kinase, catalytic domain (InterPro:IPR000719), Serine/threonine-protein kinase domain (InterPro:IPR002290), Se…	1	1	1e-07	0	-	-	-	-
TCONS_00045944	R1,R2,R3	AT1G20880	TCONS_00009111	0.0389937	0.179866	0.481982	0.648786	0.765178	0.803945	0.889486	13	mid maturation and DT	AT5G50240.N4	XLOC_028202	AT5G50240	AtPIMT2	j	protein-l-isoaspartate methyltransferase 2 (PIMT2); FUNCTIONS IN: protein-L-isoaspartate (D-aspartate) O-methyltransferase activity; INVOLVED IN: protein modification process; LOCATED IN: cellular_component unknown; CONTAINS InterPro DOMAIN/s: Protein-L-isoaspartate(D-aspartate) O-methyltransferase (InterPro:IPR000682); BEST Arabidopsis thaliana protein match is: protein-l-isoaspartate methyltran…	1	0.987396	0.0126043	0	-	-	-	-
TCONS_00034710	R1,R2,R4	AT1G20880	TCONS_00009111	0.108997	0.225538	0.269129	0.485554	0.737996	0.873299	0.934197	1	mid maturation and DT	AT4G12680.1	XLOC_021335	AT4G12680	AT4G12680	=	unknown protein; INVOLVED IN: vegetative to reproductive phase transition of meristem; LOCATED IN: endomembrane system; BEST Arabidopsis thaliana protein match is: unknown protein (TAIR:AT5G40640.1); Has 103 Blast hits to 103 proteins in 14 species: Archae - 0; Bacteria - 0; Metazoa - 0; Fungi - 0; Plants - 103; Viruses - 0; Other Eukaryotes - 0 (source: NCBI BLink).	1	1	1e-07	0	-	-	-	-
TCONS_00033608	R1,R2,R3,R4	AT1G20880	TCONS_00009111	0.0630803	0.16226	0.366721	0.60555	0.762703	0.856753	0.903465	1	mid maturation and DT	AT4G02280.1	XLOC_020541	AT4G02280	SUS3	=	sucrose synthase 3 (SUS3); CONTAINS InterPro DOMAIN/s: Sucrose synthase, plant/cyanobacteria (InterPro:IPR012820), Sucrose synthase (InterPro:IPR000368), Glycosyl transferase, group 1 (InterPro:IPR001296); BEST Arabidopsis thaliana protein match is: sucrose synthase 2 (TAIR:AT5G49190.1); Has 6506 Blast hits to 6505 proteins in 1621 species: Archae - 256; Bacteria - 4351; Metazoa - 95; Fungi - 50;…	1	1	1e-07	3	specific;superfamily;multi-dom	GT1_Sucrose_synthase;Glycosyltransferase_GTB_type superfamily;PLN00142	-;-;-	This family is most closely related to the GT1 family of glycosyltransferases. The sucrose-phosphate synthases in this family may be unique to plants and photosynthetic bacteria. This enzyme catalyzes the synthesis of sucrose 6-phosphate from fructose 6-phosphate and uridine 5&apos;-diphosphate-glucose, a key regulatory step of sucrose metabolism. The activity of this enzyme is regulated by phosp…
TCONS_00033447	R1,R4	AT1G20880	TCONS_00009111	0.193044	0.212461	0.27348	0.384992	0.706741	0.886342	0.942349	5	mid maturation and DT	AT4G00750.1	XLOC_020442	AT4G00750	AT4G00750	=	S-adenosyl-L-methionine-dependent methyltransferases superfamily protein; CONTAINS InterPro DOMAIN/s: Protein of unknown function DUF248, methyltransferase putative (InterPro:IPR004159); BEST Arabidopsis thaliana protein match is: S-adenosyl-L-methionine-dependent methyltransferases superfamily protein (TAIR:AT2G45750.1); Has 1807 Blast hits to 1807 proteins in 277 species: Archae - 0; Bacteria -…	1	1	1e-07	2	specific;superfamily	Methyltransf_29;AdoMet_MTases superfamily	-;-	Putative S-adenosyl-L-methionine-dependent methyltransferase; This family is a putative S-adenosyl-L-methionine (SAM)-dependent methyltransferase.;S-adenosylmethionine-dependent methyltransferases (SAM or AdoMet-MTase), class I; AdoMet-MTases are enzymes that use S-adenosyl-L-methionine (SAM or AdoMet) as a substrate for methyltransfer, creating the product S-adenosyl-L-homocysteine (AdoHcy). The…
TCONS_00017862	R1,R2	AT1G20880	TCONS_00009111	0.0604271	0.360199	0.476224	0.452293	0.559166	0.810888	0.952396	19	mid maturation and DT	AT2G42750.1	XLOC_010762	AT2G42750	AT2G42750	=	DNAJ heat shock N-terminal domain-containing protein; FUNCTIONS IN: unfolded protein binding, heat shock protein binding; INVOLVED IN: protein folding; LOCATED IN: chloroplast; EXPRESSED IN: 22 plant structures; EXPRESSED DURING: 13 growth stages; CONTAINS InterPro DOMAIN/s: Molecular chaperone, heat shock protein, Hsp40, DnaJ (InterPro:IPR015609), 4Fe-4S ferredoxin, iron-sulpur binding domain (I…	1	1	1e-07	5	specific;superfamily;specific;superfamily;multi-dom	DnaJ;DnaJ superfamily;Fer4_15;HCP_like superfamily;Fer4_9	-;-;-;-;-	DnaJ domain or J-domain. DnaJ/Hsp40 (heat shock protein 40) proteins are highly conserved and play crucial roles in protein translation, folding, unfolding, translocation, and degradation. They act primarily by stimulating the ATPase activity of Hsp70s, an important chaperonine family. Hsp40 proteins are characterized by the presence of a J domain, which mediates the interaction with Hsp70. They …
TCONS_00017861	R1,R2,R3	AT1G20880	TCONS_00009111	0.0775351	0.329646	0.478518	0.432625	0.593365	0.794916	0.956833	19	mid maturation and DT	AT2G42750.N2	XLOC_010762	AT2G42750	AT2G42750	j	DNAJ heat shock N-terminal domain-containing protein; FUNCTIONS IN: unfolded protein binding, heat shock protein binding; INVOLVED IN: protein folding; LOCATED IN: chloroplast; EXPRESSED IN: 22 plant structures; EXPRESSED DURING: 13 growth stages; CONTAINS InterPro DOMAIN/s: Molecular chaperone, heat shock protein, Hsp40, DnaJ (InterPro:IPR015609), 4Fe-4S ferredoxin, iron-sulpur binding domain (I…	1	1	1e-07	5	specific;superfamily;specific;superfamily;multi-dom	DnaJ;DnaJ superfamily;Fer4_15;HCP_like superfamily;Fer4_9	-;-;-;-;-	DnaJ domain or J-domain. DnaJ/Hsp40 (heat shock protein 40) proteins are highly conserved and play crucial roles in protein translation, folding, unfolding, translocation, and degradation. They act primarily by stimulating the ATPase activity of Hsp70s, an important chaperonine family. Hsp40 proteins are characterized by the presence of a J domain, which mediates the interaction with Hsp70. They …
TCONS_00047214	R1,R3	AT1G20880	TCONS_00009111	0.0787699	0.13392	0.416986	0.539861	0.71107	0.857534	0.939902	1	mid maturation and DT	AT5G63030.1	XLOC_028930	AT5G63030	AT5G63030	=	Thioredoxin superfamily protein; FUNCTIONS IN: electron carrier activity, arsenate reductase (glutaredoxin) activity, protein disulfide oxidoreductase activity; INVOLVED IN: N-terminal protein myristoylation, cell redox homeostasis; LOCATED IN: cellular_component unknown; EXPRESSED IN: 24 plant structures; EXPRESSED DURING: 15 growth stages; CONTAINS InterPro DOMAIN/s: Thioredoxin fold (InterPro:…	1	0.993754	0.00624599	0	-	-	-	-
TCONS_00020142	R1	AT1G20880	TCONS_00009111	0.0381709	0.209431	0.509278	0.591573	0.668276	0.851304	0.910748	19	mid maturation and DT	AT2G21820.1	XLOC_012271	AT2G21820	AT2G21820	=	unknown protein; Has 45 Blast hits to 45 proteins in 13 species: Archae - 0; Bacteria - 0; Metazoa - 0; Fungi - 0; Plants - 45; Viruses - 0; Other Eukaryotes - 0 (source: NCBI BLink).	1	0.973792	0.0262076	1	superfamily	ABC_ATPase superfamily	NC	ATP-binding cassette transporter nucleotide-binding domain; ABC transporters are a large family of proteins involved in the transport of a wide variety of different compounds, like sugars, ions, peptides, and more complex organic molecules. The nucleotide-binding domain shows the highest similarity between all members of the family. ABC transporters are a subset of nucleotide hydrolases that cont…
TCONS_00024422	R1,R2	AT1G20880	TCONS_00009111	0.102008	0.144068	0.290196	0.575974	0.733834	0.875308	0.929706	1	mid maturation and DT	AT3G17860.1	XLOC_014704	AT3G17860	TIFY6B	=	jasmonate-zim-domain protein 3 (JAZ3); FUNCTIONS IN: protein binding; INVOLVED IN: jasmonic acid mediated signaling pathway; LOCATED IN: chloroplast; EXPRESSED IN: 23 plant structures; EXPRESSED DURING: 14 growth stages; CONTAINS InterPro DOMAIN/s: Tify (InterPro:IPR010399), CCT domain-like (InterPro:IPR018467); BEST Arabidopsis thaliana protein match is: jasmonate-zim-domain protein 4 (TAIR:AT1G…	1	1	1.53674e-07	4	specific;superfamily;specific;superfamily	TIFY;tify superfamily;CCT_2;CCT_2 superfamily	-;-;-;-	This short possible domain is found in a variety of plant transcription factors that contain GATA domains as well as other motifs; Although previously known as the Zim domain this is now called the tify domain after its most conserved amino acids. TIFY proteins can be further classified into two groups depending on the presence (group I) or absence (group II) of a C2C2-GATA domain. Functional ann…
TCONS_00024423	R1,R2	AT1G20880	TCONS_00009111	0.109448	0.126796	0.29359	0.571487	0.723505	0.884155	0.9265	1	mid maturation and DT	AT3G17860.3	XLOC_014704	AT3G17860	TIFY6B	=	jasmonate-zim-domain protein 3 (JAZ3); FUNCTIONS IN: protein binding; INVOLVED IN: jasmonic acid mediated signaling pathway; LOCATED IN: chloroplast; EXPRESSED IN: 23 plant structures; EXPRESSED DURING: 14 growth stages; CONTAINS InterPro DOMAIN/s: Tify (InterPro:IPR010399), CCT domain-like (InterPro:IPR018467); BEST Arabidopsis thaliana protein match is: jasmonate-zim-domain protein 4 (TAIR:AT1G…	1	0.999999	7.40923e-07	4	specific;superfamily;specific;superfamily	TIFY;tify superfamily;CCT_2;CCT_2 superfamily	-;-;-;-	This short possible domain is found in a variety of plant transcription factors that contain GATA domains as well as other motifs; Although previously known as the Zim domain this is now called the tify domain after its most conserved amino acids. TIFY proteins can be further classified into two groups depending on the presence (group I) or absence (group II) of a C2C2-GATA domain. Functional ann…
TCONS_00028890	R1,R2,R4	AT1G20880	TCONS_00009111	0.0707639	0.314371	0.472938	0.427505	0.551892	0.846046	0.952872	19	mid maturation and DT	AT3G10130.1	XLOC_017554	AT3G10130	AT3G10130	=	SOUL heme-binding family protein; FUNCTIONS IN: binding; INVOLVED IN: biological_process unknown; LOCATED IN: chloroplast thylakoid membrane, chloroplast, plastoglobule; CONTAINS InterPro DOMAIN/s: SOUL haem-binding protein (InterPro:IPR006917); BEST Arabidopsis thaliana protein match is: SOUL heme-binding family protein (TAIR:AT5G20140.1); Has 1532 Blast hits to 1528 proteins in 169 species: Arc…	1	1	2.77144e-07	2	specific;superfamily	SOUL;SOUL superfamily	-;-	SOUL heme-binding protein; This family represents a group of putative heme-binding proteins. Our family includes archaeal and bacterial homologues.;SOUL heme-binding protein; This family represents a group of putative heme-binding proteins. Our family includes archaeal and bacterial homologues.
TCONS_00017491	R1,R2,R3	AT1G20880	TCONS_00009111	0.116206	0.268443	0.424082	0.420804	0.627325	0.706877	0.983468	19	mid maturation and DT	AT2G39570.1	XLOC_010578	AT2G39570	AT2G39570	=	ACT domain-containing protein; FUNCTIONS IN: amino acid binding; INVOLVED IN: metabolic process; EXPRESSED IN: 24 plant structures; EXPRESSED DURING: 15 growth stages; CONTAINS InterPro DOMAIN/s: Amino acid-binding ACT (InterPro:IPR002912); BEST Arabidopsis thaliana protein match is: ACT-like superfamily protein (TAIR:AT2G36840.1); Has 465 Blast hits to 403 proteins in 46 species: Archae - 0; Bac…	1	1	1e-07	8	specific;superfamily;specific;superfamily;specific;superfamily;specific;superfamily	ACT_ACR-like_2;ACT superfamily;ACT_ACR-like_3;ACT superfamily;ACT_ACR-like_4;ACT superfamily;ACT_ACR-like_1;ACT superfamily	-;-;-;-;-;-;-;-	Second ACT domain, of a novel type of ACT domain-containing protein which is composed almost entirely of four ACT domain repeats (the &quot;ACR&quot; protein); This CD includes the second ACT domain, of a novel type of ACT domain-containing protein which is composed almost entirely of four ACT domain repeats (the &quot;ACR&quot; protein). ACR proteins, found only in Arabidopsis and Oryza, as yet,…
TCONS_00016589	R1,R3	AT1G20880	TCONS_00009111	0.0796719	0.148144	0.633952	0.526065	0.690475	0.854322	0.864235	13	mid maturation and DT	AT2G30860.1	XLOC_010076	AT2G30860	ATGSTF9	=	glutathione S-transferase PHI 9 (GSTF9); FUNCTIONS IN: glutathione transferase activity, glutathione peroxidase activity, copper ion binding; INVOLVED IN: response to cadmium ion, response to zinc ion, defense response to bacterium, toxin catabolic process, defense response; LOCATED IN: thylakoid, apoplast, chloroplast, plasma membrane, cytoplasm; EXPRESSED IN: 26 plant structures; EXPRESSED DURI…	1	0.999992	8.02751e-06	5	specific;superfamily;specific;superfamily;multi-dom	GST_C_Phi;GST_C_family superfamily;GST_N_Phi;Thioredoxin_like superfamily;PLN02395	-;-;-;-;-	C-terminal, alpha helical domain of Class Phi Glutathione S-transferases; Glutathione S-transferase (GST) C-terminal domain family, Class Phi subfamily; composed of plant-specific class Phi GSTs and related fungal and bacterial proteins. GSTs are cytosolic dimeric proteins involved in cellular detoxification by catalyzing the conjugation of glutathione (GSH) with a wide range of endogenous and xe…
TCONS_00022769	R1,R2	AT1G20880	TCONS_00009111	0.0677067	0.178812	0.488683	0.599157	0.708494	0.815723	0.909293	1	mid maturation and DT	AT3G01210.1	XLOC_013794	AT3G01210	AT3G01210	=	RNA-binding (RRM/RBD/RNP motifs) family protein; FUNCTIONS IN: oxidoreductase activity, nucleic acid binding; INVOLVED IN: oxidation reduction; LOCATED IN: cellular_component unknown; EXPRESSED IN: 22 plant structures; EXPRESSED DURING: 13 growth stages; CONTAINS InterPro DOMAIN/s: Aldo/keto reductase (InterPro:IPR001395), RNA recognition motif, RNP-1 (InterPro:IPR000504); BEST Arabidopsis thalia…	1	0.99999	9.80185e-06	3	specific;superfamily;multi-dom	PLN03121;RRM_SF superfamily;RRM	-;-;-	nucleic acid binding protein; Provisional;RNA recognition motif (RRM) superfamily; RRM, also known as RBD (RNA binding domain) or RNP (ribonucleoprotein domain), is a highly abundant domain in eukaryotes found in proteins involved in post-transcriptional gene expression processes including mRNA and rRNA processing, RNA export, and RNA stability. This domain is 90 amino acids in length and consist…
TCONS_00022768	R1	AT1G20880	TCONS_00009111	0.0581463	0.194214	0.477853	0.614093	0.716845	0.810794	0.902692	1	mid maturation and DT	AT3G01210.N2	XLOC_013794	AT3G01210	AT3G01210	j	RNA-binding (RRM/RBD/RNP motifs) family protein; FUNCTIONS IN: oxidoreductase activity, nucleic acid binding; INVOLVED IN: oxidation reduction; LOCATED IN: cellular_component unknown; EXPRESSED IN: 22 plant structures; EXPRESSED DURING: 13 growth stages; CONTAINS InterPro DOMAIN/s: Aldo/keto reductase (InterPro:IPR001395), RNA recognition motif, RNP-1 (InterPro:IPR000504); BEST Arabidopsis thalia…	1	0.638223	0.361777	1	superfamily	RRM_SF superfamily	N	RNA recognition motif (RRM) superfamily; RRM, also known as RBD (RNA binding domain) or RNP (ribonucleoprotein domain), is a highly abundant domain in eukaryotes found in proteins involved in post-transcriptional gene expression processes including mRNA and rRNA processing, RNA export, and RNA stability. This domain is 90 amino acids in length and consists of a four-stranded beta-sheet packed aga…
TCONS_00046090	R1,R3	AT1G20880	TCONS_00009111	0.0298937	0.07733	0.290734	0.516189	0.71171	0.887741	0.94427	1	mid maturation and DT	AT5G51760.1	XLOC_028278	AT5G51760	AHG1	=	ABA-hypersensitive germination 1 (AHG1); FUNCTIONS IN: protein serine/threonine phosphatase activity, catalytic activity; INVOLVED IN: seed germination, response to abscisic acid stimulus, seed development; LOCATED IN: protein serine/threonine phosphatase complex; EXPRESSED IN: seed; CONTAINS InterPro DOMAIN/s: Protein phosphatase 2C, manganese/magnesium aspartate binding site (InterPro:IPR000222…	1	0.999999	7.28134e-07	0	-	-	-	-
TCONS_00025016	R1,R3	AT1G20880	TCONS_00009111	0.183998	0.356053	0.433717	0.379262	0.677692	0.755846	0.910126	19	mid maturation and DT	AT3G23540.N3	XLOC_015076	AT3G23540	AT3G23540	j	alpha/beta-Hydrolases superfamily protein; LOCATED IN: cellular_component unknown; EXPRESSED IN: 25 plant structures; EXPRESSED DURING: 15 growth stages; BEST Arabidopsis thaliana protein match is: alpha/beta-Hydrolases superfamily protein (TAIR:AT4G14290.1); Has 35333 Blast hits to 34131 proteins in 2444 species: Archae - 798; Bacteria - 22429; Metazoa - 974; Fungi - 991; Plants - 531; Viruses -…	1	1	1e-07	1	multi-dom	Abhydrolase_5	N	Alpha/beta hydrolase family; This family contains a diverse range of alpha/beta hydrolase enzymes.
TCONS_00046140	R1	AT1G20880	TCONS_00009111	0	0.126927	0.455211	0.419151	0.636583	0.889445	0.946528	1	mid maturation and DT	AT5G52310.1	XLOC_028308	AT5G52310	LTI140	=	LOW-TEMPERATURE-INDUCED 78 (LTI78); FUNCTIONS IN: molecular_function unknown; INVOLVED IN: in 7 processes; LOCATED IN: cellular_component unknown; EXPRESSED IN: 24 plant structures; EXPRESSED DURING: 13 growth stages; BEST Arabidopsis thaliana protein match is: CAP160 protein (TAIR:AT5G52300.2); Has 4951 Blast hits to 3145 proteins in 397 species: Archae - 10; Bacteria - 1464; Metazoa - 1621; Fun…	1	1	1e-07	0	-	-	-	-
TCONS_00004195	R1	AT1G20880	TCONS_00009111	0.0643828	0.314446	0.615673	0.594206	0.624513	0.723925	0.905369	19	mid maturation and DT	AT1G50040.1	XLOC_002525	AT1G50040	AT1G50040	=	Protein of unknown function (DUF1005); FUNCTIONS IN: molecular_function unknown; INVOLVED IN: biological_process unknown; LOCATED IN: chloroplast; EXPRESSED IN: leaf apex, leaf whorl, root, petiole, leaf; EXPRESSED DURING: LP.06 six leaves visible, LP.04 four leaves visible, LP.10 ten leaves visible, LP.08 eight leaves visible, LP.12 twelve leaves visible; CONTAINS InterPro DOMAIN/s: Protein of u…	1	1	1e-07	1	superfamily	DUF1005 superfamily	-	Protein of unknown function (DUF1005); Family of plant proteins with undetermined function.
TCONS_00008503	R1,R3,R4	AT1G20880	TCONS_00009111	0.0566805	0.19261	0.465458	0.648817	0.789912	0.780821	0.882772	13	mid maturation and DT	AT1G14530.N3	XLOC_005012	AT1G14530	THH1	j	TOM THREE HOMOLOG 1 (THH1); CONTAINS InterPro DOMAIN/s: Protein of unknown function DUF1084 (InterPro:IPR009457); BEST Arabidopsis thaliana protein match is: tobamovirus multiplication protein 3 (TAIR:AT2G02180.1); Has 257 Blast hits to 256 proteins in 45 species: Archae - 0; Bacteria - 0; Metazoa - 0; Fungi - 0; Plants - 202; Viruses - 0; Other Eukaryotes - 55 (source: NCBI BLink).	1	0.995185	0.00481533	1	superfamily	DUF1084 superfamily	C	Protein of unknown function (DUF1084); This family consists of several hypothetical plant specific proteins of unknown function.
TCONS_00025011	R1,R2,R3	AT1G20880	TCONS_00009111	0	0.159156	0.585622	0.515344	0.748998	0.833653	0.876449	13	mid maturation and DT	AT3G23480.2	XLOC_015073	AT3G23480	AT3G23480	=	Cyclopropane-fatty-acyl-phospholipid synthase; INVOLVED IN: lipid biosynthetic process; LOCATED IN: cellular_component unknown; CONTAINS InterPro DOMAIN/s: Cyclopropane-fatty-acyl-phospholipid/mycolic acid synthase (InterPro:IPR003333); BEST Arabidopsis thaliana protein match is: Cyclopropane-fatty-acyl-phospholipid synthase (TAIR:AT3G23470.1).	1	1	1e-07	3	specific;superfamily;multi-dom	AdoMet_MTases;AdoMet_MTases superfamily;Cfa	-;-;-	S-adenosylmethionine-dependent methyltransferases (SAM or AdoMet-MTase), class I; AdoMet-MTases are enzymes that use S-adenosyl-L-methionine (SAM or AdoMet) as a substrate for methyltransfer, creating the product S-adenosyl-L-homocysteine (AdoHcy). There are at least five structurally distinct families of AdoMet-MTases, class I being the largest and most diverse. Within this class enzymes can be …
TCONS_00045945	R1,R3	AT1G20880	TCONS_00009111	0	0	0.569037	0.696672	0.768323	0.784728	0.8652	13	mid maturation and DT	AT5G50240.3	XLOC_028202	AT5G50240	AtPIMT2	=	protein-l-isoaspartate methyltransferase 2 (PIMT2); FUNCTIONS IN: protein-L-isoaspartate (D-aspartate) O-methyltransferase activity; INVOLVED IN: protein modification process; LOCATED IN: cellular_component unknown; CONTAINS InterPro DOMAIN/s: Protein-L-isoaspartate(D-aspartate) O-methyltransferase (InterPro:IPR000682); BEST Arabidopsis thaliana protein match is: protein-l-isoaspartate methyltran…	1	0.999955	4.47706e-05	0	-	-	-	-
TCONS_00018694	R1,R2,R3,R4	AT1G20880	TCONS_00009111	0.0891608	0.414777	0.580423	0.497133	0.583799	0.602121	0.929461	40	mid maturation and DT	AT2G02860.N3	XLOC_011187	AT2G02860	SUT2	j	sucrose transporter 2 (SUT2); CONTAINS InterPro DOMAIN/s: Major facilitator superfamily MFS-1 (InterPro:IPR011701), Major facilitator superfamily, general substrate transporter (InterPro:IPR016196); BEST Arabidopsis thaliana protein match is: sucrose-proton symporter 2 (TAIR:AT1G22710.1); Has 35333 Blast hits to 34131 proteins in 2444 species: Archae - 798; Bacteria - 22429; Metazoa - 974; Fungi …	1	0.962449	0.0375511	2	specific;superfamily	MFS;MFS superfamily	C;C	The Major Facilitator Superfamily (MFS) is a large and diverse group of secondary transporters that includes uniporters, symporters, and antiporters. MFS proteins facilitate the transport across cytoplasmic or internal membranes of a variety of substrates including ions, sugar phosphates, drugs, neurotransmitters, nucleosides, amino acids, and peptides. They do so using the electrochemical potent…
TCONS_00025336	R1	AT1G20880	TCONS_00009111	0.0614455	0.135636	0.477206	0.629195	0.724918	0.853042	0.889276	13	mid maturation and DT	AT3G26770.1	XLOC_015262	AT3G26770	AT3G26770	=	NAD(P)-binding Rossmann-fold superfamily protein; FUNCTIONS IN: oxidoreductase activity, binding, catalytic activity; INVOLVED IN: oxidation reduction, metabolic process; EXPRESSED IN: 6 plant structures; EXPRESSED DURING: 4 anthesis, F mature embryo stage, E expanded cotyledon stage; CONTAINS InterPro DOMAIN/s: NAD(P)-binding domain (InterPro:IPR016040), Glucose/ribitol dehydrogenase (InterPro:I…	1	1	4.78391e-07	2	superfamily;multi-dom	SDR superfamily;PLN02253	-;-	Short-chain dehydrogenases/reductases (SDR); SDRs are a functionally diverse family of oxidoreductases that have a single domain with a structurally conserved Rossmann fold (alpha/beta folding pattern with a central beta-sheet), an NAD(P)(H)-binding region, and a structurally diverse C-terminal region. Classical SDRs are typically about 250 residues long, while extended SDRs are approximately 350…
TCONS_00034803	R1,R4	AT1G20880	TCONS_00009111	0.116675	0.22063	0.392452	0.470847	0.618015	0.805641	0.968198	19	mid maturation and DT	AT4G13530.2	XLOC_021385	AT4G13530	AT4G13530	=	unknown protein; BEST Arabidopsis thaliana protein match is: unknown protein (TAIR:AT4G10080.1); Has 70 Blast hits to 69 proteins in 14 species: Archae - 0; Bacteria - 0; Metazoa - 0; Fungi - 0; Plants - 70; Viruses - 0; Other Eukaryotes - 0 (source: NCBI BLink).	1	1	3.54338e-07	0	-	-	-	-
TCONS_00018156	R1,R2	AT1G20880	TCONS_00009111	0.0563188	0.160536	0.472766	0.59256	0.743148	0.838646	0.899591	1	mid maturation and DT	AT2G45290.1	XLOC_010915	AT2G45290	AT2G45290	=	Transketolase; FUNCTIONS IN: catalytic activity, transketolase activity; INVOLVED IN: response to cadmium ion; LOCATED IN: chloroplast stroma, chloroplast; EXPRESSED IN: 25 plant structures; EXPRESSED DURING: 16 growth stages; CONTAINS InterPro DOMAIN/s: Transketolase, bacterial-like (InterPro:IPR005478), Transketolase, N-terminal (InterPro:IPR005474), Transketolase, C-terminal (InterPro:IPR00547…	1	1	1e-07	7	specific;superfamily;specific;superfamily;specific;superfamily;multi-dom	TPP_TK;TPP_enzymes superfamily;TPP_PYR_DXS_TK_like;TPP_enzyme_PYR superfamily;Transketolase_C;Transketolase_C superfamily;PLN02790	-;-;-;-;-;-;-	Thiamine pyrophosphate (TPP) family, Transketolase (TK) subfamily, TPP-binding module; TK catalyzes the transfer of a two-carbon unit from ketose phosphates to aldose phosphates. In heterotrophic organisms, TK provides a link between glycolysis and the pentose phosphate pathway and provides precursors for nucleotide, aromatic amino acid and vitamin biosynthesis. In addition, the enzyme plays a ce…
TCONS_00018155	R1,R2	AT1G20880	TCONS_00009111	0.0533772	0.156694	0.485186	0.608879	0.748735	0.824734	0.900408	13	mid maturation and DT	AT2G45290.1	XLOC_010915	AT2G45290	AT2G45290	=	Transketolase; FUNCTIONS IN: catalytic activity, transketolase activity; INVOLVED IN: response to cadmium ion; LOCATED IN: chloroplast stroma, chloroplast; EXPRESSED IN: 25 plant structures; EXPRESSED DURING: 16 growth stages; CONTAINS InterPro DOMAIN/s: Transketolase, bacterial-like (InterPro:IPR005478), Transketolase, N-terminal (InterPro:IPR005474), Transketolase, C-terminal (InterPro:IPR00547…	1	1	1e-07	7	specific;superfamily;specific;superfamily;specific;superfamily;multi-dom	TPP_TK;TPP_enzymes superfamily;TPP_PYR_DXS_TK_like;TPP_enzyme_PYR superfamily;Transketolase_C;Transketolase_C superfamily;PLN02790	-;-;-;-;-;-;-	Thiamine pyrophosphate (TPP) family, Transketolase (TK) subfamily, TPP-binding module; TK catalyzes the transfer of a two-carbon unit from ketose phosphates to aldose phosphates. In heterotrophic organisms, TK provides a link between glycolysis and the pentose phosphate pathway and provides precursors for nucleotide, aromatic amino acid and vitamin biosynthesis. In addition, the enzyme plays a ce…
TCONS_00018022	R1	AT1G20880	TCONS_00009111	0.0888386	0.12814	0.429789	0.552492	0.753042	0.849898	0.912801	1	mid maturation and DT	AT2G44080.1	XLOC_010838	AT2G44080	ARL	=	ARGOS-like (ARL); BEST Arabidopsis thaliana protein match is: auxin-regulated gene involved in organ size (TAIR:AT3G59900.1); Has 88 Blast hits to 88 proteins in 12 species: Archae - 0; Bacteria - 0; Metazoa - 0; Fungi - 0; Plants - 88; Viruses - 0; Other Eukaryotes - 0 (source: NCBI BLink).	1	0.623528	0.376472	0	-	-	-	-
TCONS_00000423	R1,R2,R3	AT1G20880	TCONS_00009111	0.103559	0.399658	0.506566	0.525764	0.695178	0.607593	0.850438	19	mid maturation and DT	AT1G04970.N3	XLOC_000213	AT1G04970	AT1G04970	j	lipid-binding serum glycoprotein family protein; FUNCTIONS IN: lipid binding; INVOLVED IN: biological_process unknown; LOCATED IN: plasma membrane, vacuole; EXPRESSED IN: 25 plant structures; EXPRESSED DURING: 15 growth stages; CONTAINS InterPro DOMAIN/s: Bactericidal permeability-increasing protein, alpha/beta domain (InterPro:IPR017943), Lipid-binding serum glycoprotein, N-terminal (InterPro:IP…	1	1	3.02163e-07	3	specific;superfamily;superfamily	BPI2;BPI superfamily;BPI superfamily	-;-;N	BPI/LBP/CETP C-terminal domain; Bactericidal permeability-increasing protein (BPI) / Lipopolysaccharide-binding protein (LBP) / Cholesteryl ester transfer protein (CETP) C-terminal domain; binds to and neutralizes lipopolysaccharides from the outer membrane of Gram-negative bacteria.; Apolar pockets on the concave surface bind a molecule of phosphatidylcholine, primarily by interacting with their…
TCONS_00034610	R1	AT1G20880	TCONS_00009111	0	0	0.403844	0.443266	0.700105	0.869678	0.917285	1	mid maturation and DT	AT4G11590.1	XLOC_021282	AT4G11590	AT4G11590	=	F-box associated ubiquitination effector family protein; CONTAINS InterPro DOMAIN/s: F-box domain, cyclin-like (InterPro:IPR001810), F-box domain, Skp2-like (InterPro:IPR022364), F-box associated domain, type 3 (InterPro:IPR013187), F-box associated interaction domain (InterPro:IPR017451); BEST Arabidopsis thaliana protein match is: F-box and associated interaction domains-containing protein (TAI…	1	1	1e-07	4	specific;superfamily;specific;superfamily	unnamed_protein_product;FBA_1 superfamily;F-box;F-box superfamily	-;-;-;-	F-box protein interaction domain; This model describes a large family of plant domains, with several hundred members in Arabidopsis thaliana. Most examples are found C-terminal to an F-box (pfam00646), a 60 amino acid motif involved in ubiquitination of target proteins to mark them for degradation. Two-hybid experiments support the idea that most members are interchangeable F-box subunits of SCF …
TCONS_00036789	R1	AT1G20880	TCONS_00009111	0.11736	0.356521	0.360252	0.461038	0.647437	0.785126	0.908049	19	mid maturation and DT	AT4G32600.1	XLOC_022501	AT4G32600	AT4G32600	=	zinc finger (C3HC4-type RING finger) family protein; FUNCTIONS IN: protein binding, zinc ion binding; LOCATED IN: plasma membrane; EXPRESSED IN: 24 plant structures; EXPRESSED DURING: 15 growth stages; CONTAINS InterPro DOMAIN/s: Zinc finger, RING-type (InterPro:IPR001841), Zinc finger, RING/FYVE/PHD-type (InterPro:IPR013083); BEST Arabidopsis thaliana protein match is: zinc finger (C3HC4-type RI…	1	1	1e-07	2	specific;superfamily	RING;RING superfamily	-;-	RING-finger (Really Interesting New Gene) domain, a specialized type of Zn-finger of 40 to 60 residues that binds two atoms of zinc; defined by the &apos;cross-brace&apos; motif C-X2-C-X(9-39)-C-X(1-3)- H-X(2-3)-(N/C/H)-X2-C-X(4-48)C-X2-C; probably involved in mediating protein-protein interactions; identified in a proteins with a wide range of functions such as viral replication, signal transduc…
TCONS_00037163	R1,R3	AT1G20880	TCONS_00009111	0.051538	0.278596	0.543657	0.617954	0.677517	0.809724	0.83153	19	mid maturation and DT	AT4G36195.1	XLOC_022711	AT4G36195	AT4G36195	=	Serine carboxypeptidase S28 family protein; FUNCTIONS IN: serine-type peptidase activity; INVOLVED IN: proteolysis; EXPRESSED IN: guard cell; CONTAINS InterPro DOMAIN/s: Peptidase S28 (InterPro:IPR008758); BEST Arabidopsis thaliana protein match is: Serine carboxypeptidase S28 family protein (TAIR:AT4G36190.1).	1	1	1e-07	0	-	-	-	-
TCONS_00025120	R1	AT1G20880	TCONS_00009111	0.0904258	0.330637	0.459793	0.554712	0.74175	0.761404	0.865758	19	mid maturation and DT	AT3G24740.N7	XLOC_015143	AT3G24740	AT3G24740	j	Protein of unknown function (DUF1644); CONTAINS InterPro DOMAIN/s: Protein of unknown function DUF1644 (InterPro:IPR012866); BEST Arabidopsis thaliana protein match is: Protein of unknown function (DUF1644) (TAIR:AT1G68140.3); Has 35333 Blast hits to 34131 proteins in 2444 species: Archae - 798; Bacteria - 22429; Metazoa - 974; Fungi - 991; Plants - 531; Viruses - 0; Other Eukaryotes - 9610 (sour…	1	1	4.61312e-07	2	specific;superfamily	DUF1644;DUF1644 superfamily	-;-	Protein of unknown function (DUF1644); This family consists of sequences found in a number of hypothetical plant proteins of unknown function. The region of interest contains nine highly conserved cysteine residues and is approximately 160 amino acids in length, and is probably a zinc-binding domain.;Protein of unknown function (DUF1644); This family consists of sequences found in a number of hyp…
TCONS_00016458	R1,R2	AT1G20880	TCONS_00009111	0.114669	0	0.123664	0.218127	0.645777	0.895336	0.971512	18	mid maturation and DT	AT2G29300.N5	XLOC_010002	AT2G29300	AT2G29300	j	NAD(P)-binding Rossmann-fold superfamily protein; FUNCTIONS IN: oxidoreductase activity, binding, catalytic activity; INVOLVED IN: oxidation reduction, metabolic process; LOCATED IN: endomembrane system; EXPRESSED IN: 12 plant structures; EXPRESSED DURING: 8 growth stages; CONTAINS InterPro DOMAIN/s: NAD(P)-binding domain (InterPro:IPR016040), Glucose/ribitol dehydrogenase (InterPro:IPR002347), S…	1	0.998967	0.0010326	2	superfamily;multi-dom	SDR superfamily;PRK09242	-;-	Short-chain dehydrogenases/reductases (SDR); SDRs are a functionally diverse family of oxidoreductases that have a single domain with a structurally conserved Rossmann fold (alpha/beta folding pattern with a central beta-sheet), an NAD(P)(H)-binding region, and a structurally diverse C-terminal region. Classical SDRs are typically about 250 residues long, while extended SDRs are approximately 350…
TCONS_00019786	R1,R2,R3,R4	AT1G20880	TCONS_00009111	0.0501382	0.271955	0.449723	0.452497	0.74396	0.886733	0.874167	19	mid maturation and DT	AT2G17780.N6	XLOC_012037	AT2G17780	MCA2	j	mid1-complementing activity 2 (MCA2); BEST Arabidopsis thaliana protein match is: PLAC8 family protein (TAIR:AT4G35920.2); Has 35333 Blast hits to 34131 proteins in 2444 species: Archae - 798; Bacteria - 22429; Metazoa - 974; Fungi - 991; Plants - 531; Viruses - 0; Other Eukaryotes - 9610 (source: NCBI BLink).	1	1	1e-07	2	specific;superfamily	PLAC8_family_protein;PLAC8 superfamily	-;-	uncharacterized Cys-rich domain; This model describes an uncharacterized domain of about 100 residues. It is common in plants but found also in Homo sapiens, Dictyostelium, and Leishmania; at least 12 distinct members are found in Arabidopsis. Most members of this family contain more than 10 per cent Cys, but no Cys residue is invariant across the family.;PLAC8 family; This family includes the Pl…
TCONS_00002289	R1,R2,R3	AT1G20880	TCONS_00009111	0.113224	0.152551	0.272687	0.600904	0.813286	0.837622	0.892844	1	mid maturation and DT	AT1G23440.1	XLOC_001252	AT1G23440	AT1G23440	=	Peptidase C15, pyroglutamyl peptidase I-like; CONTAINS InterPro DOMAIN/s: Peptidase C15, pyroglutamyl peptidase I-like (InterPro:IPR016125); BEST Arabidopsis thaliana protein match is: Peptidase C15, pyroglutamyl peptidase I-like (TAIR:AT1G56700.2); Has 35333 Blast hits to 34131 proteins in 2444 species: Archae - 798; Bacteria - 22429; Metazoa - 974; Fungi - 991; Plants - 531; Viruses - 0; Other …	1	0.999978	2.18608e-05	2	specific;superfamily	Peptidase_C15;Peptidase_C15 superfamily	-;-	Pyroglutamyl peptidase (PGP) type I, also known as pyrrolidone carboxyl peptidase (pcp) type I: Enzymes responsible for cleaving pyroglutamate (pGlu) from the N-terminal end of specialized proteins. The N-terminal pGlu protects these proteins from proteolysis by other proteases until the pGlu is removed by a PGP. PGPs are cysteine proteases with a Cys-His-Glu/Asp catalytic triad. Type I PGPs are …
TCONS_00047090	R1,R2	AT1G20880	TCONS_00009111	0.0756888	0.124775	0.46502	0.583557	0.675482	0.86475	0.923649	1	mid maturation and DT	AT5G61640.1	XLOC_028853	AT5G61640	PMSR1	=	peptidemethionine sulfoxide reductase 1 (PMSR1); FUNCTIONS IN: peptide-methionine-(S)-S-oxide reductase activity, oxidoreductase activity, acting on sulfur group of donors, disulfide as acceptor; INVOLVED IN: response to oxidative stress, protein modification process; LOCATED IN: cytosol; EXPRESSED IN: 25 plant structures; EXPRESSED DURING: 13 growth stages; CONTAINS InterPro DOMAIN/s: Peptide me…	1	0.999643	0.000356725	0	-	-	-	-
TCONS_00006738	R1,R2,R3	AT1G20880	TCONS_00009111	0.0852233	0.158799	0.398719	0.563434	0.712381	0.869506	0.918012	1	mid maturation and DT	AT1G77920.1	XLOC_004069	AT1G77920	AT1G77920	=	bZIP transcription factor family protein; CONTAINS InterPro DOMAIN/s: Basic-leucine zipper (bZIP) transcription factor (InterPro:IPR004827), bZIP transcription factor, bZIP-1 (InterPro:IPR011616); BEST Arabidopsis thaliana protein match is: TGA1A-related gene 3 (TAIR:AT1G22070.1); Has 1009 Blast hits to 1009 proteins in 97 species: Archae - 0; Bacteria - 11; Metazoa - 10; Fungi - 28; Plants - 845…	1	1	1e-07	3	specific;superfamily;superfamily	DOG1;DOG1 superfamily;bZIP superfamily	-;-;-	Seed dormancy control; This family of plant proteins appears to be a highly specific controller seed dormancy.;Seed dormancy control; This family of plant proteins appears to be a highly specific controller seed dormancy.;Basic leucine zipper (bZIP) domain of bZIP transcription factors: a DNA-binding and dimerization domain; Basic leucine zipper (bZIP) factors comprise one of the most important c…
TCONS_00019789	R1,R2,R3,R4	AT1G20880	TCONS_00009111	0	0.253697	0.505265	0.540349	0.750576	0.847707	0.855013	19	mid maturation and DT	AT2G17780.2	XLOC_012037	AT2G17780	MCA2	=	mid1-complementing activity 2 (MCA2); BEST Arabidopsis thaliana protein match is: PLAC8 family protein (TAIR:AT4G35920.2); Has 35333 Blast hits to 34131 proteins in 2444 species: Archae - 798; Bacteria - 22429; Metazoa - 974; Fungi - 991; Plants - 531; Viruses - 0; Other Eukaryotes - 9610 (source: NCBI BLink).	1	1	1e-07	2	specific;superfamily	PLAC8_family_protein;PLAC8 superfamily	-;-	uncharacterized Cys-rich domain; This model describes an uncharacterized domain of about 100 residues. It is common in plants but found also in Homo sapiens, Dictyostelium, and Leishmania; at least 12 distinct members are found in Arabidopsis. Most members of this family contain more than 10 per cent Cys, but no Cys residue is invariant across the family.;PLAC8 family; This family includes the Pl…
TCONS_00019788	R1,R2,R3,R4	AT1G20880	TCONS_00009111	0.0661558	0.255074	0.472477	0.511223	0.74581	0.857913	0.859103	19	mid maturation and DT	AT2G17780.1	XLOC_012037	AT2G17780	MCA2	=	mid1-complementing activity 2 (MCA2); BEST Arabidopsis thaliana protein match is: PLAC8 family protein (TAIR:AT4G35920.2); Has 35333 Blast hits to 34131 proteins in 2444 species: Archae - 798; Bacteria - 22429; Metazoa - 974; Fungi - 991; Plants - 531; Viruses - 0; Other Eukaryotes - 9610 (source: NCBI BLink).	1	1	1e-07	2	specific;superfamily	PLAC8_family_protein;PLAC8 superfamily	-;-	uncharacterized Cys-rich domain; This model describes an uncharacterized domain of about 100 residues. It is common in plants but found also in Homo sapiens, Dictyostelium, and Leishmania; at least 12 distinct members are found in Arabidopsis. Most members of this family contain more than 10 per cent Cys, but no Cys residue is invariant across the family.;PLAC8 family; This family includes the Pl…
TCONS_00001650	R1,R2	AT1G20880	TCONS_00009111	0	0.0424773	0.456241	0.673259	0.78594	0.843758	0.85086	13	mid maturation and DT	AT1G16770.2	XLOC_000871	AT1G16770	AT1G16770	=	unknown protein; FUNCTIONS IN: molecular_function unknown; INVOLVED IN: biological_process unknown; LOCATED IN: cellular_component unknown; Has 103 Blast hits to 103 proteins in 50 species: Archae - 0; Bacteria - 4; Metazoa - 0; Fungi - 65; Plants - 32; Viruses - 0; Other Eukaryotes - 2 (source: NCBI BLink).	1	0.999983	1.71384e-05	0	-	-	-	-
TCONS_00018258	R1,R3	AT1G20880	TCONS_00009111	0.0415005	0.213516	0.558044	0.685834	0.771074	0.755103	0.811632	13	mid maturation and DT	AT2G46270.N6	XLOC_010973	AT2G46270	GBF3	j	G-box binding factor 3 (GBF3); CONTAINS InterPro DOMAIN/s: Basic-leucine zipper (bZIP) transcription factor (InterPro:IPR004827), G-box binding, MFMR (InterPro:IPR012900), bZIP transcription factor, bZIP-1 (InterPro:IPR011616); BEST Arabidopsis thaliana protein match is: G-box binding factor 2 (TAIR:AT4G01120.1); Has 2450 Blast hits to 2449 proteins in 240 species: Archae - 2; Bacteria - 73; Meta…	1	1	1.54555e-07	5	specific;superfamily;specific;superfamily;superfamily	bZIP_plant_GBF1;bZIP superfamily;MFMR;MFMR superfamily;MreC superfamily	-;-;-;-;C	Basic leucine zipper (bZIP) domain of Plant G-box binding factor 1 (GBF1)-like transcription factors: a DNA-binding and dimerization domain; This subfamily is composed of plant bZIP transciption factors including Arabidopsis thaliana G-box binding factor 1 (GBF1), Zea mays Opaque-2 and Ocs element-binding factor 1 (OCSBF-1), Triticum aestivum Histone-specific transcription factor HBP1 (or HBP-1a)…
TCONS_00016590	R1,R2,R3	AT1G20880	TCONS_00009111	0.0798904	0.154504	0.634511	0.511525	0.68359	0.86014	0.865685	13	mid maturation and DT	AT2G30860.2	XLOC_010076	AT2G30860	ATGSTF9	=	glutathione S-transferase PHI 9 (GSTF9); FUNCTIONS IN: glutathione transferase activity, glutathione peroxidase activity, copper ion binding; INVOLVED IN: response to cadmium ion, response to zinc ion, defense response to bacterium, toxin catabolic process, defense response; LOCATED IN: thylakoid, apoplast, chloroplast, plasma membrane, cytoplasm; EXPRESSED IN: 26 plant structures; EXPRESSED DURI…	1	0.998734	0.00126602	3	specific;superfamily;superfamily	GST_N_Phi;Thioredoxin_like superfamily;GST_C_family superfamily	-;-;C	GST_N family, Class Phi subfamily; composed of plant-specific class Phi GSTs and related fungal and bacterial proteins. GSTs are cytosolic dimeric proteins involved in cellular detoxification by catalyzing the conjugation of glutathione (GSH) with a wide range of endogenous and xenobiotic alkylating agents, including carcinogens, therapeutic drugs, environmental toxins and products of oxidative s…
TCONS_00017873	R1,R3	AT1G20880	TCONS_00009111	0.0520326	0.256612	0.59078	0.604542	0.675611	0.729715	0.918452	19	mid maturation and DT	AT2G42890.1	XLOC_010768	AT2G42890	ML2	=	MEI2-like 2 (ML2); FUNCTIONS IN: RNA binding, nucleotide binding, nucleic acid binding; EXPRESSED IN: 25 plant structures; EXPRESSED DURING: 13 growth stages; CONTAINS InterPro DOMAIN/s: RNA recognition motif, RNP-1 (InterPro:IPR000504), RNA recognition motif 2 (InterPro:IPR007201), Nucleotide-binding, alpha-beta plait (InterPro:IPR012677); BEST Arabidopsis thaliana protein match is: MEI2-like pr…	1	1	1e-07	8	specific;superfamily;specific;superfamily;specific;superfamily;multi-dom;multi-dom	RRM3_MEI2_like;RRM_SF superfamily;RRM1_MEI2_like;RRM_SF superfamily;RRM2_MEI2_like;RRM_SF superfamily;RRM;RRM	-;-;-;-;-;-;-;-	RNA recognition motif 3 in plant Mei2-like proteins; This subgroup corresponds to the RRM3 of Mei2-like proteins, representing an ancient eukaryotic RNA-binding proteins family. Their corresponding Mei2-like genes appear to have arisen early in eukaryote evolution, been lost from some lineages such as Saccharomyces cerevisiae and metazoans, and diversified in the plant lineage. The plant Mei2-lik…
TCONS_00033654	R1,R3	AT1G20880	TCONS_00009111	0.124357	0.181425	0.246142	0.450895	0.72398	0.893712	0.947565	1	mid maturation and DT	AT4G02690.1	XLOC_020566	AT4G02690	AT4G02690	=	Bax inhibitor-1 family protein; CONTAINS InterPro DOMAIN/s: Inhibitor of apoptosis-promoting Bax1 related (InterPro:IPR006214); BEST Arabidopsis thaliana protein match is: Bax inhibitor-1 family protein (TAIR:AT1G03070.2); Has 4713 Blast hits to 4713 proteins in 1352 species: Archae - 0; Bacteria - 2545; Metazoa - 840; Fungi - 138; Plants - 214; Viruses - 83; Other Eukaryotes - 893 (source: NCBI …	1	0.999818	0.000182067	1	superfamily	BI-1-like superfamily	-	BAX inhibitor (BI)-1/YccA-like protein family; Mammalian members of the BAX inhibitor (BI)-1 like family of small transmembrane proteins have been shown to have an antiapoptotic effect either by stimulating the antiapoptotic function of Bcl-2, a well-characterized oncogene, or by inhibiting the proapoptotic effect of Bax, another member of the Bcl-2 family. Their broad tissue distribution and hig…
TCONS_00042064	R1,R2,R3	AT1G20880	TCONS_00009111	0	0	0	0.605135	0.690473	0.85906	0.959051	27	mid maturation and DT	AT5G05600.1	XLOC_025736	AT5G05600	AT5G05600	=	2-oxoglutarate (2OG) and Fe(II)-dependent oxygenase superfamily protein; FUNCTIONS IN: oxidoreductase activity, iron ion binding; INVOLVED IN: response to salt stress, response to karrikin; EXPRESSED IN: 15 plant structures; EXPRESSED DURING: 9 growth stages; CONTAINS InterPro DOMAIN/s: Isopenicillin N synthase (InterPro:IPR002283), Oxoglutarate/iron-dependent oxygenase (InterPro:IPR005123); BEST…	1	1	1.23809e-07	0	-	-	-	-
TCONS_00023060	R1,R3	AT1G20880	TCONS_00009111	0.0739115	0.137526	0.575039	0.601167	0.699803	0.8115	0.902436	13	mid maturation and DT	AT3G04040.1	XLOC_013951	AT3G04040	AT3G04040	=	unknown protein; BEST Arabidopsis thaliana protein match is: unknown protein (TAIR:AT5G18250.1); Has 58 Blast hits to 58 proteins in 12 species: Archae - 0; Bacteria - 0; Metazoa - 0; Fungi - 0; Plants - 58; Viruses - 0; Other Eukaryotes - 0 (source: NCBI BLink).	1	0.97821	0.0217896	0	-	-	-	-
TCONS_00029384	R1,R4	AT1G20880	TCONS_00009111	0	0.194317	0.701967	0.677604	0.718131	0.747799	0.82382	39	mid maturation and DT	AT3G14330.N2	XLOC_017823	AT3G14330	AT3G14330	j	Tetratricopeptide repeat (TPR)-like superfamily protein; CONTAINS InterPro DOMAIN/s: Pentatricopeptide repeat (InterPro:IPR002885); BEST Arabidopsis thaliana protein match is: Tetratricopeptide repeat (TPR)-like superfamily protein (TAIR:AT3G46790.1); Has 35559 Blast hits to 14091 proteins in 265 species: Archae - 0; Bacteria - 6; Metazoa - 58; Fungi - 108; Plants - 34937; Viruses - 0; Other Euka…	1	1	1e-07	11	specific;superfamily;specific;superfamily;specific;superfamily;specific;superfamily;multi-dom;multi-dom;multi-dom	DYW_deaminase;DYW_deaminase superfamily;PPR;PPR superfamily;PPR;PPR superfamily;PPR;PPR superfamily;PPR_2;PPR_2;PPR_2	-;-;-;-;-;-;-;-;-;-;-	DYW family of nucleic acid deaminases; A family of nucleic acid deaminases prototyped by the plant PPR DYW proteins that are implicated in chloroplast and mitochondrial RNA transcript maturation by numerous C to U editing events. The name derives from the DYW motif present at the C-terminus of the classical plant PPR DYW deaminases. Members of this family are present in bacteria, plants, Naegleri…
TCONS_00024999	R1,R3,R4	AT1G20880	TCONS_00009111	0.0749508	0.194122	0.394978	0.563487	0.745254	0.831438	0.922099	1	mid maturation and DT	AT3G23340.N2	XLOC_015064	AT3G23340	ckl10	j	casein kinase I-like 10 (ckl10); FUNCTIONS IN: protein serine/threonine kinase activity, protein kinase activity, kinase activity, ATP binding; INVOLVED IN: protein amino acid phosphorylation; LOCATED IN: cellular_component unknown; EXPRESSED IN: 18 plant structures; EXPRESSED DURING: 12 growth stages; CONTAINS InterPro DOMAIN/s: Protein kinase, ATP binding site (InterPro:IPR017441), Protein kina…	1	1	1e-07	3	specific;superfamily;multi-dom	STKc_CK1_delta_epsilon;PKc_like superfamily;SPS1	-;-;-	Catalytic domain of the Serine/Threonine protein kinases, Casein Kinase 1 delta and epsilon; STKs catalyze the transfer of the gamma-phosphoryl group from ATP to serine/threonine residues on protein substrates. CK1 phosphorylates a variety of substrates including enzymes, transcription and splice factors, cytoskeletal proteins, viral oncogenes, receptors, and membrane-associated proteins. There a…
TCONS_00007485	R1,R2,R3,R4	AT1G20880	TCONS_00009111	0.0605182	0.389191	0.511174	0.517175	0.737519	0.668449	0.900701	19	mid maturation and DT	AT1G04830.N4	XLOC_004440	AT1G04830	AT1G04830	j	Ypt/Rab-GAP domain of gyp1p superfamily protein; FUNCTIONS IN: RAB GTPase activator activity; INVOLVED IN: regulation of Rab GTPase activity; LOCATED IN: intracellular; EXPRESSED IN: 24 plant structures; EXPRESSED DURING: 15 growth stages; CONTAINS InterPro DOMAIN/s: RabGAP/TBC (InterPro:IPR000195); BEST Arabidopsis thaliana protein match is: Ypt/Rab-GAP domain of gyp1p superfamily protein (TAIR:…	1	0.998598	0.00140194	2	specific;superfamily	TBC;RabGAP-TBC superfamily	C;C	Domain in Tre-2, BUB2p, and Cdc16p. Probable Rab-GAPs; Widespread domain present in Gyp6 and Gyp7, thereby giving rise to the notion that it performs a GTP-activator activity on Rab-like GTPases.;Rab-GTPase-TBC domain; Identification of a TBC domain in GYP6_YEAST and GYP7_YEAST, which are GTPase activator proteins of yeast Ypt6 and Ypt7, implies that these domains are GTPase activator proteins of…
TCONS_00046735	R1,R2,R3	AT1G20880	TCONS_00009111	0.0601897	0.240433	0.492911	0.526528	0.652168	0.810417	0.944792	19	mid maturation and DT	AT5G58160.N3	XLOC_028668	AT5G58160	AT5G58160	j	actin binding; FUNCTIONS IN: actin binding; INVOLVED IN: cellular component organization, actin cytoskeleton organization; EXPRESSED IN: 8 plant structures; EXPRESSED DURING: 4 anthesis, petal differentiation and expansion stage; CONTAINS InterPro DOMAIN/s: Actin-binding FH2/DRF autoregulatory (InterPro:IPR003104), C2 calcium/lipid-binding domain, CaLB (InterPro:IPR008973), Actin-binding FH2 (Int…	1	1	1e-07	0	-	-	-	-
TCONS_00015097	R1	AT1G20880	TCONS_00009111	0	0	0	0.415726	0.497374	0.905902	0.949228	27	mid maturation and DT	AT2G15030.N3	XLOC_009173	AT2G15030	AT2G15030	o	pseudogene, similar to LD40380p, blastp match of 31% identity and 2.1e-06 P-value to GP|20151643|gb|AAM11181.1||AY094828 LD40380p {Drosophila melanogaster}	1	0.998296	0.00170441	0	-	-	-	-
TCONS_00025125	R1	AT1G20880	TCONS_00009111	0.0758303	0.326069	0.463328	0.55618	0.750084	0.769504	0.859566	19	mid maturation and DT	AT3G24740.1	XLOC_015143	AT3G24740	AT3G24740	=	Protein of unknown function (DUF1644); CONTAINS InterPro DOMAIN/s: Protein of unknown function DUF1644 (InterPro:IPR012866); BEST Arabidopsis thaliana protein match is: Protein of unknown function (DUF1644) (TAIR:AT1G68140.3); Has 35333 Blast hits to 34131 proteins in 2444 species: Archae - 798; Bacteria - 22429; Metazoa - 974; Fungi - 991; Plants - 531; Viruses - 0; Other Eukaryotes - 9610 (sour…	1	1	2.67735e-07	2	specific;superfamily	DUF1644;DUF1644 superfamily	-;-	Protein of unknown function (DUF1644); This family consists of sequences found in a number of hypothetical plant proteins of unknown function. The region of interest contains nine highly conserved cysteine residues and is approximately 160 amino acids in length, and is probably a zinc-binding domain.;Protein of unknown function (DUF1644); This family consists of sequences found in a number of hyp…
TCONS_00047010	R1,R2	AT1G20880	TCONS_00009111	0.0849571	0.223103	0.40121	0.470491	0.652567	0.832437	0.962652	1	mid maturation and DT	AT5G60760.1	XLOC_028807	AT5G60760	AT5G60760	=	P-loop containing nucleoside triphosphate hydrolases superfamily protein; BEST Arabidopsis thaliana protein match is: P-loop containing nucleoside triphosphate hydrolases superfamily protein (TAIR:AT3G45090.1); Has 1216 Blast hits to 969 proteins in 195 species: Archae - 93; Bacteria - 85; Metazoa - 220; Fungi - 67; Plants - 127; Viruses - 43; Other Eukaryotes - 581 (source: NCBI BLink).	1	1	1e-07	0	-	-	-	-
TCONS_00007482	R1,R2,R3,R4	AT1G20880	TCONS_00009111	0.0731395	0.371118	0.536729	0.467658	0.703854	0.708754	0.889444	19	mid maturation and DT	AT1G04830.N11	XLOC_004440	AT1G04830	AT1G04830	j	Ypt/Rab-GAP domain of gyp1p superfamily protein; FUNCTIONS IN: RAB GTPase activator activity; INVOLVED IN: regulation of Rab GTPase activity; LOCATED IN: intracellular; EXPRESSED IN: 24 plant structures; EXPRESSED DURING: 15 growth stages; CONTAINS InterPro DOMAIN/s: RabGAP/TBC (InterPro:IPR000195); BEST Arabidopsis thaliana protein match is: Ypt/Rab-GAP domain of gyp1p superfamily protein (TAIR:…	1	0.999749	0.000250921	2	specific;superfamily	RabGAP-TBC;RabGAP-TBC superfamily	-;-	Rab-GTPase-TBC domain; Identification of a TBC domain in GYP6_YEAST and GYP7_YEAST, which are GTPase activator proteins of yeast Ypt6 and Ypt7, implies that these domains are GTPase activator proteins of Rab-like small GTPases.;Rab-GTPase-TBC domain; Identification of a TBC domain in GYP6_YEAST and GYP7_YEAST, which are GTPase activator proteins of yeast Ypt6 and Ypt7, implies that these domains …
TCONS_00041636	R1,R3	AT1G20880	TCONS_00009111	0	0.179701	0.27018	0.497627	0.767076	0.884313	0.93124	1	mid maturation and DT	AT5G01520.N9	XLOC_025491	AT5G01520	AT5G01520	j	RING/U-box superfamily protein; CONTAINS InterPro DOMAIN/s: Zinc finger, RING-type, conserved site (InterPro:IPR017907); BEST Arabidopsis thaliana protein match is: RING/U-box superfamily protein (TAIR:AT3G47160.1); Has 35333 Blast hits to 34131 proteins in 2444 species: Archae - 798; Bacteria - 22429; Metazoa - 974; Fungi - 991; Plants - 531; Viruses - 0; Other Eukaryotes - 9610 (source: NCBI BL…	1	0.999815	0.000185451	0	-	-	-	-
TCONS_00001942	R1,R2,R3	AT1G20880	TCONS_00009111	0	0	0.0601228	0.405543	0.704193	0.907331	0.952857	27	mid maturation and DT	AT1G19540.1	XLOC_001037	AT1G19540	AT1G19540	=	NmrA-like negative transcriptional regulator family protein; FUNCTIONS IN: binding, catalytic activity; INVOLVED IN: metabolic process; LOCATED IN: cellular_component unknown; EXPRESSED IN: 18 plant structures; EXPRESSED DURING: 11 growth stages; CONTAINS InterPro DOMAIN/s: NAD(P)-binding domain (InterPro:IPR016040), NmrA-like (InterPro:IPR008030); BEST Arabidopsis thaliana protein match is: NmrA…	1	1	1e-07	3	specific;superfamily;multi-dom	PCBER_SDR_a;SDR superfamily;COG0702	-;-;-	phenylcoumaran benzylic ether reductase (PCBER) like, atypical (a) SDRs; PCBER and pinoresinol-lariciresinol reductases are NADPH-dependent aromatic alcohol reductases, and are atypical members of the SDR family. Other proteins in this subgroup are identified as eugenol synthase. These proteins contain an N-terminus characteristic of NAD(P)-binding proteins and a small C-terminal domain presumed …
TCONS_00001943	R1,R2,R3	AT1G20880	TCONS_00009111	0	0	0.0713931	0.378218	0.690918	0.910217	0.954511	27	mid maturation and DT	AT1G19540.N3	XLOC_001037	AT1G19540	AT1G19540	j	NmrA-like negative transcriptional regulator family protein; FUNCTIONS IN: binding, catalytic activity; INVOLVED IN: metabolic process; LOCATED IN: cellular_component unknown; EXPRESSED IN: 18 plant structures; EXPRESSED DURING: 11 growth stages; CONTAINS InterPro DOMAIN/s: NAD(P)-binding domain (InterPro:IPR016040), NmrA-like (InterPro:IPR008030); BEST Arabidopsis thaliana protein match is: NmrA…	1	1	1e-07	3	specific;superfamily;multi-dom	PCBER_SDR_a;SDR superfamily;COG0702	-;-;-	phenylcoumaran benzylic ether reductase (PCBER) like, atypical (a) SDRs; PCBER and pinoresinol-lariciresinol reductases are NADPH-dependent aromatic alcohol reductases, and are atypical members of the SDR family. Other proteins in this subgroup are identified as eugenol synthase. These proteins contain an N-terminus characteristic of NAD(P)-binding proteins and a small C-terminal domain presumed …
TCONS_00026756	R1,R2,R3	AT1G20880	TCONS_00009111	0.188956	0	0.315776	0.600203	0.700337	0.869325	0.928821	1	mid maturation and DT	AT3G50940.1	XLOC_016352	AT3G50940	AT3G50940	=	P-loop containing nucleoside triphosphate hydrolases superfamily protein; FUNCTIONS IN: nucleoside-triphosphatase activity, ATPase activity, nucleotide binding, ATP binding; LOCATED IN: endomembrane system; CONTAINS InterPro DOMAIN/s: ATPase, AAA-type, core (InterPro:IPR003959), ATPase, AAA+ type, core (InterPro:IPR003593), ATPase, AAA-type, conserved site (InterPro:IPR003960); BEST Arabidopsis t…	1	1	1e-07	5	specific;superfamily;specific;superfamily;multi-dom	AAA;ABC_ATPase superfamily;AAA_assoc;AAA_assoc superfamily;AAA	-;-;-;-;-	The AAA+ (ATPases Associated with a wide variety of cellular Activities) superfamily represents an ancient group of ATPases belonging to the ASCE (for additional strand, catalytic E) division of the P-loop NTPase fold. The ASCE division also includes ABC, RecA-like, VirD4-like, PilT-like, and SF1/2 helicases. Members of the AAA+ ATPases function as molecular chaperons, ATPase subunits of protease…
TCONS_00001941	R1,R3	AT1G20880	TCONS_00009111	0	0	0.203804	0.412987	0.709901	0.906473	0.950007	27	mid maturation and DT	AT1G19540.N2	XLOC_001037	AT1G19540	AT1G19540	j	NmrA-like negative transcriptional regulator family protein; FUNCTIONS IN: binding, catalytic activity; INVOLVED IN: metabolic process; LOCATED IN: cellular_component unknown; EXPRESSED IN: 18 plant structures; EXPRESSED DURING: 11 growth stages; CONTAINS InterPro DOMAIN/s: NAD(P)-binding domain (InterPro:IPR016040), NmrA-like (InterPro:IPR008030); BEST Arabidopsis thaliana protein match is: NmrA…	1	1	1.93689e-07	3	specific;superfamily;multi-dom	PCBER_SDR_a;SDR superfamily;COG0702	-;-;-	phenylcoumaran benzylic ether reductase (PCBER) like, atypical (a) SDRs; PCBER and pinoresinol-lariciresinol reductases are NADPH-dependent aromatic alcohol reductases, and are atypical members of the SDR family. Other proteins in this subgroup are identified as eugenol synthase. These proteins contain an N-terminus characteristic of NAD(P)-binding proteins and a small C-terminal domain presumed …
TCONS_00047916	R1,R3,R4	AT1G20880	TCONS_00009111	0.0688684	0.236863	0.452472	0.622263	0.693935	0.761333	0.912874	19	mid maturation and DT	AT5G03560.N3	XLOC_029318	AT5G03560	AT5G03560	j	Tetratricopeptide repeat (TPR)-like superfamily protein; FUNCTIONS IN: nucleobase:cation symporter activity; INVOLVED IN: biological_process unknown; LOCATED IN: cellular_component unknown; EXPRESSED IN: 25 plant structures; EXPRESSED DURING: 15 growth stages; CONTAINS InterPro DOMAIN/s: Pentatricopeptide repeat (InterPro:IPR002885); BEST Arabidopsis thaliana protein match is: Pentatricopeptide r…	1	1	1e-07	0	-	-	-	-
TCONS_00050692	R1	AT1G20880	TCONS_00009111	0	0	0.0249108	0.194439	0.401405	0.880481	0.982887	9	DT	AT5G35660.N2	XLOC_031004	AT5G35660	AT5G35660	j	Glycine-rich protein family; LOCATED IN: endomembrane system; Has 242106 Blast hits to 44248 proteins in 2411 species: Archae - 458; Bacteria - 59126; Metazoa - 88892; Fungi - 17902; Plants - 27548; Viruses - 3419; Other Eukaryotes - 44761 (source: NCBI BLink).	1	1	1.41738e-07	0	-	-	-	-
TCONS_00036157	R1,R2	AT1G20880	TCONS_00009111	0.0404536	0.240421	0.554752	0.655234	0.792085	0.725416	0.848927	13	mid maturation and DT	AT4G26700.N4	XLOC_022165	AT4G26700	ATFIM1	j	fimbrin 1 (FIM1); FUNCTIONS IN: actin binding; INVOLVED IN: biological_process unknown; LOCATED IN: cellular_component unknown; EXPRESSED IN: 23 plant structures; EXPRESSED DURING: 13 growth stages; CONTAINS InterPro DOMAIN/s: Actinin-type, actin-binding, conserved site (InterPro:IPR001589), Calponin-homology (InterPro:IPR016146), Calponin-like actin-binding (InterPro:IPR001715); BEST Arabidopsis…	1	1	1e-07	10	specific;superfamily;specific;superfamily;specific;superfamily;specific;superfamily;superfamily;multi-dom	CH;CH superfamily;CH;CH superfamily;CH;CH superfamily;CH;CH superfamily;EFh superfamily;SAC6	-;-;-;-;-;-;-;-;-;-	Calponin homology domain; actin-binding domain which may be present as a single copy or in tandem repeats (which increases binding affinity). The CH domain is found in cytoskeletal and signal transduction proteins, including actin-binding proteins like spectrin, alpha-actinin, dystrophin, utrophin, and fimbrin, proteins essential for regulation of cell shape (cortexillins), and signaling proteins…
TCONS_00044880	R1,R3	AT1G20880	TCONS_00009111	0.0371806	0.212696	0.593159	0.656935	0.767752	0.72375	0.865186	13	mid maturation and DT	AT5G39730.1	XLOC_027556	AT5G39730	AT5G39730	=	AIG2-like (avirulence induced gene) family protein; FUNCTIONS IN: molecular_function unknown; INVOLVED IN: response to salt stress; LOCATED IN: plasma membrane; EXPRESSED IN: 24 plant structures; EXPRESSED DURING: 13 growth stages; CONTAINS InterPro DOMAIN/s: AIG2-like (InterPro:IPR009288); BEST Arabidopsis thaliana protein match is: avirulence induced gene 2 like protein (TAIR:AT5G39720.1); Has …	1	0.999857	0.000143052	0	-	-	-	-
TCONS_00046736	R1,R2,R3	AT1G20880	TCONS_00009111	0.0766802	0.218769	0.521405	0.558871	0.684532	0.786857	0.936804	19	mid maturation and DT	AT5G58160.1	XLOC_028668	AT5G58160	AT5G58160	=	actin binding; FUNCTIONS IN: actin binding; INVOLVED IN: cellular component organization, actin cytoskeleton organization; EXPRESSED IN: 8 plant structures; EXPRESSED DURING: 4 anthesis, petal differentiation and expansion stage; CONTAINS InterPro DOMAIN/s: Actin-binding FH2/DRF autoregulatory (InterPro:IPR003104), C2 calcium/lipid-binding domain, CaLB (InterPro:IPR008973), Actin-binding FH2 (Int…	1	1	1e-07	0	-	-	-	-
TCONS_00052045	R1,R2,R4	AT1G20880	TCONS_00009111	0.0931938	0.166024	0.351232	0.534344	0.729274	0.870433	0.924609	1	mid maturation and DT	AT5G49990.1	XLOC_031896	AT5G49990	AT5G49990	=	Xanthine/uracil permease family protein; FUNCTIONS IN: transmembrane transporter activity; INVOLVED IN: transport, transmembrane transport; LOCATED IN: membrane; EXPRESSED IN: 22 plant structures; EXPRESSED DURING: 13 growth stages; CONTAINS InterPro DOMAIN/s: Xanthine/uracil/vitamin C permease (InterPro:IPR006043); BEST Arabidopsis thaliana protein match is: Xanthine/uracil permease family prote…	1	1	1e-07	0	-	-	-	-
TCONS_00014083	R1,R2,R3	AT1G20880	TCONS_00009111	0.09341	0.268071	0.416209	0.413811	0.590349	0.832605	0.968496	19	mid maturation and DT	AT2G02390.1	XLOC_008406	AT2G02390	GSTZ1	=	glutathione S-transferase zeta 1 (GSTZ1); FUNCTIONS IN: glutathione transferase activity, catalytic activity; INVOLVED IN: toxin catabolic process; LOCATED IN: cytoplasm; EXPRESSED IN: 23 plant structures; EXPRESSED DURING: 13 growth stages; CONTAINS InterPro DOMAIN/s: Thioredoxin fold (InterPro:IPR012335), Maleylacetoacetate isomerase (InterPro:IPR005955), Glutathione S-transferase, C-terminal (…	1	0.999993	6.79142e-06	5	specific;superfamily;specific;superfamily;multi-dom	GST_C_Zeta;GST_C_family superfamily;GST_N_Zeta;Thioredoxin_like superfamily;Maleylacetoacetate_isomerase	-;-;-;-;-	C-terminal, alpha helical domain of Class Zeta Glutathione S-transferases; Glutathione S-transferase (GST) C-terminal domain family, Class Zeta subfamily; GSTs are cytosolic dimeric proteins involved in cellular detoxification by catalyzing the conjugation of glutathione (GSH) with a wide range of endogenous and xenobiotic alkylating agents, including carcinogens, therapeutic drugs, environmental…
TCONS_00024056	R1,R2	AT1G20880	TCONS_00009111	0.0993697	0.168546	0.364582	0.48944	0.670068	0.873391	0.953261	1	mid maturation and DT	AT3G14595.1	XLOC_014496	AT3G14595	AT3G14595	=	Ribosomal protein L18ae family; BEST Arabidopsis thaliana protein match is: Ribosomal protein L18ae family (TAIR:AT1G17080.1); Has 132 Blast hits to 132 proteins in 17 species: Archae - 0; Bacteria - 2; Metazoa - 0; Fungi - 0; Plants - 129; Viruses - 0; Other Eukaryotes - 1 (source: NCBI BLink).	1	0.926354	0.0736456	1	multi-dom	PRK05771	N	V-type ATP synthase subunit I; Validated
TCONS_00026848	R1,R2,R3	AT1G20880	TCONS_00009111	0.0258327	0.268692	0.637667	0.641629	0.748385	0.747315	0.821177	39	mid maturation and DT	AT3G51860.1	XLOC_016399	AT3G51860	CAX3	=	cation exchanger 3 (CAX3); CONTAINS InterPro DOMAIN/s: Sodium/calcium exchanger membrane region (InterPro:IPR004837), Calcium/proton exchanger superfamily (InterPro:IPR004798), Calcium/proton exchanger (InterPro:IPR004713); BEST Arabidopsis thaliana protein match is: cation exchanger 1 (TAIR:AT2G38170.1); Has 3567 Blast hits to 3405 proteins in 1022 species: Archae - 24; Bacteria - 2167; Metazoa …	1	1	1e-07	5	specific;superfamily;specific;superfamily;multi-dom	Na_Ca_ex;Na_Ca_ex superfamily;Na_Ca_ex;Na_Ca_ex superfamily;Putative_ionic_transporter_y4hA	-;-;-;-;-	Sodium/calcium exchanger protein; This is a family of sodium/calcium exchanger integral membrane proteins. This family covers the integral membrane regions of the proteins. Sodium/calcium exchangers regulate intracellular Ca2+ concentrations in many cells; cardiac myocytes, epithelial cells, neurons retinal rod photoreceptors and smooth muscle cells. Ca2+ is moved into or out of the cytosol depen…
TCONS_00045935	R1,R2	AT1G20880	TCONS_00009111	0.143636	0.26498	0.260198	0.374341	0.618746	0.867544	0.972184	5	mid maturation and DT	AT5G50170.N3	XLOC_028197	AT5G50170	AT5G50170	j	C2 calcium/lipid-binding and GRAM domain containing protein; CONTAINS InterPro DOMAIN/s: C2 membrane targeting protein (InterPro:IPR018029), C2 calcium/lipid-binding domain, CaLB (InterPro:IPR008973), GRAM (InterPro:IPR004182), C2 calcium-dependent membrane targeting (InterPro:IPR000008); BEST Arabidopsis thaliana protein match is: C2 calcium/lipid-binding and GRAM domain containing protein (TAIR…	1	1	1e-07	0	-	-	-	-
TCONS_00034671	R1	AT1G20880	TCONS_00009111	0.107617	0.102484	0.509496	0.702203	0.732943	0.813554	0.859921	13	mid maturation and DT	AT4G12290.1	XLOC_021318	AT4G12290	AT4G12290	=	Copper amine oxidase family protein; FUNCTIONS IN: quinone binding, primary amine oxidase activity, copper ion binding; INVOLVED IN: oxidation reduction, amine metabolic process; LOCATED IN: vacuole; CONTAINS InterPro DOMAIN/s: Copper amine oxidase, N-terminal (InterPro:IPR016182), Copper amine oxidase, N2-terminal (InterPro:IPR015800), Copper amine oxidase, N2/N3-terminal (InterPro:IPR015801), C…	1	1	1e-07	7	specific;superfamily;specific;superfamily;specific;superfamily;multi-dom	Cu_amine_oxid;Cu_amine_oxid superfamily;Cu_amine_oxidN3;Cu_amine_oxidN3 superfamily;Cu_amine_oxidN2;Cu_amine_oxidN2 superfamily;PLN02566	-;-;-;-;-;-;-	Copper amine oxidase, enzyme domain; Copper amine oxidases are a ubiquitous and novel group of quinoenzymes that catalyse the oxidative deamination of primary amines to the corresponding aldehydes, with concomitant reduction of molecular oxygen to hydrogen peroxide. The enzymes are dimers of identical 70-90 kDa subunits, each of which contains a single copper ion and a covalently bound cofactor f…
TCONS_00034702	R1,R2,R3,R4	AT1G20880	TCONS_00009111	0.135065	0.234427	0.22661	0.423176	0.728749	0.877684	0.951752	5	mid maturation and DT	AT4G12680.N2	XLOC_021335	AT4G12680	AT4G12680	j	unknown protein; INVOLVED IN: vegetative to reproductive phase transition of meristem; LOCATED IN: endomembrane system; BEST Arabidopsis thaliana protein match is: unknown protein (TAIR:AT5G40640.1); Has 103 Blast hits to 103 proteins in 14 species: Archae - 0; Bacteria - 0; Metazoa - 0; Fungi - 0; Plants - 103; Viruses - 0; Other Eukaryotes - 0 (source: NCBI BLink).	1	1	1e-07	4	specific;superfamily;specific;superfamily	SANT_TRF;SANT superfamily;PHD;ADDz superfamily	-;-;-;-	Telomere repeat binding factor-like DNA-binding domains of the SANT/myb-like family; Human telomere repeat binding factors, TRF1 and TRF2, function as part of the 6 component shelterin complex. TRF2 binds DNA and recruits RAP1 (via binding to the RAP1 protein c-terminal (RCT)) and TIN2 in the protection of telomeres from DNA repair machinery. Metazoan shelterin consists of 3 DNA binding proteins …
TCONS_00039770	R1,R2,R4	AT1G20880	TCONS_00009111	0	0	0.243299	0.637445	0.814792	0.880654	0.854751	29	mid maturation and DT	AT4G22100.1	XLOC_024423	AT4G22100	BGLU3	=	beta glucosidase 2 (BGLU3); FUNCTIONS IN: cation binding, hydrolase activity, hydrolyzing O-glycosyl compounds, catalytic activity; INVOLVED IN: carbohydrate metabolic process; LOCATED IN: endomembrane system; CONTAINS InterPro DOMAIN/s: Glycoside hydrolase, family 1 (InterPro:IPR001360), Glycoside hydrolase, family 1, active site (InterPro:IPR018120), Glycoside hydrolase, catalytic core (InterPr…	1	1	1e-07	3	specific;superfamily;multi-dom	PLN02849;BglB superfamily;Glyco_hydro_1	-;-;-	beta-glucosidase;Beta-glucosidase/6-phospho-beta-glucosidase/beta-galactosidase [Carbohydrate transport and metabolism];Glycosyl hydrolase family 1; Glycosyl hydrolase family 1.
TCONS_00029416	R1,R3,R4	AT1G20880	TCONS_00009111	0.0954094	0.115746	0.407659	0.574032	0.743815	0.862384	0.91054	1	mid maturation and DT	AT3G14590.3	XLOC_017844	AT3G14590	NTMC2TYPE6.2	=	NTMC2T6.2; CONTAINS InterPro DOMAIN/s: C2 membrane targeting protein (InterPro:IPR018029), C2 calcium/lipid-binding domain, CaLB (InterPro:IPR008973), C2 calcium-dependent membrane targeting (InterPro:IPR000008); BEST Arabidopsis thaliana protein match is: Calcium-dependent lipid-binding (CaLB domain) family protein (TAIR:AT1G53590.1).	1	1	1e-07	1	superfamily	C2 superfamily	-	C2 domain; The C2 domain was first identified in PKC. C2 domains fold into an 8-standed beta-sandwich that can adopt 2 structural arrangements: Type I and Type II, distinguished by a circular permutation involving their N- and C-terminal beta strands. Many C2 domains are Ca2+-dependent membrane-targeting modules that bind a wide variety of substances including bind phospholipids, inositol polypho…
TCONS_00029417	R1,R3,R4	AT1G20880	TCONS_00009111	0.0986152	0.113541	0.410664	0.570953	0.740214	0.862598	0.912364	1	mid maturation and DT	AT3G14590.2	XLOC_017844	AT3G14590	NTMC2TYPE6.2	=	NTMC2T6.2; CONTAINS InterPro DOMAIN/s: C2 membrane targeting protein (InterPro:IPR018029), C2 calcium/lipid-binding domain, CaLB (InterPro:IPR008973), C2 calcium-dependent membrane targeting (InterPro:IPR000008); BEST Arabidopsis thaliana protein match is: Calcium-dependent lipid-binding (CaLB domain) family protein (TAIR:AT1G53590.1).	1	1	1e-07	1	superfamily	C2 superfamily	-	C2 domain; The C2 domain was first identified in PKC. C2 domains fold into an 8-standed beta-sandwich that can adopt 2 structural arrangements: Type I and Type II, distinguished by a circular permutation involving their N- and C-terminal beta strands. Many C2 domains are Ca2+-dependent membrane-targeting modules that bind a wide variety of substances including bind phospholipids, inositol polypho…
TCONS_00016048	R1,R3	AT1G20880	TCONS_00009111	0.0887354	0.275986	0.494822	0.460478	0.567803	0.811335	0.960642	19	mid maturation and DT	AT2G24940.N2	XLOC_009764	AT2G24940	AtMAPR2	o	membrane-associated progesterone binding protein 2 (MAPR2); FUNCTIONS IN: heme binding; LOCATED IN: cellular_component unknown; EXPRESSED IN: male gametophyte, cultured cell, pollen tube; EXPRESSED DURING: L mature pollen stage, M germinated pollen stage; CONTAINS InterPro DOMAIN/s: Cytochrome b5 (InterPro:IPR001199); BEST Arabidopsis thaliana protein match is: membrane steroid binding protein 1 …	1	0.823118	0.176882	0	-	-	-	-
TCONS_00001649	R1,R2	AT1G20880	TCONS_00009111	0	0.0487366	0.459269	0.660675	0.783053	0.851631	0.847268	13	mid maturation and DT	AT1G16770.N3	XLOC_000871	AT1G16770	AT1G16770	j	unknown protein; FUNCTIONS IN: molecular_function unknown; INVOLVED IN: biological_process unknown; LOCATED IN: cellular_component unknown; Has 103 Blast hits to 103 proteins in 50 species: Archae - 0; Bacteria - 4; Metazoa - 0; Fungi - 65; Plants - 32; Viruses - 0; Other Eukaryotes - 2 (source: NCBI BLink).	1	0.999272	0.000728272	0	-	-	-	-
TCONS_00006609	R1	AT1G20880	TCONS_00009111	0	0	0.157842	0.195173	0.613509	0.929104	0.94736	18	mid maturation and DT	AT1G76680.1	XLOC_004001	AT1G76680	OPR1	=	12-oxophytodienoate reductase 1 (OPR1); FUNCTIONS IN: 12-oxophytodienoate reductase activity; INVOLVED IN: in 7 processes; LOCATED IN: cellular_component unknown; EXPRESSED IN: 11 plant structures; EXPRESSED DURING: seedling growth, developing seed stage; CONTAINS InterPro DOMAIN/s: Aldolase-type TIM barrel (InterPro:IPR013785), NADH:flavin oxidoreductase/NADH oxidase, N-terminal (InterPro:IPR001…	1	1	1e-07	3	specific;superfamily;multi-dom	OYE_like_FMN;TIM_phosphate_binding superfamily;NemA	-;-;-	Old yellow enzyme (OYE)-like FMN binding domain. OYE was the first flavin-dependent enzyme identified, however its true physiological role remains elusive to this day. Each monomer of OYE contains FMN as a non-covalently bound cofactor, uses NADPH as a reducing agent with oxygens, quinones, and alpha,beta-unsaturated aldehydes and ketones, and can act as electron acceptors in the catalytic reacti…
TCONS_00041773	R1,R2,R3,R4	AT1G20880	TCONS_00009111	0.140129	0.255155	0.497647	0.502264	0.68708	0.716038	0.946215	19	mid maturation and DT	AT5G02880.N2	XLOC_025576	AT5G02880	UPL4	j	ubiquitin-protein ligase 4 (UPL4); CONTAINS InterPro DOMAIN/s: Armadillo-like helical (InterPro:IPR011989), Armadillo-type fold (InterPro:IPR016024), HECT (InterPro:IPR000569); BEST Arabidopsis thaliana protein match is: HEAT repeat ;HECT-domain (ubiquitin-transferase) (TAIR:AT4G38600.1); Has 5635 Blast hits to 5003 proteins in 272 species: Archae - 0; Bacteria - 11; Metazoa - 3196; Fungi - 992; …	1	1	1e-07	0	-	-	-	-
TCONS_00001645	R1,R2	AT1G20880	TCONS_00009111	0.0485386	0.277321	0.413851	0.542676	0.688208	0.828562	0.940513	19	mid maturation and DT	AT1G16730.N2	XLOC_000868	AT1G16730	UP6	x	unknown protein 6 (UP6); Has 17 Blast hits to 17 proteins in 7 species: Archae - 0; Bacteria - 0; Metazoa - 0; Fungi - 0; Plants - 15; Viruses - 0; Other Eukaryotes - 2 (source: NCBI BLink).	-1	0.00451692	0.995483	0	-	-	-	-
TCONS_00000935	R1	AT1G20880	TCONS_00009111	0	0	0	0.345094	0.760841	0.897675	0.943283	27	mid maturation and DT	AT1G09665.N2	XLOC_000469	AT1G09665	AT1G09665	j	Toll-Interleukin-Resistance (TIR) domain family protein; FUNCTIONS IN: transmembrane receptor activity; INVOLVED IN: defense response signaling pathway, resistance gene-dependent, signal transduction, defense response, innate immune response; LOCATED IN: intrinsic to membrane; CONTAINS InterPro DOMAIN/s: Toll-Interleukin receptor (InterPro:IPR000157); BEST Arabidopsis thaliana protein match is: T…	1	0.998536	0.0014637	2	specific;superfamily	TIR;TIR_2 superfamily	-;-	Toll - interleukin 1 - resistance; Toll - interleukin 1 - resistance.;TIR domain; This is a family of bacterial Toll-like receptors.
TCONS_00000082	R1	AT1G20880	TCONS_00009111	0.0726036	0.2256	0.346233	0.483111	0.638038	0.879316	0.95622	1	mid maturation and DT	AT1G01720.1	XLOC_000044	AT1G01720	ATAF1	=	ATAF1; CONTAINS InterPro DOMAIN/s: No apical meristem (NAM) protein (InterPro:IPR003441); BEST Arabidopsis thaliana protein match is: NAC domain containing protein 32 (TAIR:AT1G77450.1); Has 3043 Blast hits to 3037 proteins in 75 species: Archae - 0; Bacteria - 0; Metazoa - 0; Fungi - 0; Plants - 3043; Viruses - 0; Other Eukaryotes - 0 (source: NCBI BLink).	1	0.999995	4.51943e-06	2	specific;superfamily	NAM;NAM superfamily	-;-	No apical meristem (NAM) protein; This is a family of no apical meristem (NAM) proteins these are plant development proteins. Mutations in NAM result in the failure to develop a shoot apical meristem in petunia embryos. NAM is indicated as having a role in determining positions of meristems and primordial. One member of this family NAP (NAC-like, activated by AP3/PI) is encoded by the target gene…
TCONS_00016733	R1,R3	AT1G20880	TCONS_00009111	0.0889711	0.185043	0.364931	0.527594	0.685576	0.856232	0.941135	1	mid maturation and DT	AT2G32090.1	XLOC_010149	AT2G32090	AT2G32090	=	Lactoylglutathione lyase / glyoxalase I family protein; BEST Arabidopsis thaliana protein match is: Lactoylglutathione lyase / glyoxalase I family protein (TAIR:AT2G28420.1); Has 35333 Blast hits to 34131 proteins in 2444 species: Archae - 798; Bacteria - 22429; Metazoa - 974; Fungi - 991; Plants - 531; Viruses - 0; Other Eukaryotes - 9610 (source: NCBI BLink).	1	0.996762	0.00323785	2	specific;superfamily	Glo_EDI_BRP_like_9;Glo_EDI_BRP_like superfamily	-;-	This conserved domain belongs to a superfamily including the bleomycin resistance protein, glyoxalase I, and type I ring-cleaving dioxygenases; This protein family belongs to a conserved domain superfamily that is found in a variety of structurally related metalloproteins, including the bleomycin resistance protein, glyoxalase I, and type I ring-cleaving dioxygenases. A bound metal ion is require…
TCONS_00041641	R1	AT1G20880	TCONS_00009111	0	0.165128	0.264634	0.503996	0.761108	0.890433	0.92742	1	mid maturation and DT	AT5G01520.1	XLOC_025491	AT5G01520	AT5G01520	=	RING/U-box superfamily protein; CONTAINS InterPro DOMAIN/s: Zinc finger, RING-type, conserved site (InterPro:IPR017907); BEST Arabidopsis thaliana protein match is: RING/U-box superfamily protein (TAIR:AT3G47160.1); Has 35333 Blast hits to 34131 proteins in 2444 species: Archae - 798; Bacteria - 22429; Metazoa - 974; Fungi - 991; Plants - 531; Viruses - 0; Other Eukaryotes - 9610 (source: NCBI BL…	1	0.999915	8.52356e-05	0	-	-	-	-
TCONS_00023695	R1,R2,R3,R4	AT1G20880	TCONS_00009111	0.105026	0.116445	0.33835	0.541051	0.749742	0.886633	0.91401	1	mid maturation and DT	AT3G11040.N2	XLOC_014306	AT3G11040	AT3G11040	j	Glycosyl hydrolase family 85 ; FUNCTIONS IN: hydrolase activity, acting on glycosyl bonds, mannosyl-glycoprotein endo-beta-N-acetylglucosaminidase activity; INVOLVED IN: biological_process unknown; LOCATED IN: cytoplasm; EXPRESSED IN: 23 plant structures; EXPRESSED DURING: 13 growth stages; CONTAINS InterPro DOMAIN/s: Glycoside hydrolase, family 85 (InterPro:IPR005201), Glycoside hydrolase, catal…	1	1	1e-07	2	specific;superfamily	GH85_ENGase;GH18_chitinase-like superfamily	-;-	Endo-beta-N-acetylglucosaminidase (ENGase) hydrolyzes the N-N&apos;-diacetylchitobiosyl core of N-glycosylproteins. The beta-1,4-glycosyl bond located between two N-acetylglucosamine residues is hydrolyzed such that N-acetylglucosamine 1 remains with the protein and N-acetylglucosamine 2 forms the reducing end of the released glycan. ENGase is a key enzyme in the processing of free oligosaccharid…
TCONS_00026220	R1,R3	AT1G20880	TCONS_00009111	0.208012	0.208012	0.208012	0.652097	0.751109	0.816585	0.843984	29	mid maturation and DT	AT3G44730.N3	XLOC_015998	AT3G44730	KP1	j	kinesin-like protein 1 (KP1); FUNCTIONS IN: microtubule motor activity, ATP binding; INVOLVED IN: microtubule-based movement; EXPRESSED IN: 23 plant structures; EXPRESSED DURING: 14 growth stages; CONTAINS InterPro DOMAIN/s: Calponin-homology (InterPro:IPR016146), Calponin-like actin-binding (InterPro:IPR001715), Kinesin, motor domain (InterPro:IPR001752); BEST Arabidopsis thaliana protein match …	1	1	1e-07	3	specific;superfamily;multi-dom	KISc_C_terminal;Motor_domain superfamily;KIP1	-;-;C	Kinesin motor domain, KIFC2/KIFC3/ncd-like carboxy-terminal kinesins. Ncd is a spindle motor protein necessary for chromosome segregation in meiosis. KIFC2/KIFC3-like kinesins have been implicated in motility of the Golgi apparatus as well as dentritic and axonal transport in neurons. This catalytic (head) domain has ATPase activity and belongs to the larger group of P-loop NTPases. Kinesins are …
TCONS_00035573	R1,R3	AT1G20880	TCONS_00009111	0.0322943	0.173996	0.544804	0.679389	0.760727	0.812071	0.834839	13	mid maturation and DT	AT4G21020.1	XLOC_021836	AT4G21020	AT4G21020	=	Late embryogenesis abundant protein (LEA) family protein; BEST Arabidopsis thaliana protein match is: Late embryogenesis abundant protein (LEA) family protein (TAIR:AT5G44310.2); Has 25029 Blast hits to 12516 proteins in 1815 species: Archae - 109; Bacteria - 7990; Metazoa - 4935; Fungi - 1662; Plants - 2602; Viruses - 153; Other Eukaryotes - 7578 (source: NCBI BLink).	1	0.999999	1.08902e-06	1	superfamily	DUF883 superfamily	-	Bacterial protein of unknown function (DUF883); This family consists of several hypothetical bacterial proteins of unknown function.
TCONS_00046330	R1,R3	AT1G20880	TCONS_00009111	0.0591505	0.186496	0.498482	0.645578	0.737915	0.806599	0.872576	13	mid maturation and DT	AT5G54080.N3	XLOC_028423	AT5G54080	HGO	j	homogentisate 1,2-dioxygenase (HGO); FUNCTIONS IN: homogentisate 1,2-dioxygenase activity; INVOLVED IN: oxidation reduction, tyrosine metabolic process, L-phenylalanine catabolic process, tyrosine catabolic process; LOCATED IN: cellular_component unknown; EXPRESSED IN: 23 plant structures; EXPRESSED DURING: 13 growth stages; CONTAINS InterPro DOMAIN/s: Cupin, RmlC-type (InterPro:IPR011051), Homog…	1	1	1e-07	0	-	-	-	-
TCONS_00036100	R1,R3	AT1G20880	TCONS_00009111	0.0415743	0.0987484	0.632394	0.667799	0.689551	0.763819	0.903785	13	mid maturation and DT	AT4G26050.1	XLOC_022125	AT4G26050	PIRL8	=	plant intracellular ras group-related LRR 8 (PIRL8); CONTAINS InterPro DOMAIN/s: Leucine-rich repeat (InterPro:IPR001611); BEST Arabidopsis thaliana protein match is: plant intracellular ras group-related LRR 6 (TAIR:AT2G19330.1); Has 73298 Blast hits to 32440 proteins in 1234 species: Archae - 33; Bacteria - 7555; Metazoa - 32830; Fungi - 2348; Plants - 26304; Viruses - 23; Other Eukaryotes - 42…	1	1	1e-07	4	superfamily;multi-dom;multi-dom;multi-dom	LRR_RI superfamily;LRR_8;LRR_8;LRR_8	C;-;-;-	Leucine-rich repeats (LRRs), ribonuclease inhibitor (RI)-like subfamily. LRRs are 20-29 residue sequence motifs present in many proteins that participate in protein-protein interactions and have different functions and cellular locations. LRRs correspond to structural units consisting of a beta strand (LxxLxLxxN/CxL conserved pattern) and an alpha helix. This alignment contains 12 strands corresp…
TCONS_00009380	R1,R4	AT1G20880	TCONS_00009111	0.284207	0.314166	0.284711	0.331625	0.505844	0.822243	0.965319	46	mid maturation and DT	AT1G23950.2	XLOC_005517	AT1G23950	AT1G23950	=	Protein of unknown function (DUF626); FUNCTIONS IN: molecular_function unknown; INVOLVED IN: biological_process unknown; LOCATED IN: cellular_component unknown; EXPRESSED IN: male gametophyte, pollen tube; EXPRESSED DURING: L mature pollen stage, M germinated pollen stage; CONTAINS InterPro DOMAIN/s: Protein of unknown function DUF626, Arabidopsis thaliana (InterPro:IPR006462); BEST Arabidopsis t…	1	1	1e-07	1	superfamily	DUF626 superfamily	-	Protein of unknown function (DUF626); Protein of unknown function, currently only identified in Brassicaceae.
TCONS_00001474	R1,R3	AT1G20880	TCONS_00009111	0.0319807	0.342321	0.556779	0.557743	0.661679	0.766955	0.910127	19	mid maturation and DT	AT1G15180.1	XLOC_000775	AT1G15180	AT1G15180	=	MATE efflux family protein; FUNCTIONS IN: antiporter activity, drug transmembrane transporter activity, transporter activity; INVOLVED IN: drug transmembrane transport, transmembrane transport; LOCATED IN: endomembrane system, membrane; EXPRESSED IN: 21 plant structures; EXPRESSED DURING: 13 growth stages; CONTAINS InterPro DOMAIN/s: MATE family transporter related protein (InterPro:IPR015521), M…	1	1	1e-07	3	specific;superfamily;multi-dom	MATE_eukaryotic;MATE_like superfamily;Multidrug_resistance_protein_HmrM	-;-;-	Eukaryotic members of the multidrug and toxic compound extrusion (MATE) family; The integral membrane proteins from the MATE family are involved in exporting metabolites across the cell membrane and are responsible for multidrug resistance (MDR) in many bacteria and animals. MATE has also been identified as a large multigene family in plants, where the proteins are linked to disease resistance. A…
TCONS_00036555	R1	AT1G20880	TCONS_00009111	0.167452	0.417743	0.456349	0.47207	0.638193	0.6804	0.864967	19	mid maturation and DT	AT4G30780.1	XLOC_022390	AT4G30780	AT4G30780	=	unknown protein; BEST Arabidopsis thaliana protein match is: unknown protein (TAIR:AT2G24100.1); Has 109 Blast hits to 109 proteins in 18 species: Archae - 0; Bacteria - 0; Metazoa - 1; Fungi - 0; Plants - 95; Viruses - 0; Other Eukaryotes - 13 (source: NCBI BLink).	1	1	1e-07	0	-	-	-	-
TCONS_00024998	R1,R3,R4	AT1G20880	TCONS_00009111	0.0536887	0.190655	0.419185	0.579264	0.763497	0.82123	0.917841	1	mid maturation and DT	AT3G23340.1	XLOC_015064	AT3G23340	ckl10	=	casein kinase I-like 10 (ckl10); FUNCTIONS IN: protein serine/threonine kinase activity, protein kinase activity, kinase activity, ATP binding; INVOLVED IN: protein amino acid phosphorylation; LOCATED IN: cellular_component unknown; EXPRESSED IN: 18 plant structures; EXPRESSED DURING: 12 growth stages; CONTAINS InterPro DOMAIN/s: Protein kinase, ATP binding site (InterPro:IPR017441), Protein kina…	1	1	1e-07	3	specific;superfamily;multi-dom	STKc_CK1_delta_epsilon;PKc_like superfamily;Pkinase	-;-;-	Catalytic domain of the Serine/Threonine protein kinases, Casein Kinase 1 delta and epsilon; STKs catalyze the transfer of the gamma-phosphoryl group from ATP to serine/threonine residues on protein substrates. CK1 phosphorylates a variety of substrates including enzymes, transcription and splice factors, cytoskeletal proteins, viral oncogenes, receptors, and membrane-associated proteins. There a…
TCONS_00006639	R1,R3,R4	AT1G20880	TCONS_00009111	0.0833092	0.154531	0.300574	0.662288	0.828443	0.84405	0.832016	29	mid maturation and DT	AT1G76990.1	XLOC_004020	AT1G76990	ACR3	=	ACT domain repeat 3 (ACR3); FUNCTIONS IN: amino acid binding; INVOLVED IN: nitrogen compound metabolic process, metabolic process; LOCATED IN: cytosol; EXPRESSED IN: 22 plant structures; EXPRESSED DURING: 13 growth stages; CONTAINS InterPro DOMAIN/s: Protein-PII uridylyltransferase (InterPro:IPR010043), Amino acid-binding ACT (InterPro:IPR002912); BEST Arabidopsis thaliana protein match is: ACT d…	1	1	1e-07	8	specific;superfamily;specific;superfamily;specific;superfamily;specific;superfamily	ACT_ACR_3;ACT superfamily;ACT_ACR_1;ACT superfamily;ACT_ACR_2;ACT superfamily;ACT_ACR_4;ACT superfamily	-;-;-;-;-;-;-;-	ACT domain-containing protein which is composed almost entirely of four ACT domain repeats (the &quot;ACR&quot; protein); This CD includes the third ACT domain, of a novel type of ACT domain-containing protein which is composed almost entirely of four ACT domain repeats (the &quot;ACR&quot; protein). ACR proteins, found only in Arabidopsis and Oryza, as yet, are proposed to function as novel regu…
TCONS_00014201	R1,R2	AT1G20880	TCONS_00009111	0	0	0.0790852	0.18381	0.554023	0.931762	0.96558	18	mid maturation and DT	AT2G03520.1	XLOC_008475	AT2G03520	ATUPS4	=	ureide permease 4 (UPS4); LOCATED IN: chloroplast; EXPRESSED IN: stigma, seedling, fruit, filament, seed; BEST Arabidopsis thaliana protein match is: ureide permease 1 (TAIR:AT2G03590.1); Has 30201 Blast hits to 17322 proteins in 780 species: Archae - 12; Bacteria - 1396; Metazoa - 17338; Fungi - 3422; Plants - 5037; Viruses - 0; Other Eukaryotes - 2996 (source: NCBI BLink).	1	1	1e-07	2	specific;superfamily	Ureide_permease;Ureide_permease superfamily	-;-	Ureide permease; Heterocyclic nitrogen compounds may serve as nitrogen sources or nitrogen transport compounds in plants that are not able to fix nitrogen. This family represents ureide permease, a transporter of a wide spectrum of oxo derivatives of heterocyclic nitrogen compounds, including allantoin, uric acid and xanthine; it has 10 putative transmembrane domains with a large cytosolic centra…
TCONS_00034703	R1,R2,R3,R4	AT1G20880	TCONS_00009111	0.099253	0.215862	0.254273	0.501395	0.768299	0.865484	0.935905	1	mid maturation and DT	AT4G12680.N3	XLOC_021335	AT4G12680	AT4G12680	j	unknown protein; INVOLVED IN: vegetative to reproductive phase transition of meristem; LOCATED IN: endomembrane system; BEST Arabidopsis thaliana protein match is: unknown protein (TAIR:AT5G40640.1); Has 103 Blast hits to 103 proteins in 14 species: Archae - 0; Bacteria - 0; Metazoa - 0; Fungi - 0; Plants - 103; Viruses - 0; Other Eukaryotes - 0 (source: NCBI BLink).	1	1	1e-07	4	specific;superfamily;specific;superfamily	SANT_TRF;SANT superfamily;PHD;ADDz superfamily	-;-;-;-	Telomere repeat binding factor-like DNA-binding domains of the SANT/myb-like family; Human telomere repeat binding factors, TRF1 and TRF2, function as part of the 6 component shelterin complex. TRF2 binds DNA and recruits RAP1 (via binding to the RAP1 protein c-terminal (RCT)) and TIN2 in the protection of telomeres from DNA repair machinery. Metazoan shelterin consists of 3 DNA binding proteins …
TCONS_00037158	R1,R3,R4	AT1G20880	TCONS_00009111	0.039418	0.319309	0.645138	0.648884	0.722003	0.701715	0.799169	39	mid maturation and DT	AT4G36195.N5	XLOC_022711	AT4G36195	AT4G36195	j	Serine carboxypeptidase S28 family protein; FUNCTIONS IN: serine-type peptidase activity; INVOLVED IN: proteolysis; EXPRESSED IN: guard cell; CONTAINS InterPro DOMAIN/s: Peptidase S28 (InterPro:IPR008758); BEST Arabidopsis thaliana protein match is: Serine carboxypeptidase S28 family protein (TAIR:AT4G36190.1).	1	0.999991	9.4061e-06	0	-	-	-	-
TCONS_00039540	R1,R3,R4	AT1G20880	TCONS_00009111	0.114238	0.255712	0.358043	0.343292	0.58348	0.882457	0.971497	46	mid maturation and DT	AT4G19390.1	XLOC_024277	AT4G19390	AT4G19390	=	Uncharacterised protein family (UPF0114); FUNCTIONS IN: molecular_function unknown; INVOLVED IN: biological_process unknown; LOCATED IN: chloroplast; EXPRESSED IN: 23 plant structures; EXPRESSED DURING: 13 growth stages; CONTAINS InterPro DOMAIN/s: Uncharacterised protein family UPF0114, plant (InterPro:IPR016804), Uncharacterised protein family UPF0114 (InterPro:IPR005134); BEST Arabidopsis thal…	1	0.999997	3.21432e-06	3	specific;superfamily;superfamily	UPF0114;UPF0114 superfamily;PX_domain superfamily	-;-;NC	Uncharacterized protein family, UPF0114; Uncharacterized protein family, UPF0114.;Uncharacterized protein family, UPF0114; Uncharacterized protein family, UPF0114.;The Phox Homology domain, a phosphoinositide binding module; The PX domain is a phosphoinositide (PI) binding module involved in targeting proteins to membranes. Proteins containing PX domains interact with PIs and have been implicated…
TCONS_00043566	R1,R3	AT1G20880	TCONS_00009111	0.090817	0.240223	0.347772	0.540868	0.739011	0.875787	0.886311	1	mid maturation and DT	AT5G22690.N3	XLOC_026579	AT5G22690	AT5G22690	j	Disease resistance protein (TIR-NBS-LRR class) family; FUNCTIONS IN: transmembrane receptor activity, ATP binding; INVOLVED IN: signal transduction, defense response, apoptosis, innate immune response; LOCATED IN: intrinsic to membrane; EXPRESSED IN: 20 plant structures; EXPRESSED DURING: 13 growth stages; CONTAINS InterPro DOMAIN/s: NB-ARC (InterPro:IPR002182), Leucine-rich repeat (InterPro:IPR0…	1	1	1e-07	0	-	-	-	-
TCONS_00023697	R1,R2,R4	AT1G20880	TCONS_00009111	0.0971616	0.11102	0.361125	0.561499	0.750127	0.881344	0.90922	1	mid maturation and DT	AT3G11050.1	XLOC_014306	AT3G11050	ATFER2	=	ferritin 2 (FER2); FUNCTIONS IN: oxidoreductase activity, ferric iron binding, binding, transition metal ion binding; INVOLVED IN: response to oxidative stress, cellular iron ion homeostasis, response to abscisic acid stimulus, iron ion transport; LOCATED IN: chloroplast; EXPRESSED IN: 12 plant structures; EXPRESSED DURING: 7 growth stages; CONTAINS InterPro DOMAIN/s: Ferritin, N-terminal (InterP…	1	0.999999	1.33635e-06	3	specific;superfamily;multi-dom	Euk_Ferritin;Ferritin_like superfamily;Ferritin	-;-;-	eukaryotic ferritins; Eukaryotic Ferritin (Euk_Ferritin) domain. Ferritins are the primary iron storage proteins of most living organisms and members of a broad superfamily of ferritin-like diiron-carboxylate proteins. The iron-free (apoferritin) ferritin molecule is a protein shell composed of 24 protein chains arranged in 432 symmetry. Iron storage involves the uptake of iron (II) at the protei…
TCONS_00009974	R1,R3,R4	AT1G20880	TCONS_00009111	0.106986	0.327087	0.40476	0.507558	0.649627	0.868821	0.849876	19	mid maturation and DT	AT1G31120.1	XLOC_005865	AT1G31120	KUP10	=	K+ uptake permease 10 (KUP10); FUNCTIONS IN: potassium ion transmembrane transporter activity; INVOLVED IN: potassium ion transport; LOCATED IN: membrane; EXPRESSED IN: 8 plant structures; EXPRESSED DURING: 4 anthesis, petal differentiation and expansion stage; CONTAINS InterPro DOMAIN/s: Potassium uptake protein, kup (InterPro:IPR018519), K+ potassium transporter (InterPro:IPR003855); BEST Arabi…	1	1	1e-07	1	superfamily	K_trans superfamily	-	K+ potassium transporter; This is a family of K+ potassium transporters that are conserved across phyla, having both bacterial (KUP), yeast (HAK), and plant (AtKT) sequences as members.
TCONS_00002598	R1,R3,R4	AT1G20880	TCONS_00009111	0.0840799	0.350666	0.481985	0.565154	0.566888	0.705087	0.938452	19	mid maturation and DT	AT1G27320.1	XLOC_001434	AT1G27320	AHK3	=	histidine kinase 3 (HK3); CONTAINS InterPro DOMAIN/s: Signal transduction histidine kinase, homodimeric (InterPro:IPR009082), CHASE (InterPro:IPR006189), Signal transduction histidine kinase, core (InterPro:IPR005467), ATPase-like, ATP-binding domain (InterPro:IPR003594), CheY-like (InterPro:IPR011006), Signal transduction response regulator, receiver domain (InterPro:IPR001789), Signal transduct…	1	1	1e-07	11	specific;superfamily;specific;superfamily;specific;superfamily;specific;superfamily;specific;superfamily;superfamily	REC;REC superfamily;HATPase_c;HATPase_c superfamily;HisKA;HisKA superfamily;PRTases_typeI;PRTases_typeI superfamily;CHASE;CHASE superfamily;REC superfamily	-;-;-;-;-;-;C;C;-;-;-	Signal receiver domain; originally thought to be unique to bacteria (CheY, OmpR, NtrC, and PhoB), now recently identified in eukaroytes ETR1 Arabidopsis thaliana; this domain receives the signal from the sensor partner in a two-component systems; contains a phosphoacceptor site that is phosphorylated by histidine kinase homologs; usually found N-terminal to a DNA binding effector domain; forms ho…
TCONS_00046169	R1,R2,R3	AT1G20880	TCONS_00009111	0.120145	0.315009	0.410923	0.360702	0.62823	0.85253	0.927348	46	mid maturation and DT	AT5G52580.N4	XLOC_028324	AT5G52580	AT5G52580	j	RabGAP/TBC domain-containing protein; FUNCTIONS IN: RAB GTPase activator activity; INVOLVED IN: regulation of Rab GTPase activity; LOCATED IN: intracellular; EXPRESSED IN: 22 plant structures; EXPRESSED DURING: 13 growth stages; CONTAINS InterPro DOMAIN/s: RabGAP/TBC (InterPro:IPR000195), Protein of unknown function DUF3548 (InterPro:IPR021935); BEST Arabidopsis thaliana protein match is: Ypt/Rab…	1	1	1e-07	0	-	-	-	-
TCONS_00052711	R2,R4	AT1G20880	TCONS_00009111	0.0617794	0.177288	0.483633	0.562444	0.72058	0.811887	0.933234	1	mid maturation and DT	AT5G57790.1	XLOC_032312	AT5G57790	AT5G57790	=	unknown protein; Has 13 Blast hits to 11 proteins in 5 species: Archae - 0; Bacteria - 0; Metazoa - 0; Fungi - 0; Plants - 13; Viruses - 0; Other Eukaryotes - 0 (source: NCBI BLink).	1	0.999771	0.000228659	0	-	-	-	-
TCONS_00035452	R2	AT1G20880	TCONS_00009111	0.108213	0.212602	0.589892	0.649312	0.703334	0.771451	0.860203	13	mid maturation and DT	AT4G19950.1	XLOC_021772	AT4G19950	AT4G19950	=	unknown protein; BEST Arabidopsis thaliana protein match is: unknown protein (TAIR:AT5G44860.1); Has 338 Blast hits to 330 proteins in 72 species: Archae - 2; Bacteria - 94; Metazoa - 7; Fungi - 0; Plants - 232; Viruses - 0; Other Eukaryotes - 3 (source: NCBI BLink).	1	0.999999	5.63248e-07	0	-	-	-	-
TCONS_00041848	R2	AT1G20880	TCONS_00009111	0	0	0.486254	0.705616	0.784821	0.846591	0.804598	13	mid maturation and DT	AT5G03640.1	XLOC_025625	AT5G03640	AT5G03640	=	Protein kinase superfamily protein; FUNCTIONS IN: kinase activity; INVOLVED IN: protein amino acid phosphorylation, N-terminal protein myristoylation; LOCATED IN: cellular_component unknown; EXPRESSED IN: stem, inflorescence meristem, male gametophyte; CONTAINS InterPro DOMAIN/s: Protein kinase, catalytic domain (InterPro:IPR000719), Serine/threonine-protein kinase domain (InterPro:IPR002290), Se…	1	1	1e-07	0	-	-	-	-
TCONS_00039723	R2,R3	AT1G20880	TCONS_00009111	0.0891998	0.134994	0.417997	0.546877	0.665821	0.840639	0.955666	1	mid maturation and DT	AT4G21680.N2	XLOC_024398	AT4G21680	NRT1.8	j	NITRATE TRANSPORTER 1.8 (NRT1.8); FUNCTIONS IN: transporter activity, nitrate transmembrane transporter activity; INVOLVED IN: response to cadmium ion, oligopeptide transport, response to nitrate; LOCATED IN: plasma membrane, membrane; EXPRESSED IN: 9 plant structures; EXPRESSED DURING: LP.04 four leaves visible, 4 anthesis, petal differentiation and expansion stage; CONTAINS InterPro DOMAIN/s: O…	1	0.999015	0.00098465	2	superfamily;superfamily	MFS superfamily;MFS superfamily	N;N	The Major Facilitator Superfamily (MFS) is a large and diverse group of secondary transporters that includes uniporters, symporters, and antiporters. MFS proteins facilitate the transport across cytoplasmic or internal membranes of a variety of substrates including ions, sugar phosphates, drugs, neurotransmitters, nucleosides, amino acids, and peptides. They do so using the electrochemical potent…
TCONS_00042461	R2	AT1G20880	TCONS_00009111	0	0	0	0.140355	0.341843	0.930968	0.972014	9	DT	AT5G10000.1	XLOC_025967	AT5G10000	ATFD4	=	ferredoxin 4 (FD4); FUNCTIONS IN: electron carrier activity, iron-sulfur cluster binding, 2 iron, 2 sulfur cluster binding; INVOLVED IN: electron transport chain; CONTAINS InterPro DOMAIN/s: 2Fe-2S ferredoxin, iron-sulphur binding site (InterPro:IPR006058), Ferredoxin (InterPro:IPR001041), Ferredoxin [2Fe-2S], plant (InterPro:IPR010241), Beta-grasp fold, ferredoxin-type (InterPro:IPR012675); BEST…	1	0.999695	0.000304676	0	-	-	-	-
TCONS_00037262	R2	AT1G20880	TCONS_00009111	0	0	0	0.123033	0.537591	0.932691	0.967602	18	mid maturation and DT	AT4G37420.1	XLOC_022768	AT4G37420	AT4G37420	=	Domain of unknown function (DUF23); CONTAINS InterPro DOMAIN/s: Protein of unknown function DUF23 (InterPro:IPR008166); BEST Arabidopsis thaliana protein match is: Domain of unknown function (DUF23) (TAIR:AT5G40720.1); Has 241 Blast hits to 241 proteins in 76 species: Archae - 0; Bacteria - 129; Metazoa - 0; Fungi - 0; Plants - 86; Viruses - 0; Other Eukaryotes - 26 (source: NCBI BLink).	1	1	1e-07	0	-	-	-	-
TCONS_00020119	R2,R3	AT1G20880	TCONS_00009111	0.0101708	0.20329	0.630721	0.659927	0.707483	0.795459	0.844976	13	mid maturation and DT	AT2G21490.1	XLOC_012255	AT2G21490	LEA	=	dehydrin LEA (LEA); FUNCTIONS IN: molecular_function unknown; INVOLVED IN: response to water, response to stress; LOCATED IN: cellular_component unknown; EXPRESSED IN: petal, leaf whorl, sepal, flower; EXPRESSED DURING: 4 anthesis, petal differentiation and expansion stage; CONTAINS InterPro DOMAIN/s: Dehydrin (InterPro:IPR000167); BEST Arabidopsis thaliana protein match is: Dehydrin family prote…	1	0.999237	0.000763369	0	-	-	-	-
TCONS_00007340	R2,R3,R4	AT1G20880	TCONS_00009111	0.0700527	0.130423	0.572881	0.671278	0.796895	0.785245	0.801472	13	mid maturation and DT	AT1G03620.N2	XLOC_004366	AT1G03620	AT1G03620	j	ELMO/CED-12 family protein; FUNCTIONS IN: molecular_function unknown; INVOLVED IN: phagocytosis; LOCATED IN: cytoskeleton; EXPRESSED IN: 16 plant structures; EXPRESSED DURING: 6 growth stages; CONTAINS InterPro DOMAIN/s: Engulfment/cell motility, ELMO (InterPro:IPR006816); BEST Arabidopsis thaliana protein match is: ELMO/CED-12 family protein (TAIR:AT3G03610.1); Has 828 Blast hits to 828 proteins…	1	0.999977	2.29396e-05	2	specific;superfamily	ELMO_CED12;ELMO_CED12 superfamily	-;-	ELMO/CED-12 family; This family represents a conserved domain which is found in a number of eukaryotic proteins including CED-12, ELMO I and ELMO II. ELMO1 is a component of signalling pathways that regulate phagocytosis and cell migration and is the mammalian orthologue of the C. elegans gene, ced-12. CED-12 is required for the engulfment of dying cells and cell migration. In mammalian cells, EL…
TCONS_00028739	R2,R3,R4	AT1G20880	TCONS_00009111	0.116733	0.100612	0.328661	0.590859	0.788338	0.875722	0.88197	1	mid maturation and DT	AT3G08720.N3	XLOC_017467	AT3G08720	S6K2	j	Arabidopsis thaliana protein kinase 19 (ATPK19); CONTAINS InterPro DOMAIN/s: Protein kinase, ATP binding site (InterPro:IPR017441), Serine/threonine-protein kinase domain (InterPro:IPR002290), Serine/threonine-protein kinase-like domain (InterPro:IPR017442), AGC-kinase, C-terminal (InterPro:IPR000961), Protein kinase-like domain (InterPro:IPR011009), Protein kinase, C-terminal (InterPro:IPR017892…	1	1	1e-07	3	specific;superfamily;multi-dom	STKc_AGC;PKc_like superfamily;S_TKc	-;-;-	Catalytic domain of AGC family Serine/Threonine Kinases; STKs catalyze the transfer of the gamma-phosphoryl group from ATP to serine/threonine residues on protein substrates. AGC kinases regulate many cellular processes including division, growth, survival, metabolism, motility, and differentiation. Many are implicated in the development of various human diseases. Members of this family include c…
TCONS_00050007	R2,R3,R4	AT1G20880	TCONS_00009111	0.0933662	0.18682	0.242676	0.453578	0.648095	0.891728	0.963086	5	mid maturation and DT	AT5G25180.1	XLOC_030460	AT5G25180	CYP71B14	=	cytochrome P450, family 71, subfamily B, polypeptide 14 (CYP71B14); FUNCTIONS IN: electron carrier activity, monooxygenase activity, iron ion binding, oxygen binding, heme binding; INVOLVED IN: oxidation reduction; LOCATED IN: cellular_component unknown; EXPRESSED IN: inflorescence meristem; CONTAINS InterPro DOMAIN/s: Cytochrome P450 (InterPro:IPR001128), Cytochrome P450, E-class, group I (Inter…	1	1	1e-07	0	-	-	-	-
TCONS_00048625	R2,R4	AT1G20880	TCONS_00009111	0.123513	0.243423	0.390419	0.376403	0.588344	0.875175	0.964459	46	mid maturation and DT	AT5G10740.N2	XLOC_029691	AT5G10740	AT5G10740	j	Protein phosphatase 2C family protein; FUNCTIONS IN: protein serine/threonine phosphatase activity, catalytic activity; INVOLVED IN: protein amino acid dephosphorylation; LOCATED IN: protein serine/threonine phosphatase complex; EXPRESSED IN: 19 plant structures; EXPRESSED DURING: 11 growth stages; CONTAINS InterPro DOMAIN/s: Protein phosphatase 2C, manganese/magnesium aspartate binding site (Int…	1	1	1.48781e-07	0	-	-	-	-
TCONS_00020290	R2	AT1G20880	TCONS_00009111	0	0.329786	0.709881	0.681899	0.718742	0.730141	0.737082	39	mid maturation and DT	AT2G23590.1	XLOC_012369	AT2G23590	MES8	=	methyl esterase 8 (MES8); FUNCTIONS IN: hydrolase activity, hydrolase activity, acting on ester bonds; LOCATED IN: endomembrane system; CONTAINS InterPro DOMAIN/s: Alpha/beta hydrolase fold-1 (InterPro:IPR000073); BEST Arabidopsis thaliana protein match is: acetone-cyanohydrin lyase (TAIR:AT2G23600.1); Has 1944 Blast hits to 1942 proteins in 432 species: Archae - 0; Bacteria - 1125; Metazoa - 4; …	1	0.999999	5.2079e-07	2	superfamily;multi-dom	Esterase_lipase superfamily;Abhydrolase_6	-;-	Esterases and lipases (includes fungal lipases, cholinesterases, etc.) These enzymes act on carboxylic esters (EC: 3.1.1.-). The catalytic apparatus involves three residues (catalytic triad): a serine, a glutamate or aspartate and a histidine.These catalytic residues are responsible for the nucleophilic attack on the carbonyl carbon atom of the ester bond. In contrast with other alpha/beta hydrol…
TCONS_00039866	R2,R4	AT1G20880	TCONS_00009111	0.18334	0.311252	0.206143	0.327948	0.54102	0.873159	0.982094	5	mid maturation and DT	AT4G22920.1	XLOC_024480	AT4G22920	ATNYE1	=	NON-YELLOWING 1 (NYE1); FUNCTIONS IN: molecular_function unknown; INVOLVED IN: chlorophyll catabolic process; LOCATED IN: chloroplast; EXPRESSED IN: 22 plant structures; EXPRESSED DURING: 14 growth stages; BEST Arabidopsis thaliana protein match is: unknown protein (TAIR:AT4G11910.1); Has 30201 Blast hits to 17322 proteins in 780 species: Archae - 12; Bacteria - 1396; Metazoa - 17338; Fungi - 342…	1	0.999984	1.64234e-05	2	specific;superfamily	Staygreen;Staygreen superfamily	-;-	Staygreen protein; This family of proteins have been implicated in chlorophyll degradation. Intriguingly members of this family are also found in non-photosynthetic bacteria.;Staygreen protein; This family of proteins have been implicated in chlorophyll degradation. Intriguingly members of this family are also found in non-photosynthetic bacteria.
TCONS_00013515	R2,R3	AT1G20880	TCONS_00009111	0.0943982	0.336868	0.561541	0.55589	0.664986	0.701452	0.84636	19	mid maturation and DT	AT1G77260.N2	XLOC_008098	AT1G77260	AT1G77260	j	S-adenosyl-L-methionine-dependent methyltransferases superfamily protein; CONTAINS InterPro DOMAIN/s: Protein of unknown function DUF248, methyltransferase putative (InterPro:IPR004159); BEST Arabidopsis thaliana protein match is: S-adenosyl-L-methionine-dependent methyltransferases superfamily protein (TAIR:AT2G39750.1); Has 919 Blast hits to 909 proteins in 49 species: Archae - 0; Bacteria - 17…	1	1	1e-07	2	specific;superfamily	Methyltransf_29;AdoMet_MTases superfamily	N;N	Putative S-adenosyl-L-methionine-dependent methyltransferase; This family is a putative S-adenosyl-L-methionine (SAM)-dependent methyltransferase.;S-adenosylmethionine-dependent methyltransferases (SAM or AdoMet-MTase), class I; AdoMet-MTases are enzymes that use S-adenosyl-L-methionine (SAM or AdoMet) as a substrate for methyltransfer, creating the product S-adenosyl-L-homocysteine (AdoHcy). The…
TCONS_00048075	R2,R3,R4	AT1G20880	TCONS_00009111	0.066759	0	0.089758	0.264617	0.598446	0.913464	0.968856	18	mid maturation and DT	AT5G05320.1	XLOC_029417	AT5G05320	AT5G05320	=	FAD/NAD(P)-binding oxidoreductase family protein; FUNCTIONS IN: monooxygenase activity; INVOLVED IN: oxidation reduction; LOCATED IN: cellular_component unknown; EXPRESSED IN: 8 plant structures; EXPRESSED DURING: 9 growth stages; CONTAINS InterPro DOMAIN/s: Monooxygenase, FAD-binding (InterPro:IPR002938); BEST Arabidopsis thaliana protein match is: FAD/NAD(P)-binding oxidoreductase family protei…	1	1	1e-07	0	-	-	-	-
TCONS_00035366	R2,R3	AT1G20880	TCONS_00009111	0	0.0341774	0.510277	0.690467	0.759401	0.831199	0.857634	13	mid maturation and DT	AT4G18920.1	XLOC_021727	AT4G18920	AT4G18920	=	Protein of unknown function (DUF1264); CONTAINS InterPro DOMAIN/s: Protein of unknown function DUF1264 (InterPro:IPR010686); BEST Arabidopsis thaliana protein match is: Protein of unknown function (DUF1264) (TAIR:AT5G45690.1); Has 30201 Blast hits to 17322 proteins in 780 species: Archae - 12; Bacteria - 1396; Metazoa - 17338; Fungi - 3422; Plants - 5037; Viruses - 0; Other Eukaryotes - 2996 (sou…	1	0.999997	2.5804e-06	2	specific;superfamily	DUF1264;DUF1264 superfamily	-;-	Protein of unknown function (DUF1264); This family contains a number of bacterial and eukaryotic proteins of unknown function that are approximately 200 residues long. Some family members are annotated as putative lipoproteins.;Protein of unknown function (DUF1264); This family contains a number of bacterial and eukaryotic proteins of unknown function that are approximately 200 residues long. Som…
TCONS_00019499	R2,R3,R4	AT1G20880	TCONS_00009111	0.0698267	0.185831	0.347632	0.621429	0.762582	0.845359	0.900244	1	mid maturation and DT	AT2G14520.1	XLOC_011844	AT2G14520	AT2G14520	=	FUNCTIONS IN: molecular_function unknown; INVOLVED IN: biological_process unknown; LOCATED IN: endomembrane system; EXPRESSED IN: 22 plant structures; EXPRESSED DURING: 13 growth stages; CONTAINS InterPro DOMAIN/s: Protein of unknown function DUF21 (InterPro:IPR002550), Cystathionine beta-synthase, core (InterPro:IPR000644); BEST Arabidopsis thaliana protein match is: CBS domain-containing protei…	1	1	1e-07	4	specific;superfamily;specific;superfamily	CBS_pair_CorC_HlyC_assoc;CBS_pair superfamily;DUF21;DUF21 superfamily	-;-;-;-	This cd contains two tandem repeats of the cystathionine beta-synthase (CBS pair) domains associated with the CorC_HlyC domain. CorC_HlyC is a transporter associated domain. This small domain is found in Na+/H+ antiporters, in proteins involved in magnesium and cobalt efflux, and in association with some proteins of unknown function. The function of the CorC_HlyC domain is uncertain but it might …
TCONS_00019497	R2,R3,R4	AT1G20880	TCONS_00009111	0.0686551	0.178775	0.37262	0.606128	0.76693	0.844996	0.899991	1	mid maturation and DT	AT2G14520.N3	XLOC_011844	AT2G14520	AT2G14520	j	FUNCTIONS IN: molecular_function unknown; INVOLVED IN: biological_process unknown; LOCATED IN: endomembrane system; EXPRESSED IN: 22 plant structures; EXPRESSED DURING: 13 growth stages; CONTAINS InterPro DOMAIN/s: Protein of unknown function DUF21 (InterPro:IPR002550), Cystathionine beta-synthase, core (InterPro:IPR000644); BEST Arabidopsis thaliana protein match is: CBS domain-containing protei…	1	0.999997	3.02136e-06	4	specific;superfamily;specific;superfamily	CBS_pair_CorC_HlyC_assoc;CBS_pair superfamily;DUF21;DUF21 superfamily	-;-;N;N	This cd contains two tandem repeats of the cystathionine beta-synthase (CBS pair) domains associated with the CorC_HlyC domain. CorC_HlyC is a transporter associated domain. This small domain is found in Na+/H+ antiporters, in proteins involved in magnesium and cobalt efflux, and in association with some proteins of unknown function. The function of the CorC_HlyC domain is uncertain but it might …
TCONS_00034974	R2	AT1G20880	TCONS_00009111	0	0	0.415263	0.768798	0.746767	0.807536	0.833859	13	mid maturation and DT	UnknownGene_185	XLOC_021491	-	XLOC_021491	u	-	-1	1.01019e-08	1	0	-	-	-	-
TCONS_00015616	R2,R3	AT1G20880	TCONS_00009111	0.091033	0.16509	0.273187	0.556102	0.762133	0.875893	0.920935	1	mid maturation and DT	AT2G20770.N2	XLOC_009511	AT2G20770	GCL2	j	GCR2-like 2 (GCL2); FUNCTIONS IN: catalytic activity; INVOLVED IN: biological_process unknown; LOCATED IN: extrinsic to membrane; EXPRESSED IN: 15 plant structures; EXPRESSED DURING: 10 growth stages; CONTAINS InterPro DOMAIN/s: LanC-like protein, eukaryotic (InterPro:IPR020464), Six-hairpin glycosidase-like (InterPro:IPR008928), Lanthionine synthetase C-like (InterPro:IPR007822); BEST Arabidopsi…	1	0.99956	0.000439702	2	specific;superfamily	euk_LANCL;LanC_like superfamily	N;N	Eukaryotic Lanthionine synthetase C-like protein; This family contains the lanthionine synthetase C-like proteins 1 and 2 which are related to the bacterial lanthionine synthetase components C (LanC). LANCL1 and LANCL2 (testes-specific adriamycin sensitivity protein) were thought to be peptide-modifying enzyme components in eukaryotic cells. Both proteins are produced in large quantities in the b…
TCONS_00037920	R2,R3,R4	AT1G20880	TCONS_00009111	0.0589534	0.236981	0.510608	0.468633	0.686376	0.847127	0.901537	19	mid maturation and DT	AT4G03820.1	XLOC_023172	AT4G03820	AT4G03820	=	Protein of unknown function (DUF3537); FUNCTIONS IN: molecular_function unknown; INVOLVED IN: biological_process unknown; LOCATED IN: cellular_component unknown; EXPRESSED IN: 19 plant structures; EXPRESSED DURING: 9 growth stages; CONTAINS InterPro DOMAIN/s: Protein of unknown function DUF3537 (InterPro:IPR021924); BEST Arabidopsis thaliana protein match is: Protein of unknown function (DUF3537)…	1	1	1e-07	2	specific;superfamily	DUF3537;DUF3537 superfamily	-;-	Protein of unknown function (DUF3537); This family of transmembrane proteins are functionally uncharacterized. This protein is found in eukaryotes. Proteins in this family are typically between 427 to 453 amino acids in length.;Protein of unknown function (DUF3537); This family of transmembrane proteins are functionally uncharacterized. This protein is found in eukaryotes. Proteins in this family…
TCONS_00032245	R2,R4	AT1G20880	TCONS_00009111	0.141471	0.238573	0.294549	0.372755	0.490871	0.922363	0.969412	46	mid maturation and DT	AT3G53040.1	XLOC_019769	AT3G53040	AT3G53040	=	late embryogenesis abundant protein, putative / LEA protein, putative; INVOLVED IN: embryo development ending in seed dormancy; EXPRESSED IN: seed; CONTAINS InterPro DOMAIN/s: Late embryogenesis abundant protein, group 4 (InterPro:IPR004238); BEST Arabidopsis thaliana protein match is: embryonic cell protein 63 (TAIR:AT2G36640.1); Has 58153 Blast hits to 33178 proteins in 2866 species: Archae - 7…	1	1	1e-07	8	specific;superfamily;specific;superfamily;specific;superfamily;specific;superfamily	LEA_4;LEA_4 superfamily;LEA_4;LEA_4 superfamily;LEA_4;LEA_4 superfamily;LEA_4;LEA_4 superfamily	-;-;-;-;-;-;-;-	Late embryogenesis abundant protein; Different types of LEA proteins are expressed at different stages of late embryogenesis in higher plant seed embryos and under conditions of dehydration stress. The function of these proteins is unknown.;Late embryogenesis abundant protein; Different types of LEA proteins are expressed at different stages of late embryogenesis in higher plant seed embryos and …
TCONS_00011632	R2,R4	AT1G20880	TCONS_00009111	0.123309	0.278993	0.31072	0.508914	0.69549	0.825309	0.931463	1	mid maturation and DT	AT1G55960.1	XLOC_006975	AT1G55960	AT1G55960	=	Polyketide cyclase/dehydrase and lipid transport superfamily protein; CONTAINS InterPro DOMAIN/s: Lipid-binding START (InterPro:IPR002913); BEST Arabidopsis thaliana protein match is: Polyketide cyclase/dehydrase and lipid transport superfamily protein (TAIR:AT3G13062.1); Has 265 Blast hits to 265 proteins in 57 species: Archae - 0; Bacteria - 0; Metazoa - 86; Fungi - 0; Plants - 153; Viruses - 0…	1	1	1e-07	2	specific;superfamily	START_STARD2_7-like;SRPBCC superfamily	-;-	Lipid-binding START domain of mammalian STARD2, -7, and related proteins; This subfamily includes the steroidogenic acute regulatory protein (StAR)-related lipid transfer (START) domains of STARD2 (also known as phosphatidylcholine transfer protein/PC-TP), and STARD7 (also known as gestational trophoblastic tumor 1/GTT1). The START domain family belongs to the SRPBCC (START/RHO_alpha_C/PITP/Bet_v…
TCONS_00047749	R2,R4	AT1G20880	TCONS_00009111	0	0.105318	0.335215	0.450986	0.70687	0.899924	0.936571	1	mid maturation and DT	AT5G01680.1	XLOC_029223	AT5G01680	ATCHX26	=	cation/H+ exchanger 26 (CHX26); FUNCTIONS IN: monovalent cation:hydrogen antiporter activity, sodium:hydrogen antiporter activity; INVOLVED IN: cation transport; LOCATED IN: integral to membrane; EXPRESSED IN: male gametophyte, leaf, pollen tube; CONTAINS InterPro DOMAIN/s: Cation/H+ exchanger (InterPro:IPR006153); BEST Arabidopsis thaliana protein match is: cation/H+ exchanger 27 (TAIR:AT5G01690…	1	1	1e-07	0	-	-	-	-
TCONS_00003818	R2,R3	AT1G20880	TCONS_00009111	0.125783	0.174957	0.625685	0.576321	0.664577	0.815485	0.861242	13	mid maturation and DT	AT1G44414.1	XLOC_002277	AT1G44414	AT1G44414	=	unknown protein; Has 29 Blast hits to 29 proteins in 12 species: Archae - 0; Bacteria - 4; Metazoa - 0; Fungi - 0; Plants - 25; Viruses - 0; Other Eukaryotes - 0 (source: NCBI BLink).	1	0.9835	0.0165002	1	multi-dom	COG1439	N	Predicted nucleic acid-binding protein, consists of a PIN domain and a Zn-ribbon module [General function prediction only]
TCONS_00028527	R2,R3,R4	AT1G20880	TCONS_00009111	0.0925677	0.107383	0.419281	0.599138	0.720926	0.850236	0.923743	1	mid maturation and DT	AT3G06420.1	XLOC_017361	AT3G06420	ATG8H	=	autophagy 8h (ATG8H); CONTAINS InterPro DOMAIN/s: Light chain 3 (LC3) (InterPro:IPR004241); BEST Arabidopsis thaliana protein match is: Ubiquitin-like superfamily protein (TAIR:AT3G15580.1); Has 1476 Blast hits to 1474 proteins in 273 species: Archae - 0; Bacteria - 0; Metazoa - 722; Fungi - 178; Plants - 301; Viruses - 3; Other Eukaryotes - 272 (source: NCBI BLink).	1	0.981207	0.0187929	2	specific;superfamily	GABARAP;UBQ superfamily	-;-	Ubiquitin domain of GABA-receptor-associated protein; GABARAP (GABA-receptor-associated protein) belongs ot a large family of proteins that mediate intracellular membrane trafficking and/or fusion. GABARAP binds not only to GABA, type A but also to tubulin, gephrin, and ULK1. Orthologues of GABARAP include Gate-16 (golgi-associated ATPase enhancer), LC3 (microtubule-associated protein light chain…
TCONS_00000951	R2	AT1G20880	TCONS_00009111	0.131814	0.244685	0.27287	0.397129	0.62464	0.864114	0.973898	5	mid maturation and DT	AT1G09970.2	XLOC_000482	AT1G09970	LRR XI-23	=	LRR XI-23; FUNCTIONS IN: protein serine/threonine kinase activity, protein kinase activity, kinase activity, ATP binding; INVOLVED IN: protein amino acid phosphorylation, transmembrane receptor protein tyrosine kinase signaling pathway, protein amino acid autophosphorylation; LOCATED IN: plasma membrane; EXPRESSED IN: 22 plant structures; EXPRESSED DURING: 14 growth stages; CONTAINS InterPro DOMA…	1	1	1e-07	6	superfamily;specific;superfamily;superfamily;superfamily;multi-dom	PKc_like superfamily;LRRNT_2;LRRNT_2 superfamily;LRR_RI superfamily;LRR_RI superfamily;PLN00113	-;-;-;-;N;-	Catalytic domain of the Protein Kinase superfamily; The PK superfamily contains the large family of typical PKs that includes serine/threonine kinases (STKs), protein tyrosine kinases (PTKs), and dual-specificity PKs that phosphorylate both serine/threonine and tyrosine residues of target proteins, as well as pseudokinases that lack crucial residues for catalytic activity and/or ATP binding. It a…
TCONS_00008668	R2,R3,R4	AT1G20880	TCONS_00009111	0	0	0	0.389849	0.733297	0.908841	0.932617	27	mid maturation and DT	AT1G15960.N14	XLOC_005096	AT1G15960	NRAMP6	j	NRAMP metal ion transporter 6 (NRAMP6); FUNCTIONS IN: inorganic anion transmembrane transporter activity, metal ion transmembrane transporter activity; INVOLVED IN: cellular metal ion homeostasis, metal ion transport; LOCATED IN: membrane; EXPRESSED IN: 12 plant structures; EXPRESSED DURING: LP.06 six leaves visible, LP.04 four leaves visible, 4 anthesis, petal differentiation and expansion stage…	1	0.999895	0.000105385	2	superfamily;multi-dom	SLC5-6-like_sbd superfamily;Nramp	N;N	Solute carrier families 5 and 6-like; solute binding domain; This superfamily includes the solute-binding domain of SLC5 proteins (also called the sodium/glucose cotransporters or solute sodium symporters), SLC6 proteins (also called the sodium- and chloride-dependent neurotransmitter transporters or Na+/Cl--dependent transporters), and nucleobase-cation-symport-1 (NCS1) transporters. SLC5s co-tr…
TCONS_00008664	R2,R3,R4	AT1G20880	TCONS_00009111	0	0	0	0.39109	0.732563	0.908789	0.932237	27	mid maturation and DT	AT1G15960.N12	XLOC_005096	AT1G15960	NRAMP6	j	NRAMP metal ion transporter 6 (NRAMP6); FUNCTIONS IN: inorganic anion transmembrane transporter activity, metal ion transmembrane transporter activity; INVOLVED IN: cellular metal ion homeostasis, metal ion transport; LOCATED IN: membrane; EXPRESSED IN: 12 plant structures; EXPRESSED DURING: LP.06 six leaves visible, LP.04 four leaves visible, 4 anthesis, petal differentiation and expansion stage…	1	0.999906	9.42929e-05	2	superfamily;multi-dom	SLC5-6-like_sbd superfamily;Nramp	N;N	Solute carrier families 5 and 6-like; solute binding domain; This superfamily includes the solute-binding domain of SLC5 proteins (also called the sodium/glucose cotransporters or solute sodium symporters), SLC6 proteins (also called the sodium- and chloride-dependent neurotransmitter transporters or Na+/Cl--dependent transporters), and nucleobase-cation-symport-1 (NCS1) transporters. SLC5s co-tr…
TCONS_00008667	R2,R3,R4	AT1G20880	TCONS_00009111	0	0.101437	0.113473	0.336606	0.742174	0.912943	0.929209	27	mid maturation and DT	AT1G15960.N13	XLOC_005096	AT1G15960	NRAMP6	j	NRAMP metal ion transporter 6 (NRAMP6); FUNCTIONS IN: inorganic anion transmembrane transporter activity, metal ion transmembrane transporter activity; INVOLVED IN: cellular metal ion homeostasis, metal ion transport; LOCATED IN: membrane; EXPRESSED IN: 12 plant structures; EXPRESSED DURING: LP.06 six leaves visible, LP.04 four leaves visible, 4 anthesis, petal differentiation and expansion stage…	1	0.991769	0.0082311	2	superfamily;multi-dom	SLC5-6-like_sbd superfamily;Nramp	N;N	Solute carrier families 5 and 6-like; solute binding domain; This superfamily includes the solute-binding domain of SLC5 proteins (also called the sodium/glucose cotransporters or solute sodium symporters), SLC6 proteins (also called the sodium- and chloride-dependent neurotransmitter transporters or Na+/Cl--dependent transporters), and nucleobase-cation-symport-1 (NCS1) transporters. SLC5s co-tr…
TCONS_00008660	R2,R3,R4	AT1G20880	TCONS_00009111	0	0.073592	0.073592	0.362678	0.740204	0.913267	0.930225	27	mid maturation and DT	AT1G15960.N7	XLOC_005096	AT1G15960	NRAMP6	j	NRAMP metal ion transporter 6 (NRAMP6); FUNCTIONS IN: inorganic anion transmembrane transporter activity, metal ion transmembrane transporter activity; INVOLVED IN: cellular metal ion homeostasis, metal ion transport; LOCATED IN: membrane; EXPRESSED IN: 12 plant structures; EXPRESSED DURING: LP.06 six leaves visible, LP.04 four leaves visible, 4 anthesis, petal differentiation and expansion stage…	1	0.999991	8.71525e-06	2	superfamily;multi-dom	SLC5-6-like_sbd superfamily;Nramp	N;-	Solute carrier families 5 and 6-like; solute binding domain; This superfamily includes the solute-binding domain of SLC5 proteins (also called the sodium/glucose cotransporters or solute sodium symporters), SLC6 proteins (also called the sodium- and chloride-dependent neurotransmitter transporters or Na+/Cl--dependent transporters), and nucleobase-cation-symport-1 (NCS1) transporters. SLC5s co-tr…
TCONS_00008661	R2,R3,R4	AT1G20880	TCONS_00009111	0	0	0	0.397639	0.710403	0.910789	0.935026	27	mid maturation and DT	AT1G15960.N8	XLOC_005096	AT1G15960	NRAMP6	j	NRAMP metal ion transporter 6 (NRAMP6); FUNCTIONS IN: inorganic anion transmembrane transporter activity, metal ion transmembrane transporter activity; INVOLVED IN: cellular metal ion homeostasis, metal ion transport; LOCATED IN: membrane; EXPRESSED IN: 12 plant structures; EXPRESSED DURING: LP.06 six leaves visible, LP.04 four leaves visible, 4 anthesis, petal differentiation and expansion stage…	1	1	1e-07	2	superfamily;multi-dom	SLC5-6-like_sbd superfamily;Nramp	-;-	Solute carrier families 5 and 6-like; solute binding domain; This superfamily includes the solute-binding domain of SLC5 proteins (also called the sodium/glucose cotransporters or solute sodium symporters), SLC6 proteins (also called the sodium- and chloride-dependent neurotransmitter transporters or Na+/Cl--dependent transporters), and nucleobase-cation-symport-1 (NCS1) transporters. SLC5s co-tr…
TCONS_00008662	R2,R3,R4	AT1G20880	TCONS_00009111	0	0	0.120779	0.324782	0.737801	0.915446	0.932138	27	mid maturation and DT	AT1G15960.N9	XLOC_005096	AT1G15960	NRAMP6	j	NRAMP metal ion transporter 6 (NRAMP6); FUNCTIONS IN: inorganic anion transmembrane transporter activity, metal ion transmembrane transporter activity; INVOLVED IN: cellular metal ion homeostasis, metal ion transport; LOCATED IN: membrane; EXPRESSED IN: 12 plant structures; EXPRESSED DURING: LP.06 six leaves visible, LP.04 four leaves visible, 4 anthesis, petal differentiation and expansion stage…	1	0.990817	0.00918317	2	superfamily;multi-dom	SLC5-6-like_sbd superfamily;Nramp	N;N	Solute carrier families 5 and 6-like; solute binding domain; This superfamily includes the solute-binding domain of SLC5 proteins (also called the sodium/glucose cotransporters or solute sodium symporters), SLC6 proteins (also called the sodium- and chloride-dependent neurotransmitter transporters or Na+/Cl--dependent transporters), and nucleobase-cation-symport-1 (NCS1) transporters. SLC5s co-tr…
TCONS_00008663	R2,R3,R4	AT1G20880	TCONS_00009111	0	0	0	0.391654	0.731056	0.90913	0.932684	27	mid maturation and DT	AT1G15960.1	XLOC_005096	AT1G15960	NRAMP6	=	NRAMP metal ion transporter 6 (NRAMP6); FUNCTIONS IN: inorganic anion transmembrane transporter activity, metal ion transmembrane transporter activity; INVOLVED IN: cellular metal ion homeostasis, metal ion transport; LOCATED IN: membrane; EXPRESSED IN: 12 plant structures; EXPRESSED DURING: LP.06 six leaves visible, LP.04 four leaves visible, 4 anthesis, petal differentiation and expansion stage…	1	1	1e-07	3	specific;superfamily;multi-dom	PRK00701;SLC5-6-like_sbd superfamily;Nramp	-;-;-	manganese transport protein MntH; Reviewed;Solute carrier families 5 and 6-like; solute binding domain; This superfamily includes the solute-binding domain of SLC5 proteins (also called the sodium/glucose cotransporters or solute sodium symporters), SLC6 proteins (also called the sodium- and chloride-dependent neurotransmitter transporters or Na+/Cl--dependent transporters), and nucleobase-cation…
TCONS_00038477	R2	AT1G20880	TCONS_00009111	0.0379251	0.0849765	0.333276	0.743522	0.803215	0.830265	0.832716	29	mid maturation and DT	AT4G09600.1	XLOC_023642	AT4G09600	GASA3	=	GAST1 protein homolog 3 (GASA3); FUNCTIONS IN: molecular_function unknown; INVOLVED IN: response to gibberellin stimulus; LOCATED IN: endomembrane system; EXPRESSED IN: fruit, seed, leaf; EXPRESSED DURING: LP.04 four leaves visible; CONTAINS InterPro DOMAIN/s: Gibberellin regulated protein (InterPro:IPR003854); BEST Arabidopsis thaliana protein match is: GAST1 protein homolog 2 (TAIR:AT4G09610.1)…	1	0.953831	0.0461695	2	specific;superfamily	GASA;GASA superfamily	-;-	Gibberellin regulated protein; This is the GASA gibberellin regulated cysteine rich protein family. The expression of these proteins is up-regulated by the plant hormone gibberellin, most of these proteins have some role in plant development. There are 12 cysteine residues conserved within the alignment giving the potential for these proteins to posses 6 disulphide bonds.;Gibberellin regulated pr…
TCONS_00038502	R2	AT1G20880	TCONS_00009111	0.257734	0.279146	0.302838	0.373725	0.546898	0.876562	0.957386	5	mid maturation and DT	AT4G09840.1	XLOC_023658	AT4G09840	AT4G09840	=	unknown protein; FUNCTIONS IN: molecular_function unknown; INVOLVED IN: biological_process unknown; LOCATED IN: cellular_component unknown; EXPRESSED IN: stem, leaf whorl, sepal, flower, seed; EXPRESSED DURING: F mature embryo stage, petal differentiation and expansion stage; Has 25 Blast hits to 25 proteins in 10 species: Archae - 0; Bacteria - 0; Metazoa - 4; Fungi - 4; Plants - 9; Viruses - 3;…	1	0.922181	0.0778188	0	-	-	-	-
TCONS_00038503	R2	AT1G20880	TCONS_00009111	0.211808	0.282772	0.310053	0.362962	0.543425	0.885981	0.960084	5	mid maturation and DT	AT4G09840.2	XLOC_023658	AT4G09840	AT4G09840	=	unknown protein; FUNCTIONS IN: molecular_function unknown; INVOLVED IN: biological_process unknown; LOCATED IN: cellular_component unknown; EXPRESSED IN: stem, leaf whorl, sepal, flower, seed; EXPRESSED DURING: F mature embryo stage, petal differentiation and expansion stage; Has 25 Blast hits to 25 proteins in 10 species: Archae - 0; Bacteria - 0; Metazoa - 4; Fungi - 4; Plants - 9; Viruses - 3;…	1	0.897965	0.102035	0	-	-	-	-
TCONS_00039157	R2	AT1G20880	TCONS_00009111	0.0309829	0.221782	0.590454	0.642377	0.736214	0.794599	0.850632	13	mid maturation and DT	AT4G16160.N3	XLOC_024066	AT4G16160	ATOEP16-S	x	ATOEP16-2; FUNCTIONS IN: protein transporter activity, P-P-bond-hydrolysis-driven protein transmembrane transporter activity; INVOLVED IN: protein transport; LOCATED IN: plastid outer membrane, mitochondrial inner membrane presequence translocase complex; EXPRESSED IN: 6 plant structures; EXPRESSED DURING: 6 growth stages; CONTAINS InterPro DOMAIN/s: Mitochondrial inner membrane translocase compl…	-1	2.74447e-07	1	0	-	-	-	-
TCONS_00039104	R2,R4	AT1G20880	TCONS_00009111	0.0633853	0.0967723	0.639984	0.704906	0.747702	0.79062	0.808529	13	mid maturation and DT	AT4G15530.2	XLOC_024033	AT4G15530	PPDK	=	pyruvate orthophosphate dikinase (PPDK); FUNCTIONS IN: kinase activity, pyruvate, phosphate dikinase activity; INVOLVED IN: phosphorylation, response to absence of light; LOCATED IN: cytosol, nucleus, chloroplast; EXPRESSED IN: 22 plant structures; EXPRESSED DURING: 11 growth stages; CONTAINS InterPro DOMAIN/s: Pyruvate phosphate dikinase, PEP/pyruvate-binding (InterPro:IPR002192), PEP-utilising …	1	1	1e-07	7	specific;superfamily;specific;superfamily;specific;superfamily;multi-dom	PEP-utilizers_C;Pyruvate_Kinase superfamily;PPDK_N;PPDK_N superfamily;PEP-utilizers;Aconitase_swivel superfamily;PRK09279	-;-;-;-;-;-;-	PEP-utilizing enzyme, TIM barrel domain; PEP-utilizing enzyme, TIM barrel domain.;Pyruvate kinase (PK): Large allosteric enzyme that regulates glycolysis through binding of the substrate, phosphoenolpyruvate, and one or more allosteric effectors. Like other allosteric enzymes, PK has a high substrate affinity R state and a low affinity T state. PK exists as several different isozymes, depending o…
TCONS_00013482	R2,R4	AT1G20880	TCONS_00009111	0.13477	0.378603	0.400563	0.418526	0.718109	0.66983	0.904788	19	mid maturation and DT	AT1G76970.1	XLOC_008076	AT1G76970	AT1G76970	=	Target of Myb protein 1; FUNCTIONS IN: protein transporter activity; INVOLVED IN: intracellular protein transport, intra-Golgi vesicle-mediated transport; LOCATED IN: Golgi stack, intracellular; EXPRESSED IN: 21 plant structures; EXPRESSED DURING: 13 growth stages; CONTAINS InterPro DOMAIN/s: VHS (InterPro:IPR002014), Target of Myb protein 1 (InterPro:IPR014645), GAT (InterPro:IPR004152), VHS sub…	1	1	1e-07	4	specific;superfamily;specific;superfamily	VHS;VHS_ENTH_ANTH superfamily;GAT_GGA_like_plant;GAT_SF superfamily	-;-;-;-	VHS domain family; The VHS domain is present in Vps27 (Vacuolar Protein Sorting), Hrs (Hepatocyte growth factor-regulated tyrosine kinase substrate) and STAM (Signal Transducing Adaptor Molecule). It has a superhelical structure similar to that of the ARM (Armadillo) repeats and is present at the N-termini of proteins involved in intracellular membrane trafficking. There are four general groups o…
TCONS_00018529	R2,R3,R4	AT1G20880	TCONS_00009111	0.128825	0.0824793	0.191334	0.390524	0.676254	0.916371	0.941371	27	mid maturation and DT	AT2G01275.N3	XLOC_011097	AT2G01275	AT2G01275	j	RING/FYVE/PHD zinc finger superfamily protein; FUNCTIONS IN: zinc ion binding; CONTAINS InterPro DOMAIN/s: Protein of unknown function DUF3675 (InterPro:IPR022143), Zinc finger, C3HC4 RING-type (InterPro:IPR018957), Zinc finger, RING-CH-type (InterPro:IPR011016); BEST Arabidopsis thaliana protein match is: RING/FYVE/PHD zinc finger superfamily protein (TAIR:AT5G38070.1); Has 35333 Blast hits to 3…	1	0.995186	0.00481436	2	specific;superfamily	DUF3675;DUF3675 superfamily	-;-	Protein of unknown function (DUF3675); This domain family is found in eukaryotes, and is approximately 120 amino acids in length. The family is found in association with pfam00097. There are two completely conserved residues (R and L) that may be functionally important.;Protein of unknown function (DUF3675); This domain family is found in eukaryotes, and is approximately 120 amino acids in length…
TCONS_00011604	R2,R3,R4	AT1G20880	TCONS_00009111	0.0933427	0.259171	0.450921	0.475186	0.696906	0.840153	0.908376	19	mid maturation and DT	AT1G55730.2	XLOC_006963	AT1G55730	ATCAX5	=	cation exchanger 5 (CAX5); FUNCTIONS IN: cation:cation antiporter activity, calcium:cation antiporter activity; INVOLVED IN: cation transport, transmembrane transport; LOCATED IN: integral to membrane; CONTAINS InterPro DOMAIN/s: Sodium/calcium exchanger membrane region (InterPro:IPR004837), Calcium/proton exchanger superfamily (InterPro:IPR004798), Calcium/proton exchanger (InterPro:IPR004713); …	1	1	1e-07	5	specific;superfamily;specific;superfamily;multi-dom	Na_Ca_ex;Na_Ca_ex superfamily;Na_Ca_ex;Na_Ca_ex superfamily;Putative_ionic_transporter_y4hA	-;-;-;-;-	Sodium/calcium exchanger protein; This is a family of sodium/calcium exchanger integral membrane proteins. This family covers the integral membrane regions of the proteins. Sodium/calcium exchangers regulate intracellular Ca2+ concentrations in many cells; cardiac myocytes, epithelial cells, neurons retinal rod photoreceptors and smooth muscle cells. Ca2+ is moved into or out of the cytosol depen…
TCONS_00033209	R2,R4	AT1G20880	TCONS_00009111	0.04957	0.2991	0.492241	0.529414	0.682718	0.813947	0.897179	19	mid maturation and DT	AT3G62260.2	XLOC_020301	AT3G62260	AT3G62260	=	Protein phosphatase 2C family protein; FUNCTIONS IN: protein serine/threonine phosphatase activity, catalytic activity; INVOLVED IN: protein amino acid dephosphorylation; LOCATED IN: protein serine/threonine phosphatase complex; EXPRESSED IN: 22 plant structures; EXPRESSED DURING: 12 growth stages; CONTAINS InterPro DOMAIN/s: Protein phosphatase 2C, manganese/magnesium aspartate binding site (Int…	1	1	1e-07	2	specific;superfamily	PP2Cc;PP2Cc superfamily	-;-	Serine/threonine phosphatases, family 2C, catalytic domain; The protein architecture and deduced catalytic mechanism of PP2C phosphatases are similar to the PP1, PP2A, PP2B family of protein Ser/Thr phosphatases, with which PP2C shares no sequence similarity.;Serine/threonine phosphatases, family 2C, catalytic domain; The protein architecture and deduced catalytic mechanism of PP2C phosphatases a…
TCONS_00023867	R2	AT1G20880	TCONS_00009111	0.11272	0.130876	0.307182	0.532198	0.696538	0.875774	0.951123	1	mid maturation and DT	AT3G12960.1	XLOC_014399	AT3G12960	AT3G12960	=	unknown protein; Has 44 Blast hits to 44 proteins in 14 species: Archae - 0; Bacteria - 0; Metazoa - 0; Fungi - 0; Plants - 44; Viruses - 0; Other Eukaryotes - 0 (source: NCBI BLink).	1	0.948456	0.0515445	0	-	-	-	-
TCONS_00039296	R2,R3,R4	AT1G20880	TCONS_00009111	0.0552688	0.369355	0.492613	0.481128	0.642662	0.756609	0.924813	19	mid maturation and DT	AT4G17170.1	XLOC_024137	AT4G17170	AT-RAB2	=	RAB GTPase homolog B1C (RABB1C); FUNCTIONS IN: GTP binding, GTPase activity; INVOLVED IN: ER to Golgi vesicle-mediated transport, pollen sperm cell differentiation, cell growth; LOCATED IN: plasma membrane, vacuole, membrane; EXPRESSED IN: 26 plant structures; EXPRESSED DURING: 16 growth stages; CONTAINS InterPro DOMAIN/s: Ras GTPase (InterPro:IPR001806), Small GTP-binding protein (InterPro:IPR00…	1	0.999989	1.08023e-05	3	specific;superfamily;multi-dom	Rab2;ABC_ATPase superfamily;PLN03108	-;-;-	Rab GTPase family 2 (Rab2); Rab2 is localized on cis-Golgi membranes and interacts with Golgi matrix proteins. Rab2 is also implicated in the maturation of vesicular tubular clusters (VTCs), which are microtubule-associated intermediates in transport between the ER and Golgi apparatus. In plants, Rab2 regulates vesicle trafficking between the ER and the Golgi bodies and is important to pollen tub…
TCONS_00032664	R2	AT1G20880	TCONS_00009111	0.0148676	0.0640819	0.525039	0.686422	0.748234	0.820177	0.867553	13	mid maturation and DT	AT3G57020.1	XLOC_019988	AT3G57020	AT3G57020	=	Calcium-dependent phosphotriesterase superfamily protein; FUNCTIONS IN: strictosidine synthase activity; INVOLVED IN: alkaloid biosynthetic process, biosynthetic process; LOCATED IN: endoplasmic reticulum, vacuole; EXPRESSED IN: 20 plant structures; EXPRESSED DURING: 10 growth stages; CONTAINS InterPro DOMAIN/s: Strictosidine synthase, conserved region (InterPro:IPR018119), Strictosidine synthase…	1	1	1e-07	2	superfamily;multi-dom	NHL superfamily;COG3386	-;C	NHL repeat unit of beta-propeller proteins; The NHL(NCL-1, HT2A and LIN-41)-repeat is found in multiple tandem copies, typically as 6 instances. It is about 40 residues long and resembles the WD repeat and other beta-propeller structures. The repeats have a catalytic activity in Peptidyl-glycine alpha-amidating monooxygenase; proteolysis has shown that the Peptidyl-alpha-hydroxyglycine alpha-amid…
TCONS_00051830	R2	AT1G20880	TCONS_00009111	0.0348312	0.22797	0.558401	0.566697	0.671873	0.831036	0.910092	19	mid maturation and DT	AT5G47810.1	XLOC_031765	AT5G47810	PFK2	=	phosphofructokinase 2 (PFK2); CONTAINS InterPro DOMAIN/s: Pyrophosphate-dependent phosphofructokinase TP0108 (InterPro:IPR012004), Phosphofructokinase (InterPro:IPR000023); BEST Arabidopsis thaliana protein match is: phosphofructokinase 3 (TAIR:AT4G26270.1); Has 1807 Blast hits to 1807 proteins in 277 species: Archae - 0; Bacteria - 0; Metazoa - 736; Fungi - 347; Plants - 385; Viruses - 0; Other …	1	1	1e-07	0	-	-	-	-
TCONS_00009680	R2,R4	AT1G20880	TCONS_00009111	0	0.129041	0.445819	0.580104	0.725067	0.856757	0.921144	1	mid maturation and DT	AT1G27990.1	XLOC_005701	AT1G27990	AT1G27990	=	unknown protein; BEST Arabidopsis thaliana protein match is: unknown protein (TAIR:AT5G52420.1); Has 86 Blast hits to 86 proteins in 15 species: Archae - 0; Bacteria - 0; Metazoa - 0; Fungi - 0; Plants - 84; Viruses - 0; Other Eukaryotes - 2 (source: NCBI BLink).	1	0.999993	6.78992e-06	0	-	-	-	-
TCONS_00033192	R2	AT1G20880	TCONS_00009111	0.0443631	0.166313	0.536347	0.663732	0.76426	0.816111	0.838908	13	mid maturation and DT	AT3G62090.N6	XLOC_020289	AT3G62090	PIL2	j	phytochrome interacting factor 3-like 2 (PIL2); FUNCTIONS IN: protein binding, sequence-specific DNA binding transcription factor activity; INVOLVED IN: red or far-red light signaling pathway; EXPRESSED IN: stem, hypocotyl, root; BEST Arabidopsis thaliana protein match is: phytochrome interacting factor 3-like 1 (TAIR:AT2G46970.1).	1	0.947987	0.0520131	0	-	-	-	-
TCONS_00007566	R2	AT1G20880	TCONS_00009111	0.090314	0.287085	0.299085	0.367403	0.623722	0.903434	0.955581	5	mid maturation and DT	AT1G05340.1	XLOC_004479	AT1G05340	AT1G05340	=	unknown protein; FUNCTIONS IN: molecular_function unknown; INVOLVED IN: biological_process unknown; LOCATED IN: chloroplast; EXPRESSED IN: 14 plant structures; EXPRESSED DURING: 7 growth stages; BEST Arabidopsis thaliana protein match is: unknown protein (TAIR:AT2G32210.1); Has 189 Blast hits to 189 proteins in 27 species: Archae - 0; Bacteria - 0; Metazoa - 0; Fungi - 21; Plants - 168; Viruses -…	-1	0.0894156	0.910584	0	-	-	-	-
TCONS_00018729	R2,R4	AT1G20880	TCONS_00009111	0.162975	0.250045	0.221347	0.37071	0.696107	0.848176	0.971026	5	mid maturation and DT	AT2G03340.1	XLOC_011210	AT2G03340	WRKY3	=	WRKY DNA-binding protein 3 (WRKY3); CONTAINS InterPro DOMAIN/s: DNA-binding WRKY (InterPro:IPR003657); BEST Arabidopsis thaliana protein match is: WRKY DNA-binding protein 4 (TAIR:AT1G13960.1); Has 6486 Blast hits to 3819 proteins in 292 species: Archae - 2; Bacteria - 20; Metazoa - 337; Fungi - 90; Plants - 5675; Viruses - 3; Other Eukaryotes - 359 (source: NCBI BLink).	1	1	1e-07	4	specific;superfamily;specific;superfamily	WRKY;WRKY superfamily;WRKY;WRKY superfamily	-;-;-;-	WRKY DNA -binding domain; WRKY DNA -binding domain.;WRKY DNA -binding domain; WRKY DNA -binding domain.;WRKY DNA -binding domain; WRKY DNA -binding domain.;WRKY DNA -binding domain; WRKY DNA -binding domain.
TCONS_00011521	R2,R4	AT1G20880	TCONS_00009111	0.0753216	0.229175	0.531931	0.575326	0.672163	0.796955	0.893523	19	mid maturation and DT	AT1G55110.1	XLOC_006921	AT1G55110	AtIDD7	=	indeterminate(ID)-domain 7 (IDD7); FUNCTIONS IN: sequence-specific DNA binding transcription factor activity, zinc ion binding, nucleic acid binding; INVOLVED IN: regulation of transcription; LOCATED IN: intracellular; EXPRESSED IN: 22 plant structures; EXPRESSED DURING: 13 growth stages; CONTAINS InterPro DOMAIN/s: Zinc finger, C2H2-like (InterPro:IPR015880), Zinc finger, C2H2-type (InterPro:IPR…	1	1	1e-07	0	-	-	-	-
TCONS_00001100	R2	AT1G20880	TCONS_00009111	0.0842449	0.214954	0.325982	0.435789	0.733097	0.909468	0.907927	1	mid maturation and DT	AT1G11440.N2	XLOC_000559	AT1G11440	AT1G11440	o	BEST Arabidopsis thaliana protein match is: glycine-rich protein (TAIR:AT3G29075.1); Has 19337 Blast hits to 8589 proteins in 488 species: Archae - 26; Bacteria - 641; Metazoa - 7852; Fungi - 2167; Plants - 955; Viruses - 616; Other Eukaryotes - 7080 (source: NCBI BLink).	1	0.71934	0.28066	0	-	-	-	-
TCONS_00052915	R2,R3,R4	AT1G20880	TCONS_00009111	0.0723787	0.191642	0.428453	0.612101	0.810127	0.817066	0.85649	1	mid maturation and DT	AT5G60100.2	XLOC_032438	AT5G60100	APRR3	=	pseudo-response regulator 3 (PRR3); CONTAINS InterPro DOMAIN/s: CheY-like (InterPro:IPR011006), Signal transduction response regulator, receiver domain (InterPro:IPR001789), CCT domain (InterPro:IPR010402); BEST Arabidopsis thaliana protein match is: pseudo-response regulator 7 (TAIR:AT5G02810.1).	1	1	1e-07	0	-	-	-	-
TCONS_00002858	R2,R3	AT1G20880	TCONS_00009111	0.0965038	0.258465	0.425982	0.451762	0.643838	0.822244	0.956617	19	mid maturation and DT	AT1G29760.1	XLOC_001586	AT1G29760	AT1G29760	=	Putative adipose-regulatory protein (Seipin); CONTAINS InterPro DOMAIN/s: Adipose-regulatory protein, Seipin (InterPro:IPR009617); BEST Arabidopsis thaliana protein match is: Putative adipose-regulatory protein (Seipin) (TAIR:AT2G34380.1); Has 493 Blast hits to 422 proteins in 86 species: Archae - 0; Bacteria - 253; Metazoa - 134; Fungi - 11; Plants - 78; Viruses - 0; Other Eukaryotes - 17 (sourc…	1	1	1e-07	1	superfamily	Seipin superfamily	-	Putative adipose-regulatory protein (Seipin); Seipin is a protein of approximately 400 residues, in humans, which is the product of a gene homologous to the murine guanine nucleotide-binding protein (G protein) gamma-3 linked gene. This gene is implicated in the regulation of body fat distribution and insulin resistance and particularly in the auto-immune disease Berardinelli-Seip congenital lipo…
TCONS_00035648	R2,R3	AT1G20880	TCONS_00009111	0.229596	0.292291	0.304039	0.318075	0.460618	0.833459	0.982762	46	mid maturation and DT	AT4G21580.1	XLOC_021873	AT4G21580	AT4G21580	=	oxidoreductase, zinc-binding dehydrogenase family protein; FUNCTIONS IN: oxidoreductase activity, binding, catalytic activity, zinc ion binding; INVOLVED IN: oxidation reduction, metabolic process; LOCATED IN: cellular_component unknown; EXPRESSED IN: 23 plant structures; EXPRESSED DURING: 13 growth stages; CONTAINS InterPro DOMAIN/s: GroES-like (InterPro:IPR011032), Quinone oxidoreductase putati…	1	1	1e-07	3	specific;superfamily;multi-dom	p53_inducible_oxidoreductase;MDR superfamily;quinone_oxidoreductase	-;-;-	PIG3 p53-inducible quinone oxidoreductase; PIG3 p53-inducible quinone oxidoreductase, a medium chain dehydrogenase/reductase family member, acts in the apoptotic pathway. PIG3 reduces ortho-quinones, but its apoptotic activity has been attributed to oxidative stress generation, since overexpression of PIG3 accumulates reactive oxygen species. PIG3 resembles the MDR family member quinone reductase…
TCONS_00018921	R2,R3	AT1G20880	TCONS_00009111	0.0183351	0.0432198	0.54453	0.692553	0.76015	0.812537	0.839392	13	mid maturation and DT	AT2G05580.N12	XLOC_011349	AT2G05580	AT2G05580	x	Glycine-rich protein family; LOCATED IN: endomembrane system; Has 461494 Blast hits to 65250 proteins in 2955 species: Archae - 1131; Bacteria - 108804; Metazoa - 177058; Fungi - 32939; Plants - 47988; Viruses - 6940; Other Eukaryotes - 86634 (source: NCBI BLink).	-1	0.0164435	0.983556	0	-	-	-	-
TCONS_00033190	R2	AT1G20880	TCONS_00009111	0.0476055	0.156038	0.530435	0.661481	0.763297	0.819329	0.846081	13	mid maturation and DT	AT3G62090.2	XLOC_020289	AT3G62090	PIL2	=	phytochrome interacting factor 3-like 2 (PIL2); FUNCTIONS IN: protein binding, sequence-specific DNA binding transcription factor activity; INVOLVED IN: red or far-red light signaling pathway; EXPRESSED IN: stem, hypocotyl, root; BEST Arabidopsis thaliana protein match is: phytochrome interacting factor 3-like 1 (TAIR:AT2G46970.1).	1	1	2.09876e-07	2	specific;superfamily	HLH;HLH superfamily	-;-	Helix-loop-helix domain, found in specific DNA- binding proteins that act as transcription factors; 60-100 amino acids long. A DNA-binding basic region is followed by two alpha-helices separated by a variable loop region; HLH forms homo- and heterodimers, dimerization creates a parallel, left-handed, four helix bundle; the basic region N-terminal to the first amphipathic helix mediates high-affin…
TCONS_00033191	R2,R4	AT1G20880	TCONS_00009111	0.0848824	0.16502	0.456569	0.617199	0.726511	0.862641	0.86303	1	mid maturation and DT	AT3G62090.3	XLOC_020289	AT3G62090	PIL2	=	phytochrome interacting factor 3-like 2 (PIL2); FUNCTIONS IN: protein binding, sequence-specific DNA binding transcription factor activity; INVOLVED IN: red or far-red light signaling pathway; EXPRESSED IN: stem, hypocotyl, root; BEST Arabidopsis thaliana protein match is: phytochrome interacting factor 3-like 1 (TAIR:AT2G46970.1).	1	0.999997	3.10863e-06	1	multi-dom	PAT1	C	Topoisomerase II-associated protein PAT1; Members of this family are necessary for accurate chromosome transmission during cell division.
TCONS_00012148	R2,R4	AT1G20880	TCONS_00009111	0.0367354	0.225967	0.533819	0.657545	0.748714	0.787422	0.860754	13	mid maturation and DT	AT1G62710.N2	XLOC_007299	AT1G62710	BETA-VPE	j	beta vacuolar processing enzyme (BETA-VPE); FUNCTIONS IN: cysteine-type endopeptidase activity; INVOLVED IN: proteolysis, response to salt stress, vacuolar protein processing; LOCATED IN: endomembrane system; EXPRESSED IN: 23 plant structures; EXPRESSED DURING: 13 growth stages; CONTAINS InterPro DOMAIN/s: Peptidase C13, legumain (InterPro:IPR001096); BEST Arabidopsis thaliana protein match is: g…	1	1	1.33538e-07	2	specific;superfamily	Peptidase_C13;CASc superfamily	N;N	Peptidase C13 family; Members of this family are asparaginyl peptidases. The blood fluke parasite Schistosoma mansoni has at least five Clan CA cysteine peptidases in its digestive tract including cathepsins B (2 isoforms), C, F and L. All have been recombinantly expressed as active enzymes, albeit in various stages of activation. In addition, a Clan CD peptidase, termed asparaginyl endopeptidase…
TCONS_00028741	R2,R4	AT1G20880	TCONS_00009111	0.131926	0.0981443	0.337672	0.578414	0.770095	0.880938	0.881605	1	mid maturation and DT	AT3G08720.1	XLOC_017467	AT3G08720	S6K2	=	Arabidopsis thaliana protein kinase 19 (ATPK19); CONTAINS InterPro DOMAIN/s: Protein kinase, ATP binding site (InterPro:IPR017441), Serine/threonine-protein kinase domain (InterPro:IPR002290), Serine/threonine-protein kinase-like domain (InterPro:IPR017442), AGC-kinase, C-terminal (InterPro:IPR000961), Protein kinase-like domain (InterPro:IPR011009), Protein kinase, C-terminal (InterPro:IPR017892…	1	1	1e-07	3	specific;superfamily;multi-dom	STKc_AGC;PKc_like superfamily;S_TKc	-;-;-	Catalytic domain of AGC family Serine/Threonine Kinases; STKs catalyze the transfer of the gamma-phosphoryl group from ATP to serine/threonine residues on protein substrates. AGC kinases regulate many cellular processes including division, growth, survival, metabolism, motility, and differentiation. Many are implicated in the development of various human diseases. Members of this family include c…
TCONS_00034766	R2,R3	AT1G20880	TCONS_00009111	0.0667808	0.229292	0.42586	0.483321	0.707012	0.839747	0.934414	1	mid maturation and DT	AT4G13160.1	XLOC_021359	AT4G13160	AT4G13160	=	Protein of unknown function, DUF593; FUNCTIONS IN: molecular_function unknown; INVOLVED IN: biological_process unknown; LOCATED IN: endomembrane system; EXPRESSED IN: 17 plant structures; EXPRESSED DURING: 10 growth stages; CONTAINS InterPro DOMAIN/s: Protein of unknown function DUF593 (InterPro:IPR007656); BEST Arabidopsis thaliana protein match is: Protein of unknown function, DUF593 (TAIR:AT4G…	1	1	3.16046e-07	2	specific;superfamily	Zein-binding;Zein-binding superfamily	-;-	Zein-binding; This domain binds to zein proteins, pfam01559. Zein proteins are seed storage proteins.;Zein-binding; This domain binds to zein proteins, pfam01559. Zein proteins are seed storage proteins.
TCONS_00049417	R2	AT1G20880	TCONS_00009111	0.0709888	0.26914	0.545889	0.63567	0.682667	0.771973	0.841385	13	mid maturation and DT	AT5G18900.1	XLOC_030130	AT5G18900	AT5G18900	=	2-oxoglutarate (2OG) and Fe(II)-dependent oxygenase superfamily protein; FUNCTIONS IN: oxidoreductase activity, acting on paired donors, with incorporation or reduction of molecular oxygen, 2-oxoglutarate as one donor, and incorporation of one atom each of oxygen into both donors, oxidoreductase activity, oxidoreductase activity, acting on paired donors, with incorporation or reduction of molecul…	1	0.999998	2.29673e-06	0	-	-	-	-
TCONS_00038674	R2,R4	AT1G20880	TCONS_00009111	0.0882344	0.239518	0.368504	0.405375	0.663089	0.858059	0.961507	1	mid maturation and DT	AT4G11600.1	XLOC_023755	AT4G11600	PHGPX	=	glutathione peroxidase 6 (GPX6); FUNCTIONS IN: glutathione peroxidase activity; INVOLVED IN: response to oxidative stress, response to cadmium ion, response to salt stress, response to metal ion; LOCATED IN: cytosol, mitochondrion, chloroplast, plasma membrane; EXPRESSED IN: 26 plant structures; EXPRESSED DURING: 14 growth stages; CONTAINS InterPro DOMAIN/s: Thioredoxin fold (InterPro:IPR012335),…	1	0.999985	1.50216e-05	2	specific;superfamily	GSH_Peroxidase;Thioredoxin_like superfamily	-;-	Glutathione (GSH) peroxidase family; tetrameric selenoenzymes that catalyze the reduction of a variety of hydroperoxides including lipid peroxidases, using GSH as a specific electron donor substrate. GSH peroxidase contains one selenocysteine residue per subunit, which is involved in catalysis. Different isoenzymes are known in mammals,which are involved in protection against reactive oxygen spec…
TCONS_00018530	R2,R3,R4	AT1G20880	TCONS_00009111	0.111716	0	0.198878	0.408237	0.694013	0.916195	0.939234	27	mid maturation and DT	AT2G01275.1	XLOC_011097	AT2G01275	AT2G01275	=	RING/FYVE/PHD zinc finger superfamily protein; FUNCTIONS IN: zinc ion binding; CONTAINS InterPro DOMAIN/s: Protein of unknown function DUF3675 (InterPro:IPR022143), Zinc finger, C3HC4 RING-type (InterPro:IPR018957), Zinc finger, RING-CH-type (InterPro:IPR011016); BEST Arabidopsis thaliana protein match is: RING/FYVE/PHD zinc finger superfamily protein (TAIR:AT5G38070.1); Has 35333 Blast hits to 3…	1	0.999993	6.9031e-06	4	specific;superfamily;specific;superfamily	DUF3675;DUF3675 superfamily;RINGv;RING superfamily	-;-;-;-	Protein of unknown function (DUF3675); This domain family is found in eukaryotes, and is approximately 120 amino acids in length. The family is found in association with pfam00097. There are two completely conserved residues (R and L) that may be functionally important.;Protein of unknown function (DUF3675); This domain family is found in eukaryotes, and is approximately 120 amino acids in length…
TCONS_00001056	R2	AT1G20880	TCONS_00009111	0.102131	0.200859	0.249791	0.53065	0.790035	0.874982	0.910507	1	mid maturation and DT	AT1G11050.1	XLOC_000535	AT1G11050	AT1G11050	=	Protein kinase superfamily protein; FUNCTIONS IN: kinase activity; INVOLVED IN: protein amino acid phosphorylation; LOCATED IN: endomembrane system; EXPRESSED IN: 18 plant structures; EXPRESSED DURING: 10 growth stages; CONTAINS InterPro DOMAIN/s: Protein kinase, ATP binding site (InterPro:IPR017441), Protein kinase, catalytic domain (InterPro:IPR000719), Serine/threonine-protein kinase-like doma…	1	1	1e-07	2	specific;superfamily	STKc_IRAK;PKc_like superfamily	-;-	Catalytic domain of the Serine/Threonine kinases, Interleukin-1 Receptor Associated Kinases and related STKs; STKs catalyze the transfer of the gamma-phosphoryl group from ATP to serine/threonine residues on protein substrates. IRAKs are involved in Toll-like receptor (TLR) and interleukin-1 (IL-1) signalling pathways, and are thus critical in regulating innate immune responses and inflammation. …
TCONS_00041439	R2,R4	AT1G20880	TCONS_00009111	0.0533202	0.116971	0.480835	0.677466	0.801895	0.818907	0.838658	13	mid maturation and DT	AT4G38810.2	XLOC_025365	AT4G38810	AT4G38810	=	Calcium-binding EF-hand family protein; FUNCTIONS IN: calcium ion binding; LOCATED IN: cellular_component unknown; EXPRESSED IN: 23 plant structures; EXPRESSED DURING: 13 growth stages; CONTAINS InterPro DOMAIN/s: EF-Hand 1, calcium-binding site (InterPro:IPR018247), EF-HAND 2 (InterPro:IPR018249), Calcium-binding EF-hand (InterPro:IPR002048); BEST Arabidopsis thaliana protein match is: calcium-b…	1	1	1e-07	0	-	-	-	-
TCONS_00000014	R2	AT1G20880	TCONS_00009111	0.130955	0.22678	0.265426	0.521555	0.669744	0.897347	0.92587	1	mid maturation and DT	AT1G01180.1	XLOC_000008	AT1G01180	AT1G01180	=	S-adenosyl-L-methionine-dependent methyltransferases superfamily protein; FUNCTIONS IN: methyltransferase activity; INVOLVED IN: lipid biosynthetic process; EXPRESSED IN: sperm cell, hypocotyl; CONTAINS InterPro DOMAIN/s: Rhamnosyl O-methyltransferase/Cephalosporin hydroxylase (InterPro:IPR007072); Has 274 Blast hits to 274 proteins in 51 species: Archae - 0; Bacteria - 75; Metazoa - 2; Fungi - 0…	1	0.999999	5.28873e-07	2	specific;superfamily	Methyltransf_24;AdoMet_MTases superfamily	-;-	Methyltransferase domain; This family appears to be a methyltransferase domain.;S-adenosylmethionine-dependent methyltransferases (SAM or AdoMet-MTase), class I; AdoMet-MTases are enzymes that use S-adenosyl-L-methionine (SAM or AdoMet) as a substrate for methyltransfer, creating the product S-adenosyl-L-homocysteine (AdoHcy). There are at least five structurally distinct families of AdoMet-MTase…
TCONS_00002864	R2,R3	AT1G20880	TCONS_00009111	0.193829	0.346141	0.482945	0.397963	0.651491	0.767836	0.826521	19	mid maturation and DT	AT1G29800.1	XLOC_001590	AT1G29800	AT1G29800	=	RING/FYVE/PHD-type zinc finger family protein; CONTAINS InterPro DOMAIN/s: Zinc finger, FYVE-type (InterPro:IPR000306), Zinc finger, FYVE-related (InterPro:IPR017455), Zinc finger, FYVE/PHD-type (InterPro:IPR011011), Ysc84 actin-binding domain (InterPro:IPR007461); BEST Arabidopsis thaliana protein match is: RING/FYVE/PHD-type zinc finger family protein (TAIR:AT3G43230.1); Has 35333 Blast hits to…	1	1	1e-07	4	specific;superfamily;specific;superfamily	SYLF_FYVE;SYLF superfamily;FYVE;FYVE superfamily	-;-;-;-	The SYLF domain (also called DUF500), a novel lipid-binding module, of FYVE zinc finger domain containing proteins; This subfamily is composed of uncharacterized proteins from plants and stramenopiles containing a FYVE zinc finger domain followed by a SYLF domain (also called DUF500). The SYLF domain of the related protein, SH3YL1, binds phosphoinositides with high affinity, while the N-terminal …
TCONS_00008387	R2,R4	AT1G20880	TCONS_00009111	0.0543132	0.385567	0.531213	0.520934	0.628175	0.737483	0.91005	19	mid maturation and DT	AT1G13390.N3	XLOC_004945	AT1G13390	AT1G13390	j	unknown protein; BEST Arabidopsis thaliana protein match is: unknown protein (TAIR:AT1G68490.1); Has 114 Blast hits to 114 proteins in 18 species: Archae - 0; Bacteria - 0; Metazoa - 0; Fungi - 0; Plants - 114; Viruses - 0; Other Eukaryotes - 0 (source: NCBI BLink).	1	0.992017	0.00798346	0	-	-	-	-
TCONS_00019930	R2,R3,R4	AT1G20880	TCONS_00009111	0.0192229	0.146341	0.584269	0.639364	0.746679	0.817495	0.8536	13	mid maturation and DT	AT2G19900.N2	XLOC_012148	AT2G19900	ATNADP-ME1	j	NADP-malic enzyme 1 (NADP-ME1); FUNCTIONS IN: malate dehydrogenase (oxaloacetate-decarboxylating) (NADP+) activity, oxidoreductase activity, acting on NADH or NADPH, NAD or NADP as acceptor, malic enzyme activity; INVOLVED IN: malate metabolic process, protein homooligomerization; LOCATED IN: cytosol; EXPRESSED IN: embryo, sperm cell, root, stamen, seed; EXPRESSED DURING: 4 anthesis, D bilateral …	1	1	1e-07	5	specific;superfamily;specific;superfamily;multi-dom	NAD_bind_1_malic_enz;SDR superfamily;malic;malic superfamily;PLN03129	-;-;N;N;N	NAD(P) binding domain of malic enzyme (ME), subgroup 1; Malic enzyme (ME), a member of the amino acid dehydrogenase (DH)-like domain family, catalyzes the oxidative decarboxylation of L-malate to pyruvate in the presence of cations (typically Mg++ or Mn++) with the concomitant reduction of cofactor NAD+ or NADP+. ME has been found in all organisms, and plays important roles in diverse metabolic p…
TCONS_00037192	R2	AT1G20880	TCONS_00009111	0	0	0.261969	0.365952	0.566044	0.895324	0.976574	27	mid maturation and DT	AT4G36600.N2	XLOC_022729	AT4G36600	AT4G36600	j	Late embryogenesis abundant (LEA) protein; CONTAINS InterPro DOMAIN/s: Late embryogenesis abundant protein, group 4 (InterPro:IPR004238); BEST Arabidopsis thaliana protein match is: late embryogenesis abundant domain-containing protein / LEA domain-containing protein (TAIR:AT2G18340.1); Has 1483 Blast hits to 893 proteins in 345 species: Archae - 4; Bacteria - 836; Metazoa - 93; Fungi - 47; Plant…	1	1	3.3718e-07	0	-	-	-	-
TCONS_00017883	R2,R3	AT1G20880	TCONS_00009111	0.112836	0.231814	0.308412	0.409394	0.683473	0.889858	0.945331	5	mid maturation and DT	AT2G42950.1	XLOC_010771	AT2G42950	AT2G42950	=	Magnesium transporter CorA-like family protein; FUNCTIONS IN: metal ion transmembrane transporter activity; INVOLVED IN: metal ion transport, transmembrane transport; LOCATED IN: membrane; EXPRESSED IN: 21 plant structures; EXPRESSED DURING: 13 growth stages; CONTAINS InterPro DOMAIN/s: Mg2+ transporter protein, CorA-like (InterPro:IPR002523); BEST Arabidopsis thaliana protein match is: Magnesium…	1	1	1e-07	2	superfamily;multi-dom	MIT_CorA-like superfamily;CorA	-;-	metal ion transporter CorA-like divalent cation transporter superfamily; This superfamily of essential membrane proteins is involved in transporting divalent cations (uptake or efflux) across membranes. They are found in most bacteria and archaea, and in some eukaryotes. It is a functionally diverse group which includes the Mg2+ transporters of Escherichia coli and Salmonella typhimurium CorAs (w…
TCONS_00053378	R2,R4	AT1G20880	TCONS_00009111	0.0179895	0.278013	0.674153	0.688442	0.725339	0.749816	0.780337	39	mid maturation and DT	AT5G65165.1	XLOC_032697	AT5G65165	SDH2-3	=	succinate dehydrogenase 2-3 (SDH2-3); CONTAINS InterPro DOMAIN/s: Ferredoxin (InterPro:IPR001041), Beta-grasp fold, ferredoxin-type (InterPro:IPR012675), Fumarate reductase, C-terminal (InterPro:IPR012285), 2Fe-2S ferredoxin, iron-sulphur binding site (InterPro:IPR006058), 4Fe-4S ferredoxin, iron-sulpur binding domain (InterPro:IPR017896), 4Fe-4S ferredoxin, iron-sulphur binding, conserved site (…	1	1	3.19496e-07	0	-	-	-	-
TCONS_00040850	R2,R3,R4	AT1G20880	TCONS_00009111	0.0482369	0.197184	0.557148	0.686031	0.76358	0.777865	0.808367	13	mid maturation and DT	AT4G33150.1	XLOC_025051	AT4G33150	AT4G33150	=	lysine-ketoglutarate reductase/saccharopine dehydrogenase bifunctional enzyme; CONTAINS InterPro DOMAIN/s: Saccharopine dehydrogenase / Homospermidine synthase (InterPro:IPR005097); Has 1125 Blast hits to 1121 proteins in 331 species: Archae - 40; Bacteria - 296; Metazoa - 110; Fungi - 190; Plants - 55; Viruses - 0; Other Eukaryotes - 434 (source: NCBI BLink).	1	1	1e-07	5	specific;superfamily;specific;superfamily;multi-dom	LKR_SDH_like;SDR superfamily;SDH_N_domain;SDH_N_domain superfamily;PLN02819	-;-;-;-;-	bifunctional lysine ketoglutarate reductase /saccharopine dehydrogenase enzyme; Bifunctional lysine ketoglutarate reductase /saccharopine dehydrogenase protein is a pair of enzymes linked on a single polypeptide chain that catalyze the initial, consecutive steps of lysine degradation. These proteins are related to the 2-domain saccharopine dehydrogenases. Along with formate dehydrogenase and simi…
TCONS_00029195	R2,R3,R4	AT1G20880	TCONS_00009111	0.170182	0.261945	0.239416	0.403646	0.566749	0.90591	0.95762	5	mid maturation and DT	AT3G12920.1	XLOC_017716	AT3G12920	AT3G12920	=	SBP (S-ribonuclease binding protein) family protein; FUNCTIONS IN: zinc ion binding; INVOLVED IN: biological_process unknown; LOCATED IN: nucleus; EXPRESSED IN: 24 plant structures; EXPRESSED DURING: 13 growth stages; CONTAINS InterPro DOMAIN/s: Zinc finger, RING-type (InterPro:IPR001841), S-ribonuclease binding protein, SBP1, pollen (InterPro:IPR017066); BEST Arabidopsis thaliana protein match i…	1	1	4.56873e-07	2	specific;superfamily	zf-C3HC4_3;RING superfamily	-;-	Zinc finger, C3HC4 type (RING finger); Zinc finger, C3HC4 type (RING finger).;RING-finger (Really Interesting New Gene) domain, a specialized type of Zn-finger of 40 to 60 residues that binds two atoms of zinc; defined by the &apos;cross-brace&apos; motif C-X2-C-X(9-39)-C-X(1-3)- H-X(2-3)-(N/C/H)-X2-C-X(4-48)C-X2-C; probably involved in mediating protein-protein interactions; identified in a prot…
TCONS_00050008	R2,R3,R4	AT1G20880	TCONS_00009111	0	0	0.0733513	0.479767	0.674914	0.892349	0.962175	27	mid maturation and DT	AT5G25180.N2	XLOC_030460	AT5G25180	CYP71B14	j	cytochrome P450, family 71, subfamily B, polypeptide 14 (CYP71B14); FUNCTIONS IN: electron carrier activity, monooxygenase activity, iron ion binding, oxygen binding, heme binding; INVOLVED IN: oxidation reduction; LOCATED IN: cellular_component unknown; EXPRESSED IN: inflorescence meristem; CONTAINS InterPro DOMAIN/s: Cytochrome P450 (InterPro:IPR001128), Cytochrome P450, E-class, group I (Inter…	1	1	1e-07	0	-	-	-	-
TCONS_00041256	R2,R4	AT1G20880	TCONS_00009111	0	0	0	0.176813	0.222158	0.94312	0.960118	9	DT	AT4G37070.2	XLOC_025262	AT4G37070	AtPLAIVA	=	PLP1; CONTAINS InterPro DOMAIN/s: Acyl transferase/acyl hydrolase/lysophospholipase (InterPro:IPR016035), Patatin (InterPro:IPR002641); BEST Arabidopsis thaliana protein match is: PATATIN-like protein 5 (TAIR:AT4G37060.1); Has 1996 Blast hits to 1989 proteins in 369 species: Archae - 0; Bacteria - 491; Metazoa - 206; Fungi - 135; Plants - 869; Viruses - 0; Other Eukaryotes - 295 (source: NCBI BLi…	1	1	1e-07	0	-	-	-	-
TCONS_00041257	R2,R4	AT1G20880	TCONS_00009111	0	0	0	0.188023	0.206413	0.942765	0.961854	9	DT	AT4G37070.N5	XLOC_025262	AT4G37070	AtPLAIVA	j	PLP1; CONTAINS InterPro DOMAIN/s: Acyl transferase/acyl hydrolase/lysophospholipase (InterPro:IPR016035), Patatin (InterPro:IPR002641); BEST Arabidopsis thaliana protein match is: PATATIN-like protein 5 (TAIR:AT4G37060.1); Has 1996 Blast hits to 1989 proteins in 369 species: Archae - 0; Bacteria - 491; Metazoa - 206; Fungi - 135; Plants - 869; Viruses - 0; Other Eukaryotes - 295 (source: NCBI BLi…	1	0.983637	0.0163634	0	-	-	-	-
TCONS_00029201	R2	AT1G20880	TCONS_00009111	0.1843	0.118276	0.228522	0.49208	0.693722	0.874234	0.946141	1	mid maturation and DT	AT3G12960.N2	XLOC_017719	AT3G12960	AT3G12960	x	unknown protein; Has 44 Blast hits to 44 proteins in 14 species: Archae - 0; Bacteria - 0; Metazoa - 0; Fungi - 0; Plants - 44; Viruses - 0; Other Eukaryotes - 0 (source: NCBI BLink).	-1	0.00761232	0.992388	0	-	-	-	-
TCONS_00050903	R2	AT1G20880	TCONS_00009111	0	0.165498	0.544212	0.661634	0.678281	0.82762	0.876702	13	mid maturation and DT	AT5G37485.1	XLOC_031148	AT5G37485	AT5G37485	=		-1	0.0103279	0.989672	0	-	-	-	-
TCONS_00039724	R2	AT1G20880	TCONS_00009111	0.0874924	0.136526	0.417893	0.544607	0.665362	0.842658	0.955369	1	mid maturation and DT	AT4G21680.1	XLOC_024398	AT4G21680	NRT1.8	=	NITRATE TRANSPORTER 1.8 (NRT1.8); FUNCTIONS IN: transporter activity, nitrate transmembrane transporter activity; INVOLVED IN: response to cadmium ion, oligopeptide transport, response to nitrate; LOCATED IN: plasma membrane, membrane; EXPRESSED IN: 9 plant structures; EXPRESSED DURING: LP.04 four leaves visible, 4 anthesis, petal differentiation and expansion stage; CONTAINS InterPro DOMAIN/s: O…	1	1	1e-07	3	specific;superfamily;multi-dom	MFS;MFS superfamily;PTR2	N;N;-	The Major Facilitator Superfamily (MFS) is a large and diverse group of secondary transporters that includes uniporters, symporters, and antiporters. MFS proteins facilitate the transport across cytoplasmic or internal membranes of a variety of substrates including ions, sugar phosphates, drugs, neurotransmitters, nucleosides, amino acids, and peptides. They do so using the electrochemical potent…
TCONS_00009915	R2,R3	AT1G20880	TCONS_00009111	0.0512824	0.221481	0.521117	0.640891	0.670751	0.824049	0.887377	13	mid maturation and DT	AT1G30500.1	XLOC_005826	AT1G30500	NF-YA7	=	nuclear factor Y, subunit A7 (NF-YA7); FUNCTIONS IN: sequence-specific DNA binding transcription factor activity, specific transcriptional repressor activity; INVOLVED IN: negative regulation of gene-specific transcription, regulation of transcription, DNA-dependent; LOCATED IN: CCAAT-binding factor complex, nucleus; EXPRESSED IN: 19 plant structures; EXPRESSED DURING: 8 growth stages; CONTAINS I…	1	0.999659	0.000340704	2	specific;superfamily	CBFB_NFYA;CBFB_NFYA superfamily	-;-	CCAAT-binding transcription factor (CBF-B/NF-YA) subunit B; CCAAT-binding transcription factor (CBF-B/NF-YA) subunit B.;CCAAT-binding transcription factor (CBF-B/NF-YA) subunit B; CCAAT-binding transcription factor (CBF-B/NF-YA) subunit B.
TCONS_00033189	R2,R4	AT1G20880	TCONS_00009111	0.0453694	0.155444	0.516711	0.658437	0.752443	0.837998	0.841396	13	mid maturation and DT	AT3G62090.1	XLOC_020289	AT3G62090	PIL2	=	phytochrome interacting factor 3-like 2 (PIL2); FUNCTIONS IN: protein binding, sequence-specific DNA binding transcription factor activity; INVOLVED IN: red or far-red light signaling pathway; EXPRESSED IN: stem, hypocotyl, root; BEST Arabidopsis thaliana protein match is: phytochrome interacting factor 3-like 1 (TAIR:AT2G46970.1).	1	1	2.34485e-07	2	specific;superfamily	HLH;HLH superfamily	-;-	Helix-loop-helix domain, found in specific DNA- binding proteins that act as transcription factors; 60-100 amino acids long. A DNA-binding basic region is followed by two alpha-helices separated by a variable loop region; HLH forms homo- and heterodimers, dimerization creates a parallel, left-handed, four helix bundle; the basic region N-terminal to the first amphipathic helix mediates high-affin…
TCONS_00052710	R2,R4	AT1G20880	TCONS_00009111	0.0669573	0.167519	0.472285	0.564209	0.718982	0.814936	0.936649	1	mid maturation and DT	AT5G57790.N3	XLOC_032312	AT5G57790	AT5G57790	j	unknown protein; Has 13 Blast hits to 11 proteins in 5 species: Archae - 0; Bacteria - 0; Metazoa - 0; Fungi - 0; Plants - 13; Viruses - 0; Other Eukaryotes - 0 (source: NCBI BLink).	1	0.999214	0.00078632	0	-	-	-	-
TCONS_00030131	R2,R4	AT1G20880	TCONS_00009111	0	0	0	0.328915	0.629612	0.927709	0.95754	27	mid maturation and DT	AT3G22740.1	XLOC_018271	AT3G22740	HMT3	=	homocysteine S-methyltransferase 3 (HMT3); FUNCTIONS IN: homocysteine S-methyltransferase activity; INVOLVED IN: biological_process unknown; LOCATED IN: plasma membrane; EXPRESSED IN: 16 plant structures; EXPRESSED DURING: 7 growth stages; CONTAINS InterPro DOMAIN/s: Homocysteine S-methyltransferase (InterPro:IPR003726); BEST Arabidopsis thaliana protein match is: homocysteine methyltransferase 2…	1	1	1e-07	2	specific;superfamily	PLN02489;TIM_phosphate_binding superfamily	-;-	homocysteine S-methyltransferase;TIM barrel proteins share a structurally conserved phosphate binding motif and in general share an eight beta/alpha closed barrel structure. Specific for this family is the conserved phosphate binding site at the edges of strands 7 and 8. The phosphate comes either from the substrate, as in the case of inosine monophosphate dehydrogenase (IMPDH), or from ribulose-…
TCONS_00050901	R2,R3,R4	AT1G20880	TCONS_00009111	0.199113	0.30409	0.260386	0.354625	0.663312	0.824829	0.962093	5	mid maturation and DT	AT5G37480.N4	XLOC_031148	AT5G37480	AT5G37480	j	unknown protein; Has 30201 Blast hits to 17322 proteins in 780 species: Archae - 12; Bacteria - 1396; Metazoa - 17338; Fungi - 3422; Plants - 5037; Viruses - 0; Other Eukaryotes - 2996 (source: NCBI BLink).	1	0.982292	0.0177081	0	-	-	-	-
TCONS_00010699	R2,R3,R4	AT1G20880	TCONS_00009111	0.132834	0.262368	0.165319	0.51179	0.681264	0.902755	0.93664	5	mid maturation and DT	AT1G44350.1	XLOC_006419	AT1G44350	ILL6	=	IAA-leucine resistant (ILR)-like gene 6 (ILL6); FUNCTIONS IN: metallopeptidase activity, IAA-amino acid conjugate hydrolase activity; INVOLVED IN: proteolysis, regulation of systemic acquired resistance, auxin metabolic process; LOCATED IN: endomembrane system; EXPRESSED IN: 22 plant structures; EXPRESSED DURING: 13 growth stages; CONTAINS InterPro DOMAIN/s: Peptidase M20 (InterPro:IPR002933), Pe…	1	1	1e-07	3	specific;superfamily;multi-dom	M20_IAA_Hyd;Zinc_peptidase_like superfamily;AbgB	-;-;-	M20 Peptidase Indole-3-acetic acid amino acid hydrolase; Peptidase M20 family, Plant Aminoacyclase-1 indole-3-acetic-L-aspartic acid hydrolase (IAA-Asp hydrolase; IAAspH; IAAH; IAA amidohydrolase; EC 3.5.1.-) subfamily. IAAspH hydrolyzes indole-3-acetyl-N-aspartic acid (IAA or auxin) to indole-3-acetic acid. Genes encoding IAA-amidohydrolases were first cloned from Arabidopsis; ILR1, IAR3, ILL1 a…
TCONS_00034135	R2	AT1G20880	TCONS_00009111	0	0.352954	0.431439	0.47985	0.646286	0.876448	0.920738	19	mid maturation and DT	UnknownGene_181	XLOC_020916	-	XLOC_020916	u	-	-1	8.06386e-07	0.999999	0	-	-	-	-
TCONS_00011506	R2	AT1G20880	TCONS_00009111	0	0	0	0.484118	0.707993	0.904815	0.943491	27	mid maturation and DT	AT1G54870.N2	XLOC_006909	AT1G54870	AT1G54870	x	NAD(P)-binding Rossmann-fold superfamily protein; FUNCTIONS IN: oxidoreductase activity, binding, catalytic activity; INVOLVED IN: oxidation reduction, metabolic process; LOCATED IN: chloroplast; EXPRESSED IN: 8 plant structures; EXPRESSED DURING: M germinated pollen stage, 4 anthesis, petal differentiation and expansion stage; CONTAINS InterPro DOMAIN/s: Short-chain dehydrogenase/reductase, cons…	-1	0.00423199	0.995768	0	-	-	-	-
TCONS_00031474	R2,R3,R4	AT1G20880	TCONS_00009111	0.092938	0.379773	0.496898	0.521597	0.69402	0.727886	0.823819	19	mid maturation and DT	AT3G45040.1	XLOC_019276	AT3G45040	AT3G45040	=	phosphatidate cytidylyltransferase family protein; FUNCTIONS IN: phosphatidate cytidylyltransferase activity, dolichol kinase activity; INVOLVED IN: phospholipid biosynthetic process; LOCATED IN: endomembrane system, membrane; EXPRESSED IN: 24 plant structures; EXPRESSED DURING: 15 growth stages; Has 410 Blast hits to 408 proteins in 217 species: Archae - 14; Bacteria - 44; Metazoa - 111; Fungi -…	1	1	1e-07	1	superfamily	CTP_transf_1 superfamily	-	Cytidylyltransferase family; The members of this family are integral membrane protein cytidylyltransferases. The family includes phosphatidate cytidylyltransferase EC:2.7.7.41 as well as Sec59 from yeast. Sec59 is a dolichol kinase EC:2.7.1.108.
TCONS_00032663	R2	AT1G20880	TCONS_00009111	0.0374423	0.0949523	0.509991	0.682605	0.747613	0.831689	0.866247	13	mid maturation and DT	AT3G57020.2	XLOC_019988	AT3G57020	AT3G57020	=	Calcium-dependent phosphotriesterase superfamily protein; FUNCTIONS IN: strictosidine synthase activity; INVOLVED IN: alkaloid biosynthetic process, biosynthetic process; LOCATED IN: endoplasmic reticulum, vacuole; EXPRESSED IN: 20 plant structures; EXPRESSED DURING: 10 growth stages; CONTAINS InterPro DOMAIN/s: Strictosidine synthase, conserved region (InterPro:IPR018119), Strictosidine synthase…	1	1	1e-07	2	superfamily;multi-dom	NHL superfamily;COG3386	-;C	NHL repeat unit of beta-propeller proteins; The NHL(NCL-1, HT2A and LIN-41)-repeat is found in multiple tandem copies, typically as 6 instances. It is about 40 residues long and resembles the WD repeat and other beta-propeller structures. The repeats have a catalytic activity in Peptidyl-glycine alpha-amidating monooxygenase; proteolysis has shown that the Peptidyl-alpha-hydroxyglycine alpha-amid…
TCONS_00034476	R2,R3	AT1G20880	TCONS_00009111	0.0238977	0.278785	0.536327	0.636199	0.717413	0.820505	0.850303	13	mid maturation and DT	AT4G10020.N2	XLOC_021180	AT4G10020	HSD5	j	hydroxysteroid dehydrogenase 5 (HSD5); FUNCTIONS IN: oxidoreductase activity, binding, catalytic activity; INVOLVED IN: oxidation reduction, metabolic process; LOCATED IN: endomembrane system; CONTAINS InterPro DOMAIN/s: Short-chain dehydrogenase/reductase, conserved site (InterPro:IPR020904), NAD(P)-binding domain (InterPro:IPR016040), Glucose/ribitol dehydrogenase (InterPro:IPR002347), Short-ch…	1	0.999994	6.13651e-06	4	superfamily;specific;superfamily;multi-dom	SDR superfamily;Extensin_2;Extensin_2 superfamily;FabG	-;C;C;-	Short-chain dehydrogenases/reductases (SDR); SDRs are a functionally diverse family of oxidoreductases that have a single domain with a structurally conserved Rossmann fold (alpha/beta folding pattern with a central beta-sheet), an NAD(P)(H)-binding region, and a structurally diverse C-terminal region. Classical SDRs are typically about 250 residues long, while extended SDRs are approximately 350…
TCONS_00049653	R2,R3	AT1G20880	TCONS_00009111	0.0880029	0.215301	0.453946	0.440495	0.637713	0.822227	0.960291	19	mid maturation and DT	AT5G21280.1	XLOC_030269	AT5G21280	AT5G21280	=	hydroxyproline-rich glycoprotein family protein; Has 30201 Blast hits to 17322 proteins in 780 species: Archae - 12; Bacteria - 1396; Metazoa - 17338; Fungi - 3422; Plants - 5037; Viruses - 0; Other Eukaryotes - 2996 (source: NCBI BLink).	1	0.999957	4.25438e-05	0	-	-	-	-
TCONS_00009544	R2	AT1G20880	TCONS_00009111	0	0	0	0.277962	0.603936	0.932965	0.955761	18	mid maturation and DT	AT1G26400.1	XLOC_005619	AT1G26400	AT1G26400	=	FAD-binding Berberine family protein; FUNCTIONS IN: electron carrier activity, oxidoreductase activity, FAD binding, catalytic activity; LOCATED IN: endomembrane system; CONTAINS InterPro DOMAIN/s: FAD-binding, type 2 (InterPro:IPR016166), Berberine/berberine-like (InterPro:IPR012951), FAD linked oxidase, N-terminal (InterPro:IPR006094); BEST Arabidopsis thaliana protein match is: FAD-binding Ber…	1	1	1e-07	5	specific;superfamily;specific;superfamily;multi-dom	FAD_binding_4;FAD_binding_4 superfamily;BBE;BBE superfamily;GlcD	-;-;-;-;C	FAD binding domain; This family consists of various enzymes that use FAD as a co-factor, most of the enzymes are similar to oxygen oxidoreductase. One of the enzymes Vanillyl-alcohol oxidase (VAO) has a solved structure, the alignment includes the FAD binding site, called the PP-loop, between residues 99-110. The FAD molecule is covalently bound in the known structure, however the residue that li…
TCONS_00034475	R2,R3	AT1G20880	TCONS_00009111	0.0233105	0.272232	0.553458	0.641463	0.728818	0.805316	0.848735	13	mid maturation and DT	AT4G10020.1	XLOC_021180	AT4G10020	HSD5	=	hydroxysteroid dehydrogenase 5 (HSD5); FUNCTIONS IN: oxidoreductase activity, binding, catalytic activity; INVOLVED IN: oxidation reduction, metabolic process; LOCATED IN: endomembrane system; CONTAINS InterPro DOMAIN/s: Short-chain dehydrogenase/reductase, conserved site (InterPro:IPR020904), NAD(P)-binding domain (InterPro:IPR016040), Glucose/ribitol dehydrogenase (InterPro:IPR002347), Short-ch…	1	1	1e-07	4	superfamily;specific;superfamily;multi-dom	SDR superfamily;Extensin_2;Extensin_2 superfamily;FabG	-;C;C;-	Short-chain dehydrogenases/reductases (SDR); SDRs are a functionally diverse family of oxidoreductases that have a single domain with a structurally conserved Rossmann fold (alpha/beta folding pattern with a central beta-sheet), an NAD(P)(H)-binding region, and a structurally diverse C-terminal region. Classical SDRs are typically about 250 residues long, while extended SDRs are approximately 350…
TCONS_00012303	R2,R3,R4	AT1G20880	TCONS_00009111	0	0	0	0.36532	0.529786	0.881482	0.982142	27	mid maturation and DT	AT1G64110.N5	XLOC_007380	AT1G64110	AT1G64110	j	P-loop containing nucleoside triphosphate hydrolases superfamily protein; FUNCTIONS IN: nucleoside-triphosphatase activity, ATPase activity, nucleotide binding, ATP binding; LOCATED IN: endomembrane system; EXPRESSED IN: 8 plant structures; EXPRESSED DURING: L mature pollen stage, M germinated pollen stage, LP.04 four leaves visible, 4 anthesis, petal differentiation and expansion stage; CONTAINS…	1	1	1e-07	4	specific;superfamily;superfamily;multi-dom	AAA;ABC_ATPase superfamily;ABC_ATPase superfamily;AAA	-;-;C;-	The AAA+ (ATPases Associated with a wide variety of cellular Activities) superfamily represents an ancient group of ATPases belonging to the ASCE (for additional strand, catalytic E) division of the P-loop NTPase fold. The ASCE division also includes ABC, RecA-like, VirD4-like, PilT-like, and SF1/2 helicases. Members of the AAA+ ATPases function as molecular chaperons, ATPase subunits of protease…
TCONS_00052442	R2,R3	AT1G20880	TCONS_00009111	0.125077	0.334801	0.182451	0.378733	0.633967	0.888963	0.96565	5	mid maturation and DT	AT5G54960.1	XLOC_032157	AT5G54960	PDC2	=	pyruvate decarboxylase-2 (PDC2); FUNCTIONS IN: pyruvate decarboxylase activity, magnesium ion binding, carboxy-lyase activity, thiamin pyrophosphate binding, catalytic activity; INVOLVED IN: response to hypoxia; LOCATED IN: cellular_component unknown; EXPRESSED IN: 24 plant structures; EXPRESSED DURING: 13 growth stages; CONTAINS InterPro DOMAIN/s: Thiamine pyrophosphate enzyme, central domain (I…	1	1	1e-07	0	-	-	-	-
TCONS_00012306	R2,R3,R4	AT1G20880	TCONS_00009111	0	0	0	0.0990367	0.518708	0.882622	0.984244	18	mid maturation and DT	AT1G64110.3	XLOC_007380	AT1G64110	AT1G64110	=	P-loop containing nucleoside triphosphate hydrolases superfamily protein; FUNCTIONS IN: nucleoside-triphosphatase activity, ATPase activity, nucleotide binding, ATP binding; LOCATED IN: endomembrane system; EXPRESSED IN: 8 plant structures; EXPRESSED DURING: L mature pollen stage, M germinated pollen stage, LP.04 four leaves visible, 4 anthesis, petal differentiation and expansion stage; CONTAINS…	1	1	1e-07	4	specific;superfamily;superfamily;multi-dom	AAA;ABC_ATPase superfamily;ABC_ATPase superfamily;AAA	-;-;C;-	The AAA+ (ATPases Associated with a wide variety of cellular Activities) superfamily represents an ancient group of ATPases belonging to the ASCE (for additional strand, catalytic E) division of the P-loop NTPase fold. The ASCE division also includes ABC, RecA-like, VirD4-like, PilT-like, and SF1/2 helicases. Members of the AAA+ ATPases function as molecular chaperons, ATPase subunits of protease…
TCONS_00049497	R2,R4	AT1G20880	TCONS_00009111	0.0550861	0.310621	0.535322	0.589445	0.773834	0.752096	0.782562	39	mid maturation and DT	AT5G19850.1	XLOC_030180	AT5G19850	AT5G19850	=	alpha/beta-Hydrolases superfamily protein; CONTAINS InterPro DOMAIN/s: Alpha/beta hydrolase fold-1 (InterPro:IPR000073); BEST Arabidopsis thaliana protein match is: alpha/beta-Hydrolases superfamily protein (TAIR:AT4G36530.2); Has 30201 Blast hits to 17322 proteins in 780 species: Archae - 12; Bacteria - 1396; Metazoa - 17338; Fungi - 3422; Plants - 5037; Viruses - 0; Other Eukaryotes - 2996 (sou…	1	1	2.34194e-07	0	-	-	-	-
TCONS_00028390	R2,R3,R4	AT1G20880	TCONS_00009111	0.0349168	0.059718	0.210394	0.489172	0.727167	0.894823	0.93814	27	mid maturation and DT	AT3G05260.1	XLOC_017278	AT3G05260	AT3G05260	=	NAD(P)-binding Rossmann-fold superfamily protein; FUNCTIONS IN: oxidoreductase activity, binding, catalytic activity; INVOLVED IN: oxidation reduction, metabolic process; LOCATED IN: cellular_component unknown; EXPRESSED IN: seed; CONTAINS InterPro DOMAIN/s: Short-chain dehydrogenase/reductase, conserved site (InterPro:IPR020904), NAD(P)-binding domain (InterPro:IPR016040), Glucose/ribitol dehydr…	1	1	2.54239e-07	3	specific;superfamily;multi-dom	SDR_c1;SDR superfamily;PRK06701	-;-;-	classical (c) SDR, subgroup 1; These proteins are members of the classical SDR family, with a canonical active site tetrad and a typical Gly-rich NAD-binding motif. SDRs are a functionally diverse family of oxidoreductases that have a single domain with a structurally conserved Rossmann fold (alpha/beta folding pattern with a central beta-sheet), an NAD(P)(H)-binding region, and a structurally di…
TCONS_00053643	R2,R3,R4	AT1G20880	TCONS_00009111	0.0694399	0.145412	0.451342	0.566697	0.722942	0.856258	0.918918	1	mid maturation and DT	AT5G67480.1	XLOC_032844	AT5G67480	BT4	=	BTB and TAZ domain protein 4 (BT4); FUNCTIONS IN: transcription regulator activity; INVOLVED IN: response to auxin stimulus, response to gibberellin stimulus; LOCATED IN: plasma membrane, cytoplasm; EXPRESSED IN: 27 plant structures; EXPRESSED DURING: 15 growth stages; CONTAINS InterPro DOMAIN/s: BTB/POZ (InterPro:IPR013069), Zinc finger, TAZ-type (InterPro:IPR000197), BTB/POZ fold (InterPro:IPR0…	1	1	1.00023e-07	0	-	-	-	-
TCONS_00029473	R2	AT1G20880	TCONS_00009111	0.0308404	0.310972	0.383886	0.443862	0.631121	0.907857	0.926441	19	mid maturation and DT	AT3G15280.1	XLOC_017876	AT3G15280	AT3G15280	=	unknown protein; FUNCTIONS IN: molecular_function unknown; LOCATED IN: mitochondrion; EXPRESSED IN: 8 plant structures; EXPRESSED DURING: L mature pollen stage, 4 anthesis, petal differentiation and expansion stage; Has 36 Blast hits to 36 proteins in 15 species: Archae - 0; Bacteria - 0; Metazoa - 1; Fungi - 2; Plants - 33; Viruses - 0; Other Eukaryotes - 0 (source: NCBI BLink).	1	0.99977	0.000229958	0	-	-	-	-
TCONS_00012795	R2,R3,R4	AT1G20880	TCONS_00009111	0.0800948	0.243526	0.34562	0.532803	0.727923	0.871941	0.896446	1	mid maturation and DT	AT1G69295.1	XLOC_007675	AT1G69295	PDCB4	=	plasmodesmata callose-binding protein 4 (PDCB4); FUNCTIONS IN: callose binding, polysaccharide binding; INVOLVED IN: biological_process unknown; LOCATED IN: plasmodesma, plasma membrane, anchored to membrane; EXPRESSED IN: 22 plant structures; EXPRESSED DURING: 13 growth stages; CONTAINS InterPro DOMAIN/s: X8 (InterPro:IPR012946); BEST Arabidopsis thaliana protein match is: Carbohydrate-binding X…	1	0.997912	0.00208753	2	specific;superfamily	X8;X8 superfamily	-;-	Possibly involved in carbohydrate binding; The X8 domain, which may be involved in carbohydrate binding, is found in an Olive pollen antigen as well as at the C terminus of family 17 glycosyl hydrolases. It contains 6 conserved cysteine residues which presumably form three disulfide bridges.;X8 domain; The X8 domain domain contains at least 6 conserved cysteine residues that presumably form three…
TCONS_00016460	R2	AT1G20880	TCONS_00009111	0	0	0.130784	0.203751	0.626203	0.897263	0.973972	18	mid maturation and DT	AT2G29300.1	XLOC_010002	AT2G29300	AT2G29300	=	NAD(P)-binding Rossmann-fold superfamily protein; FUNCTIONS IN: oxidoreductase activity, binding, catalytic activity; INVOLVED IN: oxidation reduction, metabolic process; LOCATED IN: endomembrane system; EXPRESSED IN: 12 plant structures; EXPRESSED DURING: 8 growth stages; CONTAINS InterPro DOMAIN/s: NAD(P)-binding domain (InterPro:IPR016040), Glucose/ribitol dehydrogenase (InterPro:IPR002347), S…	1	0.999998	1.79643e-06	2	superfamily;multi-dom	SDR superfamily;PRK09242	-;-	Short-chain dehydrogenases/reductases (SDR); SDRs are a functionally diverse family of oxidoreductases that have a single domain with a structurally conserved Rossmann fold (alpha/beta folding pattern with a central beta-sheet), an NAD(P)(H)-binding region, and a structurally diverse C-terminal region. Classical SDRs are typically about 250 residues long, while extended SDRs are approximately 350…
TCONS_00021609	R2,R4	AT1G20880	TCONS_00009111	0.031608	0.219741	0.530202	0.624868	0.749411	0.81814	0.864672	13	mid maturation and DT	AT2G36640.1	XLOC_013137	AT2G36640	ATECP63	=	embryonic cell protein 63 (ECP63); INVOLVED IN: embryo development ending in seed dormancy; LOCATED IN: cellular_component unknown; EXPRESSED IN: fruit, seed; EXPRESSED DURING: seed development stages; CONTAINS InterPro DOMAIN/s: Late embryogenesis abundant protein, group 4 (InterPro:IPR004238); BEST Arabidopsis thaliana protein match is: late embryogenesis abundant protein, putative / LEA protei…	1	1	1e-07	8	specific;superfamily;specific;superfamily;specific;superfamily;specific;superfamily	LEA_4;LEA_4 superfamily;LEA_4;LEA_4 superfamily;LEA_4;LEA_4 superfamily;LEA_4;LEA_4 superfamily	-;-;-;-;-;-;-;-	Late embryogenesis abundant protein; Different types of LEA proteins are expressed at different stages of late embryogenesis in higher plant seed embryos and under conditions of dehydration stress. The function of these proteins is unknown.;Late embryogenesis abundant protein; Different types of LEA proteins are expressed at different stages of late embryogenesis in higher plant seed embryos and …
TCONS_00031700	R2,R3,R4	AT1G20880	TCONS_00009111	0	0	0.0571155	0.125606	0.410445	0.912478	0.978304	9	DT	AT3G47340.3	XLOC_019432	AT3G47340	AT-ASN1	=	glutamine-dependent asparagine synthase 1 (ASN1); CONTAINS InterPro DOMAIN/s: Rossmann-like alpha/beta/alpha sandwich fold (InterPro:IPR014729), Asparagine synthase (InterPro:IPR001962), Asparagine synthase, glutamine-hydrolyzing (InterPro:IPR006426), Glutamine amidotransferase, type II (InterPro:IPR017932); BEST Arabidopsis thaliana protein match is: asparagine synthetase 3 (TAIR:AT5G10240.1); H…	1	1	1e-07	5	specific;superfamily;specific;superfamily;multi-dom	AsnB;Gn_AT_II superfamily;Asn_Synthase_B_C;AANH_like superfamily;Asparagine_synthetase_1	-;-;-;-;-	Glutamine amidotransferases class-II (GATase) asparagine synthase_B type. Asparagine synthetase B catalyses the ATP-dependent conversion of aspartate to asparagine. This enzyme is a homodimer, with each monomer composed of a glutaminase domain and a synthetase domain. The N-terminal glutaminase domain hydrolyzes glutamine to glutamic acid and ammonia.;Glutamine amidotransferases class-II (GATase)…
TCONS_00039377	R2,R4	AT1G20880	TCONS_00009111	0.0608227	0.18319	0.404794	0.585522	0.728443	0.847222	0.914543	1	mid maturation and DT	AT4G17840.1	XLOC_024183	AT4G17840	AT4G17840	=	FUNCTIONS IN: molecular_function unknown; INVOLVED IN: biological_process unknown; LOCATED IN: chloroplast, membrane; EXPRESSED IN: 23 plant structures; EXPRESSED DURING: 13 growth stages; CONTAINS InterPro DOMAIN/s: Abortive infection protein (InterPro:IPR003675); BEST Arabidopsis thaliana protein match is: unknown protein (TAIR:AT2G35260.1); Has 30201 Blast hits to 17322 proteins in 780 species…	1	1	1e-07	0	-	-	-	-
TCONS_00040502	R2,R3,R4	AT1G20880	TCONS_00009111	0.164506	0.168157	0.270693	0.449484	0.679165	0.880402	0.956416	5	mid maturation and DT	AT4G29820.1	XLOC_024857	AT4G29820	CFIM-25	=	homolog of CFIM-25 (CFIM-25); CONTAINS InterPro DOMAIN/s: Cleavage/polyadenylation specificity factor, 25kDa subunit (InterPro:IPR016706); BEST Arabidopsis thaliana protein match is: Cleavage/polyadenylation specificity factor, 25kDa subunit (TAIR:AT4G25550.1); Has 30201 Blast hits to 17322 proteins in 780 species: Archae - 12; Bacteria - 1396; Metazoa - 17338; Fungi - 3422; Plants - 5037; Viruse…	1	0.999938	6.17753e-05	2	specific;superfamily	NUDIX_2;Nudix_Hydrolase superfamily	-;-	Nucleotide hydrolase; Nudix hydrolases are found in all classes of organism and hydrolyse a wide range of organic pyrophosphates, including nucleoside di- and triphosphates, di-nucleoside and diphospho-inositol polyphosphates, nucleotide sugars and RNA caps, with varying degrees of substrate specificity.;Nudix hydrolase is a superfamily of enzymes found in all three kingdoms of life, and it catal…
TCONS_00031701	R2,R3,R4	AT1G20880	TCONS_00009111	0	0	0	0.102094	0.337744	0.907997	0.980406	9	DT	AT3G47340.1	XLOC_019432	AT3G47340	AT-ASN1	=	glutamine-dependent asparagine synthase 1 (ASN1); CONTAINS InterPro DOMAIN/s: Rossmann-like alpha/beta/alpha sandwich fold (InterPro:IPR014729), Asparagine synthase (InterPro:IPR001962), Asparagine synthase, glutamine-hydrolyzing (InterPro:IPR006426), Glutamine amidotransferase, type II (InterPro:IPR017932); BEST Arabidopsis thaliana protein match is: asparagine synthetase 3 (TAIR:AT5G10240.1); H…	1	1	1e-07	5	specific;superfamily;specific;superfamily;multi-dom	Asn_Synthase_B_C;AANH_like superfamily;AsnB;Gn_AT_II superfamily;PLN02549	-;-;-;-;-	The C-terminal domain of Asparagine Synthase B. This domain is always found associated n-terminal amidotransferase domain. Family members that contain this domain catalyse the conversion of aspartate to asparagine. Asparagine synthetase B catalyzes the assembly of asparagine from aspartate, Mg(2+)ATP, and glutamine. The three-dimensional architecture of the N-terminal domain of asparagine synthet…
TCONS_00021823	R2,R4	AT1G20880	TCONS_00009111	0.0591692	0.274086	0.428315	0.532065	0.582933	0.843615	0.955221	19	mid maturation and DT	AT2G38860.2	XLOC_013266	AT2G38860	YLS5	=	YLS5; INVOLVED IN: response to ethylene stimulus, response to salt stress, leaf senescence, response to abscisic acid stimulus; LOCATED IN: endomembrane system; EXPRESSED IN: 23 plant structures; EXPRESSED DURING: 13 growth stages; CONTAINS InterPro DOMAIN/s: ThiJ/PfpI (InterPro:IPR002818); BEST Arabidopsis thaliana protein match is: Class I glutamine amidotransferase-like superfamily protein (TA…	1	1	1e-07	6	specific;superfamily;specific;superfamily;multi-dom;multi-dom	GATase1_PfpI_1;GAT_1 superfamily;GATase1_PfpI_1;GAT_1 superfamily;Uncharacterized_protein_MJ0967;ThiJ	-;-;-;-;-;-	Type 1 glutamine amidotransferase (GATase1)-like domain found in a subgroup of proteins similar to PfpI from Pyrococcus furiosus; Type 1 glutamine amidotransferase (GATase1)-like domain found in a subgroup of proteins similar to PfpI from Pyrococcus furiosus. PfpI is an ATP-independent intracellular proteases which may hydrolyze small peptides to provide a nutritional source. Only Cys of the cata…
TCONS_00012255	R2	AT1G20880	TCONS_00009111	0.153944	0.129821	0.200576	0.592322	0.780741	0.880222	0.906201	29	mid maturation and DT	AT1G63720.1	XLOC_007358	AT1G63720	AT1G63720	=	BEST Arabidopsis thaliana protein match is: hydroxyproline-rich glycoprotein family protein (TAIR:AT5G52430.1); Has 490 Blast hits to 394 proteins in 96 species: Archae - 0; Bacteria - 2; Metazoa - 132; Fungi - 88; Plants - 175; Viruses - 14; Other Eukaryotes - 79 (source: NCBI BLink).	1	0.999999	5.79158e-07	0	-	-	-	-
TCONS_00051667	R2,R3,R4	AT1G20880	TCONS_00009111	0.0946147	0.275135	0.296391	0.662251	0.803063	0.832495	0.811419	29	mid maturation and DT	AT5G45840.N3	XLOC_031653	AT5G45840	AT5G45840	j	Leucine-rich repeat protein kinase family protein; FUNCTIONS IN: protein serine/threonine kinase activity, protein kinase activity, ATP binding; INVOLVED IN: transmembrane receptor protein tyrosine kinase signaling pathway, protein amino acid phosphorylation; LOCATED IN: endomembrane system; EXPRESSED IN: 22 plant structures; EXPRESSED DURING: 13 growth stages; CONTAINS InterPro DOMAIN/s: Protein…	1	1	1e-07	0	-	-	-	-
TCONS_00008740	R2	AT1G20880	TCONS_00009111	0.0418395	0.0986969	0.320707	0.579547	0.743392	0.885771	0.90961	1	mid maturation and DT	AT1G16850.1	XLOC_005134	AT1G16850	AT1G16850	=	unknown protein; FUNCTIONS IN: molecular_function unknown; INVOLVED IN: response to salt stress; LOCATED IN: endomembrane system; EXPRESSED IN: leaf apex, leaf whorl, male gametophyte, flower, leaf; EXPRESSED DURING: LP.06 six leaves visible, LP.04 four leaves visible, LP.10 ten leaves visible, petal differentiation and expansion stage, LP.08 eight leaves visible; BEST Arabidopsis thaliana protei…	1	0.999373	0.000626818	0	-	-	-	-
TCONS_00018919	R2,R3	AT1G20880	TCONS_00009111	0.0127353	0.0302736	0.575096	0.694898	0.757717	0.806318	0.834172	13	mid maturation and DT	AT2G05580.N10	XLOC_011349	AT2G05580	AT2G05580	x	Glycine-rich protein family; LOCATED IN: endomembrane system; Has 461494 Blast hits to 65250 proteins in 2955 species: Archae - 1131; Bacteria - 108804; Metazoa - 177058; Fungi - 32939; Plants - 47988; Viruses - 6940; Other Eukaryotes - 86634 (source: NCBI BLink).	1	0.727848	0.272152	0	-	-	-	-
TCONS_00053642	R2,R4	AT1G20880	TCONS_00009111	0.0670692	0.145487	0.454341	0.568949	0.724341	0.855929	0.917163	1	mid maturation and DT	AT5G67480.N3	XLOC_032844	AT5G67480	BT4	j	BTB and TAZ domain protein 4 (BT4); FUNCTIONS IN: transcription regulator activity; INVOLVED IN: response to auxin stimulus, response to gibberellin stimulus; LOCATED IN: plasma membrane, cytoplasm; EXPRESSED IN: 27 plant structures; EXPRESSED DURING: 15 growth stages; CONTAINS InterPro DOMAIN/s: BTB/POZ (InterPro:IPR013069), Zinc finger, TAZ-type (InterPro:IPR000197), BTB/POZ fold (InterPro:IPR0…	1	0.677172	0.322828	0	-	-	-	-
TCONS_00012810	R2,R3,R4	AT1G20880	TCONS_00009111	0	0	0	0.114668	0.175026	0.904993	0.983483	9	DT	AT1G69540.1	XLOC_007685	AT1G69540	AGL94	=	AGAMOUS-like 94 (AGL94); FUNCTIONS IN: DNA binding, sequence-specific DNA binding transcription factor activity; INVOLVED IN: regulation of transcription, DNA-dependent; LOCATED IN: nucleus; CONTAINS InterPro DOMAIN/s: Transcription factor, MADS-box (InterPro:IPR002100); BEST Arabidopsis thaliana protein match is: AGAMOUS-like 30 (TAIR:AT2G03060.2); Has 5894 Blast hits to 5894 proteins in 737 spe…	1	1	2.5272e-07	2	specific;superfamily	MADS_SRF_like;MADS superfamily	-;-	SRF-like/Type I subfamily of MADS (MCM1, Agamous, Deficiens, and SRF (serum response factor) box family of eukaryotic transcriptional regulators. Binds DNA and exists as hetero- and homo-dimers. Differs from the MEF-like/Type II subgroup mainly in position of the alpha 2 helix responsible for the dimerization interface. Important in homeotic regulation in plants and in immediate-early development…
TCONS_00000039	R2,R3	AT1G20880	TCONS_00009111	0	0	0	0.144664	0.272025	0.924506	0.967078	9	DT	AT1G01355.N3	XLOC_000021	AT1G01355	AT1G01355	j	Putative endonuclease or glycosyl hydrolase; FUNCTIONS IN: zinc ion binding; INVOLVED IN: biological_process unknown; LOCATED IN: intracellular; CONTAINS InterPro DOMAIN/s: Zinc finger, C2H2-type (InterPro:IPR007087); BEST Arabidopsis thaliana protein match is: Putative endonuclease or glycosyl hydrolase (TAIR:AT5G35640.1); Has 30201 Blast hits to 17322 proteins in 780 species: Archae - 12; Bacte…	1	0.662404	0.337596	1	superfamily	LabA_like/DUF88 superfamily	N	LabA_like proteins; The LabA-like superfamily is composed of a well conserved group of bacterial proteins with no defined function. LabA, a member from Synechococcus elongatus PCC 7942, has been shown to play a role in cyanobacterial circadian timing.
TCONS_00050163	R2,R4	AT1G20880	TCONS_00009111	0.137845	0.131148	0.601792	0.606856	0.757261	0.799197	0.804763	13	mid maturation and DT	AT5G27037.N3	XLOC_030558	AT5G27037	AT5G27037	x	pseudogene, hypothetical protein	-1	1.20425e-07	1	0	-	-	-	-
TCONS_00008723	R2	AT1G20880	TCONS_00009111	0.0739995	0.198854	0.345204	0.523507	0.672827	0.861835	0.95573	1	mid maturation and DT	AT1G16730.1	XLOC_005128	AT1G16730	UP6	=	unknown protein 6 (UP6); Has 17 Blast hits to 17 proteins in 7 species: Archae - 0; Bacteria - 0; Metazoa - 0; Fungi - 0; Plants - 15; Viruses - 0; Other Eukaryotes - 2 (source: NCBI BLink).	1	0.999945	5.47489e-05	0	-	-	-	-
TCONS_00026810	R2,R3	AT1G20880	TCONS_00009111	0.163213	0.215243	0.32915	0.413782	0.561887	0.891355	0.963001	5	mid maturation and DT	AT3G51440.1	XLOC_016379	AT3G51440	AT3G51440	=	Calcium-dependent phosphotriesterase superfamily protein; FUNCTIONS IN: strictosidine synthase activity; INVOLVED IN: alkaloid biosynthetic process, biosynthetic process; LOCATED IN: endoplasmic reticulum; EXPRESSED IN: 19 plant structures; EXPRESSED DURING: 10 growth stages; CONTAINS InterPro DOMAIN/s: Strictosidine synthase, conserved region (InterPro:IPR018119), Strictosidine synthase (InterPr…	1	1	1e-07	4	specific;superfamily;superfamily;multi-dom	Str_synth;NHL superfamily;NHL superfamily;COG3386	-;-;N;C	Strictosidine synthase; Strictosidine synthase (E.C. 4.3.3.2) is a key enzyme in alkaloid biosynthesis. It catalyses the condensation of tryptamine with secologanin to form strictosidine.;NHL repeat unit of beta-propeller proteins; The NHL(NCL-1, HT2A and LIN-41)-repeat is found in multiple tandem copies, typically as 6 instances. It is about 40 residues long and resembles the WD repeat and other…
[truncated: 1,876 more rows]
