# Supplementary material for: CoSpliceNet: a framework for co-splicing network inference from transcriptomics data
Source: BMC Genomics. 2016 Oct 28;17:845. doi: 10.1186/s12864-016-3172-6 (PMC5086072; doi:10.1186/s12864-016-3172-6)
Supplement: Additional file 10: Table S7. — Significant associations between RBPs and their potential products. The R regions that do not have a significant motif were filtered using p-value cutoff of 0.05. The log(p-value) was used to weight the edges in the co-splicing network. (XLSX 213 kb) [file 12864_2016_3172_MOESM10_ESM.xlsx]

## Sheet: Sheet1
SF_id	target	interaction	avg_p_value	log_pvalue
TCONS_00009111	TCONS_00005436	R1	0.00997	6.64819
TCONS_00009111	TCONS_00009951	R1	0.0176	5.82828
TCONS_00009111	TCONS_00031780	R1	0.0386	4.69526
TCONS_00009111	TCONS_00039769	R1	0.027	5.2109
TCONS_00009111	TCONS_00017020	R1	0.01393	6.16566
TCONS_00009111	TCONS_00039765	R1	0.027	5.2109
TCONS_00009111	TCONS_00035614	R1	0.01017	6.61954
TCONS_00009111	TCONS_00006972	R1	0.00487	7.68186
TCONS_00009111	TCONS_00006973	R1	0.00487	7.68186
TCONS_00009111	TCONS_00035613	R1	0.00834	6.90574
TCONS_00009111	TCONS_00006971	R1	0.00487	7.68186
TCONS_00009111	TCONS_00003040	R1	0.0225	5.47393
TCONS_00009111	TCONS_00006592	R1	0.0044	7.82828
TCONS_00009111	TCONS_00006198	R1	0.008758	6.83518
TCONS_00009111	TCONS_00048770	R1	0.0176	5.82828
TCONS_00009111	TCONS_00040707	R1	0.0285	5.13289
TCONS_00009111	TCONS_00024973	R1	0.0337	4.89111
TCONS_00009111	TCONS_00030019	R1	0.00356	8.13391
TCONS_00009111	TCONS_00006599	R1	0.0116867	6.41899
TCONS_00009111	TCONS_00006196	R1	0.021	5.57347
TCONS_00009111	TCONS_00006197	R1	0.000987	9.98466
TCONS_00009111	TCONS_00023030	R1	0.0152225	6.03765
TCONS_00009111	TCONS_00002570	R1	0.02012	5.63523
TCONS_00009111	TCONS_00020293	R1	0.00834	6.90574
TCONS_00009111	TCONS_00052492	R1	0.0468	4.41735
TCONS_00009111	TCONS_00040705	R1	0.0264	5.24332
TCONS_00009111	TCONS_00033705	R1	0.0165218	5.91949
TCONS_00009111	TCONS_00042802	R1	0.011235	6.47586
TCONS_00009111	TCONS_00026238	R1	0.0306	5.03032
TCONS_00009111	TCONS_00006515	R1	0.00356	8.13391
TCONS_00009111	TCONS_00046329	R1	0.0476	4.39289
TCONS_00009111	TCONS_00033609	R1	0.00637	7.29449
TCONS_00009111	TCONS_00015734	R1	0.0468	4.41735
TCONS_00009111	TCONS_00045942	R1	0.0176	5.82828
TCONS_00009111	TCONS_00040706	R1	0.0264	5.24332
TCONS_00009111	TCONS_00023727	R1	0.0044	7.82828
TCONS_00009111	TCONS_00015733	R1	0.0468	4.41735
TCONS_00009111	TCONS_00044879	R1	0.00356	8.13391
TCONS_00009111	TCONS_00036255	R1	0.00546	7.51688
TCONS_00009111	TCONS_00036256	R1	0.02353	5.40935
TCONS_00009111	TCONS_00036257	R1	0.00546	7.51688
TCONS_00009111	TCONS_00046091	R1	0.0044	7.82828
TCONS_00009111	TCONS_00035368	R1	0.0256	5.28771
TCONS_00009111	TCONS_00049713	R1	0.0306	5.03032
TCONS_00009111	TCONS_00035878	R1	0.00938	6.7362
TCONS_00009111	TCONS_00006748	R1	0.013972	6.16132
TCONS_00009111	TCONS_00036133	R1	0.00356	8.13391
TCONS_00009111	TCONS_00047420	R1	0.009155	6.77122
TCONS_00009111	TCONS_00047427	R1	0.0199133	5.65012
TCONS_00009111	TCONS_00047426	R1	0.01702	5.87663
TCONS_00009111	TCONS_00047425	R1	0.01702	5.87663
TCONS_00009111	TCONS_00044885	R1	0.01058	6.56252
TCONS_00009111	TCONS_00006741	R1	0.0209167	5.5792
TCONS_00009111	TCONS_00013229	R1	0.00938	6.7362
TCONS_00009111	TCONS_00006743	R1	0.0209167	5.5792
TCONS_00009111	TCONS_00006742	R1	0.0209167	5.5792
TCONS_00009111	TCONS_00006745	R1	0.016575	5.91485
TCONS_00009111	TCONS_00006744	R1	0.0185767	5.75036
TCONS_00009111	TCONS_00014331	R1	0.00429567	7.8629
TCONS_00009111	TCONS_00006746	R1	0.02158	5.53416
TCONS_00009111	TCONS_00042281	R1	0.0163923	5.93083
TCONS_00009111	TCONS_00001665	R1	0.0306	5.03032
TCONS_00009111	TCONS_00001475	R1	0.00825	6.92139
TCONS_00009111	TCONS_00046734	R1	0.0177468	5.8163
TCONS_00009111	TCONS_00003151	R1	0.00487	7.68186
TCONS_00009111	TCONS_00035382	R1	0.0176	5.82828
TCONS_00009111	TCONS_00023032	R1	0.0152225	6.03765
TCONS_00009111	TCONS_00023033	R1	0.0152225	6.03765
TCONS_00009111	TCONS_00016654	R1	0.0151678	6.04284
TCONS_00009111	TCONS_00016655	R1	0.0151678	6.04284
TCONS_00009111	TCONS_00016652	R1	0.0151678	6.04284
TCONS_00009111	TCONS_00024974	R1	0.0337	4.89111
TCONS_00009111	TCONS_00023035	R1	0.0152225	6.03765
TCONS_00009111	TCONS_00045933	R1	0.02116	5.56252
TCONS_00009111	TCONS_00023649	R1	0.0106534	6.55254
TCONS_00009111	TCONS_00036493	R1	0.0104557	6.57957
TCONS_00009111	TCONS_00006502	R1	0.0074425	7.07
TCONS_00009111	TCONS_00033400	R1	0.02849	5.1334
TCONS_00009111	TCONS_00013999	R1	0.004215	7.89025
TCONS_00009111	TCONS_00046881	R1	0.0468	4.41735
TCONS_00009111	TCONS_00047558	R1	0.0132	6.24332
TCONS_00009111	TCONS_00043131	R1	0.0201133	5.6357
TCONS_00009111	TCONS_00024421	R1	0.0337	4.89111
TCONS_00009111	TCONS_00048768	R1	0.0176	5.82828
TCONS_00009111	TCONS_00025119	R1	0.00487	7.68186
TCONS_00009111	TCONS_00035028	R1	0.00834	6.90574
TCONS_00009111	TCONS_00029907	R1	0.0176	5.82828
TCONS_00009111	TCONS_00039221	R1	0.0044	7.82828
TCONS_00009111	TCONS_00043543	R1	0.0139783	6.16066
TCONS_00009111	TCONS_00035022	R1	0.00834	6.90574
TCONS_00009111	TCONS_00002674	R1	0.027865	5.1654
TCONS_00009111	TCONS_00051414	R1	0.0369	4.76024
TCONS_00009111	TCONS_00006810	R1	0.00516175	7.59792
TCONS_00009111	TCONS_00006776	R1	0.0167867	5.89654
TCONS_00009111	TCONS_00040320	R1	0.0468	4.41735
TCONS_00009111	TCONS_00043472	R1	0.006605	7.24223
TCONS_00009111	TCONS_00043473	R1	0.00718333	7.12113
TCONS_00009111	TCONS_00017638	R1	0.000987	9.98466
TCONS_00009111	TCONS_00027582	R1	0.0256467	5.28508
TCONS_00009111	TCONS_00027583	R1	0.0256467	5.28508
TCONS_00009111	TCONS_00026911	R1	0.01293	6.27313
TCONS_00009111	TCONS_00027584	R1	0.0256467	5.28508
TCONS_00009111	TCONS_00029633	R1	0.0382	4.71028
TCONS_00009111	TCONS_00041639	R1	0.0306	5.03032
TCONS_00009111	TCONS_00002246	R1	0.006765	7.20769
TCONS_00009111	TCONS_00041642	R1	0.0306	5.03032
TCONS_00009111	TCONS_00039263	R1	0.0044	7.82828
TCONS_00009111	TCONS_00041632	R1	0.0306	5.03032
TCONS_00009111	TCONS_00023909	R1	0.000987	9.98466
TCONS_00009111	TCONS_00006268	R1	0.00595	7.39289
TCONS_00009111	TCONS_00000279	R1	0.0117	6.41735
TCONS_00009111	TCONS_00001189	R1	0.00834	6.90574
TCONS_00009111	TCONS_00025401	R1	0.0218854	5.51389
TCONS_00009111	TCONS_00042707	R1	0.02497	5.32366
TCONS_00009111	TCONS_00024802	R1	0.0416	4.58727
TCONS_00009111	TCONS_00036989	R1	0.00834	6.90574
TCONS_00009111	TCONS_00024800	R1	0.0416	4.58727
TCONS_00009111	TCONS_00025288	R1	0.01965	5.66933
TCONS_00009111	TCONS_00022794	R1	0.000987	9.98466
TCONS_00009111	TCONS_00047421	R1	0.009155	6.77122
TCONS_00009111	TCONS_00037799	R1	0.0176	5.82828
TCONS_00009111	TCONS_00039169	R1	0.00938	6.7362
TCONS_00009111	TCONS_00052542	R1	0.00834	6.90574
TCONS_00009111	TCONS_00042007	R1	0.008735	6.83898
TCONS_00009111	TCONS_00029852	R1	0.0369	4.76024
TCONS_00009111	TCONS_00004542	R1	0.0229467	5.44557
TCONS_00009111	TCONS_00015617	R1	0.0121	6.36885
TCONS_00009111	TCONS_00026477	R1	0.00356	8.13391
TCONS_00009111	TCONS_00043162	R1	0.000987	9.98466
TCONS_00009111	TCONS_00039220	R1	0.0044	7.82828
TCONS_00009111	TCONS_00020158	R1	0.0382	4.71028
TCONS_00009111	TCONS_00046007	R1	0.00356	8.13391
TCONS_00009111	TCONS_00045943	R1	0.0176	5.82828
TCONS_00009111	TCONS_00019581	R1	0.035	4.8365
TCONS_00009111	TCONS_00051503	R1	0.0243	5.3629
TCONS_00009111	TCONS_00025140	R1	0.0121	6.36885
TCONS_00009111	TCONS_00026474	R1	0.00356	8.13391
TCONS_00009111	TCONS_00017640	R1	0.000987	9.98466
TCONS_00009111	TCONS_00023648	R1	0.0106534	6.55254
TCONS_00009111	TCONS_00006256	R1	0.016655	5.9079
TCONS_00009111	TCONS_00035877	R1	0.00938	6.7362
TCONS_00009111	TCONS_00047442	R1	0.003438	8.18421
TCONS_00009111	TCONS_00005955	R1	0.006765	7.20769
TCONS_00009111	TCONS_00041626	R1	0.02035	5.61883
TCONS_00009111	TCONS_00014198	R1	0.0171318	5.86718
TCONS_00009111	TCONS_00000470	R1	0.00139	9.4907
TCONS_00009111	TCONS_00027290	R1	0.0126157	6.30864
TCONS_00009111	TCONS_00006315	R1	0.00938	6.7362
TCONS_00009111	TCONS_00001726	R1	0.00834	6.90574
TCONS_00009111	TCONS_00006319	R1	0.00356	8.13391
TCONS_00009111	TCONS_00014197	R1	0.0217957	5.51981
TCONS_00009111	TCONS_00002303	R1	0.00270233	8.53158
TCONS_00009111	TCONS_00029514	R1	0.0375	4.73697
TCONS_00009111	TCONS_00006648	R1	0.00487	7.68186
TCONS_00009111	TCONS_00006560	R1	0.00429567	7.8629
TCONS_00009111	TCONS_00006080	R1	0.0117	6.41735
TCONS_00009111	TCONS_00044551	R1	0.0114267	6.45145
TCONS_00009111	TCONS_00047379	R1	0.0416	4.58727
TCONS_00009111	TCONS_00026541	R1	0.0176	5.82828
TCONS_00009111	TCONS_00026540	R1	0.0176	5.82828
TCONS_00009111	TCONS_00019931	R1	0.0176	5.82828
TCONS_00009111	TCONS_00020161	R1	0.0382	4.71028
TCONS_00009111	TCONS_00006646	R1	0.00487	7.68186
TCONS_00009111	TCONS_00036020	R1	0.0085191	6.87508
TCONS_00009111	TCONS_00030529	R1	0.0337	4.89111
TCONS_00009111	TCONS_00047213	R1	0.0063435	7.30051
TCONS_00009111	TCONS_00029415	R1	0.00834	6.90574
TCONS_00009111	TCONS_00000070	R1	0.01465	6.09296
TCONS_00009111	TCONS_00036164	R1	0.00490057	7.67283
TCONS_00009111	TCONS_00048546	R1	0.0382	4.71028
TCONS_00009111	TCONS_00021078	R1	0.00834	6.90574
TCONS_00009111	TCONS_00043186	R1	0.0044	7.82828
TCONS_00009111	TCONS_00001648	R1	0.00356	8.13391
TCONS_00009111	TCONS_00000596	R1	0.009155	6.77122
TCONS_00009111	TCONS_00015369	R1	0.0176	5.82828
TCONS_00009111	TCONS_00001527	R1	0.0142774	6.13012
TCONS_00009111	TCONS_00016902	R1	0.0169468	5.88285
TCONS_00009111	TCONS_00016900	R1	0.00834	6.90574
TCONS_00009111	TCONS_00016901	R1	0.0100957	6.63012
TCONS_00009111	TCONS_00017419	R1	0.00139	9.4907
TCONS_00009111	TCONS_00001192	R1	0.00834	6.90574
TCONS_00009111	TCONS_00028240	R1	0.0176	5.82828
TCONS_00009111	TCONS_00034774	R1	0.00139	9.4907
TCONS_00009111	TCONS_00000598	R1	0.009155	6.77122
TCONS_00009111	TCONS_00000599	R1	0.009155	6.77122
TCONS_00009111	TCONS_00000192	R1	0.00834	6.90574
TCONS_00009111	TCONS_00018531	R1	0.027	5.2109
TCONS_00009111	TCONS_00052637	R1	0.021	5.57347
TCONS_00009111	TCONS_00041656	R1	0.00527567	7.56643
TCONS_00009111	TCONS_00041654	R1	0.00527567	7.56643
TCONS_00009111	TCONS_00014161	R1	0.0155467	6.00725
TCONS_00009111	TCONS_00045253	R1	0.000987	9.98466
TCONS_00009111	TCONS_00007018	R1	0.00429567	7.8629
TCONS_00009111	TCONS_00043236	R1	0.00968311	6.69031
TCONS_00009111	TCONS_00016737	R1	0.0306	5.03032
TCONS_00009111	TCONS_00023647	R1	0.0167493	5.89975
TCONS_00009111	TCONS_00034802	R1	0.0176	5.82828
TCONS_00009111	TCONS_00018176	R1	0.0176	5.82828
TCONS_00009111	TCONS_00047165	R1	0.00834	6.90574
TCONS_00009111	TCONS_00041655	R1	0.00527567	7.56643
TCONS_00009111	TCONS_00007381	R1	0.0382	4.71028
TCONS_00009111	TCONS_00000963	R1	0.0166467	5.90862
TCONS_00009111	TCONS_00022504	R1	0.00546	7.51688
TCONS_00009111	TCONS_00047422	R1	0.009155	6.77122
TCONS_00009111	TCONS_00006099	R1	0.02497	5.32366
TCONS_00009111	TCONS_00046046	R1	0.00583783	7.42035
TCONS_00009111	TCONS_00035089	R1	0.021	5.57347
TCONS_00009111	TCONS_00041637	R1	0.0306	5.03032
TCONS_00009111	TCONS_00023561	R1	0.0187	5.74082
TCONS_00009111	TCONS_00036054	R1	0.00938	6.7362
TCONS_00009111	TCONS_00020157	R1	0.0382	4.71028
TCONS_00009111	TCONS_00029418	R1	0.0046635	7.74437
TCONS_00009111	TCONS_00017019	R1	0.00356	8.13391
TCONS_00009111	TCONS_00045623	R1	0.0092935	6.74956
TCONS_00009111	TCONS_00023765	R1	0.0117	6.41735
TCONS_00009111	TCONS_00023763	R1	0.0117	6.41735
TCONS_00009111	TCONS_00015923	R1	0.0176	5.82828
TCONS_00009111	TCONS_00047624	R1	0.0297	5.07339
TCONS_00009111	TCONS_00044552	R1	0.0114267	6.45145
TCONS_00009111	TCONS_00012643	R1	0.0337	4.89111
TCONS_00009111	TCONS_00025121	R1	0.00487	7.68186
TCONS_00009111	TCONS_00038623	R1	0.0176	5.82828
TCONS_00009111	TCONS_00000229	R1	0.02258	5.46881
TCONS_00009111	TCONS_00024138	R1	0.0117	6.41735
TCONS_00009111	TCONS_00024139	R1	0.0117	6.41735
TCONS_00009111	TCONS_00047439	R1	0.0118035	6.40464
TCONS_00009111	TCONS_00016268	R1	0.0047048	7.73165
TCONS_00009111	TCONS_00043545	R1	0.0139783	6.16066
TCONS_00009111	TCONS_00003038	R1	0.0103496	6.59429
TCONS_00009111	TCONS_00037162	R1	0.0131767	6.24587
TCONS_00009111	TCONS_00032598	R1	0.0176	5.82828
TCONS_00009111	TCONS_00041624	R1	0.0026935	8.5363
TCONS_00009111	TCONS_00041847	R1	0.00834	6.90574
TCONS_00009111	TCONS_00045944	R1	0.0176	5.82828
TCONS_00009111	TCONS_00034710	R1	0.0187	5.74082
TCONS_00009111	TCONS_00033608	R1	0.00637	7.29449
TCONS_00009111	TCONS_00033447	R1	0.00834	6.90574
TCONS_00009111	TCONS_00017862	R1	0.012325	6.34227
TCONS_00009111	TCONS_00017861	R1	0.012325	6.34227
TCONS_00009111	TCONS_00047214	R1	0.0063435	7.30051
TCONS_00009111	TCONS_00020142	R1	0.027	5.2109
TCONS_00009111	TCONS_00024422	R1	0.0337	4.89111
TCONS_00009111	TCONS_00024423	R1	0.0337	4.89111
TCONS_00009111	TCONS_00028890	R1	0.0468	4.41735
TCONS_00009111	TCONS_00017491	R1	0.00356	8.13391
TCONS_00009111	TCONS_00016589	R1	0.00997	6.64819
TCONS_00009111	TCONS_00022769	R1	0.01002	6.64097
TCONS_00009111	TCONS_00022768	R1	0.01002	6.64097
TCONS_00009111	TCONS_00046090	R1	0.0044	7.82828
TCONS_00009111	TCONS_00025016	R1	0.0157875	5.98507
TCONS_00009111	TCONS_00046140	R1	0.00356	8.13391
TCONS_00009111	TCONS_00004195	R1	0.00834	6.90574
TCONS_00009111	TCONS_00008503	R1	0.0243	5.3629
TCONS_00009111	TCONS_00025011	R1	0.0195667	5.67546
TCONS_00009111	TCONS_00045945	R1	0.0176	5.82828
TCONS_00009111	TCONS_00018694	R1	0.0306	5.03032
TCONS_00009111	TCONS_00025336	R1	0.0176	5.82828
TCONS_00009111	TCONS_00034803	R1	0.0176	5.82828
TCONS_00009111	TCONS_00018156	R1	0.00356	8.13391
TCONS_00009111	TCONS_00018155	R1	0.00356	8.13391
TCONS_00009111	TCONS_00018022	R1	0.0044	7.82828
TCONS_00009111	TCONS_00000423	R1	0.0135533	6.20521
TCONS_00009111	TCONS_00034610	R1	0.035	4.8365
TCONS_00009111	TCONS_00036789	R1	0.000987	9.98466
TCONS_00009111	TCONS_00037163	R1	0.00917667	6.76781
TCONS_00009111	TCONS_00025120	R1	0.00487	7.68186
TCONS_00009111	TCONS_00016458	R1	0.0468	4.41735
TCONS_00009111	TCONS_00019786	R1	0.00938	6.7362
TCONS_00009111	TCONS_00002289	R1	0.00834	6.90574
TCONS_00009111	TCONS_00047090	R1	0.0337	4.89111
TCONS_00009111	TCONS_00006738	R1	0.0117	6.41735
TCONS_00009111	TCONS_00019789	R1	0.00938	6.7362
TCONS_00009111	TCONS_00019788	R1	0.00938	6.7362
TCONS_00009111	TCONS_00001650	R1	0.00356	8.13391
TCONS_00009111	TCONS_00018258	R1	0.0185412	5.75312
TCONS_00009111	TCONS_00016590	R1	0.00997	6.64819
TCONS_00009111	TCONS_00017873	R1	0.02152	5.53818
TCONS_00009111	TCONS_00033654	R1	0.0117	6.41735
TCONS_00009111	TCONS_00042064	R1	0.00938	6.7362
TCONS_00009111	TCONS_00023060	R1	0.016309	5.93819
TCONS_00009111	TCONS_00029384	R1	0.01935	5.69152
TCONS_00009111	TCONS_00024999	R1	0.00541567	7.52865
TCONS_00009111	TCONS_00007485	R1	0.0127	6.29903
TCONS_00009111	TCONS_00046735	R1	0.0155223	6.00951
TCONS_00009111	TCONS_00015097	R1	0.02397	5.38263
TCONS_00009111	TCONS_00025125	R1	0.00487	7.68186
TCONS_00009111	TCONS_00047010	R1	0.02193	5.51095
TCONS_00009111	TCONS_00007482	R1	0.0127	6.29903
TCONS_00009111	TCONS_00041636	R1	0.0331	4.91702
TCONS_00009111	TCONS_00001942	R1	0.00356	8.13391
TCONS_00009111	TCONS_00001943	R1	0.00356	8.13391
TCONS_00009111	TCONS_00026756	R1	0.00834	6.90574
TCONS_00009111	TCONS_00001941	R1	0.00356	8.13391
TCONS_00009111	TCONS_00047916	R1	0.00938	6.7362
TCONS_00009111	TCONS_00050692	R1	0.00834	6.90574
TCONS_00009111	TCONS_00036157	R1	0.00490057	7.67283
TCONS_00009111	TCONS_00044880	R1	0.00356	8.13391
TCONS_00009111	TCONS_00046736	R1	0.0177468	5.8163
TCONS_00009111	TCONS_00052045	R1	0.0176	5.82828
TCONS_00009111	TCONS_00014083	R1	0.007258	7.10621
TCONS_00009111	TCONS_00024056	R1	0.0396	4.65836
TCONS_00009111	TCONS_00026848	R1	0.035	4.8365
TCONS_00009111	TCONS_00045935	R1	0.00834	6.90574
TCONS_00009111	TCONS_00034671	R1	0.00356	8.13391
TCONS_00009111	TCONS_00034702	R1	0.0198	5.65836
TCONS_00009111	TCONS_00039770	R1	0.027	5.2109
TCONS_00009111	TCONS_00029416	R1	0.0046635	7.74437
TCONS_00009111	TCONS_00029417	R1	0.0046635	7.74437
TCONS_00009111	TCONS_00016048	R1	0.000987	9.98466
TCONS_00009111	TCONS_00001649	R1	0.00356	8.13391
TCONS_00009111	TCONS_00006609	R1	0.000987	9.98466
TCONS_00009111	TCONS_00041773	R1	0.0181652	5.78268
TCONS_00009111	TCONS_00001645	R1	0.0117	6.41735
TCONS_00009111	TCONS_00000935	R1	0.0044	7.82828
TCONS_00009111	TCONS_00000082	R1	0.0468	4.41735
TCONS_00009111	TCONS_00016733	R1	0.0126435	6.30546
TCONS_00009111	TCONS_00041641	R1	0.0306	5.03032
TCONS_00009111	TCONS_00023695	R1	0.00731833	7.09427
TCONS_00009111	TCONS_00026220	R1	0.0122834	6.34715
TCONS_00009111	TCONS_00035573	R1	0.00834	6.90574
TCONS_00009111	TCONS_00046330	R1	0.0476	4.39289
TCONS_00009111	TCONS_00036100	R1	0.0176	5.82828
TCONS_00009111	TCONS_00009380	R1	0.0476	4.39289
TCONS_00009111	TCONS_00001474	R1	0.005829	7.42254
TCONS_00009111	TCONS_00036555	R1	0.0198	5.65836
TCONS_00009111	TCONS_00024998	R1	0.00541567	7.52865
TCONS_00009111	TCONS_00006639	R1	0.02258	5.46881
TCONS_00009111	TCONS_00014201	R1	0.0322	4.9568
TCONS_00009111	TCONS_00034703	R1	0.0198	5.65836
TCONS_00009111	TCONS_00037158	R1	0.0104006	6.58719
TCONS_00009111	TCONS_00039540	R1	0.01058	6.56252
TCONS_00009111	TCONS_00043566	R1	0.0247667	5.33546
TCONS_00009111	TCONS_00023697	R1	0.006545	7.25539
TCONS_00009111	TCONS_00009974	R1	0.0243	5.3629
TCONS_00009111	TCONS_00002598	R1	0.00546	7.51688
TCONS_00009111	TCONS_00046169	R1	0.0268475	5.21907
TCONS_00037833	TCONS_00026642	R1	0.00688	7.18338
TCONS_00037833	TCONS_00026643	R1	0.00688	7.18338
TCONS_00037833	TCONS_00026640	R1	0.00688	7.18338
TCONS_00037833	TCONS_00006696	R1	0.007918	6.98065
TCONS_00037833	TCONS_00006870	R1	0.0034	8.20025
TCONS_00037833	TCONS_00023397	R1	0.00982	6.67006
TCONS_00037833	TCONS_00001240	R1	0.0314	4.99309
TCONS_00037833	TCONS_00028857	R1	0.0103	6.60121
TCONS_00037833	TCONS_00027766	R1	0.01099	6.50766
TCONS_00037833	TCONS_00005143	R1	0.0117	6.41735
TCONS_00037833	TCONS_00002101	R1	0.00688	7.18338
TCONS_00037833	TCONS_00001771	R1	0.010906	6.51873
TCONS_00037833	TCONS_00001773	R1	0.0157667	5.98698
TCONS_00037833	TCONS_00002473	R1	0.0369	4.76024
TCONS_00037833	TCONS_00033476	R1	0.00859	6.86313
TCONS_00037833	TCONS_00042927	R1	0.00698533	7.16146
TCONS_00037833	TCONS_00033570	R1	0.0112267	6.47693
TCONS_00037833	TCONS_00002575	R1	0.01479	6.07923
TCONS_00037833	TCONS_00018337	R1	0.0016	9.28771
TCONS_00037833	TCONS_00045516	R1	0.0115017	6.44201
TCONS_00037833	TCONS_00036852	R1	0.015083	6.05093
TCONS_00037833	TCONS_00036853	R1	0.015083	6.05093
TCONS_00037833	TCONS_00036850	R1	0.015083	6.05093
TCONS_00037833	TCONS_00036851	R1	0.0123487	6.3395
TCONS_00037833	TCONS_00042483	R1	0.022426	5.47868
TCONS_00037833	TCONS_00036854	R1	0.015083	6.05093
TCONS_00037833	TCONS_00023441	R1	0.00829	6.91441
TCONS_00037833	TCONS_00025356	R1	0.0034	8.20025
TCONS_00037833	TCONS_00042488	R1	0.00383	8.02844
TCONS_00037833	TCONS_00019965	R1	0.0454	4.46116
TCONS_00037833	TCONS_00028855	R1	0.0151	6.04931
TCONS_00037833	TCONS_00036405	R1	0.0248633	5.32984
TCONS_00037833	TCONS_00023891	R1	0.000966	10.0157
TCONS_00037833	TCONS_00045597	R1	0.0150887	6.05039
TCONS_00037833	TCONS_00003693	R1	0.00199	8.97302
TCONS_00037833	TCONS_00024745	R1	0.013	6.26534
TCONS_00037833	TCONS_00002937	R1	0.0100743	6.63317
TCONS_00037833	TCONS_00005449	R1	0.000966	10.0157
TCONS_00037833	TCONS_00005448	R1	0.000966	10.0157
TCONS_00037833	TCONS_00024216	R1	0.000966	10.0157
TCONS_00037833	TCONS_00023076	R1	0.008741	6.83799
TCONS_00037833	TCONS_00012908	R1	0.0341	4.87408
TCONS_00037833	TCONS_00037276	R1	0.0144	6.11779
TCONS_00037833	TCONS_00017747	R1	0.00975	6.68038
TCONS_00037833	TCONS_00017746	R1	0.00975	6.68038
TCONS_00037833	TCONS_00017745	R1	0.00975	6.68038
TCONS_00037833	TCONS_00028854	R1	0.0151	6.04931
TCONS_00037833	TCONS_00022826	R1	0.002899	8.43023
TCONS_00037833	TCONS_00017748	R1	0.00975	6.68038
TCONS_00037833	TCONS_00026960	R1	0.02246	5.4765
TCONS_00037833	TCONS_00033569	R1	0.0104925	6.5745
TCONS_00037833	TCONS_00019629	R1	0.0151	6.04931
TCONS_00037833	TCONS_00016656	R1	0.004628	7.7554
TCONS_00037833	TCONS_00017949	R1	0.0103	6.60121
TCONS_00037833	TCONS_00015451	R1	0.004299	7.86178
TCONS_00037833	TCONS_00043494	R1	0.0203	5.62238
TCONS_00037833	TCONS_00004795	R1	0.0118846	6.39477
TCONS_00037833	TCONS_00004796	R1	0.0118846	6.39477
TCONS_00037833	TCONS_00004797	R1	0.0118846	6.39477
TCONS_00037833	TCONS_00048636	R1	0.0454	4.46116
TCONS_00037833	TCONS_00022004	R1	0.0151	6.04931
TCONS_00037833	TCONS_00047102	R1	0.0142057	6.13738
TCONS_00037833	TCONS_00024931	R1	0.0172951	5.85349
TCONS_00037833	TCONS_00010839	R1	0.0454	4.46116
TCONS_00037833	TCONS_00023882	R1	0.02785	5.16618
TCONS_00037833	TCONS_00019954	R1	0.00514	7.60402
TCONS_00037833	TCONS_00035104	R1	0.0016	9.28771
TCONS_00037833	TCONS_00024947	R1	0.0128975	6.27676
TCONS_00037833	TCONS_00023889	R1	0.000966	10.0157
TCONS_00037833	TCONS_00037449	R1	0.012698	6.29925
TCONS_00037833	TCONS_00036247	R1	0.00619	7.33584
TCONS_00037833	TCONS_00035751	R1	0.002695	8.5355
TCONS_00037833	TCONS_00002169	R1	0.0034	8.20025
TCONS_00037833	TCONS_00046582	R1	0.0103	6.60121
TCONS_00037833	TCONS_00034545	R1	0.003923	7.99383
TCONS_00037833	TCONS_00005645	R1	0.02325	5.42663
TCONS_00037833	TCONS_00027283	R1	0.000966	10.0157
TCONS_00037833	TCONS_00045808	R1	0.00688	7.18338
TCONS_00037833	TCONS_00027767	R1	0.01099	6.50766
TCONS_00037833	TCONS_00017088	R1	0.0016	9.28771
TCONS_00037833	TCONS_00016557	R1	0.0243267	5.36132
TCONS_00037833	TCONS_00030228	R1	0.0216	5.53282
TCONS_00037833	TCONS_00042688	R1	0.008324	6.90851
TCONS_00037833	TCONS_00016097	R1	0.013515	6.20929
TCONS_00037833	TCONS_00001995	R1	0.020292	5.62295
TCONS_00037833	TCONS_00016099	R1	0.013515	6.20929
TCONS_00037833	TCONS_00027319	R1	0.000966	10.0157
TCONS_00037833	TCONS_00044997	R1	0.011165	6.48487
TCONS_00037833	TCONS_00042701	R1	0.03515	4.83033
TCONS_00037833	TCONS_00033412	R1	0.0211615	5.56241
TCONS_00037833	TCONS_00036632	R1	0.010392	6.58838
TCONS_00037833	TCONS_00037288	R1	0.008033	6.95985
TCONS_00037833	TCONS_00034546	R1	0.00293733	8.41128
TCONS_00037833	TCONS_00042218	R1	0.0103	6.60121
TCONS_00037833	TCONS_00047103	R1	0.0142057	6.13738
TCONS_00037833	TCONS_00000380	R1	0.0143633	6.12147
TCONS_00037833	TCONS_00015615	R1	0.0369	4.76024
TCONS_00037833	TCONS_00027097	R1	0.002183	8.83947
TCONS_00037833	TCONS_00002155	R1	0.0235	5.4112
TCONS_00037833	TCONS_00018163	R1	0.01804	5.79266
TCONS_00037833	TCONS_00029451	R1	0.0314	4.99309
TCONS_00037833	TCONS_00035875	R1	0.0257	5.28209
TCONS_00037833	TCONS_00011878	R1	0.0249	5.32771
TCONS_00037833	TCONS_00032656	R1	0.00829	6.91441
TCONS_00037833	TCONS_00042485	R1	0.0247333	5.3374
TCONS_00037833	TCONS_00041915	R1	0.0167183	5.90243
TCONS_00037833	TCONS_00000365	R1	0.01665	5.90833
TCONS_00037833	TCONS_00042975	R1	0.0314	4.99309
TCONS_00037833	TCONS_00001052	R1	0.0053865	7.53644
TCONS_00037833	TCONS_00049510	R1	0.0454	4.46116
TCONS_00037833	TCONS_00023491	R1	0.0154	6.02093
TCONS_00037833	TCONS_00005368	R1	0.008534	6.87256
TCONS_00037833	TCONS_00047235	R1	0.01804	5.79266
TCONS_00037833	TCONS_00024420	R1	0.0314	4.99309
TCONS_00037833	TCONS_00039825	R1	0.023	5.44222
TCONS_00037833	TCONS_00024087	R1	0.00514	7.60402
TCONS_00037833	TCONS_00037450	R1	0.012698	6.29925
TCONS_00037833	TCONS_00015662	R1	0.0244	5.35698
TCONS_00037833	TCONS_00015663	R1	0.0201667	5.63188
TCONS_00037833	TCONS_00043911	R1	0.00572	7.44977
TCONS_00037833	TCONS_00043910	R1	0.00572	7.44977
TCONS_00037833	TCONS_00038638	R1	0.0229	5.44851
TCONS_00037833	TCONS_00040012	R1	0.018745	5.73735
TCONS_00037833	TCONS_00040296	R1	0.014945	6.06419
TCONS_00037833	TCONS_00003250	R1	0.0034	8.20025
TCONS_00037833	TCONS_00026931	R1	0.0454	4.46116
TCONS_00037833	TCONS_00024021	R1	0.00616	7.34285
TCONS_00037833	TCONS_00006012	R1	0.0220667	5.50199
TCONS_00037833	TCONS_00020095	R1	0.0249	5.32771
TCONS_00037833	TCONS_00022824	R1	0.002899	8.43023
TCONS_00037833	TCONS_00022825	R1	0.002899	8.43023
TCONS_00037833	TCONS_00042684	R1	0.0151	6.04931
TCONS_00037833	TCONS_00022453	R1	0.0216	5.53282
TCONS_00037833	TCONS_00042687	R1	0.008324	6.90851
TCONS_00037833	TCONS_00017714	R1	0.0151	6.04931
TCONS_00037833	TCONS_00022172	R1	0.000966	10.0157
TCONS_00037833	TCONS_00030587	R1	0.02614	5.2576
TCONS_00037833	TCONS_00017548	R1	0.016675	5.90617
TCONS_00037833	TCONS_00042690	R1	0.00824467	6.92232
TCONS_00037833	TCONS_00015566	R1	0.0314	4.99309
TCONS_00037833	TCONS_00003001	R1	0.0149667	6.0621
TCONS_00037833	TCONS_00042689	R1	0.008324	6.90851
TCONS_00037833	TCONS_00021303	R1	0.023	5.44222
TCONS_00037833	TCONS_00016379	R1	0.017198	5.86162
TCONS_00037833	TCONS_00018372	R1	0.0194333	5.68532
TCONS_00037833	TCONS_00018371	R1	0.0216	5.53282
TCONS_00037833	TCONS_00018370	R1	0.01292	6.27425
TCONS_00037833	TCONS_00016374	R1	0.0119907	6.38193
TCONS_00037833	TCONS_00042683	R1	0.0151	6.04931
TCONS_00037833	TCONS_00035488	R1	0.00688	7.18338
TCONS_00037833	TCONS_00038687	R1	0.0151	6.04931
TCONS_00037833	TCONS_00043969	R1	0.000966	10.0157
TCONS_00037833	TCONS_00052618	R1	0.00688	7.18338
TCONS_00037833	TCONS_00032926	R1	0.0034	8.20025
TCONS_00037833	TCONS_00001848	R1	0.000966	10.0157
TCONS_00037833	TCONS_00045014	R1	0.023183	5.43079
TCONS_00037833	TCONS_00045015	R1	0.023183	5.43079
TCONS_00037833	TCONS_00033477	R1	0.00688	7.18338
TCONS_00037833	TCONS_00034744	R1	0.0075475	7.04979
TCONS_00037833	TCONS_00046710	R1	0.00885	6.82011
TCONS_00037833	TCONS_00048205	R1	0.0223	5.48681
TCONS_00037833	TCONS_00025082	R1	0.00892	6.80874
TCONS_00037833	TCONS_00045599	R1	0.0189933	5.71836
TCONS_00037833	TCONS_00002134	R1	0.017456	5.84013
TCONS_00037833	TCONS_00026803	R1	0.00424	7.88172
TCONS_00037833	TCONS_00016616	R1	0.01401	6.1574
TCONS_00037833	TCONS_00018014	R1	0.0314	4.99309
TCONS_00037833	TCONS_00020570	R1	0.0272	5.20025
TCONS_00037833	TCONS_00037258	R1	0.00688	7.18338
TCONS_00037833	TCONS_00027537	R1	0.024275	5.36438
TCONS_00037833	TCONS_00017059	R1	0.000966	10.0157
TCONS_00037833	TCONS_00001137	R1	0.00651867	7.26121
TCONS_00037833	TCONS_00004518	R1	0.0034	8.20025
TCONS_00037833	TCONS_00015994	R1	0.0292	5.09789
TCONS_00037833	TCONS_00024930	R1	0.0172951	5.85349
TCONS_00037833	TCONS_00005268	R1	0.01494	6.06468
TCONS_00037833	TCONS_00004516	R1	0.002183	8.83947
TCONS_00037833	TCONS_00004517	R1	0.002183	8.83947
TCONS_00037833	TCONS_00024591	R1	0.0314	4.99309
TCONS_00037833	TCONS_00033557	R1	0.00293733	8.41128
TCONS_00037833	TCONS_00014571	R1	0.0128333	6.28396
TCONS_00037833	TCONS_00048272	R1	0.026845	5.2192
TCONS_00037833	TCONS_00017061	R1	0.000966	10.0157
TCONS_00037833	TCONS_00037495	R1	0.000966	10.0157
TCONS_00037833	TCONS_00027625	R1	0.0137	6.18968
TCONS_00037833	TCONS_00041674	R1	0.026845	5.2192
TCONS_00037833	TCONS_00006322	R1	0.0110875	6.49492
TCONS_00037833	TCONS_00002512	R1	0.0217667	5.52174
TCONS_00037833	TCONS_00002513	R1	0.0217667	5.52174
TCONS_00037833	TCONS_00035827	R1	0.0117	6.41735
TCONS_00037833	TCONS_00000622	R1	0.0314	4.99309
TCONS_00037833	TCONS_00001711	R1	0.00199	8.97302
TCONS_00037833	TCONS_00034919	R1	0.035	4.8365
TCONS_00037833	TCONS_00007137	R1	0.0103	6.60121
TCONS_00037833	TCONS_00047166	R1	0.00892	6.80874
TCONS_00037833	TCONS_00036943	R1	0.00383	8.02844
TCONS_00037833	TCONS_00034514	R1	0.002398	8.70395
TCONS_00037833	TCONS_00037400	R1	0.0140756	6.15066
TCONS_00037833	TCONS_00042463	R1	0.00526	7.57072
TCONS_00037833	TCONS_00045412	R1	0.0314	4.99309
TCONS_00037833	TCONS_00048384	R1	0.0151	6.04931
TCONS_00037833	TCONS_00045074	R1	0.0117	6.41735
TCONS_00037833	TCONS_00045075	R1	0.0117	6.41735
TCONS_00037833	TCONS_00017769	R1	0.00829	6.91441
TCONS_00037833	TCONS_00006869	R1	0.0034	8.20025
TCONS_00037833	TCONS_00041669	R1	0.00688	7.18338
TCONS_00037833	TCONS_00034916	R1	0.0034	8.20025
TCONS_00037833	TCONS_00014157	R1	0.0191184	5.70889
TCONS_00037833	TCONS_00028842	R1	0.0369	4.76024
TCONS_00037833	TCONS_00039957	R1	0.0151	6.04931
TCONS_00037833	TCONS_00023382	R1	0.0184553	5.75982
TCONS_00037833	TCONS_00013287	R1	0.0151	6.04931
TCONS_00037833	TCONS_00027320	R1	0.000966	10.0157
TCONS_00037833	TCONS_00048827	R1	0.0341	4.87408
TCONS_00037833	TCONS_00021487	R1	0.0185	5.75633
TCONS_00037833	TCONS_00045839	R1	0.01123	6.4765
TCONS_00037833	TCONS_00002198	R1	0.00892	6.80874
TCONS_00037833	TCONS_00018083	R1	0.0174	5.84477
TCONS_00037833	TCONS_00004827	R1	0.0132525	6.23759
TCONS_00037833	TCONS_00016324	R1	0.0244	5.35698
TCONS_00037833	TCONS_00006525	R1	0.0292	5.09789
TCONS_00037833	TCONS_00047007	R1	0.019054	5.71376
TCONS_00037833	TCONS_00001232	R1	0.003892	8.00527
TCONS_00037833	TCONS_00002599	R1	0.0034	8.20025
TCONS_00037833	TCONS_00035376	R1	0.0132398	6.23897
TCONS_00037833	TCONS_00035377	R1	0.0132398	6.23897
TCONS_00037833	TCONS_00035375	R1	0.0132398	6.23897
TCONS_00037833	TCONS_00022026	R1	0.00829	6.91441
TCONS_00037833	TCONS_00022024	R1	0.026845	5.2192
TCONS_00037833	TCONS_00022025	R1	0.00829	6.91441
TCONS_00037833	TCONS_00017282	R1	0.0369	4.76024
TCONS_00037833	TCONS_00022028	R1	0.00829	6.91441
TCONS_00037833	TCONS_00012671	R1	0.000966	10.0157
TCONS_00037833	TCONS_00002133	R1	0.017456	5.84013
TCONS_00015312	TCONS_00053431	R1	0.0406	4.62238
TCONS_00015312	TCONS_00036267	R1	0.016	5.96578
TCONS_00015312	TCONS_00009875	R1	0.00868	6.84809
TCONS_00015312	TCONS_00041406	R1	0.0182133	5.77886
TCONS_00015312	TCONS_00008874	R1	0.026025	5.26396
TCONS_00015312	TCONS_00012611	R1	0.0144014	6.11764
TCONS_00015312	TCONS_00017474	R1	0.0352	4.82828
TCONS_00015312	TCONS_00040583	R1	0.01655	5.91702
TCONS_00015312	TCONS_00012369	R1	0.0198375	5.65563
TCONS_00015312	TCONS_00031431	R1	0.01332	6.23026
TCONS_00015312	TCONS_00019846	R1	0.0304	5.03978
TCONS_00015312	TCONS_00050078	R1	0.017628	5.82599
TCONS_00015312	TCONS_00020857	R1	0.0254	5.29903
TCONS_00015312	TCONS_00015912	R1	0.0207	5.59423
TCONS_00015312	TCONS_00012608	R1	0.0176286	5.82594
TCONS_00015312	TCONS_00011010	R1	0.0188175	5.73178
TCONS_00015312	TCONS_00020450	R1	0.00124	9.65544
TCONS_00015312	TCONS_00031614	R1	0.02331	5.42291
TCONS_00015312	TCONS_00031617	R1	0.0306667	5.02718
TCONS_00015312	TCONS_00031616	R1	0.0306667	5.02718
TCONS_00015312	TCONS_00012373	R1	0.0198375	5.65563
TCONS_00015312	TCONS_00012372	R1	0.0198375	5.65563
TCONS_00015312	TCONS_00015915	R1	0.0207	5.59423
TCONS_00015312	TCONS_00015918	R1	0.0207	5.59423
TCONS_00015312	TCONS_00018810	R1	0.02092	5.57897
TCONS_00015312	TCONS_00022042	R1	0.0124	6.33352
TCONS_00015312	TCONS_00022043	R1	0.0137	6.18968
TCONS_00015312	TCONS_00021923	R1	0.013175	6.24605
TCONS_00016017	TCONS_00036129	R1	0.012715	6.29732
TCONS_00016017	TCONS_00045781	R1	0.00773222	7.0149
TCONS_00016017	TCONS_00035198	R1	0.00104	9.9092
TCONS_00016017	TCONS_00051951	R1	0.0303	5.04454
TCONS_00016017	TCONS_00044773	R1	0.00147	9.40997
TCONS_00016017	TCONS_00017857	R1	0.00985	6.66566
TCONS_00016017	TCONS_00001162	R1	0.0060225	7.37542
TCONS_00016017	TCONS_00001163	R1	0.0060225	7.37542
TCONS_00016017	TCONS_00046015	R1	0.00708667	7.14068
TCONS_00016017	TCONS_00006982	R1	0.018805	5.73274
TCONS_00016017	TCONS_00018231	R1	0.019855	5.65435
TCONS_00016017	TCONS_00025026	R1	0.00696875	7.16488
TCONS_00016017	TCONS_00030575	R1	0.02325	5.42663
TCONS_00016017	TCONS_00049458	R1	0.0326	4.93898
TCONS_00016017	TCONS_00053170	R1	0.0303	5.04454
TCONS_00016017	TCONS_00001805	R1	0.00883	6.82337
TCONS_00016017	TCONS_00001804	R1	0.00883	6.82337
TCONS_00016017	TCONS_00049296	R1	0.0191	5.71028
TCONS_00016017	TCONS_00036035	R1	0.00932667	6.74442
TCONS_00016017	TCONS_00045782	R1	0.00773222	7.0149
TCONS_00016017	TCONS_00000416	R1	0.0449	4.47714
TCONS_00016017	TCONS_00013227	R1	0.0449	4.47714
TCONS_00016017	TCONS_00046935	R1	0.021505	5.53918
TCONS_00016017	TCONS_00028215	R1	0.0191	5.71028
TCONS_00016017	TCONS_00043460	R1	0.02195	5.50964
TCONS_00016017	TCONS_00043036	R1	0.0208575	5.58329
TCONS_00016017	TCONS_00028602	R1	0.0232	5.42973
TCONS_00016017	TCONS_00018423	R1	0.0247	5.33935
TCONS_00016017	TCONS_00018421	R1	0.0191	5.71028
TCONS_00016017	TCONS_00046601	R1	0.0191	5.71028
TCONS_00016017	TCONS_00036644	R1	0.0193133	5.69426
TCONS_00016017	TCONS_00036431	R1	0.00742	7.07437
TCONS_00016017	TCONS_00018429	R1	0.0100225	6.64061
TCONS_00016017	TCONS_00018428	R1	0.00699667	7.15912
TCONS_00016017	TCONS_00024461	R1	0.00883	6.82337
TCONS_00016017	TCONS_00042599	R1	0.0159417	5.97105
TCONS_00016017	TCONS_00011868	R1	0.0232	5.42973
TCONS_00016017	TCONS_00015744	R1	0.02865	5.12532
TCONS_00016017	TCONS_00015746	R1	0.0273333	5.19319
TCONS_00016017	TCONS_00015743	R1	0.012508	6.32101
TCONS_00016017	TCONS_00018114	R1	0.00838333	6.89826
TCONS_00016017	TCONS_00043130	R1	0.00501	7.64097
TCONS_00016017	TCONS_00016885	R1	0.00238	8.71482
TCONS_00016017	TCONS_00011210	R1	0.0303	5.04454
TCONS_00016017	TCONS_00041977	R1	0.0136	6.20025
TCONS_00016017	TCONS_00041976	R1	0.0136	6.20025
TCONS_00016017	TCONS_00041974	R1	0.0136	6.20025
TCONS_00016017	TCONS_00042303	R1	0.00104	9.9092
TCONS_00016017	TCONS_00043414	R1	0.00501	7.64097
TCONS_00016017	TCONS_00000784	R1	0.00104	9.9092
TCONS_00016017	TCONS_00006677	R1	0.0178757	5.80586
TCONS_00016017	TCONS_00035504	R1	0.00501	7.64097
TCONS_00016017	TCONS_00005701	R1	0.012055	6.37422
TCONS_00016017	TCONS_00035503	R1	0.012055	6.37422
TCONS_00016017	TCONS_00036038	R1	0.010395	6.58797
TCONS_00016017	TCONS_00026772	R1	0.0105464	6.56711
TCONS_00016017	TCONS_00040719	R1	0.0156	6.00231
TCONS_00016017	TCONS_00001600	R1	0.014145	6.14356
TCONS_00016017	TCONS_00002017	R1	0.0326	4.93898
TCONS_00016017	TCONS_00003496	R1	0.01042	6.5845
TCONS_00016017	TCONS_00037507	R1	0.0211	5.56661
TCONS_00016017	TCONS_00003499	R1	0.00816	6.93722
TCONS_00016017	TCONS_00030311	R1	0.0191	5.71028
TCONS_00016017	TCONS_00026787	R1	0.00104	9.9092
TCONS_00016017	TCONS_00019933	R1	0.00906	6.78627
TCONS_00016017	TCONS_00003917	R1	0.00727667	7.10251
TCONS_00016017	TCONS_00021273	R1	0.01635	5.93457
TCONS_00016017	TCONS_00003914	R1	0.0191	5.71028
TCONS_00016017	TCONS_00021181	R1	0.0199	5.65109
TCONS_00016017	TCONS_00027292	R1	0.00104	9.9092
TCONS_00016017	TCONS_00003500	R1	0.0191	5.71028
TCONS_00016017	TCONS_00027950	R1	0.00883	6.82337
TCONS_00016017	TCONS_00034948	R1	0.0154408	6.01711
TCONS_00016017	TCONS_00039641	R1	0.0232	5.42973
TCONS_00016017	TCONS_00042803	R1	0.0326	4.93898
TCONS_00016017	TCONS_00018373	R1	0.0127533	6.29298
TCONS_00016017	TCONS_00025066	R1	0.0112114	6.47889
TCONS_00016017	TCONS_00034570	R1	0.0057175	7.4504
TCONS_00016017	TCONS_00036052	R1	0.0136133	6.19884
TCONS_00016017	TCONS_00017791	R1	0.0156125	6.00115
TCONS_00016017	TCONS_00006792	R1	0.038	4.71786
TCONS_00016017	TCONS_00017795	R1	0.0156125	6.00115
TCONS_00016017	TCONS_00037673	R1	0.0191	5.71028
TCONS_00016017	TCONS_00026673	R1	0.00501	7.64097
TCONS_00016017	TCONS_00037482	R1	0.00799	6.96759
TCONS_00016017	TCONS_00037480	R1	0.00799	6.96759
TCONS_00016017	TCONS_00037481	R1	0.00799	6.96759
TCONS_00016017	TCONS_00037243	R1	0.012055	6.37422
TCONS_00016017	TCONS_00023936	R1	0.00714286	7.12928
TCONS_00016017	TCONS_00000995	R1	0.00501	7.64097
TCONS_00016017	TCONS_00042812	R1	0.0129675	6.26896
TCONS_00016017	TCONS_00015318	R1	0.00906	6.78627
TCONS_00016017	TCONS_00027739	R1	0.00238	8.71482
TCONS_00016017	TCONS_00036976	R1	0.0122733	6.34833
TCONS_00016017	TCONS_00042361	R1	0.01968	5.66713
TCONS_00016017	TCONS_00016341	R1	0.013145	6.24934
TCONS_00016017	TCONS_00046314	R1	0.0130625	6.25843
TCONS_00016017	TCONS_00045173	R1	0.038	4.71786
TCONS_00016017	TCONS_00045099	R1	0.0326	4.93898
TCONS_00016017	TCONS_00047296	R1	0.0167356	5.90094
TCONS_00016017	TCONS_00036684	R1	0.0226367	5.46519
TCONS_00016017	TCONS_00000989	R1	0.00707625	7.1428
TCONS_00016017	TCONS_00026589	R1	0.013465	6.21464
TCONS_00016017	TCONS_00040964	R1	0.00501	7.64097
TCONS_00016017	TCONS_00027054	R1	0.0129075	6.27565
TCONS_00016017	TCONS_00022951	R1	0.0449	4.47714
TCONS_00016017	TCONS_00002121	R1	0.0100225	6.64061
TCONS_00016017	TCONS_00044656	R1	0.0132425	6.23868
TCONS_00016017	TCONS_00022409	R1	0.037	4.75633
TCONS_00016017	TCONS_00033698	R1	0.0130325	6.26174
TCONS_00016017	TCONS_00017970	R1	0.0247	5.33935
TCONS_00016017	TCONS_00017878	R1	0.00309	8.33818
TCONS_00016017	TCONS_00006534	R1	0.004125	7.92139
TCONS_00016017	TCONS_00030090	R1	0.00501	7.64097
TCONS_00016017	TCONS_00022407	R1	0.04095	4.60999
TCONS_00016017	TCONS_00004721	R1	0.00104	9.9092
TCONS_00016017	TCONS_00051162	R1	0.00104	9.9092
TCONS_00016017	TCONS_00042539	R1	0.0191	5.71028
TCONS_00016017	TCONS_00022942	R1	0.0141933	6.13864
TCONS_00016017	TCONS_00029413	R1	0.0266	5.23243
TCONS_00016017	TCONS_00024698	R1	0.01058	6.56252
TCONS_00016017	TCONS_00024697	R1	0.00756	7.0474
TCONS_00016017	TCONS_00042938	R1	0.00383	8.02844
TCONS_00016017	TCONS_00044703	R1	0.0191	5.71028
TCONS_00016017	TCONS_00033666	R1	0.0163033	5.93869
TCONS_00016017	TCONS_00004820	R1	0.02835	5.14051
TCONS_00016017	TCONS_00047009	R1	0.00751333	7.05633
TCONS_00016017	TCONS_00013875	R1	0.0101	6.6295
TCONS_00016017	TCONS_00008489	R1	0.0211	5.56661
TCONS_00016017	TCONS_00021405	R1	0.00719	7.11979
TCONS_00016017	TCONS_00036416	R1	0.0191	5.71028
TCONS_00016017	TCONS_00006913	R1	0.0197357	5.66305
TCONS_00038985	TCONS_00037233	R1	0.01908	5.7118
TCONS_00038985	TCONS_00013744	R1	0.0198	5.65836
TCONS_00038985	TCONS_00045781	R1	0.00999	6.6453
TCONS_00038985	TCONS_00042923	R1	0.008515	6.87578
TCONS_00038985	TCONS_00014323	R1	0.005904	7.40409
TCONS_00038985	TCONS_00042925	R1	0.008515	6.87578
TCONS_00038985	TCONS_00042924	R1	0.008515	6.87578
TCONS_00038985	TCONS_00027034	R1	0.0384	4.70275
TCONS_00038985	TCONS_00018231	R1	0.00264	8.56525
TCONS_00038985	TCONS_00003802	R1	0.03555	4.81401
TCONS_00038985	TCONS_00018414	R1	0.00336	8.21732
TCONS_00038985	TCONS_00042069	R1	0.002195	8.83156
TCONS_00038985	TCONS_00041751	R1	0.014275	6.13037
TCONS_00038985	TCONS_00007357	R1	0.0294	5.08804
TCONS_00038985	TCONS_00007041	R1	0.00921	6.76258
TCONS_00038985	TCONS_00046601	R1	0.0163	5.93898
TCONS_00038985	TCONS_00045782	R1	0.00999	6.6453
TCONS_00038985	TCONS_00018428	R1	0.00907	6.78468
TCONS_00038985	TCONS_00003685	R1	0.0232067	5.42932
TCONS_00038985	TCONS_00003684	R1	0.02946	5.0851
TCONS_00038985	TCONS_00011868	R1	0.0362	4.78787
TCONS_00038985	TCONS_00027950	R1	0.0086525	6.85267
TCONS_00038985	TCONS_00035632	R1	0.026294	5.24912
TCONS_00038985	TCONS_00046934	R1	0.00336	8.21732
TCONS_00038985	TCONS_00046935	R1	0.00336	8.21732
TCONS_00038985	TCONS_00041638	R1	0.0175	5.8365
TCONS_00038985	TCONS_00041631	R1	0.0175	5.8365
TCONS_00038985	TCONS_00041633	R1	0.0246	5.3452
TCONS_00038985	TCONS_00041634	R1	0.0175	5.8365
TCONS_00038985	TCONS_00011994	R1	0.0442	4.49981
TCONS_00038985	TCONS_00043414	R1	0.00336	8.21732
TCONS_00038985	TCONS_00000784	R1	0.00103	9.92314
TCONS_00038985	TCONS_00016017	R1	0.01475	6.08314
TCONS_00038985	TCONS_00026062	R1	0.02036	5.61812
TCONS_00038985	TCONS_00036038	R1	0.007545	7.05026
TCONS_00038985	TCONS_00003098	R1	0.00103	9.92314
TCONS_00038985	TCONS_00002017	R1	0.0442	4.49981
TCONS_00038985	TCONS_00042870	R1	0.02666	5.22918
TCONS_00038985	TCONS_00026787	R1	0.00103	9.92314
TCONS_00038985	TCONS_00019933	R1	0.012	6.38082
TCONS_00038985	TCONS_00021274	R1	0.0234	5.41735
TCONS_00038985	TCONS_00019681	R1	0.00336	8.21732
TCONS_00038985	TCONS_00017791	R1	0.019005	5.71748
TCONS_00038985	TCONS_00034847	R1	0.0415	4.59074
TCONS_00038985	TCONS_00036892	R1	0.013334	6.22875
TCONS_00038985	TCONS_00023848	R1	0.01157	6.43347
TCONS_00038985	TCONS_00042378	R1	0.00912	6.77675
TCONS_00038985	TCONS_00018373	R1	0.0124733	6.32501
TCONS_00038985	TCONS_00026572	R1	0.018	5.79586
TCONS_00038985	TCONS_00018277	R1	0.00610333	7.35619
TCONS_00038985	TCONS_00046566	R1	0.00450333	7.79479
TCONS_00038985	TCONS_00006792	R1	0.0107	6.54625
TCONS_00038985	TCONS_00017795	R1	0.019005	5.71748
TCONS_00038985	TCONS_00010616	R1	0.0362	4.78787
TCONS_00038985	TCONS_00010617	R1	0.0362	4.78787
TCONS_00038985	TCONS_00037673	R1	0.0163	5.93898
TCONS_00038985	TCONS_00006825	R1	0.02765	5.17658
TCONS_00038985	TCONS_00037482	R1	0.011925	6.38987
TCONS_00038985	TCONS_00037480	R1	0.011925	6.38987
TCONS_00038985	TCONS_00037481	R1	0.011925	6.38987
TCONS_00038985	TCONS_00024033	R1	0.013208	6.24244
TCONS_00038985	TCONS_00023936	R1	0.00796429	6.97224
TCONS_00038985	TCONS_00041640	R1	0.0175	5.8365
TCONS_00038985	TCONS_00041643	R1	0.0317	4.97937
TCONS_00038985	TCONS_00015318	R1	0.012	6.38082
TCONS_00038985	TCONS_00047215	R1	0.00336	8.21732
TCONS_00038985	TCONS_00035312	R1	0.012586	6.31204
TCONS_00038985	TCONS_00026202	R1	0.00336	8.21732
TCONS_00038985	TCONS_00035498	R1	0.014811	6.07719
TCONS_00038985	TCONS_00005903	R1	0.02378	5.39411
TCONS_00038985	TCONS_00005049	R1	0.00501	7.64097
TCONS_00038985	TCONS_00027054	R1	0.00467	7.74236
TCONS_00038985	TCONS_00003867	R1	0.00624	7.32424
TCONS_00038985	TCONS_00022409	R1	0.0498	4.32771
TCONS_00038985	TCONS_00011562	R1	0.0222667	5.48897
TCONS_00038985	TCONS_00045172	R1	0.0213	5.553
TCONS_00038985	TCONS_00006534	R1	0.00288	8.43972
TCONS_00038985	TCONS_00022407	R1	0.0498	4.32771
TCONS_00038985	TCONS_00003437	R1	0.00882444	6.82428
TCONS_00038985	TCONS_00027196	R1	0.029575	5.07948
TCONS_00038985	TCONS_00023698	R1	0.0296	5.07826
TCONS_00038985	TCONS_00002502	R1	0.01133	6.46371
TCONS_00038985	TCONS_00042539	R1	0.0163	5.93898
TCONS_00038985	TCONS_00000246	R1	0.025652	5.28478
TCONS_00038985	TCONS_00042938	R1	0.006415	7.28434
TCONS_00038985	TCONS_00044703	R1	0.0296	5.07826
TCONS_00038985	TCONS_00045633	R1	0.02666	5.22918
TCONS_00038985	TCONS_00033667	R1	0.02505	5.31905
TCONS_00038985	TCONS_00042303	R1	0.00103	9.92314
TCONS_00038985	TCONS_00032267	R1	0.0378	4.72547
TCONS_00038985	TCONS_00008489	R1	0.0229	5.44851
TCONS_00038985	TCONS_00033581	R1	0.018096	5.78819
TCONS_00038985	TCONS_00017878	R1	0.00372667	8.0679
TCONS_00038985	TCONS_00045171	R1	0.0213	5.553
TCONS_00009111	TCONS_00005436	R2	0.0257	5.28209
TCONS_00009111	TCONS_00009951	R2	0.0279	5.16359
TCONS_00009111	TCONS_00052711	R2	0.0257	5.28209
TCONS_00009111	TCONS_00039769	R2	0.0173	5.85308
TCONS_00009111	TCONS_00035452	R2	0.00442	7.82174
TCONS_00009111	TCONS_00039765	R2	0.012	6.38082
TCONS_00009111	TCONS_00035614	R2	0.01379	6.18023
TCONS_00009111	TCONS_00041848	R2	0.0257	5.28209
TCONS_00009111	TCONS_00043545	R2	0.0279	5.16359
TCONS_00009111	TCONS_00039723	R2	0.0257	5.28209
TCONS_00009111	TCONS_00035613	R2	0.0257	5.28209
TCONS_00009111	TCONS_00042461	R2	0.0279	5.16359
TCONS_00009111	TCONS_00006592	R2	0.00315	8.31043
TCONS_00009111	TCONS_00037262	R2	0.00188	9.05505
TCONS_00009111	TCONS_00020119	R2	0.0257	5.28209
TCONS_00009111	TCONS_00007340	R2	0.028235	5.14637
TCONS_00009111	TCONS_00043473	R2	0.00188	9.05505
TCONS_00009111	TCONS_00028739	R2	0.0257	5.28209
TCONS_00009111	TCONS_00006268	R2	0.0257	5.28209
TCONS_00009111	TCONS_00050007	R2	0.02059	5.60191
TCONS_00009111	TCONS_00002570	R2	0.0257	5.28209
TCONS_00009111	TCONS_00048625	R2	0.0325	4.94342
TCONS_00009111	TCONS_00020293	R2	0.0257	5.28209
TCONS_00009111	TCONS_00052045	R2	0.00230333	8.76206
TCONS_00009111	TCONS_00020290	R2	0.00442	7.82174
TCONS_00009111	TCONS_00039866	R2	0.0257	5.28209
TCONS_00009111	TCONS_00033608	R2	0.01549	6.01252
TCONS_00009111	TCONS_00026238	R2	0.0393	4.66933
TCONS_00009111	TCONS_00013515	R2	0.00315	8.31043
TCONS_00009111	TCONS_00048075	R2	0.0279	5.16359
TCONS_00009111	TCONS_00035366	R2	0.00315	8.31043
TCONS_00009111	TCONS_00019499	R2	0.00188	9.05505
TCONS_00009111	TCONS_00039263	R2	0.0257	5.28209
TCONS_00009111	TCONS_00019497	R2	0.00188	9.05505
TCONS_00009111	TCONS_00036164	R2	0.01632	5.93722
TCONS_00009111	TCONS_00034974	R2	0.012	6.38082
TCONS_00009111	TCONS_00044885	R2	0.0257	5.28209
TCONS_00009111	TCONS_00037799	R2	0.01549	6.01252
TCONS_00009111	TCONS_00040707	R2	0.0325	4.94342
TCONS_00009111	TCONS_00026848	R2	0.00188	9.05505
TCONS_00009111	TCONS_00014331	R2	0.0393	4.66933
TCONS_00009111	TCONS_00042281	R2	0.0393	4.66933
TCONS_00009111	TCONS_00034702	R2	0.0393	4.66933
TCONS_00009111	TCONS_00034703	R2	0.0393	4.66933
TCONS_00009111	TCONS_00046734	R2	0.014425	6.11528
TCONS_00009111	TCONS_00040705	R2	0.0325	4.94342
TCONS_00009111	TCONS_00015616	R2	0.00188	9.05505
TCONS_00009111	TCONS_00023032	R2	0.0393	4.66933
TCONS_00009111	TCONS_00023033	R2	0.02059	5.60191
TCONS_00009111	TCONS_00016654	R2	0.01379	6.18023
TCONS_00009111	TCONS_00016655	R2	0.01379	6.18023
TCONS_00009111	TCONS_00016652	R2	0.01379	6.18023
TCONS_00009111	TCONS_00026756	R2	0.0257	5.28209
TCONS_00009111	TCONS_00037920	R2	0.00188	9.05505
TCONS_00009111	TCONS_00032245	R2	0.0257	5.28209
TCONS_00009111	TCONS_00011632	R2	0.0264	5.24332
TCONS_00009111	TCONS_00006502	R2	0.00188	9.05505
TCONS_00009111	TCONS_00047749	R2	0.00528	7.56525
TCONS_00009111	TCONS_00003818	R2	0.00188	9.05505
TCONS_00009111	TCONS_00028527	R2	0.02186	5.51556
TCONS_00009111	TCONS_00043131	R2	0.0257	5.28209
TCONS_00009111	TCONS_00000951	R2	0.00315	8.31043
TCONS_00009111	TCONS_00008668	R2	0.00638667	7.29072
TCONS_00009111	TCONS_00008664	R2	0.00638667	7.29072
TCONS_00009111	TCONS_00008667	R2	0.00864	6.85475
TCONS_00009111	TCONS_00008660	R2	0.00638667	7.29072
TCONS_00009111	TCONS_00008661	R2	0.00864	6.85475
TCONS_00009111	TCONS_00008662	R2	0.00638667	7.29072
TCONS_00009111	TCONS_00008663	R2	0.00638667	7.29072
TCONS_00009111	TCONS_00038477	R2	0.00315	8.31043
TCONS_00009111	TCONS_00006776	R2	0.0257	5.28209
TCONS_00009111	TCONS_00043543	R2	0.0279	5.16359
TCONS_00009111	TCONS_00038502	R2	0.00188	9.05505
TCONS_00009111	TCONS_00038503	R2	0.00188	9.05505
TCONS_00009111	TCONS_00039157	R2	0.0257	5.28209
TCONS_00009111	TCONS_00046735	R2	0.014425	6.11528
TCONS_00009111	TCONS_00027582	R2	0.00315	8.31043
TCONS_00009111	TCONS_00039104	R2	0.02186	5.51556
TCONS_00009111	TCONS_00013482	R2	0.0325	4.94342
TCONS_00009111	TCONS_00026911	R2	0.00188	9.05505
TCONS_00009111	TCONS_00034710	R2	0.0393	4.66933
TCONS_00009111	TCONS_00018529	R2	0.0325	4.94342
TCONS_00009111	TCONS_00002246	R2	0.0257	5.28209
TCONS_00009111	TCONS_00045253	R2	0.0325	4.94342
TCONS_00009111	TCONS_00011604	R2	0.00188	9.05505
TCONS_00009111	TCONS_00033209	R2	0.00442	7.82174
TCONS_00009111	TCONS_00023867	R2	0.00528	7.56525
TCONS_00009111	TCONS_00039296	R2	0.0393	4.66933
TCONS_00009111	TCONS_00032664	R2	0.0393	4.66933
TCONS_00009111	TCONS_00051830	R2	0.0257	5.28209
TCONS_00009111	TCONS_00009680	R2	0.0393	4.66933
TCONS_00009111	TCONS_00024802	R2	0.0325	4.94342
TCONS_00009111	TCONS_00033192	R2	0.0257	5.28209
TCONS_00009111	TCONS_00024800	R2	0.0257	5.28209
TCONS_00009111	TCONS_00025288	R2	0.0257	5.28209
TCONS_00009111	TCONS_00007566	R2	0.0257	5.28209
TCONS_00009111	TCONS_00018729	R2	0.0393	4.66933
TCONS_00009111	TCONS_00024056	R2	0.00188	9.05505
TCONS_00009111	TCONS_00011521	R2	0.00188	9.05505
TCONS_00009111	TCONS_00001100	R2	0.0279	5.16359
TCONS_00009111	TCONS_00052915	R2	0.012	6.38082
TCONS_00009111	TCONS_00004542	R2	0.012	6.38082
TCONS_00009111	TCONS_00015617	R2	0.00188	9.05505
TCONS_00009111	TCONS_00002858	R2	0.00188	9.05505
TCONS_00009111	TCONS_00035648	R2	0.014425	6.11528
TCONS_00009111	TCONS_00018921	R2	0.0393	4.66933
TCONS_00009111	TCONS_00039220	R2	0.00442	7.82174
TCONS_00009111	TCONS_00039221	R2	0.00442	7.82174
TCONS_00009111	TCONS_00033190	R2	0.0257	5.28209
TCONS_00009111	TCONS_00033191	R2	0.0257	5.28209
TCONS_00009111	TCONS_00012148	R2	0.02059	5.60191
TCONS_00009111	TCONS_00028741	R2	0.0302333	5.04772
TCONS_00009111	TCONS_00026474	R2	0.012	6.38082
TCONS_00009111	TCONS_00026477	R2	0.0393	4.66933
TCONS_00009111	TCONS_00034766	R2	0.00188	9.05505
TCONS_00009111	TCONS_00049417	R2	0.0257	5.28209
TCONS_00009111	TCONS_00038674	R2	0.0257	5.28209
TCONS_00009111	TCONS_00014198	R2	0.023145	5.43316
TCONS_00009111	TCONS_00000470	R2	0.0393	4.66933
TCONS_00009111	TCONS_00027290	R2	0.0257	5.28209
TCONS_00009111	TCONS_00018531	R2	0.0257	5.28209
TCONS_00009111	TCONS_00018530	R2	0.0325	4.94342
TCONS_00009111	TCONS_00001056	R2	0.00188	9.05505
TCONS_00009111	TCONS_00014197	R2	0.01379	6.18023
TCONS_00009111	TCONS_00002303	R2	0.00188	9.05505
TCONS_00009111	TCONS_00041439	R2	0.00442	7.82174
TCONS_00009111	TCONS_00000014	R2	0.0257	5.28209
TCONS_00009111	TCONS_00041626	R2	0.0393	4.66933
TCONS_00009111	TCONS_00002864	R2	0.0257	5.28209
TCONS_00009111	TCONS_00008387	R2	0.015525	6.00926
TCONS_00009111	TCONS_00019930	R2	0.0302333	5.04772
TCONS_00009111	TCONS_00019931	R2	0.0302333	5.04772
TCONS_00009111	TCONS_00020161	R2	0.0257	5.28209
TCONS_00009111	TCONS_00002674	R2	0.02186	5.51556
TCONS_00009111	TCONS_00037192	R2	0.0393	4.66933
TCONS_00009111	TCONS_00017883	R2	0.0257	5.28209
TCONS_00009111	TCONS_00053378	R2	0.0257	5.28209
TCONS_00009111	TCONS_00040850	R2	0.0325	4.94342
TCONS_00009111	TCONS_00000070	R2	0.012	6.38082
TCONS_00009111	TCONS_00029195	R2	0.0393	4.66933
TCONS_00009111	TCONS_00048546	R2	0.00442	7.82174
TCONS_00009111	TCONS_00050008	R2	0.02059	5.60191
TCONS_00009111	TCONS_00041256	R2	0.00442	7.82174
TCONS_00009111	TCONS_00041257	R2	0.00315	8.31043
TCONS_00009111	TCONS_00029201	R2	0.0257	5.28209
TCONS_00009111	TCONS_00001527	R2	0.0393	4.66933
TCONS_00009111	TCONS_00050903	R2	0.0257	5.28209
TCONS_00009111	TCONS_00039724	R2	0.0257	5.28209
TCONS_00009111	TCONS_00009915	R2	0.0257	5.28209
TCONS_00009111	TCONS_00033189	R2	0.0257	5.28209
TCONS_00009111	TCONS_00028240	R2	0.00188	9.05505
TCONS_00009111	TCONS_00040706	R2	0.0325	4.94342
TCONS_00009111	TCONS_00014201	R2	0.01379	6.18023
TCONS_00009111	TCONS_00052710	R2	0.01379	6.18023
TCONS_00009111	TCONS_00042802	R2	0.00188	9.05505
TCONS_00009111	TCONS_00021078	R2	0.0336	4.89539
TCONS_00009111	TCONS_00030131	R2	0.02186	5.51556
TCONS_00009111	TCONS_00052637	R2	0.0257	5.28209
TCONS_00009111	TCONS_00050901	R2	0.01719	5.86229
TCONS_00009111	TCONS_00041654	R2	0.0393	4.66933
TCONS_00009111	TCONS_00014161	R2	0.00188	9.05505
TCONS_00009111	TCONS_00010699	R2	0.01032	6.59841
TCONS_00009111	TCONS_00017491	R2	0.01506	6.05313
TCONS_00009111	TCONS_00043236	R2	0.02059	5.60191
TCONS_00009111	TCONS_00034135	R2	0.00315	8.31043
TCONS_00009111	TCONS_00023647	R2	0.0393	4.66933
TCONS_00009111	TCONS_00020158	R2	0.0257	5.28209
TCONS_00009111	TCONS_00011506	R2	0.00442	7.82174
TCONS_00009111	TCONS_00031474	R2	0.02059	5.60191
TCONS_00009111	TCONS_00032663	R2	0.0393	4.66933
TCONS_00009111	TCONS_00034476	R2	0.00188	9.05505
TCONS_00009111	TCONS_00049653	R2	0.0393	4.66933
TCONS_00009111	TCONS_00009544	R2	0.0257	5.28209
TCONS_00009111	TCONS_00034475	R2	0.00188	9.05505
TCONS_00009111	TCONS_00036054	R2	0.0393	4.66933
TCONS_00009111	TCONS_00020157	R2	0.0257	5.28209
TCONS_00009111	TCONS_00012303	R2	0.00526	7.57072
TCONS_00009111	TCONS_00052442	R2	0.0257	5.28209
TCONS_00009111	TCONS_00012306	R2	0.00526	7.57072
TCONS_00009111	TCONS_00049497	R2	0.01379	6.18023
TCONS_00009111	TCONS_00028390	R2	0.00864	6.85475
TCONS_00009111	TCONS_00053643	R2	0.00315	8.31043
TCONS_00009111	TCONS_00012643	R2	0.0257	5.28209
TCONS_00009111	TCONS_00038623	R2	0.00864	6.85475
TCONS_00009111	TCONS_00000229	R2	0.0257	5.28209
TCONS_00009111	TCONS_00041655	R2	0.0393	4.66933
TCONS_00009111	TCONS_00029473	R2	0.0393	4.66933
TCONS_00009111	TCONS_00016268	R2	0.00188	9.05505
TCONS_00009111	TCONS_00012795	R2	0.0268	5.22162
TCONS_00009111	TCONS_00003038	R2	0.021225	5.55809
TCONS_00009111	TCONS_00016460	R2	0.0257	5.28209
TCONS_00009111	TCONS_00021609	R2	0.01885	5.72929
TCONS_00009111	TCONS_00036493	R2	0.0257	5.28209
TCONS_00009111	TCONS_00041847	R2	0.0257	5.28209
TCONS_00009111	TCONS_00045944	R2	0.012	6.38082
TCONS_00009111	TCONS_00031700	R2	0.0257	5.28209
TCONS_00009111	TCONS_00033609	R2	0.0257	5.28209
TCONS_00009111	TCONS_00039377	R2	0.0114	6.45482
TCONS_00009111	TCONS_00017862	R2	0.00821	6.9284
TCONS_00009111	TCONS_00017861	R2	0.01885	5.72929
TCONS_00009111	TCONS_00040502	R2	0.00188	9.05505
TCONS_00009111	TCONS_00024421	R2	0.0257	5.28209
TCONS_00009111	TCONS_00024422	R2	0.0257	5.28209
TCONS_00009111	TCONS_00024423	R2	0.0257	5.28209
TCONS_00009111	TCONS_00028890	R2	0.0268	5.22162
TCONS_00009111	TCONS_00022769	R2	0.00315	8.31043
TCONS_00009111	TCONS_00031701	R2	0.0257	5.28209
TCONS_00009111	TCONS_00021823	R2	0.0257	5.28209
TCONS_00009111	TCONS_00012255	R2	0.01717	5.86397
TCONS_00009111	TCONS_00051667	R2	0.0257	5.28209
TCONS_00009111	TCONS_00019581	R2	0.0136533	6.1946
TCONS_00009111	TCONS_00025011	R2	0.02229	5.48746
TCONS_00009111	TCONS_00008740	R2	0.0393	4.66933
TCONS_00009111	TCONS_00018694	R2	0.00272667	8.51865
TCONS_00009111	TCONS_00018919	R2	0.00188	9.05505
TCONS_00009111	TCONS_00047090	R2	0.0257	5.28209
TCONS_00009111	TCONS_00053642	R2	0.00315	8.31043
TCONS_00009111	TCONS_00012810	R2	0.00528	7.56525
TCONS_00009111	TCONS_00018156	R2	0.00315	8.31043
TCONS_00009111	TCONS_00018155	R2	0.00315	8.31043
TCONS_00009111	TCONS_00000423	R2	0.0257	5.28209
TCONS_00009111	TCONS_00000039	R2	0.0393	4.66933
TCONS_00009111	TCONS_00050163	R2	0.0393	4.66933
TCONS_00009111	TCONS_00008723	R2	0.00442	7.82174
TCONS_00009111	TCONS_00026810	R2	0.0257	5.28209
TCONS_00009111	TCONS_00016458	R2	0.0257	5.28209
TCONS_00009111	TCONS_00021321	R2	0.0325	4.94342
TCONS_00009111	TCONS_00019786	R2	0.0257	5.28209
TCONS_00009111	TCONS_00002289	R2	0.0257	5.28209
TCONS_00009111	TCONS_00016456	R2	0.0257	5.28209
TCONS_00009111	TCONS_00006738	R2	0.00188	9.05505
TCONS_00009111	TCONS_00040926	R2	0.01489	6.06951
TCONS_00009111	TCONS_00036020	R2	0.012	6.38082
TCONS_00009111	TCONS_00019789	R2	0.0257	5.28209
TCONS_00009111	TCONS_00019788	R2	0.0257	5.28209
TCONS_00009111	TCONS_00001650	R2	0.01995	5.64747
TCONS_00009111	TCONS_00018141	R2	0.00188	9.05505
TCONS_00009111	TCONS_00016590	R2	0.0257	5.28209
TCONS_00009111	TCONS_00042064	R2	0.00442	7.82174
TCONS_00009111	TCONS_00053644	R2	0.00315	8.31043
TCONS_00009111	TCONS_00022110	R2	0.0257	5.28209
TCONS_00009111	TCONS_00053528	R2	0.00188	9.05505
TCONS_00009111	TCONS_00007485	R2	0.012	6.38082
TCONS_00009111	TCONS_00043669	R2	0.00821	6.9284
TCONS_00009111	TCONS_00020872	R2	0.0302333	5.04772
TCONS_00009111	TCONS_00047010	R2	0.0257	5.28209
TCONS_00009111	TCONS_00007482	R2	0.012	6.38082
TCONS_00009111	TCONS_00043049	R2	0.0257	5.28209
TCONS_00009111	TCONS_00001942	R2	0.0393	4.66933
TCONS_00009111	TCONS_00001943	R2	0.0393	4.66933
TCONS_00009111	TCONS_00015659	R2	0.0257	5.28209
TCONS_00009111	TCONS_00051062	R2	0.0393	4.66933
TCONS_00009111	TCONS_00036157	R2	0.01972	5.6642
TCONS_00009111	TCONS_00035382	R2	0.00864	6.85475
TCONS_00009111	TCONS_00046736	R2	0.0106667	6.55075
TCONS_00009111	TCONS_00043162	R2	0.00188	9.05505
TCONS_00009111	TCONS_00014083	R2	0.0393	4.66933
TCONS_00009111	TCONS_00008656	R2	0.00638667	7.29072
TCONS_00009111	TCONS_00045935	R2	0.002515	8.63523
TCONS_00009111	TCONS_00040362	R2	0.02565	5.2849
TCONS_00009111	TCONS_00045933	R2	0.02059	5.60191
TCONS_00009111	TCONS_00039770	R2	0.00862667	6.85698
TCONS_00009111	TCONS_00046169	R2	0.0325	4.94342
TCONS_00009111	TCONS_00001649	R2	0.00694	7.17085
TCONS_00009111	TCONS_00001648	R2	0.00694	7.17085
TCONS_00009111	TCONS_00041773	R2	0.0131933	6.24405
TCONS_00009111	TCONS_00001645	R2	0.00864	6.85475
TCONS_00009111	TCONS_00030054	R2	0.021225	5.55809
TCONS_00009111	TCONS_00047379	R2	0.0257	5.28209
TCONS_00009111	TCONS_00029418	R2	0.0257	5.28209
TCONS_00009111	TCONS_00036989	R2	0.0393	4.66933
TCONS_00009111	TCONS_00041946	R2	0.00315	8.31043
TCONS_00009111	TCONS_00046007	R2	0.00188	9.05505
TCONS_00009111	TCONS_00032598	R2	0.00864	6.85475
TCONS_00009111	TCONS_00051648	R2	0.0393	4.66933
TCONS_00009111	TCONS_00033208	R2	0.00442	7.82174
TCONS_00009111	TCONS_00009475	R2	0.00188	9.05505
TCONS_00009111	TCONS_00048916	R2	0.0393	4.66933
TCONS_00009111	TCONS_00010700	R2	0.01032	6.59841
TCONS_00009111	TCONS_00048616	R2	0.0257	5.28209
TCONS_00009111	TCONS_00043472	R2	0.00188	9.05505
TCONS_00009111	TCONS_00048721	R2	0.00864	6.85475
TCONS_00009111	TCONS_00049211	R2	0.02059	5.60191
TCONS_00009111	TCONS_00023697	R2	0.0325	4.94342
TCONS_00009111	TCONS_00023695	R2	0.01549	6.01252
TCONS_00009111	TCONS_00053390	R2	0.0257	5.28209
TCONS_00052509	TCONS_00010214	R2	0.00879	6.82992
TCONS_00052509	TCONS_00041705	R2	0.0138	6.17919
TCONS_00052509	TCONS_00000154	R2	0.01694	5.88342
TCONS_00052509	TCONS_00024046	R2	0.008315	6.91007
TCONS_00052509	TCONS_00033897	R2	0.0137	6.18968
TCONS_00052509	TCONS_00024045	R2	0.0138	6.17919
TCONS_00052509	TCONS_00042902	R2	0.0284	5.13797
TCONS_00052509	TCONS_00017770	R2	0.0177	5.82011
TCONS_00052509	TCONS_00013125	R2	0.0221667	5.49546
TCONS_00052509	TCONS_00008914	R2	0.01336	6.22594
TCONS_00052509	TCONS_00041706	R2	0.0138	6.17919
TCONS_00052509	TCONS_00017712	R2	0.0097	6.6878
TCONS_00052509	TCONS_00031706	R2	0.0177	5.82011
TCONS_00052509	TCONS_00023235	R2	0.0097	6.6878
TCONS_00052509	TCONS_00031451	R2	0.0138	6.17919
TCONS_00052509	TCONS_00043760	R2	0.0138	6.17919
TCONS_00052509	TCONS_00008990	R2	0.01712	5.86817
TCONS_00052509	TCONS_00045884	R2	0.0177	5.82011
TCONS_00052509	TCONS_00032560	R2	0.008315	6.91007
TCONS_00052509	TCONS_00000684	R2	0.0337	4.89111
TCONS_00052509	TCONS_00038040	R2	0.00283	8.46498
TCONS_00052509	TCONS_00025641	R2	0.0138	6.17919
TCONS_00052509	TCONS_00043293	R2	0.00584	7.41982
TCONS_00052509	TCONS_00040306	R2	0.0097	6.6878
TCONS_00052509	TCONS_00005720	R2	0.0097	6.6878
TCONS_00052509	TCONS_00049903	R2	0.004335	7.84975
TCONS_00052509	TCONS_00038038	R2	0.00283	8.46498
TCONS_00052509	TCONS_00024103	R2	0.004335	7.84975
TCONS_00052509	TCONS_00043965	R2	0.0177	5.82011
TCONS_00052509	TCONS_00005425	R2	0.00584	7.41982
TCONS_00052509	TCONS_00000678	R2	0.0337	4.89111
TCONS_00052509	TCONS_00051486	R2	0.0337	4.89111
TCONS_00052509	TCONS_00038041	R2	0.00283	8.46498
TCONS_00052509	TCONS_00002742	R2	0.01175	6.4112
TCONS_00052509	TCONS_00010220	R2	0.00879	6.82992
TCONS_00052509	TCONS_00009826	R2	0.0138	6.17919
TCONS_00052509	TCONS_00030162	R2	0.006265	7.31847
TCONS_00052509	TCONS_00040302	R2	0.0097	6.6878
TCONS_00052509	TCONS_00022877	R2	0.0284	5.13797
TCONS_00052509	TCONS_00030160	R2	0.00283	8.46498
TCONS_00052509	TCONS_00030161	R2	0.006265	7.31847
TCONS_00052509	TCONS_00026486	R2	0.00584	7.41982
TCONS_00052509	TCONS_00036419	R2	0.00283	8.46498
TCONS_00052509	TCONS_00022101	R2	0.0337	4.89111
TCONS_00052509	TCONS_00043292	R2	0.00584	7.41982
TCONS_00052509	TCONS_00034781	R2	0.0110667	6.49764
TCONS_00052509	TCONS_00034782	R2	0.0110667	6.49764
TCONS_00052509	TCONS_00026488	R2	0.00584	7.41982
TCONS_00052509	TCONS_00008837	R2	0.0097	6.6878
TCONS_00052509	TCONS_00006918	R2	0.0284	5.13797
TCONS_00052509	TCONS_00005471	R2	0.00283	8.46498
TCONS_00052509	TCONS_00040304	R2	0.0097	6.6878
TCONS_00052509	TCONS_00049908	R2	0.004335	7.84975
TCONS_00052509	TCONS_00049433	R2	0.00283	8.46498
TCONS_00037833	TCONS_00026642	R2	0.0207	5.59423
TCONS_00037833	TCONS_00026643	R2	0.0207	5.59423
TCONS_00037833	TCONS_00006696	R2	0.0207	5.59423
TCONS_00037833	TCONS_00028855	R2	0.00131	9.57622
TCONS_00037833	TCONS_00028854	R2	0.00131	9.57622
TCONS_00037833	TCONS_00028857	R2	0.00131	9.57622
TCONS_00037833	TCONS_00048335	R2	0.011005	6.5057
TCONS_00037833	TCONS_00027766	R2	0.03025	5.04692
TCONS_00037833	TCONS_00027767	R2	0.03025	5.04692
TCONS_00037833	TCONS_00011140	R2	0.0398	4.65109
TCONS_00037833	TCONS_00001771	R2	0.0207	5.59423
TCONS_00037833	TCONS_00001773	R2	0.0207	5.59423
TCONS_00037833	TCONS_00049802	R2	0.00131	9.57622
TCONS_00037833	TCONS_00037834	R2	0.00131	9.57622
TCONS_00037833	TCONS_00018337	R2	0.0398	4.65109
TCONS_00037833	TCONS_00020359	R2	0.0398	4.65109
TCONS_00037833	TCONS_00032327	R2	0.0188	5.73312
TCONS_00037833	TCONS_00023441	R2	0.0398	4.65109
TCONS_00037833	TCONS_00040296	R2	0.02697	5.2125
TCONS_00037833	TCONS_00019965	R2	0.026475	5.23923
TCONS_00037833	TCONS_00050306	R2	0.00131	9.57622
TCONS_00037833	TCONS_00021811	R2	0.0432	4.53282
TCONS_00037833	TCONS_00036405	R2	0.00776	7.00973
TCONS_00037833	TCONS_00023891	R2	0.0398	4.65109
TCONS_00037833	TCONS_00045597	R2	0.0432	4.53282
TCONS_00037833	TCONS_00024745	R2	0.03025	5.04692
TCONS_00037833	TCONS_00046554	R2	0.00413	7.91964
TCONS_00037833	TCONS_00052089	R2	0.0145333	6.10449
TCONS_00037833	TCONS_00012908	R2	0.0207	5.59423
TCONS_00037833	TCONS_00017746	R2	0.0398	4.65109
TCONS_00037833	TCONS_00030587	R2	0.0398	4.65109
TCONS_00037833	TCONS_00049739	R2	0.0398	4.65109
TCONS_00037833	TCONS_00049539	R2	0.0207	5.59423
TCONS_00037833	TCONS_00026960	R2	0.0312	5.00231
TCONS_00037833	TCONS_00033569	R2	0.00131	9.57622
TCONS_00037833	TCONS_00051788	R2	0.02595	5.26812
TCONS_00037833	TCONS_00046991	R2	0.00131	9.57622
TCONS_00037833	TCONS_00015994	R2	0.0207	5.59423
TCONS_00037833	TCONS_00028355	R2	0.0312	5.00231
TCONS_00037833	TCONS_00015451	R2	0.02595	5.26812
TCONS_00037833	TCONS_00043494	R2	0.01948	5.68186
TCONS_00037833	TCONS_00033035	R2	0.0312	5.00231
TCONS_00037833	TCONS_00052075	R2	0.0398	4.65109
TCONS_00037833	TCONS_00004795	R2	0.0432	4.53282
TCONS_00037833	TCONS_00037728	R2	0.00131	9.57622
TCONS_00037833	TCONS_00022004	R2	0.0398	4.65109
TCONS_00037833	TCONS_00034545	R2	0.0207	5.59423
TCONS_00037833	TCONS_00038666	R2	0.00131	9.57622
TCONS_00037833	TCONS_00023882	R2	0.0312	5.00231
TCONS_00037833	TCONS_00035104	R2	0.0398	4.65109
TCONS_00037833	TCONS_00025444	R2	0.0398	4.65109
TCONS_00037833	TCONS_00023889	R2	0.00131	9.57622
TCONS_00037833	TCONS_00040847	R2	0.0207	5.59423
TCONS_00037833	TCONS_00035751	R2	0.0398	4.65109
TCONS_00037833	TCONS_00005645	R2	0.0207	5.59423
TCONS_00037833	TCONS_00028111	R2	0.0312	5.00231
TCONS_00037833	TCONS_00004516	R2	0.00131	9.57622
TCONS_00037833	TCONS_00047103	R2	0.0432	4.53282
TCONS_00037833	TCONS_00016557	R2	0.0312	5.00231
TCONS_00037833	TCONS_00028261	R2	0.01359	6.20131
TCONS_00037833	TCONS_00029113	R2	0.0207	5.59423
TCONS_00037833	TCONS_00048442	R2	0.00544	7.52218
TCONS_00037833	TCONS_00021043	R2	0.00131	9.57622
TCONS_00037833	TCONS_00016097	R2	0.0186767	5.74262
TCONS_00037833	TCONS_00028598	R2	0.00413	7.91964
TCONS_00037833	TCONS_00016099	R2	0.0186767	5.74262
TCONS_00037833	TCONS_00027319	R2	0.0207	5.59423
TCONS_00037833	TCONS_00048443	R2	0.00544	7.52218
TCONS_00037833	TCONS_00034410	R2	0.0312	5.00231
TCONS_00037833	TCONS_00044997	R2	0.0207	5.59423
TCONS_00037833	TCONS_00032233	R2	0.003375	8.2109
TCONS_00037833	TCONS_00032235	R2	0.016255	5.94297
TCONS_00037833	TCONS_00036632	R2	0.0305667	5.0319
TCONS_00037833	TCONS_00007567	R2	0.0398	4.65109
TCONS_00037833	TCONS_00020839	R2	0.0432	4.53282
TCONS_00037833	TCONS_00053057	R2	0.0022	8.82828
TCONS_00037833	TCONS_00002083	R2	0.0312	5.00231
TCONS_00037833	TCONS_00031551	R2	0.0312	5.00231
TCONS_00037833	TCONS_00040848	R2	0.03025	5.04692
TCONS_00037833	TCONS_00013437	R2	0.0398	4.65109
TCONS_00037833	TCONS_00042689	R2	0.00131	9.57622
TCONS_00037833	TCONS_00015615	R2	0.0207	5.59423
TCONS_00037833	TCONS_00045516	R2	0.03254	4.94164
TCONS_00037833	TCONS_00013438	R2	0.0398	4.65109
TCONS_00037833	TCONS_00040846	R2	0.0207	5.59423
TCONS_00037833	TCONS_00037449	R2	0.003375	8.2109
TCONS_00037833	TCONS_00002155	R2	0.017665	5.82296
TCONS_00037833	TCONS_00009637	R2	0.00413	7.91964
TCONS_00037833	TCONS_00050239	R2	0.0207	5.59423
TCONS_00037833	TCONS_00028584	R2	0.0312	5.00231
TCONS_00037833	TCONS_00020362	R2	0.0398	4.65109
TCONS_00037833	TCONS_00010227	R2	0.00131	9.57622
TCONS_00037833	TCONS_00011878	R2	0.0432	4.53282
TCONS_00037833	TCONS_00032656	R2	0.0207	5.59423
TCONS_00037833	TCONS_00031973	R2	0.0432	4.53282
TCONS_00037833	TCONS_00021509	R2	0.0022	8.82828
TCONS_00037833	TCONS_00020765	R2	0.00413	7.91964
TCONS_00037833	TCONS_00027442	R2	0.00131	9.57622
TCONS_00037833	TCONS_00005368	R2	0.01423	6.13492
TCONS_00037833	TCONS_00047235	R2	0.0207	5.59423
TCONS_00037833	TCONS_00010747	R2	0.00776	7.00973
TCONS_00037833	TCONS_00006085	R2	0.00131	9.57622
TCONS_00037833	TCONS_00024420	R2	0.00131	9.57622
TCONS_00037833	TCONS_00048914	R2	0.0207	5.59423
TCONS_00037833	TCONS_00039825	R2	0.017665	5.82296
TCONS_00037833	TCONS_00024087	R2	0.0207	5.59423
TCONS_00037833	TCONS_00037450	R2	0.00131	9.57622
TCONS_00037833	TCONS_00051400	R2	0.0122133	6.3554
TCONS_00037833	TCONS_00043911	R2	0.0122133	6.3554
TCONS_00037833	TCONS_00043910	R2	0.0122133	6.3554
TCONS_00037833	TCONS_00038638	R2	0.011005	6.5057
TCONS_00037833	TCONS_00040012	R2	0.0207	5.59423
TCONS_00037833	TCONS_00048384	R2	0.0207	5.59423
TCONS_00037833	TCONS_00045599	R2	0.0022	8.82828
TCONS_00037833	TCONS_00024021	R2	0.0312	5.00231
TCONS_00037833	TCONS_00041541	R2	0.00413	7.91964
TCONS_00037833	TCONS_00022826	R2	0.0355	4.81604
TCONS_00037833	TCONS_00022824	R2	0.02595	5.26812
TCONS_00037833	TCONS_00022825	R2	0.0355	4.81604
TCONS_00037833	TCONS_00027078	R2	0.0022	8.82828
TCONS_00037833	TCONS_00011469	R2	0.021	5.57347
TCONS_00037833	TCONS_00047102	R2	0.0432	4.53282
TCONS_00037833	TCONS_00042683	R2	0.00413	7.91964
TCONS_00037833	TCONS_00011068	R2	0.0177367	5.81712
TCONS_00037833	TCONS_00017548	R2	0.0207	5.59423
TCONS_00037833	TCONS_00027077	R2	0.0312	5.00231
TCONS_00037833	TCONS_00021303	R2	0.00776	7.00973
TCONS_00037833	TCONS_00042975	R2	0.0207	5.59423
TCONS_00037833	TCONS_00016379	R2	0.0207	5.59423
TCONS_00037833	TCONS_00018372	R2	0.0207	5.59423
TCONS_00037833	TCONS_00018371	R2	0.0207	5.59423
TCONS_00037833	TCONS_00018370	R2	0.0207	5.59423
TCONS_00037833	TCONS_00034546	R2	0.0207	5.59423
TCONS_00037833	TCONS_00016078	R2	0.0398	4.65109
TCONS_00037833	TCONS_00029565	R2	0.0207	5.59423
TCONS_00037833	TCONS_00053502	R2	0.01832	5.77044
TCONS_00037833	TCONS_00032926	R2	0.00131	9.57622
TCONS_00037833	TCONS_00037585	R2	0.001755	9.15431
TCONS_00037833	TCONS_00034744	R2	0.00131	9.57622
TCONS_00037833	TCONS_00048205	R2	0.0432	4.53282
TCONS_00037833	TCONS_00051263	R2	0.00131	9.57622
TCONS_00037833	TCONS_00011367	R2	0.0312	5.00231
TCONS_00037833	TCONS_00023675	R2	0.0022	8.82828
TCONS_00037833	TCONS_00001232	R2	0.00413	7.91964
TCONS_00037833	TCONS_00026803	R2	0.0312	5.00231
TCONS_00037833	TCONS_00016616	R2	0.0022	8.82828
TCONS_00037833	TCONS_00002133	R2	0.0398	4.65109
TCONS_00037833	TCONS_00030832	R2	0.0398	4.65109
TCONS_00037833	TCONS_00020570	R2	0.0158525	5.97915
TCONS_00037833	TCONS_00001137	R2	0.0398	4.65109
TCONS_00037833	TCONS_00004518	R2	0.00131	9.57622
TCONS_00037833	TCONS_00017949	R2	0.01145	6.44851
TCONS_00037833	TCONS_00009125	R2	0.0207	5.59423
TCONS_00037833	TCONS_00024930	R2	0.0207	5.59423
TCONS_00037833	TCONS_00024931	R2	0.0207	5.59423
TCONS_00037833	TCONS_00021412	R2	0.0207	5.59423
TCONS_00037833	TCONS_00004517	R2	0.00131	9.57622
TCONS_00037833	TCONS_00006426	R2	0.0207	5.59423
TCONS_00037833	TCONS_00006427	R2	0.00413	7.91964
TCONS_00037833	TCONS_00046990	R2	0.00131	9.57622
TCONS_00037833	TCONS_00040830	R2	0.00272	8.52218
TCONS_00037833	TCONS_00030228	R2	0.0207	5.59423
TCONS_00037833	TCONS_00021967	R2	0.011005	6.5057
TCONS_00037833	TCONS_00039408	R2	0.0398	4.65109
TCONS_00037833	TCONS_00048272	R2	0.01719	5.86229
TCONS_00037833	TCONS_00037019	R2	0.0022	8.82828
TCONS_00037833	TCONS_00016210	R2	0.00413	7.91964
TCONS_00037833	TCONS_00041674	R2	0.00131	9.57622
TCONS_00037833	TCONS_00006322	R2	0.00544	7.52218
TCONS_00037833	TCONS_00029300	R2	0.03049	5.03552
TCONS_00037833	TCONS_00037011	R2	0.00413	7.91964
TCONS_00037833	TCONS_00002512	R2	0.0312	5.00231
TCONS_00037833	TCONS_00002513	R2	0.0312	5.00231
TCONS_00037833	TCONS_00000539	R2	0.0207	5.59423
TCONS_00037833	TCONS_00021487	R2	0.0207	5.59423
TCONS_00037833	TCONS_00001711	R2	0.00131	9.57622
TCONS_00037833	TCONS_00032077	R2	0.0312	5.00231
TCONS_00037833	TCONS_00007137	R2	0.021	5.57347
TCONS_00037833	TCONS_00048853	R2	0.0207	5.59423
TCONS_00037833	TCONS_00039395	R2	0.0242	5.36885
TCONS_00037833	TCONS_00047166	R2	0.00413	7.91964
TCONS_00037833	TCONS_00028419	R2	0.0207	5.59423
TCONS_00037833	TCONS_00050960	R2	0.0398	4.65109
TCONS_00037833	TCONS_00037400	R2	0.0398	4.65109
TCONS_00037833	TCONS_00050751	R2	0.011005	6.5057
TCONS_00037833	TCONS_00011019	R2	0.00776	7.00973
TCONS_00037833	TCONS_00014157	R2	0.02595	5.26812
TCONS_00037833	TCONS_00028842	R2	0.00131	9.57622
TCONS_00037833	TCONS_00042218	R2	0.0312	5.00231
TCONS_00037833	TCONS_00023382	R2	0.0398	4.65109
TCONS_00037833	TCONS_00027320	R2	0.00413	7.91964
TCONS_00037833	TCONS_00016324	R2	0.00131	9.57622
TCONS_00037833	TCONS_00047007	R2	0.020555	5.60437
TCONS_00037833	TCONS_00033412	R2	0.0207	5.59423
TCONS_00037833	TCONS_00002134	R2	0.0398	4.65109
TCONS_00037833	TCONS_00035376	R2	0.021	5.57347
TCONS_00037833	TCONS_00035377	R2	0.021	5.57347
TCONS_00037833	TCONS_00003421	R2	0.0207	5.59423
TCONS_00037833	TCONS_00035375	R2	0.021	5.57347
TCONS_00037833	TCONS_00022026	R2	0.0022	8.82828
TCONS_00037833	TCONS_00048755	R2	0.0262533	5.25136
TCONS_00037833	TCONS_00022024	R2	0.0022	8.82828
TCONS_00037833	TCONS_00022025	R2	0.0022	8.82828
TCONS_00037833	TCONS_00022028	R2	0.0022	8.82828
TCONS_00053285	TCONS_00023541	R2	0.00835	6.90401
TCONS_00053285	TCONS_00020884	R2	0.006315	7.307
TCONS_00053285	TCONS_00040376	R2	0.00835	6.90401
TCONS_00053285	TCONS_00048604	R2	0.00835	6.90401
TCONS_00053285	TCONS_00048602	R2	0.00835	6.90401
TCONS_00053285	TCONS_00009881	R2	0.00919	6.76572
TCONS_00053285	TCONS_00009880	R2	0.00919	6.76572
TCONS_00053285	TCONS_00003923	R2	0.00428	7.86817
TCONS_00053285	TCONS_00050119	R2	0.0109867	6.5081
TCONS_00053285	TCONS_00003921	R2	0.00428	7.86817
TCONS_00053285	TCONS_00026416	R2	0.00835	6.90401
TCONS_00053285	TCONS_00037202	R2	0.00428	7.86817
TCONS_00053285	TCONS_00027495	R2	0.00835	6.90401
TCONS_00053285	TCONS_00005423	R2	0.0244	5.35698
TCONS_00053285	TCONS_00041472	R2	0.0141	6.14816
TCONS_00053285	TCONS_00002032	R2	0.016375	5.93236
TCONS_00053285	TCONS_00052013	R2	0.0244	5.35698
TCONS_00053285	TCONS_00040131	R2	0.00428	7.86817
TCONS_00053285	TCONS_00011982	R2	0.0141	6.14816
TCONS_00053285	TCONS_00034377	R2	0.006315	7.307
TCONS_00053285	TCONS_00033131	R2	0.00428	7.86817
TCONS_00053285	TCONS_00053366	R2	0.00428	7.86817
TCONS_00053285	TCONS_00034379	R2	0.006315	7.307
TCONS_00053285	TCONS_00034378	R2	0.006315	7.307
TCONS_00053285	TCONS_00051339	R2	0.00428	7.86817
TCONS_00053285	TCONS_00050118	R2	0.00428	7.86817
TCONS_00053285	TCONS_00023539	R2	0.00835	6.90401
TCONS_00010616	TCONS_00037233	R2	0.00857333	6.86593
TCONS_00010616	TCONS_00005622	R2	0.0274333	5.18793
TCONS_00010616	TCONS_00012612	R2	0.01493	6.06564
TCONS_00010616	TCONS_00045781	R2	0.02165	5.52949
TCONS_00010616	TCONS_00017859	R2	0.00193	9.01718
TCONS_00010616	TCONS_00046151	R2	0.00193	9.01718
TCONS_00010616	TCONS_00036482	R2	0.0391	4.67669
TCONS_00010616	TCONS_00041509	R2	0.00329	8.2477
TCONS_00010616	TCONS_00018231	R2	0.0206367	5.59865
TCONS_00010616	TCONS_00007215	R2	0.00641	7.28546
TCONS_00010616	TCONS_00038770	R2	0.00329	8.2477
TCONS_00010616	TCONS_00003363	R2	0.020515	5.60718
TCONS_00010616	TCONS_00026659	R2	0.026855	5.21867
TCONS_00010616	TCONS_00029231	R2	0.014565	6.10135
TCONS_00010616	TCONS_00040977	R2	0.0255	5.29336
TCONS_00010616	TCONS_00007351	R2	0.0218	5.51953
TCONS_00010616	TCONS_00007047	R2	0.005945	7.39411
TCONS_00010616	TCONS_00015359	R2	0.007865	6.99034
TCONS_00010616	TCONS_00049807	R2	0.015115	6.04788
TCONS_00010616	TCONS_00050826	R2	0.0185	5.75633
TCONS_00010616	TCONS_00042158	R2	0.01445	6.11279
TCONS_00010616	TCONS_00026525	R2	0.021	5.57347
TCONS_00010616	TCONS_00026524	R2	0.021	5.57347
TCONS_00010616	TCONS_00045782	R2	0.02165	5.52949
TCONS_00010616	TCONS_00046699	R2	0.0391	4.67669
TCONS_00010616	TCONS_00029636	R2	0.0117	6.41735
TCONS_00010616	TCONS_00026243	R2	0.01187	6.39654
TCONS_00010616	TCONS_00000665	R2	0.00329	8.2477
TCONS_00010616	TCONS_00028110	R2	0.008405	6.89454
TCONS_00010616	TCONS_00027667	R2	0.015115	6.04788
TCONS_00010616	TCONS_00048317	R2	0.02885	5.11528
TCONS_00010616	TCONS_00048525	R2	0.0148	6.07826
TCONS_00010616	TCONS_00033659	R2	0.036	4.79586
TCONS_00010616	TCONS_00020378	R2	0.0167	5.90401
TCONS_00010616	TCONS_00020379	R2	0.0167	5.90401
TCONS_00010616	TCONS_00035221	R2	0.0473	4.40202
TCONS_00010616	TCONS_00031826	R2	0.008095	6.94875
TCONS_00010616	TCONS_00036861	R2	0.0117	6.41735
TCONS_00010616	TCONS_00036860	R2	0.0117	6.41735
TCONS_00010616	TCONS_00019933	R2	0.026855	5.21867
TCONS_00010616	TCONS_00017807	R2	0.02885	5.11528
TCONS_00010616	TCONS_00024565	R2	0.0473	4.40202
TCONS_00010616	TCONS_00030723	R2	0.0086	6.86145
TCONS_00010616	TCONS_00053023	R2	0.0104	6.58727
TCONS_00010616	TCONS_00035718	R2	0.0129	6.27649
TCONS_00010616	TCONS_00006938	R2	0.0185	5.75633
TCONS_00010616	TCONS_00006016	R2	0.0117	6.41735
TCONS_00010616	TCONS_00000246	R2	0.0133267	6.22954
TCONS_00010616	TCONS_00027076	R2	0.0104	6.58727
TCONS_00010616	TCONS_00013395	R2	0.02565	5.2849
TCONS_00010616	TCONS_00027075	R2	0.0104	6.58727
TCONS_00010616	TCONS_00042378	R2	0.0311	5.00694
TCONS_00010616	TCONS_00018277	R2	0.00193	9.01718
TCONS_00010616	TCONS_00046566	R2	0.00815333	6.93839
TCONS_00010616	TCONS_00006792	R2	0.00641	7.28546
TCONS_00010616	TCONS_00027200	R2	0.03035	5.04216
TCONS_00010616	TCONS_00010617	R2	0.0201367	5.63403
TCONS_00010616	TCONS_00039434	R2	0.0129	6.27649
TCONS_00010616	TCONS_00052997	R2	0.0218	5.51953
TCONS_00010616	TCONS_00008511	R2	0.0138	6.17919
TCONS_00010616	TCONS_00036179	R2	0.0086	6.86145
TCONS_00010616	TCONS_00006844	R2	0.0311	5.00694
TCONS_00010616	TCONS_00041552	R2	0.00641	7.28546
TCONS_00010616	TCONS_00020785	R2	0.0272	5.20025
TCONS_00010616	TCONS_00020784	R2	0.0272	5.20025
TCONS_00010616	TCONS_00036886	R2	0.02385	5.38987
TCONS_00010616	TCONS_00046392	R2	0.02505	5.31905
TCONS_00010616	TCONS_00047215	R2	0.0255	5.29336
TCONS_00010616	TCONS_00038443	R2	0.0086	6.86145
TCONS_00010616	TCONS_00004190	R2	0.00193	9.01718
TCONS_00010616	TCONS_00004191	R2	0.00193	9.01718
TCONS_00010616	TCONS_00029465	R2	0.00641	7.28546
TCONS_00010616	TCONS_00031856	R2	0.00641	7.28546
TCONS_00010616	TCONS_00007131	R2	0.0070825	7.14153
TCONS_00010616	TCONS_00022409	R2	0.0167	5.90401
TCONS_00010616	TCONS_00003437	R2	0.0087425	6.83774
TCONS_00010616	TCONS_00049808	R2	0.00193	9.01718
TCONS_00010616	TCONS_00050113	R2	0.00193	9.01718
TCONS_00010616	TCONS_00050112	R2	0.00193	9.01718
TCONS_00010616	TCONS_00022213	R2	0.0322	4.9568
TCONS_00010616	TCONS_00031828	R2	0.008095	6.94875
TCONS_00010616	TCONS_00048021	R2	0.0322	4.9568
TCONS_00010616	TCONS_00050115	R2	0.00193	9.01718
TCONS_00010616	TCONS_00022494	R2	0.00193	9.01718
TCONS_00010616	TCONS_00035938	R2	0.0283	5.14305
TCONS_00010616	TCONS_00031827	R2	0.008095	6.94875
TCONS_00010616	TCONS_00032514	R2	0.0333667	4.90545
TCONS_00010616	TCONS_00032463	R2	0.0391	4.67669
TCONS_00010616	TCONS_00021656	R2	0.00193	9.01718
TCONS_00010616	TCONS_00042075	R2	0.0142433	6.13357
TCONS_00010616	TCONS_00000245	R2	0.0133267	6.22954
TCONS_00010616	TCONS_00039781	R2	0.0247	5.33935
TCONS_00010616	TCONS_00023613	R2	0.0150433	6.05473
TCONS_00010616	TCONS_00007824	R2	0.0086	6.86145
TCONS_00010616	TCONS_00013272	R2	0.036	4.79586
TCONS_00010616	TCONS_00053257	R2	0.00193	9.01718
TCONS_00010616	TCONS_00023754	R2	0.0165433	5.91761
TCONS_00010616	TCONS_00048506	R2	0.0283	5.14305
TCONS_00016017	TCONS_00012614	R2	0.0296	5.07826
TCONS_00016017	TCONS_00045781	R2	0.0438	4.51293
TCONS_00016017	TCONS_00035198	R2	0.0341	4.87408
TCONS_00016017	TCONS_00000720	R2	0.0154	6.02093
TCONS_00016017	TCONS_00039725	R2	0.0341	4.87408
TCONS_00016017	TCONS_00009448	R2	0.0154	6.02093
TCONS_00016017	TCONS_00001162	R2	0.00335	8.22162
TCONS_00016017	TCONS_00001163	R2	0.00335	8.22162
TCONS_00016017	TCONS_00018231	R2	0.0341	4.87408
TCONS_00016017	TCONS_00048749	R2	0.00335	8.22162
TCONS_00016017	TCONS_00007918	R2	0.0296	5.07826
TCONS_00016017	TCONS_00025026	R2	0.0373333	4.74339
TCONS_00016017	TCONS_00037733	R2	0.0341	4.87408
TCONS_00016017	TCONS_00001805	R2	0.0438	4.51293
TCONS_00016017	TCONS_00001804	R2	0.03895	4.68223
TCONS_00016017	TCONS_00012518	R2	0.0341	4.87408
TCONS_00016017	TCONS_00036482	R2	0.00335	8.22162
TCONS_00016017	TCONS_00043460	R2	0.00485	7.6878
TCONS_00016017	TCONS_00043036	R2	0.0343333	4.86425
TCONS_00016017	TCONS_00028602	R2	0.0438	4.51293
TCONS_00016017	TCONS_00018423	R2	0.00335	8.22162
TCONS_00016017	TCONS_00039441	R2	0.0341	4.87408
TCONS_00016017	TCONS_00018421	R2	0.00335	8.22162
TCONS_00016017	TCONS_00036431	R2	0.023575	5.4066
TCONS_00016017	TCONS_00018429	R2	0.0341	4.87408
TCONS_00016017	TCONS_00024461	R2	0.0341	4.87408
TCONS_00016017	TCONS_00005735	R2	0.0341	4.87408
TCONS_00016017	TCONS_00019551	R2	0.0438	4.51293
TCONS_00016017	TCONS_00015744	R2	0.0341	4.87408
TCONS_00016017	TCONS_00015746	R2	0.0341	4.87408
TCONS_00016017	TCONS_00015743	R2	0.0373333	4.74339
TCONS_00016017	TCONS_00018114	R2	0.0181167	5.78654
TCONS_00016017	TCONS_00011210	R2	0.0341	4.87408
TCONS_00016017	TCONS_00020378	R2	0.00311	8.32887
TCONS_00016017	TCONS_00041976	R2	0.0438	4.51293
TCONS_00016017	TCONS_00041974	R2	0.0438	4.51293
TCONS_00016017	TCONS_00020608	R2	0.0341	4.87408
TCONS_00016017	TCONS_00047459	R2	0.00335	8.22162
TCONS_00016017	TCONS_00021440	R2	0.0255667	5.28959
TCONS_00016017	TCONS_00043414	R2	0.00137	9.51161
TCONS_00016017	TCONS_00000784	R2	0.00137	9.51161
TCONS_00016017	TCONS_00052436	R2	0.0154	6.02093
TCONS_00016017	TCONS_00051951	R2	0.03895	4.68223
TCONS_00016017	TCONS_00022318	R2	0.03895	4.68223
TCONS_00016017	TCONS_00035504	R2	0.0341	4.87408
TCONS_00016017	TCONS_00005701	R2	0.017735	5.81726
TCONS_00016017	TCONS_00028906	R2	0.0278667	5.16532
TCONS_00016017	TCONS_00026772	R2	0.0341	4.87408
TCONS_00016017	TCONS_00013321	R2	0.00137	9.51161
TCONS_00016017	TCONS_00040719	R2	0.0438	4.51293
TCONS_00016017	TCONS_00013322	R2	0.00137	9.51161
TCONS_00016017	TCONS_00003496	R2	0.0154	6.02093
TCONS_00016017	TCONS_00003499	R2	0.00137	9.51161
TCONS_00016017	TCONS_00032715	R2	0.0341	4.87408
TCONS_00016017	TCONS_00030311	R2	0.00137	9.51161
TCONS_00016017	TCONS_00019933	R2	0.017735	5.81726
TCONS_00016017	TCONS_00003917	R2	0.0341	4.87408
TCONS_00016017	TCONS_00049024	R2	0.00137	9.51161
TCONS_00016017	TCONS_00003914	R2	0.0341	4.87408
TCONS_00016017	TCONS_00048387	R2	0.03895	4.68223
TCONS_00016017	TCONS_00052217	R2	0.00485	7.6878
TCONS_00016017	TCONS_00027292	R2	0.0154	6.02093
TCONS_00016017	TCONS_00021140	R2	0.008385	6.89797
TCONS_00016017	TCONS_00027950	R2	0.0341	4.87408
TCONS_00016017	TCONS_00034948	R2	0.023344	5.4208
TCONS_00016017	TCONS_00040964	R2	0.0085	6.87832
TCONS_00016017	TCONS_00006016	R2	0.0341	4.87408
TCONS_00016017	TCONS_00006497	R2	0.0341	4.87408
TCONS_00016017	TCONS_00009117	R2	0.0153167	6.02875
TCONS_00016017	TCONS_00018373	R2	0.00335	8.22162
TCONS_00016017	TCONS_00025066	R2	0.017735	5.81726
TCONS_00016017	TCONS_00036052	R2	0.0341	4.87408
TCONS_00016017	TCONS_00052552	R2	0.00137	9.51161
TCONS_00016017	TCONS_00016870	R2	0.008385	6.89797
TCONS_00016017	TCONS_00021288	R2	0.02615	5.25705
TCONS_00016017	TCONS_00042812	R2	0.006675	7.22702
TCONS_00016017	TCONS_00051358	R2	0.00137	9.51161
TCONS_00016017	TCONS_00036976	R2	0.0258	5.27649
TCONS_00016017	TCONS_00042361	R2	0.02615	5.25705
TCONS_00016017	TCONS_00013701	R2	0.0438	4.51293
TCONS_00016017	TCONS_00047296	R2	0.03065	5.02797
TCONS_00016017	TCONS_00000989	R2	0.00335	8.22162
TCONS_00016017	TCONS_00004731	R2	0.00335	8.22162
TCONS_00016017	TCONS_00026589	R2	0.0341	4.87408
TCONS_00016017	TCONS_00019301	R2	0.00137	9.51161
TCONS_00016017	TCONS_00019302	R2	0.00137	9.51161
TCONS_00016017	TCONS_00038782	R2	0.0341	4.87408
TCONS_00016017	TCONS_00027054	R2	0.00137	9.51161
TCONS_00016017	TCONS_00041977	R2	0.0438	4.51293
TCONS_00016017	TCONS_00002121	R2	0.0438	4.51293
TCONS_00016017	TCONS_00018768	R2	0.0438	4.51293
TCONS_00016017	TCONS_00044656	R2	0.00485	7.6878
TCONS_00016017	TCONS_00028657	R2	0.0438	4.51293
TCONS_00016017	TCONS_00022409	R2	0.00335	8.22162
TCONS_00016017	TCONS_00033698	R2	0.00236	8.727
TCONS_00016017	TCONS_00032985	R2	0.0113833	6.45693
TCONS_00016017	TCONS_00017970	R2	0.00137	9.51161
TCONS_00016017	TCONS_00030090	R2	0.00335	8.22162
TCONS_00016017	TCONS_00022407	R2	0.00736667	7.08477
TCONS_00016017	TCONS_00012244	R2	0.03895	4.68223
TCONS_00016017	TCONS_00051465	R2	0.0193333	5.69277
TCONS_00016017	TCONS_00051770	R2	0.0341	4.87408
TCONS_00016017	TCONS_00038943	R2	0.03895	4.68223
TCONS_00016017	TCONS_00024698	R2	0.0341	4.87408
TCONS_00016017	TCONS_00021139	R2	0.008385	6.89797
TCONS_00016017	TCONS_00033666	R2	0.00137	9.51161
TCONS_00016017	TCONS_00004820	R2	0.0438	4.51293
TCONS_00016017	TCONS_00032268	R2	0.00137	9.51161
TCONS_00016017	TCONS_00008489	R2	0.00137	9.51161
TCONS_00016017	TCONS_00051572	R2	0.0154	6.02093
TCONS_00016017	TCONS_00006913	R2	0.0341	4.87408
TCONS_00024518	TCONS_00028280	R2	0.007125	7.13289
TCONS_00024518	TCONS_00003948	R2	0.0168	5.89539
TCONS_00024518	TCONS_00046585	R2	0.00897	6.80068
TCONS_00024518	TCONS_00023528	R2	0.009925	6.65472
TCONS_00024518	TCONS_00049740	R2	0.010505	6.57278
TCONS_00024518	TCONS_00029129	R2	0.0168	5.89539
TCONS_00024518	TCONS_00029306	R2	0.00421	7.89196
TCONS_00024518	TCONS_00027833	R2	0.00215	8.86145
TCONS_00024518	TCONS_00031850	R2	0.0309	5.01625
TCONS_00024518	TCONS_00023108	R2	0.00582	7.42477
TCONS_00024518	TCONS_00029309	R2	0.00421	7.89196
TCONS_00024518	TCONS_00051953	R2	0.0292333	5.09624
TCONS_00024518	TCONS_00002551	R2	0.009955	6.65036
TCONS_00024518	TCONS_00024962	R2	0.0136433	6.19566
TCONS_00024518	TCONS_00024965	R2	0.00743	7.07242
TCONS_00024518	TCONS_00029285	R2	0.00896	6.80229
TCONS_00024518	TCONS_00040667	R2	0.0191	5.71028
TCONS_00024518	TCONS_00011995	R2	0.0309	5.01625
TCONS_00024518	TCONS_00011563	R2	0.015055	6.05361
TCONS_00024518	TCONS_00020976	R2	0.0309	5.01625
TCONS_00024518	TCONS_00028796	R2	0.02385	5.38987
TCONS_00024518	TCONS_00047149	R2	0.00582	7.42477
TCONS_00024518	TCONS_00011078	R2	0.00215	8.86145
TCONS_00024518	TCONS_00036032	R2	0.0259	5.2709
TCONS_00024518	TCONS_00024471	R2	0.00215	8.86145
TCONS_00024518	TCONS_00008167	R2	0.010505	6.57278
TCONS_00024518	TCONS_00035015	R2	0.0191	5.71028
TCONS_00024518	TCONS_00024888	R2	0.0259	5.2709
TCONS_00024518	TCONS_00037734	R2	0.009955	6.65036
TCONS_00024518	TCONS_00053171	R2	0.00421	7.89196
TCONS_00024518	TCONS_00000129	R2	0.007725	7.01625
TCONS_00024518	TCONS_00002913	R2	0.00215	8.86145
TCONS_00024518	TCONS_00027190	R2	0.00283667	8.46159
TCONS_00024518	TCONS_00023527	R2	0.0177	5.82011
TCONS_00024518	TCONS_00024256	R2	0.00215	8.86145
TCONS_00024518	TCONS_00043040	R2	0.016525	5.91921
TCONS_00024518	TCONS_00005390	R2	0.00215	8.86145
TCONS_00024518	TCONS_00035870	R2	0.00709	7.14
TCONS_00024518	TCONS_00003204	R2	0.00479	7.70576
TCONS_00024518	TCONS_00007027	R2	0.00897	6.80068
TCONS_00024518	TCONS_00003202	R2	0.00567	7.46244
TCONS_00024518	TCONS_00003200	R2	0.00479	7.70576
TCONS_00024518	TCONS_00040593	R2	0.00743	7.07242
TCONS_00024518	TCONS_00021749	R2	0.013335	6.22864
TCONS_00024518	TCONS_00049496	R2	0.0045	7.79586
TCONS_00024518	TCONS_00003495	R2	0.0133	6.23243
TCONS_00024518	TCONS_00046779	R2	0.00215	8.86145
TCONS_00024518	TCONS_00049395	R2	0.00215	8.86145
TCONS_00024518	TCONS_00004807	R2	0.0259	5.2709
TCONS_00024518	TCONS_00018489	R2	0.00215	8.86145
TCONS_00024518	TCONS_00036106	R2	0.0259	5.2709
TCONS_00024518	TCONS_00021887	R2	0.0191	5.71028
TCONS_00024518	TCONS_00052010	R2	0.012885	6.27816
TCONS_00024518	TCONS_00002948	R2	0.0121	6.36885
TCONS_00024518	TCONS_00045543	R2	0.0182025	5.77972
TCONS_00024518	TCONS_00024365	R2	0.00762333	7.03536
TCONS_00024518	TCONS_00032572	R2	0.00215	8.86145
TCONS_00024518	TCONS_00032265	R2	0.0259	5.2709
TCONS_00024518	TCONS_00008540	R2	0.0309	5.01625
TCONS_00024518	TCONS_00032266	R2	0.0259	5.2709
TCONS_00024518	TCONS_00031573	R2	0.0133	6.23243
TCONS_00024518	TCONS_00037408	R2	0.003985	7.9712
TCONS_00024518	TCONS_00029566	R2	0.00582	7.42477
TCONS_00024518	TCONS_00045144	R2	0.0309	5.01625
TCONS_00024518	TCONS_00007908	R2	0.00421	7.89196
TCONS_00024518	TCONS_00008741	R2	0.0259	5.2709
TCONS_00024518	TCONS_00016684	R2	0.012708	6.29812
TCONS_00024518	TCONS_00006912	R2	0.00897	6.80068
TCONS_00038985	TCONS_00013744	R2	0.00703	7.15226
TCONS_00038985	TCONS_00012614	R2	0.0275433	5.18215
TCONS_00038985	TCONS_00045781	R2	0.0287	5.12281
TCONS_00038985	TCONS_00045782	R2	0.0378	4.72547
TCONS_00038985	TCONS_00019551	R2	0.0196	5.673
TCONS_00038985	TCONS_00041501	R2	0.0196	5.673
TCONS_00038985	TCONS_00036482	R2	0.00256	8.60964
TCONS_00038985	TCONS_00018231	R2	0.0259	5.2709
TCONS_00038985	TCONS_00053265	R2	0.0378	4.72547
TCONS_00038985	TCONS_00025458	R2	0.00139	9.4907
TCONS_00038985	TCONS_00007215	R2	0.0378	4.72547
TCONS_00038985	TCONS_00000416	R2	0.0378	4.72547
TCONS_00038985	TCONS_00007357	R2	0.0102095	6.61394
TCONS_00038985	TCONS_00049974	R2	0.00703	7.15226
TCONS_00038985	TCONS_00018428	R2	0.0283	5.14305
TCONS_00038985	TCONS_00042924	R2	0.0261	5.25981
TCONS_00038985	TCONS_00011868	R2	0.0466	4.42353
TCONS_00038985	TCONS_00027950	R2	0.0082	6.93016
TCONS_00038985	TCONS_00035632	R2	0.036926	4.75922
TCONS_00038985	TCONS_00050130	R2	0.00256	8.60964
TCONS_00038985	TCONS_00048317	R2	0.0291198	5.10185
TCONS_00038985	TCONS_00041638	R2	0.015325	6.02797
TCONS_00038985	TCONS_00020378	R2	0.010495	6.57415
TCONS_00038985	TCONS_00020379	R2	0.010495	6.57415
TCONS_00038985	TCONS_00041633	R2	0.00455	7.77992
TCONS_00038985	TCONS_00041634	R2	0.00455	7.77992
TCONS_00038985	TCONS_00040129	R2	0.0378	4.72547
TCONS_00038985	TCONS_00011994	R2	0.0466	4.42353
TCONS_00038985	TCONS_00043414	R2	0.00139	9.4907
TCONS_00038985	TCONS_00000784	R2	0.00455	7.77992
TCONS_00038985	TCONS_00016017	R2	0.006645	7.23352
TCONS_00038985	TCONS_00026062	R2	0.0119	6.39289
TCONS_00038985	TCONS_00036038	R2	0.0378	4.72547
TCONS_00038985	TCONS_00042378	R2	0.0279333	5.16187
TCONS_00038985	TCONS_00002017	R2	0.00455	7.77992
TCONS_00038985	TCONS_00007772	R2	0.0287	5.12281
TCONS_00038985	TCONS_00019523	R2	0.022415	5.47939
TCONS_00038985	TCONS_00019933	R2	0.021175	5.56149
TCONS_00038985	TCONS_00007865	R2	0.00455	7.77992
TCONS_00038985	TCONS_00039859	R2	0.026815	5.22082
TCONS_00038985	TCONS_00017791	R2	0.021175	5.56149
TCONS_00038985	TCONS_00034847	R2	0.02598	5.26645
TCONS_00038985	TCONS_00048376	R2	0.0466	4.42353
TCONS_00038985	TCONS_00021148	R2	0.010495	6.57415
TCONS_00038985	TCONS_00006497	R2	0.0378	4.72547
TCONS_00038985	TCONS_00013395	R2	0.0016895	9.20919
TCONS_00038985	TCONS_00020914	R2	0.0233	5.42353
TCONS_00038985	TCONS_00009117	R2	0.00875667	6.8354
TCONS_00038985	TCONS_00018373	R2	0.000819	10.2538
TCONS_00038985	TCONS_00018277	R2	0.01293	6.27313
TCONS_00038985	TCONS_00046566	R2	0.02458	5.34637
TCONS_00038985	TCONS_00017795	R2	0.021175	5.56149
TCONS_00038985	TCONS_00010616	R2	0.0378	4.72547
TCONS_00038985	TCONS_00031577	R2	0.0466	4.42353
TCONS_00038985	TCONS_00037673	R2	0.00455	7.77992
TCONS_00038985	TCONS_00039433	R2	0.00703	7.15226
TCONS_00038985	TCONS_00040793	R2	0.00139	9.4907
TCONS_00038985	TCONS_00016870	R2	0.00139	9.4907
TCONS_00038985	TCONS_00024033	R2	0.0119	6.39289
TCONS_00038985	TCONS_00023936	R2	0.0378	4.72547
TCONS_00038985	TCONS_00041640	R2	0.015325	6.02797
TCONS_00038985	TCONS_00010766	R2	0.0378	4.72547
TCONS_00038985	TCONS_00036889	R2	0.0466	4.42353
TCONS_00038985	TCONS_00047215	R2	0.0422	4.56661
TCONS_00038985	TCONS_00035312	R2	0.000819	10.2538
TCONS_00038985	TCONS_00053539	R2	0.00455	7.77992
TCONS_00038985	TCONS_00021274	R2	0.0466	4.42353
TCONS_00038985	TCONS_00005049	R2	0.016565	5.91572
TCONS_00038985	TCONS_00027054	R2	0.00139	9.4907
TCONS_00038985	TCONS_00030791	R2	0.0466	4.42353
TCONS_00038985	TCONS_00003867	R2	0.00703	7.15226
TCONS_00038985	TCONS_00041631	R2	0.00455	7.77992
TCONS_00038985	TCONS_00022409	R2	0.000819	10.2538
TCONS_00038985	TCONS_00032985	R2	0.021573	5.53463
TCONS_00038985	TCONS_00042069	R2	0.0082	6.93016
TCONS_00038985	TCONS_00006534	R2	0.0378	4.72547
TCONS_00038985	TCONS_00022407	R2	0.0137263	6.18691
TCONS_00038985	TCONS_00003437	R2	0.0287	5.12281
TCONS_00038985	TCONS_00051770	R2	0.0466	4.42353
TCONS_00038985	TCONS_00038347	R2	0.011855	6.39836
TCONS_00038985	TCONS_00038943	R2	0.0466	4.42353
TCONS_00038985	TCONS_00040595	R2	0.0162697	5.94167
TCONS_00038985	TCONS_00000246	R2	0.023	5.44222
TCONS_00038985	TCONS_00044703	R2	0.0466	4.42353
TCONS_00038985	TCONS_00045633	R2	0.0378	4.72547
TCONS_00038985	TCONS_00021706	R2	0.0466	4.42353
TCONS_00038985	TCONS_00033667	R2	0.00139	9.4907
TCONS_00038985	TCONS_00032267	R2	0.0267167	5.22612
TCONS_00038985	TCONS_00008489	R2	0.0152163	6.03824
TCONS_00038985	TCONS_00033581	R2	0.0175367	5.83348
TCONS_00038985	TCONS_00017878	R2	0.0422	4.56661
TCONS_00038985	TCONS_00018414	R2	0.00455	7.77992
TCONS_00051336	TCONS_00000401	R2	0.0385	4.699
TCONS_00051336	TCONS_00046919	R2	0.0143	6.12784
TCONS_00051336	TCONS_00009810	R2	0.00702	7.15431
TCONS_00051336	TCONS_00014123	R2	0.00284	8.45989
TCONS_00051336	TCONS_00023121	R2	0.0385	4.699
TCONS_00051336	TCONS_00027330	R2	0.0302	5.04931
TCONS_00051336	TCONS_00007506	R2	0.02292	5.44725
TCONS_00051336	TCONS_00017501	R2	0.022	5.50635
TCONS_00051336	TCONS_00033022	R2	0.01915	5.70651
TCONS_00051336	TCONS_00029830	R2	0.0175133	5.8354
TCONS_00051336	TCONS_00024511	R2	0.0190667	5.7128
TCONS_00051336	TCONS_00049691	R2	0.0173	5.85308
TCONS_00051336	TCONS_00019800	R2	0.043	4.53952
TCONS_00051336	TCONS_00037239	R2	0.0237133	5.39816
TCONS_00051336	TCONS_00001806	R2	0.02067	5.59632
TCONS_00051336	TCONS_00046765	R2	0.0385	4.699
TCONS_00051336	TCONS_00029995	R2	0.0385	4.699
TCONS_00051336	TCONS_00026889	R2	0.021805	5.5192
TCONS_00051336	TCONS_00045951	R2	0.0165567	5.91644
TCONS_00051336	TCONS_00040631	R2	0.0332667	4.90978
TCONS_00051336	TCONS_00040630	R2	0.0332667	4.90978
TCONS_00051336	TCONS_00047891	R2	0.0075	7.05889
TCONS_00051336	TCONS_00028603	R2	0.0302	5.04931
TCONS_00051336	TCONS_00036841	R2	0.043	4.53952
TCONS_00051336	TCONS_00053577	R2	0.00284	8.45989
TCONS_00051336	TCONS_00030463	R2	0.0393333	4.6681
TCONS_00051336	TCONS_00024464	R2	0.0385	4.699
TCONS_00051336	TCONS_00025110	R2	0.00284	8.45989
TCONS_00051336	TCONS_00041217	R2	0.0075	7.05889
TCONS_00051336	TCONS_00026850	R2	0.01078	6.5355
TCONS_00051336	TCONS_00018291	R2	0.0264	5.24332
TCONS_00051336	TCONS_00028978	R2	0.0112	6.48036
TCONS_00051336	TCONS_00007687	R2	0.0302	5.04931
TCONS_00051336	TCONS_00040030	R2	0.0302	5.04931
TCONS_00051336	TCONS_00047698	R2	0.0185467	5.7527
TCONS_00051336	TCONS_00046933	R2	0.03435	4.86355
TCONS_00051336	TCONS_00009177	R2	0.043	4.53952
TCONS_00051336	TCONS_00017520	R2	0.0493	4.34227
TCONS_00051336	TCONS_00028341	R2	0.024675	5.34081
TCONS_00051336	TCONS_00028342	R2	0.024675	5.34081
TCONS_00051336	TCONS_00022566	R2	0.0366	4.77201
TCONS_00051336	TCONS_00022565	R2	0.0366	4.77201
TCONS_00051336	TCONS_00043253	R2	0.0143	6.12784
TCONS_00051336	TCONS_00026791	R2	0.0199675	5.6462
TCONS_00051336	TCONS_00026257	R2	0.01475	6.08314
TCONS_00051336	TCONS_00028908	R2	0.0112	6.48036
TCONS_00051336	TCONS_00037757	R2	0.0075	7.05889
TCONS_00051336	TCONS_00009960	R2	0.0143	6.12784
TCONS_00051336	TCONS_00026258	R2	0.01475	6.08314
TCONS_00051336	TCONS_00023423	R2	0.0075	7.05889
TCONS_00051336	TCONS_00008610	R2	0.0493	4.34227
TCONS_00051336	TCONS_00001215	R2	0.0385	4.699
TCONS_00051336	TCONS_00023796	R2	0.0173	5.85308
TCONS_00051336	TCONS_00000473	R2	0.03825	4.7084
TCONS_00051336	TCONS_00023798	R2	0.0173	5.85308
TCONS_00051336	TCONS_00030607	R2	0.0302	5.04931
TCONS_00051336	TCONS_00032716	R2	0.0226667	5.46328
TCONS_00051336	TCONS_00022782	R2	0.0225333	5.4718
TCONS_00051336	TCONS_00004473	R2	0.0302	5.04931
TCONS_00051336	TCONS_00030609	R2	0.0302	5.04931
TCONS_00051336	TCONS_00027210	R2	0.0325	4.94342
TCONS_00051336	TCONS_00044903	R2	0.0223333	5.48466
TCONS_00051336	TCONS_00013031	R2	0.01475	6.08314
TCONS_00051336	TCONS_00015589	R2	0.0302	5.04931
TCONS_00051336	TCONS_00015588	R2	0.0302	5.04931
TCONS_00051336	TCONS_00024892	R2	0.0173	5.85308
TCONS_00051336	TCONS_00013311	R2	0.0075	7.05889
TCONS_00051336	TCONS_00037171	R2	0.0279	5.16359
TCONS_00051336	TCONS_00009624	R2	0.0463	4.43284
TCONS_00051336	TCONS_00028246	R2	0.0302	5.04931
TCONS_00051336	TCONS_00040700	R2	0.01988	5.65254
TCONS_00051336	TCONS_00017306	R2	0.0269	5.21625
TCONS_00051336	TCONS_00041424	R2	0.0385	4.699
TCONS_00051336	TCONS_00005889	R2	0.0302	5.04931
TCONS_00051336	TCONS_00023008	R2	0.0112	6.48036
TCONS_00051336	TCONS_00042045	R2	0.00284	8.45989
TCONS_00051336	TCONS_00049798	R2	0.0385	4.699
TCONS_00051336	TCONS_00034579	R2	0.0385	4.699
TCONS_00051336	TCONS_00049507	R2	0.022	5.50635
TCONS_00051336	TCONS_00014566	R2	0.0249	5.32771
TCONS_00051336	TCONS_00026922	R2	0.0269	5.21625
TCONS_00051336	TCONS_00039151	R2	0.01965	5.66933
TCONS_00051336	TCONS_00013897	R2	0.0385	4.699
TCONS_00051336	TCONS_00015393	R2	0.043	4.53952
TCONS_00051336	TCONS_00002035	R2	0.0385	4.699
TCONS_00051336	TCONS_00000994	R2	0.0173	5.85308
TCONS_00051336	TCONS_00015399	R2	0.00702	7.15431
TCONS_00051336	TCONS_00052136	R2	0.043	4.53952
TCONS_00051336	TCONS_00007651	R2	0.022	5.50635
TCONS_00051336	TCONS_00018756	R2	0.0158	5.98393
TCONS_00051336	TCONS_00035460	R2	0.01475	6.08314
TCONS_00051336	TCONS_00012955	R2	0.0075	7.05889
TCONS_00051336	TCONS_00050998	R2	0.023	5.44222
TCONS_00051336	TCONS_00001335	R2	0.0493	4.34227
TCONS_00051336	TCONS_00009792	R2	0.0302	5.04931
TCONS_00051336	TCONS_00029943	R2	0.0366	4.77201
TCONS_00051336	TCONS_00026886	R2	0.021805	5.5192
TCONS_00051336	TCONS_00040785	R2	0.0075	7.05889
TCONS_00051336	TCONS_00053538	R2	0.022	5.50635
TCONS_00051336	TCONS_00013702	R2	0.0228333	5.45271
TCONS_00051336	TCONS_00049025	R2	0.0463	4.43284
TCONS_00051336	TCONS_00028150	R2	0.00284	8.45989
TCONS_00051336	TCONS_00043459	R2	0.0478	4.38685
TCONS_00051336	TCONS_00043519	R2	0.022	5.50635
TCONS_00051336	TCONS_00026892	R2	0.0173	5.85308
TCONS_00051336	TCONS_00026891	R2	0.0173	5.85308
TCONS_00051336	TCONS_00007723	R2	0.01768	5.82174
TCONS_00051336	TCONS_00043867	R2	0.0166	5.91267
TCONS_00051336	TCONS_00007938	R2	0.0226667	5.46328
TCONS_00051336	TCONS_00013591	R2	0.0302	5.04931
TCONS_00051336	TCONS_00012771	R2	0.0325	4.94342
TCONS_00051336	TCONS_00028148	R2	0.02067	5.59632
TCONS_00051336	TCONS_00051000	R2	0.0385	4.699
TCONS_00051336	TCONS_00031586	R2	0.0211467	5.56343
TCONS_00051336	TCONS_00014314	R2	0.0107667	6.53728
TCONS_00051336	TCONS_00015398	R2	0.00702	7.15431
TCONS_00051336	TCONS_00029128	R2	0.0385	4.699
TCONS_00051336	TCONS_00017519	R2	0.01242	6.33119
TCONS_00051336	TCONS_00001099	R2	0.022	5.50635
TCONS_00051336	TCONS_00035461	R2	0.01475	6.08314
TCONS_00051336	TCONS_00024436	R2	0.02375	5.39593
TCONS_00051336	TCONS_00037813	R2	0.02546	5.29562
TCONS_00051336	TCONS_00011650	R2	0.028	5.15843
TCONS_00051336	TCONS_00004829	R2	0.0075	7.05889
TCONS_00051336	TCONS_00013563	R2	0.0146	6.09789
TCONS_00051336	TCONS_00013562	R2	0.01475	6.08314
TCONS_00051336	TCONS_00023452	R2	0.013585	6.20184
TCONS_00051336	TCONS_00046872	R2	0.02485	5.33061
TCONS_00051336	TCONS_00043564	R2	0.0156	6.00231
TCONS_00009111	TCONS_00007340	R3	0.0233	5.42353
TCONS_00009111	TCONS_00028739	R3	0.00663	7.23678
TCONS_00009111	TCONS_00001369	R3	0.00503	7.63523
TCONS_00009111	TCONS_00026238	R3	0.022065	5.5021
TCONS_00009111	TCONS_00015734	R3	0.027665	5.17579
TCONS_00009111	TCONS_00015733	R3	0.036	4.79586
TCONS_00009111	TCONS_00036256	R3	0.00161	9.27872
TCONS_00009111	TCONS_00046091	R3	0.0413	4.59771
TCONS_00009111	TCONS_00046090	R3	0.0413	4.59771
TCONS_00009111	TCONS_00051088	R3	0.00393	7.99125
TCONS_00009111	TCONS_00047422	R3	0.00663	7.23678
TCONS_00009111	TCONS_00047421	R3	0.00663	7.23678
TCONS_00009111	TCONS_00047420	R3	0.00663	7.23678
TCONS_00009111	TCONS_00047427	R3	0.026865	5.21813
TCONS_00009111	TCONS_00047426	R3	0.00503	7.63523
TCONS_00009111	TCONS_00047425	R3	0.00503	7.63523
TCONS_00009111	TCONS_00042281	R3	0.02711	5.20503
TCONS_00009111	TCONS_00034425	R3	0.0487	4.35993
TCONS_00009111	TCONS_00034427	R3	0.0487	4.35993
TCONS_00009111	TCONS_00034426	R3	0.0487	4.35993
TCONS_00009111	TCONS_00043131	R3	0.0308	5.02093
TCONS_00009111	TCONS_00029633	R3	0.00161	9.27872
TCONS_00009111	TCONS_00040502	R3	0.0364	4.77992
TCONS_00009111	TCONS_00049540	R3	0.0308	5.02093
TCONS_00009111	TCONS_00052637	R3	0.022865	5.45072
TCONS_00009111	TCONS_00041639	R3	0.00161	9.27872
TCONS_00009111	TCONS_00018529	R3	0.036	4.79586
TCONS_00009111	TCONS_00041632	R3	0.00161	9.27872
TCONS_00009111	TCONS_00033654	R3	0.00393	7.99125
TCONS_00009111	TCONS_00010124	R3	0.0233	5.42353
TCONS_00009111	TCONS_00041636	R3	0.00161	9.27872
TCONS_00009111	TCONS_00041637	R3	0.00161	9.27872
TCONS_00009111	TCONS_00025016	R3	0.02705	5.20823
TCONS_00009111	TCONS_00002858	R3	0.00393	7.99125
TCONS_00009111	TCONS_00038475	R3	0.017915	5.80269
TCONS_00009111	TCONS_00025140	R3	0.0233	5.42353
TCONS_00009111	TCONS_00017640	R3	0.00393	7.99125
TCONS_00009111	TCONS_00025145	R3	0.0233	5.42353
TCONS_00009111	TCONS_00046046	R3	0.0301667	5.0509
TCONS_00009111	TCONS_00006648	R3	0.00583	7.42229
TCONS_00009111	TCONS_00006560	R3	0.0364	4.77992
TCONS_00009111	TCONS_00044551	R3	0.0233	5.42353
TCONS_00009111	TCONS_00006646	R3	0.00773	7.01532
TCONS_00009111	TCONS_00036020	R3	0.0233	5.42353
TCONS_00009111	TCONS_00017883	R3	0.00393	7.99125
TCONS_00009111	TCONS_00020842	R3	0.0233	5.42353
TCONS_00009111	TCONS_00040850	R3	0.02705	5.20823
TCONS_00009111	TCONS_00009974	R3	0.0308	5.02093
TCONS_00009111	TCONS_00023649	R3	0.025066	5.31812
TCONS_00009111	TCONS_00023648	R3	0.0211567	5.56274
TCONS_00009111	TCONS_00033108	R3	0.0233	5.42353
TCONS_00009111	TCONS_00050901	R3	0.00393	7.99125
TCONS_00009111	TCONS_00014161	R3	0.00663	7.23678
TCONS_00009111	TCONS_00004286	R3	0.0233	5.42353
TCONS_00009111	TCONS_00016984	R3	0.00503	7.63523
TCONS_00009111	TCONS_00016985	R3	0.02571	5.28153
TCONS_00009111	TCONS_00023647	R3	0.0211567	5.56274
TCONS_00009111	TCONS_00020158	R3	0.0308	5.02093
TCONS_00009111	TCONS_00000963	R3	0.0163083	5.93825
TCONS_00009111	TCONS_00031474	R3	0.0308333	5.01937
TCONS_00009111	TCONS_00028187	R3	0.013	6.26534
TCONS_00009111	TCONS_00006411	R3	0.00933	6.74391
TCONS_00009111	TCONS_00020157	R3	0.0308	5.02093
TCONS_00009111	TCONS_00029514	R3	0.0364	4.77992
TCONS_00009111	TCONS_00021152	R3	0.00583	7.42229
TCONS_00009111	TCONS_00037163	R3	0.0266825	5.22796
TCONS_00009111	TCONS_00037162	R3	0.0266825	5.22796
TCONS_00009111	TCONS_00024138	R3	0.0487	4.35993
TCONS_00009111	TCONS_00024139	R3	0.0487	4.35993
TCONS_00009111	TCONS_00003038	R3	0.017915	5.80269
TCONS_00009111	TCONS_00017861	R3	0.00933	6.74391
TCONS_00009111	TCONS_00035088	R3	0.00933	6.74391
TCONS_00009111	TCONS_00049164	R3	0.00393	7.99125
TCONS_00009111	TCONS_00019581	R3	0.0308	5.02093
TCONS_00009111	TCONS_00018919	R3	0.00503	7.63523
TCONS_00009111	TCONS_00053653	R3	0.0413	4.59771
TCONS_00009111	TCONS_00012810	R3	0.0364	4.77992
TCONS_00009111	TCONS_00000423	R3	0.025155	5.31301
TCONS_00009111	TCONS_00047558	R3	0.036	4.79586
TCONS_00009111	TCONS_00000039	R3	0.0233	5.42353
TCONS_00009111	TCONS_00019786	R3	0.021	5.57347
TCONS_00009111	TCONS_00006738	R3	0.0336	4.89539
TCONS_00009111	TCONS_00040926	R3	0.00933	6.74391
TCONS_00009111	TCONS_00019789	R3	0.021	5.57347
TCONS_00009111	TCONS_00019788	R3	0.021	5.57347
TCONS_00009111	TCONS_00051503	R3	0.0233	5.42353
TCONS_00009111	TCONS_00047165	R3	0.0413	4.59771
TCONS_00009111	TCONS_00039419	R3	0.013	6.26534
TCONS_00009111	TCONS_00007485	R3	0.00393	7.99125
TCONS_00009111	TCONS_00007482	R3	0.00393	7.99125
TCONS_00009111	TCONS_00048767	R3	0.0413	4.59771
TCONS_00009111	TCONS_00053010	R3	0.0364	4.77992
TCONS_00009111	TCONS_00035382	R3	0.0233	5.42353
TCONS_00009111	TCONS_00046734	R3	0.0413	4.59771
TCONS_00009111	TCONS_00046735	R3	0.0413	4.59771
TCONS_00009111	TCONS_00046736	R3	0.0413	4.59771
TCONS_00009111	TCONS_00046169	R3	0.036	4.79586
TCONS_00009111	TCONS_00010781	R3	0.0364	4.77992
TCONS_00009111	TCONS_00035648	R3	0.0487	4.35993
TCONS_00009111	TCONS_00035614	R3	0.00467	7.74236
TCONS_00009111	TCONS_00035613	R3	0.00161	9.27872
TCONS_00009111	TCONS_00020119	R3	0.00393	7.99125
TCONS_00009111	TCONS_00052492	R3	0.0233	5.42353
TCONS_00009111	TCONS_00006515	R3	0.00448	7.80229
TCONS_00009111	TCONS_00009915	R3	0.036	4.79586
TCONS_00009111	TCONS_00035685	R3	0.00393	7.99125
[truncated: 2,489 more rows]
