# Supplementary material for: CoSpliceNet: a framework for co-splicing network inference from transcriptomics data
Source: BMC Genomics. 2016 Oct 28;17:845. doi: 10.1186/s12864-016-3172-6 (PMC5086072; doi:10.1186/s12864-016-3172-6)
Supplement: Additional file 11: Table S8. — Enriched motifs in R regions of targets of each RBP. The motifs are shown as logos from the MEME analysis. (XLSX 2349 kb) [file 12864_2016_3172_MOESM11_ESM.xlsx]

## Sheet: Sheet1
tcons_id	AGI	gene name	R1	R2	R3	R4
TCONS_00005133	AT1G60650	RZ1B
TCONS_00009111	AT1G20880	AT1G20880
TCONS_00010616	AT1G43190	PTB3
TCONS_00015312	AT2G17520	IRE1A
TCONS_00016017	AT2G24590	RSZ22a
TCONS_00024518	AT3G18790	AT3G18790
TCONS_00037833	AT4G03110	AtRBP-DR1
TCONS_00038985	AT4G14342	AT4G14342
TCONS_00045586	AT5G46840	AT5G46840
TCONS_00046919	AT5G59950	AT5G59950
TCONS_00051336	AT5G42820	U2AF35B
TCONS_00052509	AT5G55550	AT5G55550
TCONS_00053285	AT5G64200	ATSC35
