# Supplementary material for: CoSpliceNet: a framework for co-splicing network inference from transcriptomics data
Source: BMC Genomics. 2016 Oct 28;17:845. doi: 10.1186/s12864-016-3172-6 (PMC5086072; doi:10.1186/s12864-016-3172-6)
Supplement: Additional file 12: Table S9. — Enriched motifs in R regions of targets of each RBP. The motifs are shown as regular expressions from the MEME analysis. (XLSX 50 kb) [file 12864_2016_3172_MOESM12_ESM.xlsx]

## Sheet: parsed_meme.txt
tcons_id:R	status	SF_id	tcons_id	regular_expression
TCONS_00005133:R1	R1	AT1G60650	TCONS_00005133	AGGU
TCONS_00005133:R2	R2	AT1G60650	TCONS_00005133	No_Significant_Motif
TCONS_00005133:R3	R3	AT1G60650	TCONS_00005133	[UG]CUUCU[CUG]
TCONS_00005133:R4	R4	AT1G60650	TCONS_00005133	[UA][UA]UGCAG
TCONS_00009111:R1	R1	AT1G20880	TCONS_00009111	UU[GU]CAG[GA]
TCONS_00009111:R2	R2	AT1G20880	TCONS_00009111	[UC]UCU[UC]CU
TCONS_00009111:R3	R3	AT1G20880	TCONS_00009111	[UC][UC]UC[UC][UC]C
TCONS_00009111:R4	R4	AT1G20880	TCONS_00009111	[UA][UA]UGCAG
TCONS_00010616:R1	R1	TCONS_00010616	TCONS_00010616	AGGU
TCONS_00010616:R2	R2	TCONS_00010616	TCONS_00010616	GA[AG]G[AC][AU]G
TCONS_00010616:R3	R3	TCONS_00010616	TCONS_00010616	[CU]UUCU[UC]C
TCONS_00010616:R4	R4	TCONS_00010616	TCONS_00010616	[UA]UGCAG
TCONS_00015312:R1	R1	IRE1A	TCONS_00015312	AGGUA[AU][GU]
TCONS_00015312:R2	R2	IRE1A	TCONS_00015312	No_Significant_Motif
TCONS_00015312:R3	R3	IRE1A	TCONS_00015312	CUU[CG][AC][AU]
TCONS_00015312:R4	R4	IRE1A	TCONS_00015312	[GU]U[UG][GU]CAG
TCONS_00016017:R1	R1	TCONS_00016017	TCONS_00016017	UU[GU]CAG[GAC]
TCONS_00016017:R2	R2	TCONS_00016017	TCONS_00016017	CU[UC]CU[CU]C
TCONS_00016017:R3	R3	TCONS_00016017	TCONS_00016017	CUUC[UC][UC]
TCONS_00016017:R4	R4	TCONS_00016017	TCONS_00016017	UGCAG
TCONS_00024518:R1	R1	TCONS_00024518	TCONS_00024518	AGGU
TCONS_00024518:R2	R2	TCONS_00024518	TCONS_00024518	GAAGA[AU]G
TCONS_00024518:R3	R3	TCONS_00024518	TCONS_00024518	[CU][UC]UC[UC][UC][UC]
TCONS_00024518:R4	R4	TCONS_00024518	TCONS_00024518	[UG]GCAG
TCONS_00036149:R1	R1	TCONS_00036149	TCONS_00036149	No_Significant_Motif
TCONS_00036149:R2	R2	TCONS_00036149	TCONS_00036149	No_Significant_Motif
TCONS_00036149:R3	R3	TCONS_00036149	TCONS_00036149	No_Significant_Motif
TCONS_00036149:R4	R4	TCONS_00036149	TCONS_00036149	No_Significant_Motif
TCONS_00037833:R1	R1	AtRBP-DR1	TCONS_00037833	[UA]U[GU]CAG[GA]
TCONS_00037833:R2	R2	AtRBP-DR1	TCONS_00037833	[CU]UUC[UC]UC
TCONS_00037833:R3	R3	AtRBP-DR1	TCONS_00037833	U[CU][UC]U[UC]CU
TCONS_00037833:R4	R4	AtRBP-DR1	TCONS_00037833	UGCAG
TCONS_00038985:R1	R1	TCONS_00038985	TCONS_00038985	UU[GU]CAG[GA]
TCONS_00038985:R2	R2	TCONS_00038985	TCONS_00038985	[CU]U[CU]CU[UC]C
TCONS_00038985:R3	R3	TCONS_00038985	TCONS_00038985	[CU]UUCU[UC]C
TCONS_00038985:R4	R4	TCONS_00038985	TCONS_00038985	[UA]UGCAG
TCONS_00045586:R1	R1	TCONS_00045586	TCONS_00045586	AGGU
TCONS_00045586:R2	R2	TCONS_00045586	TCONS_00045586	No_Significant_Motif
TCONS_00045586:R3	R3	TCONS_00045586	TCONS_00045586	[UC]UC[UC]UC
TCONS_00045586:R4	R4	TCONS_00045586	TCONS_00045586	UGCAG
TCONS_00046919:R1	R1	TCONS_00046919	TCONS_00046919	AGGU
TCONS_00046919:R2	R2	TCONS_00046919	TCONS_00046919	No_Significant_Motif
TCONS_00046919:R3	R3	TCONS_00046919	TCONS_00046919	[UC][UC]UCUUC
TCONS_00046919:R4	R4	TCONS_00046919	TCONS_00046919	[UG][UA]U[GA]CAG
TCONS_00051336:R1	R1	TCONS_00051336	TCONS_00051336	AGGU
TCONS_00051336:R2	R2	TCONS_00051336	TCONS_00051336	[UA]G[ACG][AU]G[AGC]A
TCONS_00051336:R3	R3	TCONS_00051336	TCONS_00051336	CUUCU[UC][CU]
TCONS_00051336:R4	R4	TCONS_00051336	TCONS_00051336	[UA]UU[GU]CAG
TCONS_00052509:R1	R1	AT5G55550	TCONS_00052509	AGGU
TCONS_00052509:R2	R2	AT5G55550	TCONS_00052509	UCUU[GU][GC][UA]
TCONS_00052509:R3	R3	AT5G55550	TCONS_00052509	[CU][UC]UC[UA][UC]C
TCONS_00052509:R4	R4	AT5G55550	TCONS_00052509	UUGCAG
TCONS_00053285:R1	R1	ATSC35	TCONS_00053285	AGGU
TCONS_00053285:R2	R2	ATSC35	TCONS_00053285	[AU]GCUGG
TCONS_00053285:R3	R3	ATSC35	TCONS_00053285	CU[CU][CU][AU]UC
TCONS_00053285:R4	R4	ATSC35	TCONS_00053285	UGCAG
