# Supplementary material for: CoSpliceNet: a framework for co-splicing network inference from transcriptomics data
Source: BMC Genomics. 2016 Oct 28;17:845. doi: 10.1186/s12864-016-3172-6 (PMC5086072; doi:10.1186/s12864-016-3172-6)
Supplement: Additional file 13: Table S10. — Position weight matrices of the motifs enriched in R regions of targets of each RBP. (TXT 22 kb) [file 12864_2016_3172_MOESM13_ESM.txt]

tcons_id:R	status	SF_id	tcons_id	regular_expression	position-specific-weight-matrix
TCONS_00005133:R1	R1	AT1G60650	TCONS_00005133	regular_expression: AGGT	"letter-probability matrix: alength= 4 w= 4 nsites= 281 E= 1.1e-057 
 1.000000  0.000000  0.000000  0.000000 
 0.000000  0.000000  1.000000  0.000000 
 0.000000  0.000000  1.000000  0.000000 
 0.000000  0.000000  0.000000  1.000000 
--------------------------------------------------------------------------------
"
TCONS_00005133:R3	R3	AT1G60650	TCONS_00005133	regular_expression: [TG]CTTCT[CTG]	"letter-probability matrix: alength= 4 w= 7 nsites= 41 E= 4.7e-005 
 0.000000  0.121951  0.317073  0.560976 
 0.000000  1.000000  0.000000  0.000000 
 0.000000  0.000000  0.000000  1.000000 
 0.000000  0.000000  0.000000  1.000000 
 0.000000  1.000000  0.000000  0.000000 
 0.000000  0.000000  0.000000  1.000000 
 0.000000  0.365854  0.292683  0.341463 
--------------------------------------------------------------------------------
"
TCONS_00005133:R4	R4	AT1G60650	TCONS_00005133	regular_expression: [TA][TA]TGCAG	"letter-probability matrix: alength= 4 w= 7 nsites= 68 E= 9.3e-022 
 0.220588  0.000000  0.191176  0.588235 
 0.250000  0.176471  0.132353  0.441176 
 0.000000  0.000000  0.000000  1.000000 
 0.000000  0.000000  1.000000  0.000000 
 0.000000  1.000000  0.000000  0.000000 
 1.000000  0.000000  0.000000  0.000000 
 0.000000  0.000000  1.000000  0.000000 
--------------------------------------------------------------------------------
"
TCONS_00009111:R1	R1	AT1G20880	TCONS_00009111	regular_expression: TT[GT]CAG[GA]	"letter-probability matrix: alength= 4 w= 7 nsites= 610 E= 5.4e-215 
 0.177049  0.145902  0.088525  0.588525 
 0.000000  0.000000  0.090164  0.909836 
 0.000000  0.000000  0.667213  0.332787 
 0.000000  1.000000  0.000000  0.000000 
 1.000000  0.000000  0.000000  0.000000 
 0.000000  0.000000  1.000000  0.000000 
 0.321311  0.167213  0.511475  0.000000 
--------------------------------------------------------------------------------
"
TCONS_00009111:R2	R2	AT1G20880	TCONS_00009111	regular_expression: [TC]TCT[TC]CT	"letter-probability matrix: alength= 4 w= 7 nsites= 145 E= 3.7e-039 
 0.000000  0.317241  0.000000  0.682759 
 0.000000  0.000000  0.000000  1.000000 
 0.000000  1.000000  0.000000  0.000000 
 0.000000  0.000000  0.000000  1.000000 
 0.000000  0.255172  0.000000  0.744828 
 0.000000  1.000000  0.000000  0.000000 
 0.000000  0.000000  0.000000  1.000000 
--------------------------------------------------------------------------------
"
TCONS_00009111:R3	R3	AT1G20880	TCONS_00009111	regular_expression: [TC][TC]TC[TC][TC]C	"letter-probability matrix: alength= 4 w= 7 nsites= 234 E= 2.3e-042 
 0.000000  0.431624  0.000000  0.568376 
 0.000000  0.401709  0.000000  0.598291 
 0.000000  0.000000  0.000000  1.000000 
 0.000000  1.000000  0.000000  0.000000 
 0.000000  0.324786  0.000000  0.675214 
 0.000000  0.273504  0.000000  0.726496 
 0.000000  1.000000  0.000000  0.000000 
--------------------------------------------------------------------------------
"
TCONS_00009111:R4	R4	AT1G20880	TCONS_00009111	regular_expression: [TA][TA]TGCAG	"letter-probability matrix: alength= 4 w= 7 nsites= 367 E= 1.3e-111 
 0.215259  0.111717  0.171662  0.501362 
 0.226158  0.117166  0.095368  0.561308 
 0.000000  0.000000  0.073569  0.926431 
 0.000000  0.000000  1.000000  0.000000 
 0.000000  1.000000  0.000000  0.000000 
 1.000000  0.000000  0.000000  0.000000 
 0.000000  0.000000  1.000000  0.000000 
--------------------------------------------------------------------------------
"
TCONS_00010616:R1	R1	TCONS_00010616	TCONS_00010616	regular_expression: AGGT	"letter-probability matrix: alength= 4 w= 4 nsites= 478 E= 2.7e-102 
 1.000000  0.000000  0.000000  0.000000 
 0.000000  0.000000  1.000000  0.000000 
 0.000000  0.000000  1.000000  0.000000 
 0.000000  0.000000  0.000000  1.000000 
--------------------------------------------------------------------------------
"
TCONS_00010616:R2	R2	TCONS_00010616	TCONS_00010616	regular_expression: GA[AG]G[AC][AT]G	"letter-probability matrix: alength= 4 w= 7 nsites= 94 E= 5.3e-005 
 0.000000  0.000000  1.000000  0.000000 
 1.000000  0.000000  0.000000  0.000000 
 0.627660  0.000000  0.329787  0.042553 
 0.000000  0.000000  1.000000  0.000000 
 0.797872  0.202128  0.000000  0.000000 
 0.723404  0.000000  0.000000  0.276596 
 0.000000  0.170213  0.829787  0.000000 
--------------------------------------------------------------------------------
"
TCONS_00010616:R3	R3	TCONS_00010616	TCONS_00010616	regular_expression: [CT]TTCT[TC]C	"letter-probability matrix: alength= 4 w= 7 nsites= 62 E= 3.3e-016 
 0.000000  0.709677  0.000000  0.290323 
 0.000000  0.000000  0.000000  1.000000 
 0.000000  0.000000  0.000000  1.000000 
 0.000000  0.822581  0.177419  0.000000 
 0.000000  0.080645  0.000000  0.919355 
 0.000000  0.290323  0.000000  0.709677 
 0.000000  1.000000  0.000000  0.000000 
--------------------------------------------------------------------------------
"
TCONS_00010616:R4	R4	TCONS_00010616	TCONS_00010616	regular_expression: [TA]TGCAG	"letter-probability matrix: alength= 4 w= 6 nsites= 162 E= 4.0e-064 
 0.203704  0.179012  0.074074  0.543210 
 0.000000  0.000000  0.129630  0.870370 
 0.000000  0.000000  1.000000  0.000000 
 0.000000  1.000000  0.000000  0.000000 
 1.000000  0.000000  0.000000  0.000000 
 0.000000  0.000000  1.000000  0.000000 
--------------------------------------------------------------------------------
"
TCONS_00015312:R1	R1	IRE1A	TCONS_00015312	regular_expression: AGGTA[AT][GT]	"letter-probability matrix: alength= 4 w= 7 nsites= 91 E= 2.0e-014 
 0.736264  0.076923  0.000000  0.186813 
 0.000000  0.000000  0.912088  0.087912 
 0.000000  0.000000  1.000000  0.000000 
 0.000000  0.000000  0.000000  1.000000 
 0.637363  0.000000  0.197802  0.164835 
 0.483516  0.098901  0.000000  0.417582 
 0.000000  0.120879  0.648352  0.230769 
--------------------------------------------------------------------------------
"
TCONS_00015312:R3	R3	IRE1A	TCONS_00015312	regular_expression: CTT[CG][AC][AT]	"letter-probability matrix: alength= 4 w= 6 nsites= 63 E= 1.9e-005 
 0.000000  1.000000  0.000000  0.000000 
 0.000000  0.000000  0.000000  1.000000 
 0.000000  0.000000  0.000000  1.000000 
 0.000000  0.650794  0.349206  0.000000 
 0.539683  0.380952  0.000000  0.079365 
 0.682540  0.000000  0.000000  0.317460 
--------------------------------------------------------------------------------
"
TCONS_00015312:R4	R4	IRE1A	TCONS_00015312	regular_expression: [GT]T[TG][GT]CAG	"letter-probability matrix: alength= 4 w= 7 nsites= 49 E= 6.1e-010 
 0.000000  0.040816  0.489796  0.469388 
 0.000000  0.000000  0.040816  0.959184 
 0.000000  0.183673  0.224490  0.591837 
 0.000000  0.000000  0.653061  0.346939 
 0.142857  0.857143  0.000000  0.000000 
 1.000000  0.000000  0.000000  0.000000 
 0.000000  0.000000  1.000000  0.000000 
--------------------------------------------------------------------------------
"
TCONS_00016017:R1	R1	TCONS_00016017	TCONS_00016017	regular_expression: TT[GT]CAG[GAC]	"letter-probability matrix: alength= 4 w= 7 nsites= 295 E= 2.5e-124 
 0.152542  0.169492  0.118644  0.559322 
 0.000000  0.000000  0.000000  1.000000 
 0.000000  0.000000  0.552542  0.447458 
 0.000000  1.000000  0.000000  0.000000 
 1.000000  0.000000  0.000000  0.000000 
 0.000000  0.000000  1.000000  0.000000 
 0.298305  0.206780  0.494915  0.000000 
--------------------------------------------------------------------------------
"
TCONS_00016017:R2	R2	TCONS_00016017	TCONS_00016017	regular_expression: CT[TC]CT[CT]C	"letter-probability matrix: alength= 4 w= 7 nsites= 45 E= 3.8e-008 
 0.000000  1.000000  0.000000  0.000000 
 0.000000  0.000000  0.000000  1.000000 
 0.000000  0.422222  0.000000  0.577778 
 0.000000  1.000000  0.000000  0.000000 
 0.000000  0.000000  0.000000  1.000000 
 0.000000  0.577778  0.000000  0.422222 
 0.000000  1.000000  0.000000  0.000000 
--------------------------------------------------------------------------------
"
TCONS_00016017:R3	R3	TCONS_00016017	TCONS_00016017	regular_expression: CTTC[TC][TC]	"letter-probability matrix: alength= 4 w= 6 nsites= 106 E= 3.1e-009 
 0.000000  1.000000  0.000000  0.000000 
 0.000000  0.000000  0.000000  1.000000 
 0.000000  0.000000  0.000000  1.000000 
 0.000000  1.000000  0.000000  0.000000 
 0.000000  0.311321  0.000000  0.688679 
 0.000000  0.424528  0.000000  0.575472 
--------------------------------------------------------------------------------
"
TCONS_00016017:R4	R4	TCONS_00016017	TCONS_00016017	regular_expression: TGCAG	"letter-probability matrix: alength= 4 w= 5 nsites= 144 E= 9.1e-040 
 0.000000  0.000000  0.000000  1.000000 
 0.000000  0.000000  1.000000  0.000000 
 0.000000  1.000000  0.000000  0.000000 
 1.000000  0.000000  0.000000  0.000000 
 0.000000  0.000000  1.000000  0.000000 
--------------------------------------------------------------------------------
"
TCONS_00024518:R1	R1	TCONS_00024518	TCONS_00024518	regular_expression: AGGT	"letter-probability matrix: alength= 4 w= 4 nsites= 393 E= 4.1e-081 
 1.000000  0.000000  0.000000  0.000000 
 0.000000  0.000000  1.000000  0.000000 
 0.000000  0.000000  1.000000  0.000000 
 0.000000  0.000000  0.000000  1.000000 
--------------------------------------------------------------------------------
"
TCONS_00024518:R2	R2	TCONS_00024518	TCONS_00024518	regular_expression: GAAGA[AT]G	"letter-probability matrix: alength= 4 w= 7 nsites= 56 E= 1.9e-006 
 0.000000  0.000000  1.000000  0.000000 
 0.857143  0.000000  0.142857  0.000000 
 0.892857  0.000000  0.107143  0.000000 
 0.000000  0.000000  1.000000  0.000000 
 1.000000  0.000000  0.000000  0.000000 
 0.696429  0.000000  0.035714  0.267857 
 0.000000  0.000000  1.000000  0.000000 
--------------------------------------------------------------------------------
"
TCONS_00024518:R3	R3	TCONS_00024518	TCONS_00024518	regular_expression: [CT][TC]TC[TC][TC][TC]	"letter-probability matrix: alength= 4 w= 7 nsites= 108 E= 1.7e-005 
 0.000000  0.518519  0.000000  0.481481 
 0.000000  0.305556  0.000000  0.694444 
 0.000000  0.000000  0.000000  1.000000 
 0.000000  1.000000  0.000000  0.000000 
 0.000000  0.314815  0.000000  0.685185 
 0.000000  0.472222  0.000000  0.527778 
 0.000000  0.425926  0.000000  0.574074 
--------------------------------------------------------------------------------
"
TCONS_00024518:R4	R4	TCONS_00024518	TCONS_00024518	regular_expression: [TG]GCAG	"letter-probability matrix: alength= 4 w= 5 nsites= 92 E= 4.7e-012 
 0.000000  0.000000  0.228261  0.771739 
 0.000000  0.000000  1.000000  0.000000 
 0.000000  1.000000  0.000000  0.000000 
 1.000000  0.000000  0.000000  0.000000 
 0.000000  0.000000  1.000000  0.000000 
--------------------------------------------------------------------------------
"
TCONS_00037833:R1	R1	AtRBP-DR1	TCONS_00037833	regular_expression: [TA]T[GT]CAG[GA]	"letter-probability matrix: alength= 4 w= 7 nsites= 470 E= 1.7e-223 
 0.210638  0.117021  0.102128  0.570213 
 0.000000  0.000000  0.000000  1.000000 
 0.000000  0.000000  0.631915  0.368085 
 0.000000  1.000000  0.000000  0.000000 
 1.000000  0.000000  0.000000  0.000000 
 0.000000  0.000000  1.000000  0.000000 
 0.374468  0.117021  0.508511  0.000000 
--------------------------------------------------------------------------------
"
TCONS_00037833:R2	R2	AtRBP-DR1	TCONS_00037833	regular_expression: [CT]TTC[TC]TC	"letter-probability matrix: alength= 4 w= 7 nsites= 98 E= 1.7e-025 
 0.000000  0.683673  0.000000  0.316327 
 0.000000  0.000000  0.000000  1.000000 
 0.000000  0.000000  0.000000  1.000000 
 0.000000  1.000000  0.000000  0.000000 
 0.000000  0.285714  0.000000  0.714286 
 0.000000  0.000000  0.000000  1.000000 
 0.000000  1.000000  0.000000  0.000000 
--------------------------------------------------------------------------------
"
TCONS_00037833:R3	R3	AtRBP-DR1	TCONS_00037833	regular_expression: T[CT][TC]T[TC]CT	"letter-probability matrix: alength= 4 w= 7 nsites= 219 E= 6.9e-046 
 0.000000  0.000000  0.000000  1.000000 
 0.000000  0.557078  0.000000  0.442922 
 0.000000  0.401826  0.000000  0.598174 
 0.000000  0.164384  0.000000  0.835616 
 0.000000  0.251142  0.000000  0.748858 
 0.000000  1.000000  0.000000  0.000000 
 0.000000  0.000000  0.000000  1.000000 
--------------------------------------------------------------------------------
"
TCONS_00037833:R4	R4	AtRBP-DR1	TCONS_00037833	regular_expression: TGCAG	"letter-probability matrix: alength= 4 w= 5 nsites= 279 E= 3.0e-104 
 0.000000  0.000000  0.000000  1.000000 
 0.000000  0.000000  1.000000  0.000000 
 0.000000  1.000000  0.000000  0.000000 
 1.000000  0.000000  0.000000  0.000000 
 0.000000  0.000000  1.000000  0.000000 
--------------------------------------------------------------------------------
"
TCONS_00038985:R1	R1	TCONS_00038985	TCONS_00038985	regular_expression: TT[GT]CAG[GA]	"letter-probability matrix: alength= 4 w= 7 nsites= 201 E= 1.4e-062 
 0.089552  0.159204  0.164179  0.587065 
 0.000000  0.000000  0.159204  0.840796 
 0.000000  0.000000  0.676617  0.323383 
 0.000000  1.000000  0.000000  0.000000 
 1.000000  0.000000  0.000000  0.000000 
 0.000000  0.000000  1.000000  0.000000 
 0.368159  0.164179  0.467662  0.000000 
--------------------------------------------------------------------------------
"
TCONS_00038985:R2	R2	TCONS_00038985	TCONS_00038985	regular_expression: [CT]T[CT]CT[TC]C	"letter-probability matrix: alength= 4 w= 7 nsites= 58 E= 9.4e-006 
 0.000000  0.568966  0.000000  0.431034 
 0.000000  0.000000  0.000000  1.000000 
 0.000000  0.551724  0.000000  0.448276 
 0.000000  1.000000  0.000000  0.000000 
 0.000000  0.000000  0.000000  1.000000 
 0.000000  0.362069  0.000000  0.637931 
 0.000000  1.000000  0.000000  0.000000 
--------------------------------------------------------------------------------
"
TCONS_00038985:R3	R3	TCONS_00038985	TCONS_00038985	regular_expression: [CT]TTCT[TC]C	"letter-probability matrix: alength= 4 w= 7 nsites= 54 E= 8.4e-017 
 0.000000  0.722222  0.000000  0.277778 
 0.000000  0.000000  0.000000  1.000000 
 0.000000  0.000000  0.000000  1.000000 
 0.000000  1.000000  0.000000  0.000000 
 0.000000  0.166667  0.000000  0.833333 
 0.000000  0.314815  0.000000  0.685185 
 0.000000  1.000000  0.000000  0.000000 
--------------------------------------------------------------------------------
"
TCONS_00038985:R4	R4	TCONS_00038985	TCONS_00038985	regular_expression: [TA]TGCAG	"letter-probability matrix: alength= 4 w= 6 nsites= 116 E= 4.6e-024 
 0.241379  0.112069  0.086207  0.560345 
 0.000000  0.000000  0.172414  0.827586 
 0.000000  0.000000  1.000000  0.000000 
 0.000000  1.000000  0.000000  0.000000 
 1.000000  0.000000  0.000000  0.000000 
 0.000000  0.000000  1.000000  0.000000 
--------------------------------------------------------------------------------
"
TCONS_00045586:R1	R1	TCONS_00045586	TCONS_00045586	regular_expression: AGGT	"letter-probability matrix: alength= 4 w= 4 nsites= 387 E= 3.5e-068 
 1.000000  0.000000  0.000000  0.000000 
 0.000000  0.000000  1.000000  0.000000 
 0.000000  0.000000  1.000000  0.000000 
 0.000000  0.000000  0.000000  1.000000 
--------------------------------------------------------------------------------
"
TCONS_00045586:R3	R3	TCONS_00045586	TCONS_00045586	regular_expression: [TC]TC[TC]TC	"letter-probability matrix: alength= 4 w= 6 nsites= 81 E= 2.0e-015 
 0.000000  0.345679  0.000000  0.654321 
 0.000000  0.000000  0.000000  1.000000 
 0.000000  1.000000  0.000000  0.000000 
 0.000000  0.259259  0.000000  0.740741 
 0.000000  0.000000  0.000000  1.000000 
 0.000000  1.000000  0.000000  0.000000 
--------------------------------------------------------------------------------
"
TCONS_00045586:R4	R4	TCONS_00045586	TCONS_00045586	regular_expression: TGCAG	"letter-probability matrix: alength= 4 w= 5 nsites= 86 E= 1.6e-019 
 0.000000  0.000000  0.000000  1.000000 
 0.000000  0.000000  1.000000  0.000000 
 0.000000  1.000000  0.000000  0.000000 
 1.000000  0.000000  0.000000  0.000000 
 0.000000  0.000000  1.000000  0.000000 
--------------------------------------------------------------------------------
"
TCONS_00046919:R1	R1	TCONS_00046919	TCONS_00046919	regular_expression: AGGT	"letter-probability matrix: alength= 4 w= 4 nsites= 275 E= 9.2e-050 
 1.000000  0.000000  0.000000  0.000000 
 0.000000  0.000000  1.000000  0.000000 
 0.000000  0.000000  1.000000  0.000000 
 0.000000  0.000000  0.000000  1.000000 
--------------------------------------------------------------------------------
"
TCONS_00046919:R3	R3	TCONS_00046919	TCONS_00046919	regular_expression: [TC][TC]TCTTC	"letter-probability matrix: alength= 4 w= 7 nsites= 61 E= 1.8e-015 
 0.147541  0.262295  0.000000  0.590164 
 0.000000  0.278689  0.000000  0.721311 
 0.000000  0.114754  0.180328  0.704918 
 0.000000  1.000000  0.000000  0.000000 
 0.000000  0.000000  0.000000  1.000000 
 0.000000  0.000000  0.000000  1.000000 
 0.000000  1.000000  0.000000  0.000000 
--------------------------------------------------------------------------------
"
TCONS_00046919:R4	R4	TCONS_00046919	TCONS_00046919	regular_expression: [TG][TA]T[GA]CAG	"letter-probability matrix: alength= 4 w= 7 nsites= 119 E= 2.4e-024 
 0.184874  0.000000  0.226891  0.588235 
 0.235294  0.168067  0.142857  0.453782 
 0.000000  0.000000  0.142857  0.857143 
 0.319328  0.000000  0.680672  0.000000 
 0.000000  1.000000  0.000000  0.000000 
 1.000000  0.000000  0.000000  0.000000 
 0.000000  0.000000  1.000000  0.000000 
--------------------------------------------------------------------------------
"
TCONS_00051336:R1	R1	TCONS_00051336	TCONS_00051336	regular_expression: AGGT	"letter-probability matrix: alength= 4 w= 4 nsites= 577 E= 4.3e-125 
 1.000000  0.000000  0.000000  0.000000 
 0.000000  0.000000  1.000000  0.000000 
 0.000000  0.000000  1.000000  0.000000 
 0.000000  0.000000  0.000000  1.000000 
--------------------------------------------------------------------------------
"
TCONS_00051336:R2	R2	TCONS_00051336	TCONS_00051336	regular_expression: [TA]G[ACG][AT]G[AGC]A	"letter-probability matrix: alength= 4 w= 7 nsites= 281 E= 6.9e-006 
 0.366548  0.000000  0.000000  0.633452 
 0.000000  0.000000  1.000000  0.000000 
 0.508897  0.288256  0.202847  0.000000 
 0.551601  0.000000  0.000000  0.448399 
 0.000000  0.000000  1.000000  0.000000 
 0.498221  0.206406  0.295374  0.000000 
 1.000000  0.000000  0.000000  0.000000 
--------------------------------------------------------------------------------
"
TCONS_00051336:R3	R3	TCONS_00051336	TCONS_00051336	regular_expression: CTTCT[TC][CT]	"letter-probability matrix: alength= 4 w= 7 nsites= 83 E= 2.3e-019 
 0.000000  1.000000  0.000000  0.000000 
 0.000000  0.000000  0.000000  1.000000 
 0.000000  0.084337  0.000000  0.915663 
 0.000000  1.000000  0.000000  0.000000 
 0.132530  0.144578  0.000000  0.722892 
 0.000000  0.433735  0.000000  0.566265 
 0.000000  0.783133  0.000000  0.216867 
--------------------------------------------------------------------------------
"
TCONS_00051336:R4	R4	TCONS_00051336	TCONS_00051336	regular_expression: [TA]TT[GT]CAG	"letter-probability matrix: alength= 4 w= 7 nsites= 376 E= 8.5e-070 
 0.207447  0.111702  0.151596  0.529255 
 0.143617  0.178191  0.125000  0.553191 
 0.000000  0.000000  0.087766  0.912234 
 0.191489  0.000000  0.492021  0.316489 
 0.000000  1.000000  0.000000  0.000000 
 1.000000  0.000000  0.000000  0.000000 
 0.000000  0.000000  1.000000  0.000000 
--------------------------------------------------------------------------------
"
TCONS_00052509:R1	R1	AT5G55550	TCONS_00052509	regular_expression: AGGT	"letter-probability matrix: alength= 4 w= 4 nsites= 250 E= 5.9e-027 
 1.000000  0.000000  0.000000  0.000000 
 0.000000  0.000000  1.000000  0.000000 
 0.000000  0.000000  1.000000  0.000000 
 0.000000  0.000000  0.000000  1.000000 
--------------------------------------------------------------------------------
"
TCONS_00052509:R2	R2	AT5G55550	TCONS_00052509	regular_expression: TCTT[GT][GC][TA]	"letter-probability matrix: alength= 4 w= 7 nsites= 61 E= 4.2e-004 
 0.000000  0.000000  0.000000  1.000000 
 0.000000  1.000000  0.000000  0.000000 
 0.000000  0.000000  0.000000  1.000000 
 0.000000  0.000000  0.000000  1.000000 
 0.000000  0.000000  0.524590  0.475410 
 0.000000  0.475410  0.524590  0.000000 
 0.442623  0.000000  0.000000  0.557377 
--------------------------------------------------------------------------------
"
TCONS_00052509:R3	R3	AT5G55550	TCONS_00052509	regular_expression: [CT][TC]TC[TA][TC]C	"letter-probability matrix: alength= 4 w= 7 nsites= 79 E= 1.9e-021 
 0.000000  0.556962  0.000000  0.443038 
 0.000000  0.405063  0.000000  0.594937 
 0.000000  0.000000  0.000000  1.000000 
 0.000000  1.000000  0.000000  0.000000 
 0.278481  0.000000  0.000000  0.721519 
 0.000000  0.265823  0.000000  0.734177 
 0.000000  1.000000  0.000000  0.000000 
--------------------------------------------------------------------------------
"
TCONS_00052509:R4	R4	AT5G55550	TCONS_00052509	regular_expression: TTGCAG	"letter-probability matrix: alength= 4 w= 6 nsites= 85 E= 2.3e-023 
 0.176471  0.129412  0.105882  0.588235 
 0.000000  0.000000  0.141176  0.858824 
 0.000000  0.000000  1.000000  0.000000 
 0.000000  1.000000  0.000000  0.000000 
 1.000000  0.000000  0.000000  0.000000 
 0.000000  0.000000  1.000000  0.000000 
--------------------------------------------------------------------------------
"
TCONS_00053285:R1	R1	ATSC35	TCONS_00053285	regular_expression: AGGT	"letter-probability matrix: alength= 4 w= 4 nsites= 184 E= 8.7e-036 
 1.000000  0.000000  0.000000  0.000000 
 0.000000  0.000000  1.000000  0.000000 
 0.000000  0.000000  1.000000  0.000000 
 0.000000  0.000000  0.000000  1.000000 
--------------------------------------------------------------------------------
"
TCONS_00053285:R2	R2	ATSC35	TCONS_00053285	regular_expression: [AT]GCTGG	"letter-probability matrix: alength= 4 w= 6 nsites= 29 E= 8.0e-003 
 0.586207  0.000000  0.000000  0.413793 
 0.000000  0.000000  1.000000  0.000000 
 0.000000  1.000000  0.000000  0.000000 
 0.000000  0.000000  0.000000  1.000000 
 0.000000  0.000000  1.000000  0.000000 
 0.000000  0.000000  1.000000  0.000000 
--------------------------------------------------------------------------------
"
TCONS_00053285:R3	R3	ATSC35	TCONS_00053285	regular_expression: CT[CT][CT][AT]TC	"letter-probability matrix: alength= 4 w= 7 nsites= 33 E= 1.1e-003 
 0.000000  1.000000  0.000000  0.000000 
 0.000000  0.000000  0.000000  1.000000 
 0.000000  0.545455  0.000000  0.454545 
 0.000000  0.666667  0.000000  0.333333 
 0.484848  0.000000  0.151515  0.363636 
 0.000000  0.000000  0.000000  1.000000 
 0.000000  1.000000  0.000000  0.000000 
--------------------------------------------------------------------------------
"
TCONS_00053285:R4	R4	ATSC35	TCONS_00053285	regular_expression: TGCAG	"letter-probability matrix: alength= 4 w= 5 nsites= 50 E= 4.4e-014 
 0.000000  0.000000  0.000000  1.000000 
 0.000000  0.000000  1.000000  0.000000 
 0.000000  1.000000  0.000000  0.000000 
 1.000000  0.000000  0.000000  0.000000 
 0.000000  0.000000  1.000000  0.000000 
--------------------------------------------------------------------------------
"
