# Supplementary material for: CoSpliceNet: a framework for co-splicing network inference from transcriptomics data
Source: BMC Genomics. 2016 Oct 28;17:845. doi: 10.1186/s12864-016-3172-6 (PMC5086072; doi:10.1186/s12864-016-3172-6)
Supplement: Additional file 14: Table S11. — Differentially spliced transcripts. (XLSX 65 kb) [file 12864_2016_3172_MOESM14_ESM.xlsx]

## Sheet: differentially_spliced.csv
tcons_id	transcriptName	AGI	cluster	supercluster	codewise_labels	coding_prob	noncoding_prob	diferent_SC_SF	diff_SC_interest	diff_spliced	functional_description	gene_id	gene_name	Is_SF	SF_gene_name	SF_of_Interest
TCONS_00038985	AT4G14342.1	AT4G14342	48	early	1	0.963545	0.0364551			Yes	Splicing factor 3B subunit 5/RDS3 complex subunit 10; CONTAINS InterPro DOMAIN/s: Splicing factor 3B subunit 5/RDS3 complex subunit 10 (InterPro:IPR009846), Splicing factor 3B, subunit 5 (InterPro:IPR017089); BEST Arabidopsis thaliana protein match is: Splicing factor 3B subunit 5/RDS3 complex subunit 10 (TAIR:AT3G23325.1); Has 333 Blast hits to 333 proteins in 170 species: Archae - 0; Bacteria -…	XLOC_023959	AT4G14342	Yes	AT4G14342	Yes
TCONS_00026891	AT3G52150.2	AT3G52150	16	early	1	0.999998	1.57997e-06		Yes	Yes	RNA-binding (RRM/RBD/RNP motifs) family protein; FUNCTIONS IN: RNA binding, nucleotide binding, nucleic acid binding; LOCATED IN: thylakoid, chloroplast; EXPRESSED IN: 24 plant structures; EXPRESSED DURING: 14 growth stages; CONTAINS InterPro DOMAIN/s: RNA recognition motif, RNP-1 (InterPro:IPR000504), Nucleotide-binding, alpha-beta plait (InterPro:IPR012677); BEST Arabidopsis thaliana protein ma…	XLOC_016418	AT3G52150
TCONS_00026892	AT3G52150.1	AT3G52150	16	early	1	0.999998	2.26792e-06		Yes	Yes	RNA-binding (RRM/RBD/RNP motifs) family protein; FUNCTIONS IN: RNA binding, nucleotide binding, nucleic acid binding; LOCATED IN: thylakoid, chloroplast; EXPRESSED IN: 24 plant structures; EXPRESSED DURING: 14 growth stages; CONTAINS InterPro DOMAIN/s: RNA recognition motif, RNP-1 (InterPro:IPR000504), Nucleotide-binding, alpha-beta plait (InterPro:IPR012677); BEST Arabidopsis thaliana protein ma…	XLOC_016418	AT3G52150
TCONS_00041631	AT5G01520.N7	AT5G01520	48	early	1	0.999891	0.000108826	Yes	Yes	Yes	RING/U-box superfamily protein; CONTAINS InterPro DOMAIN/s: Zinc finger, RING-type, conserved site (InterPro:IPR017907); BEST Arabidopsis thaliana protein match is: RING/U-box superfamily protein (TAIR:AT3G47160.1); Has 35333 Blast hits to 34131 proteins in 2444 species: Archae - 798; Bacteria - 22429; Metazoa - 974; Fungi - 991; Plants - 531; Viruses - 0; Other Eukaryotes - 9610 (source: NCBI BL…	XLOC_025491	AT5G01520
TCONS_00041633	AT5G01520.N6	AT5G01520	48	early	1	0.999821	0.00017854	Yes	Yes	Yes	RING/U-box superfamily protein; CONTAINS InterPro DOMAIN/s: Zinc finger, RING-type, conserved site (InterPro:IPR017907); BEST Arabidopsis thaliana protein match is: RING/U-box superfamily protein (TAIR:AT3G47160.1); Has 35333 Blast hits to 34131 proteins in 2444 species: Archae - 798; Bacteria - 22429; Metazoa - 974; Fungi - 991; Plants - 531; Viruses - 0; Other Eukaryotes - 9610 (source: NCBI BL…	XLOC_025491	AT5G01520
TCONS_00041634	AT5G01520.N4	AT5G01520	48	early	1	0.999835	0.000165192	Yes	Yes	Yes	RING/U-box superfamily protein; CONTAINS InterPro DOMAIN/s: Zinc finger, RING-type, conserved site (InterPro:IPR017907); BEST Arabidopsis thaliana protein match is: RING/U-box superfamily protein (TAIR:AT3G47160.1); Has 35333 Blast hits to 34131 proteins in 2444 species: Archae - 798; Bacteria - 22429; Metazoa - 974; Fungi - 991; Plants - 531; Viruses - 0; Other Eukaryotes - 9610 (source: NCBI BL…	XLOC_025491	AT5G01520
TCONS_00041638	AT5G01520.N11	AT5G01520	33	early and DT	1	0.999887	0.000113325	Yes	Yes	Yes	RING/U-box superfamily protein; CONTAINS InterPro DOMAIN/s: Zinc finger, RING-type, conserved site (InterPro:IPR017907); BEST Arabidopsis thaliana protein match is: RING/U-box superfamily protein (TAIR:AT3G47160.1); Has 35333 Blast hits to 34131 proteins in 2444 species: Archae - 798; Bacteria - 22429; Metazoa - 974; Fungi - 991; Plants - 531; Viruses - 0; Other Eukaryotes - 9610 (source: NCBI BL…	XLOC_025491	AT5G01520
TCONS_00041640	AT5G01520.N13	AT5G01520	33	early and DT	1	0.999878	0.00012221	Yes	Yes	Yes	RING/U-box superfamily protein; CONTAINS InterPro DOMAIN/s: Zinc finger, RING-type, conserved site (InterPro:IPR017907); BEST Arabidopsis thaliana protein match is: RING/U-box superfamily protein (TAIR:AT3G47160.1); Has 35333 Blast hits to 34131 proteins in 2444 species: Archae - 798; Bacteria - 22429; Metazoa - 974; Fungi - 991; Plants - 531; Viruses - 0; Other Eukaryotes - 9610 (source: NCBI BL…	XLOC_025491	AT5G01520
TCONS_00038623	UGE5.N3	AT4G10960	9	DT	1	1	1e-07	Yes	Yes	Yes	UDP-D-glucose/UDP-D-galactose 4-epimerase 5 (UGE5); FUNCTIONS IN: UDP-glucose 4-epimerase activity, protein dimerization activity; INVOLVED IN: response to stress; LOCATED IN: endomembrane system; EXPRESSED IN: male gametophyte, root, guard cell, leaf, pollen tube; EXPRESSED DURING: L mature pollen stage, M germinated pollen stage; CONTAINS InterPro DOMAIN/s: NAD-dependent epimerase/dehydratase (…	XLOC_023724	UGE5.N3
TCONS_00028148	ATRPA32B.2	AT3G02920	16	early	1	0.999999	5.20979e-07		Yes	Yes	RPA32B; FUNCTIONS IN: nucleic acid binding; INVOLVED IN: biological_process unknown; EXPRESSED IN: 24 plant structures; EXPRESSED DURING: 15 growth stages; CONTAINS InterPro DOMAIN/s: Replication protein A, subunit RPA32 (InterPro:IPR014646), Nucleic acid-binding, OB-fold (InterPro:IPR012340), Nucleic acid-binding, OB-fold-like (InterPro:IPR016027), Nucleic acid binding, OB-fold, tRNA/helicase-ty…	XLOC_017135	ATRPA32B
TCONS_00028150	ATRPA32B.1	AT3G02920	3	early and DT	1	1	4.48385e-07		Yes	Yes	RPA32B; FUNCTIONS IN: nucleic acid binding; INVOLVED IN: biological_process unknown; EXPRESSED IN: 24 plant structures; EXPRESSED DURING: 15 growth stages; CONTAINS InterPro DOMAIN/s: Replication protein A, subunit RPA32 (InterPro:IPR014646), Nucleic acid-binding, OB-fold (InterPro:IPR012340), Nucleic acid-binding, OB-fold-like (InterPro:IPR016027), Nucleic acid binding, OB-fold, tRNA/helicase-ty…	XLOC_017135	ATRPA32B
TCONS_00047916	AT5G03560.N3	AT5G03560	19	mid maturation and DT	1	1	1e-07		Yes	Yes	Tetratricopeptide repeat (TPR)-like superfamily protein; FUNCTIONS IN: nucleobase:cation symporter activity; INVOLVED IN: biological_process unknown; LOCATED IN: cellular_component unknown; EXPRESSED IN: 25 plant structures; EXPRESSED DURING: 15 growth stages; CONTAINS InterPro DOMAIN/s: Pentatricopeptide repeat (InterPro:IPR002885); BEST Arabidopsis thaliana protein match is: Pentatricopeptide r…	XLOC_029318	AT5G03560
TCONS_00028603	PRMT4B.N3	AT3G06930	3	early and DT	1	1	1e-07	Yes	Yes	Yes	protein arginine methyltransferase 4B (PRMT4B); CONTAINS InterPro DOMAIN/s: Skb1 methyltransferase (InterPro:IPR007857); BEST Arabidopsis thaliana protein match is: protein arginine methyltransferase 4A (TAIR:AT5G49020.1); Has 2741 Blast hits to 2716 proteins in 617 species: Archae - 50; Bacteria - 577; Metazoa - 1204; Fungi - 251; Plants - 344; Viruses - 1; Other Eukaryotes - 314 (source: NCBI B…	XLOC_017394	PRMT4B.N3
TCONS_00038622	UGE5.N4	AT4G10960	37	early and DT	1	1	1e-07	Yes	Yes	Yes	UDP-D-glucose/UDP-D-galactose 4-epimerase 5 (UGE5); FUNCTIONS IN: UDP-glucose 4-epimerase activity, protein dimerization activity; INVOLVED IN: response to stress; LOCATED IN: endomembrane system; EXPRESSED IN: male gametophyte, root, guard cell, leaf, pollen tube; EXPRESSED DURING: L mature pollen stage, M germinated pollen stage; CONTAINS InterPro DOMAIN/s: NAD-dependent epimerase/dehydratase (…	XLOC_023724	UGE5.N4
TCONS_00046934	TOE2.N4	AT5G60120	33	early and DT	1	0.99983	0.000169792	Yes	Yes	Yes	target of early activation tagged (EAT) 2 (TOE2); FUNCTIONS IN: DNA binding, sequence-specific DNA binding transcription factor activity; INVOLVED IN: regulation of transcription, DNA-dependent; LOCATED IN: nucleus; EXPRESSED IN: 22 plant structures; EXPRESSED DURING: 13 growth stages; CONTAINS InterPro DOMAIN/s: DNA-binding, integrase-type (InterPro:IPR016177), Pathogenesis-related transcription…	XLOC_028769	TOE2.N4
TCONS_00046935	TOE2.N3	AT5G60120	33	early and DT	1	1	1e-07	Yes	Yes	Yes	target of early activation tagged (EAT) 2 (TOE2); FUNCTIONS IN: DNA binding, sequence-specific DNA binding transcription factor activity; INVOLVED IN: regulation of transcription, DNA-dependent; LOCATED IN: nucleus; EXPRESSED IN: 22 plant structures; EXPRESSED DURING: 13 growth stages; CONTAINS InterPro DOMAIN/s: DNA-binding, integrase-type (InterPro:IPR016177), Pathogenesis-related transcription…	XLOC_028769	TOE2.N3
TCONS_00041509	SAMT1.1	AT4G39460	48	early	1	0.999999	1.13057e-06		Yes	Yes	S-adenosylmethionine carrier 1 (SAMC1); CONTAINS InterPro DOMAIN/s: Mitochondrial carrier protein (InterPro:IPR002067), Mitochondrial substrate carrier (InterPro:IPR001993), Mitochondrial substrate/solute carrier (InterPro:IPR018108); BEST Arabidopsis thaliana protein match is: S-adenosylmethionine carrier 2 (TAIR:AT1G34065.1).	XLOC_025402	SAMT1.1
TCONS_00022110	AT2G41710.1	AT2G41710	46	mid maturation and DT	1	1	1e-07		Yes	Yes	Integrase-type DNA-binding superfamily protein; FUNCTIONS IN: DNA binding, sequence-specific DNA binding transcription factor activity; INVOLVED IN: regulation of transcription, DNA-dependent; LOCATED IN: nucleus; EXPRESSED IN: 22 plant structures; EXPRESSED DURING: 13 growth stages; CONTAINS InterPro DOMAIN/s: DNA-binding, integrase-type (InterPro:IPR016177), Pathogenesis-related transcriptional…	XLOC_013430	AT2G41710
TCONS_00047296	EMB2780.2	AT5G63960	33	early and DT	1	1	1e-07		Yes	Yes	EMBRYO DEFECTIVE 2780 (EMB2780); FUNCTIONS IN: DNA-directed DNA polymerase activity, DNA binding, nucleotide binding, nucleic acid binding; INVOLVED IN: DNA replication, nucleobase, nucleoside, nucleotide and nucleic acid metabolic process; CONTAINS InterPro DOMAIN/s: DNA polymerase, family B (InterPro:IPR022762), DNA-directed DNA polymerase, family B, exonuclease domain (InterPro:IPR006133), DNA…	XLOC_028978	EMB2780.2
TCONS_00048546	FLF.1	AT5G10140	39	mid maturation and DT	1	0.999449	0.000551347		Yes	Yes	FLOWERING LOCUS C (FLC); CONTAINS InterPro DOMAIN/s: Transcription factor, MADS-box (InterPro:IPR002100), Transcription factor, K-box (InterPro:IPR002487); BEST Arabidopsis thaliana protein match is: AGAMOUS-like 31 (TAIR:AT5G65050.1).	XLOC_029653	FLF.1
TCONS_00010214	AT1G33700.N3	AT1G33700	44	mid maturation	1	1	1e-07		Yes	Yes	Beta-glucosidase, GBA2 type family protein; FUNCTIONS IN: glucosylceramidase activity, catalytic activity; INVOLVED IN: glucosylceramide catabolic process, sphingolipid metabolic process; LOCATED IN: vacuole; EXPRESSED IN: 8 plant structures; EXPRESSED DURING: 4 anthesis, petal differentiation and expansion stage; CONTAINS InterPro DOMAIN/s: Glucosylceramidase (InterPro:IPR006775), Six-hairpin gl…	XLOC_006008	AT1G33700
TCONS_00041472	IMPL2.N2	AT4G39120	31	early and DT	1	0.999997	2.51069e-06		Yes	Yes	myo-inositol monophosphatase like 2 (IMPL2); FUNCTIONS IN: histidinol-phosphatase activity, 3'(2'),5'-bisphosphate nucleotidase activity, L-galactose-1-phosphate phosphatase activity, inositol or phosphatidylinositol phosphatase activity, inositol-1(or 4)-monophosphatase activity; INVOLVED IN: sulfur metabolic process, histidine biosynthetic process; LOCATED IN: chloroplast; EXPRESSED IN: 22 plan…	XLOC_025383	IMPL2.N2
TCONS_00033897	AT4G04760.N4	AT4G04760	44	mid maturation	1	0.999956	4.39143e-05		Yes	Yes	Major facilitator superfamily protein; FUNCTIONS IN: carbohydrate transmembrane transporter activity, sugar:hydrogen symporter activity; INVOLVED IN: transport, transmembrane transport; LOCATED IN: integral to membrane, membrane; EXPRESSED IN: leaf whorl, sepal, flower; EXPRESSED DURING: petal differentiation and expansion stage; CONTAINS InterPro DOMAIN/s: Sugar transporter, conserved site (Inte…	XLOC_020733	AT4G04760
TCONS_00012303	AT1G64110.N5	AT1G64110	27	mid maturation and DT	1	1	1e-07		Yes	Yes	P-loop containing nucleoside triphosphate hydrolases superfamily protein; FUNCTIONS IN: nucleoside-triphosphatase activity, ATPase activity, nucleotide binding, ATP binding; LOCATED IN: endomembrane system; EXPRESSED IN: 8 plant structures; EXPRESSED DURING: L mature pollen stage, M germinated pollen stage, LP.04 four leaves visible, 4 anthesis, petal differentiation and expansion stage; CONTAINS…	XLOC_007380	AT1G64110
TCONS_00009111	AT1G20880.1	AT1G20880	1	mid maturation and DT	1	0.999625	0.000374508			Yes	RNA-binding (RRM/RBD/RNP motifs) family protein; FUNCTIONS IN: RNA binding, nucleotide binding, nucleic acid binding; INVOLVED IN: biological_process unknown; LOCATED IN: cellular_component unknown; EXPRESSED IN: 24 plant structures; EXPRESSED DURING: 15 growth stages; CONTAINS InterPro DOMAIN/s: RNA recognition motif, RNP-1 (InterPro:IPR000504), Nucleotide-binding, alpha-beta plait (InterPro:IPR…	XLOC_005344	AT1G20880.1	Yes	AT1G20880	Yes
TCONS_00012306	AT1G64110.3	AT1G64110	18	mid maturation and DT	1	1	1e-07		Yes	Yes	P-loop containing nucleoside triphosphate hydrolases superfamily protein; FUNCTIONS IN: nucleoside-triphosphatase activity, ATPase activity, nucleotide binding, ATP binding; LOCATED IN: endomembrane system; EXPRESSED IN: 8 plant structures; EXPRESSED DURING: L mature pollen stage, M germinated pollen stage, LP.04 four leaves visible, 4 anthesis, petal differentiation and expansion stage; CONTAINS…	XLOC_007380	AT1G64110
TCONS_00019039	AT2G07070.1	AT2G07070	18	mid maturation and DT	1	0.999999	7.93811e-07		Yes	Yes		XLOC_011450	AT2G07070
TCONS_00052509	AT5G55550.4	AT5G55550	44	mid maturation	1	1	1e-07			Yes	RNA-binding (RRM/RBD/RNP motifs) family protein; FUNCTIONS IN: RNA binding, nucleotide binding, nucleic acid binding; EXPRESSED IN: 23 plant structures; EXPRESSED DURING: 15 growth stages; CONTAINS InterPro DOMAIN/s: RNA recognition motif, RNP-1 (InterPro:IPR000504), Nucleotide-binding, alpha-beta plait (InterPro:IPR012677); BEST Arabidopsis thaliana protein match is: RNA-binding (RRM/RBD/RNP mot…	XLOC_032188	AT5G55550	Yes	AT5G55550	Yes
TCONS_00029384	AT3G14330.N2	AT3G14330	39	mid maturation and DT	1	1	1e-07		Yes	Yes	Tetratricopeptide repeat (TPR)-like superfamily protein; CONTAINS InterPro DOMAIN/s: Pentatricopeptide repeat (InterPro:IPR002885); BEST Arabidopsis thaliana protein match is: Tetratricopeptide repeat (TPR)-like superfamily protein (TAIR:AT3G46790.1); Has 35559 Blast hits to 14091 proteins in 265 species: Archae - 0; Bacteria - 6; Metazoa - 58; Fungi - 108; Plants - 34937; Viruses - 0; Other Euka…	XLOC_017823	AT3G14330
TCONS_00046933	TOE2.2	AT5G60120	16	early	1	1	1e-07		Yes	Yes	target of early activation tagged (EAT) 2 (TOE2); FUNCTIONS IN: DNA binding, sequence-specific DNA binding transcription factor activity; INVOLVED IN: regulation of transcription, DNA-dependent; LOCATED IN: nucleus; EXPRESSED IN: 22 plant structures; EXPRESSED DURING: 13 growth stages; CONTAINS InterPro DOMAIN/s: DNA-binding, integrase-type (InterPro:IPR016177), Pathogenesis-related transcription…	XLOC_028769	TOE2.2
TCONS_00010616	PTB3.3	AT1G43190	48	early	1	1	1e-07			Yes	polypyrimidine tract-binding protein 3 (PTB3); FUNCTIONS IN: RNA binding, nucleotide binding, nucleic acid binding; INVOLVED IN: regulation of RNA splicing, regulation of translation; LOCATED IN: nucleus, cytoplasmic mRNA processing body, cytoplasm; EXPRESSED IN: 24 plant structures; EXPRESSED DURING: 14 growth stages; CONTAINS InterPro DOMAIN/s: RNA recognition motif, RNP-1 (InterPro:IPR000504),…	XLOC_006351	PTB3.3	Yes	PTB3	Yes
TCONS_00045586	AT5G46840.1	AT5G46840	3	early and DT	1	1	1e-07			Yes	RNA-binding (RRM/RBD/RNP motifs) family protein; FUNCTIONS IN: RNA binding, nucleotide binding, nucleic acid binding; EXPRESSED IN: 24 plant structures; EXPRESSED DURING: 15 growth stages; CONTAINS InterPro DOMAIN/s: RNA recognition motif, RNP-1 (InterPro:IPR000504), Nucleotide-binding, alpha-beta plait (InterPro:IPR012677); BEST Arabidopsis thaliana protein match is: RNA-binding (RRM/RBD/RNP mot…	XLOC_028009	AT5G46840	Yes	AT5G46840	Yes
TCONS_00045951	AT5G50310.1	AT5G50310	3	early and DT	1	1	1e-07		Yes	Yes	Galactose oxidase/kelch repeat superfamily protein; CONTAINS InterPro DOMAIN/s: Galactose oxidase/kelch, beta-propeller (InterPro:IPR011043), Kelch repeat type 1 (InterPro:IPR006652), Kelch repeat type 2 (InterPro:IPR011498), Kelch-type beta propeller (InterPro:IPR015915); BEST Arabidopsis thaliana protein match is: Galactose oxidase/kelch repeat superfamily protein (TAIR:AT3G07720.1); Has 30201 …	XLOC_028206	AT5G50310
TCONS_00046919	AT5G59950.1	AT5G59950	33	early and DT	1	0.999894	0.000106416		Yes	Yes	RNA-binding (RRM/RBD/RNP motifs) family protein; FUNCTIONS IN: nucleotide binding, nucleic acid binding; INVOLVED IN: biological_process unknown; LOCATED IN: chloroplast; EXPRESSED IN: 25 plant structures; EXPRESSED DURING: 15 growth stages; CONTAINS InterPro DOMAIN/s: RNA recognition motif, RNP-1 (InterPro:IPR000504), Nucleotide-binding, alpha-beta plait (InterPro:IPR012677); BEST Arabidopsis th…	XLOC_028763	AT5G59950	Yes	AT5G59950	Yes
TCONS_00005133	AT1G60650.2	AT1G60650	31	early and DT	1	1	1.61417e-07		Yes	Yes	RNA-binding (RRM/RBD/RNP motifs) family protein with retrovirus zinc finger-like domain; FUNCTIONS IN: RNA binding, nucleotide binding, zinc ion binding, nucleic acid binding; INVOLVED IN: biological_process unknown; LOCATED IN: cellular_component unknown; EXPRESSED IN: 21 plant structures; EXPRESSED DURING: 10 growth stages; CONTAINS InterPro DOMAIN/s: RNA recognition motif, RNP-1 (InterPro:IPR0…	XLOC_003105	AT1G60650	Yes	AT1G60650	Yes
TCONS_00015359	AT2G18000.N3	AT2G18000	33	early and DT	1	0.99941	0.000590345	Yes	Yes	Yes	TBP-associated factor 14 (TAF14); INVOLVED IN: regulation of transcription, DNA-dependent; LOCATED IN: nucleus; CONTAINS InterPro DOMAIN/s: YEATS (InterPro:IPR005033); BEST Arabidopsis thaliana protein match is: YEATS family protein (TAIR:AT5G45600.2).	XLOC_009347	TAF14.N3
TCONS_00015312	IRE1A	AT2G17520	21	mid maturation and DT	1	1	1e-07		Yes	Yes	IRE1A; CONTAINS InterPro DOMAIN/s: Protein kinase, catalytic domain (InterPro:IPR000719), KEN domain, ribonuclease activator (InterPro:IPR010513), PUG domain (InterPro:IPR006567), Serine/threonine-protein kinase-like domain (InterPro:IPR017442), Protein kinase-like domain (InterPro:IPR011009), Serine/threonine-protein kinase, active site (InterPro:IPR008271); BEST Arabidopsis thaliana protein mat…	XLOC_009319	IRE1A	Yes	IRE1A	Yes
TCONS_00049903	AT5G24320.N3	AT5G24320	4	mid maturation and DT	1	1	1e-07		Yes	Yes	Transducin/WD40 repeat-like superfamily protein; CONTAINS InterPro DOMAIN/s: WD40 repeat 2 (InterPro:IPR019782), WD40 repeat, conserved site (InterPro:IPR019775), WD40 repeat (InterPro:IPR001680), G-protein beta WD-40 repeat, region (InterPro:IPR020472), WD40 repeat-like-containing domain (InterPro:IPR011046), WD40-repeat-containing domain (InterPro:IPR017986), WD40/YVTN repeat-like-containing do…	XLOC_030409	AT5G24320
TCONS_00020785	AT2G28060.1	AT2G28060	48	early	1	0.916838	0.0831619	Yes	Yes	Yes	5'-AMP-activated protein kinase beta-2 subunit protein; CONTAINS InterPro DOMAIN/s: 5-AMP-activated protein kinase, beta subunit, interaction domain (InterPro:IPR006828); BEST Arabidopsis thaliana protein match is: 5'-AMP-activated protein kinase beta-2 subunit protein (TAIR:AT5G21170.2); Has 379 Blast hits to 379 proteins in 106 species: Archae - 0; Bacteria - 0; Metazoa - 199; Fungi - 21; Plant…	XLOC_012641	AT2G28060
TCONS_00049908	AT5G24320.2	AT5G24320	4	mid maturation and DT	1	1	1e-07		Yes	Yes	Transducin/WD40 repeat-like superfamily protein; CONTAINS InterPro DOMAIN/s: WD40 repeat 2 (InterPro:IPR019782), WD40 repeat, conserved site (InterPro:IPR019775), WD40 repeat (InterPro:IPR001680), G-protein beta WD-40 repeat, region (InterPro:IPR020472), WD40 repeat-like-containing domain (InterPro:IPR011046), WD40-repeat-containing domain (InterPro:IPR017986), WD40/YVTN repeat-like-containing do…	XLOC_030409	AT5G24320
TCONS_00016017	AT2G24590.N2	AT2G24590	43	early	1	0.998922	0.00107767		Yes	Yes	RNA recognition motif and CCHC-type zinc finger domains containing protein; FUNCTIONS IN: zinc ion binding, nucleotide binding, nucleic acid binding; INVOLVED IN: RNA splicing; LOCATED IN: nucleolus; EXPRESSED IN: 25 plant structures; EXPRESSED DURING: 13 growth stages; CONTAINS InterPro DOMAIN/s: RNA recognition motif, RNP-1 (InterPro:IPR000504), Nucleotide-binding, alpha-beta plait (InterPro:IP…	XLOC_009740	RSZ22a.N2	Yes	RSZ22a	Yes
TCONS_00015912	AT2G23230.N4	AT2G23230	36	mid maturation	1	0.998799	0.00120092		Yes	Yes	Terpenoid cyclases/Protein prenyltransferases superfamily protein; FUNCTIONS IN: lyase activity, magnesium ion binding; INVOLVED IN: metabolic process; CONTAINS InterPro DOMAIN/s: Terpene synthase, metal-binding domain (InterPro:IPR005630), Terpenoid synthase (InterPro:IPR008949), Terpenoid cylases/protein prenyltransferase alpha-alpha toroid (InterPro:IPR008930), Terpene synthase-like (InterPro:…	XLOC_009672	AT2G23230
TCONS_00050899	AT5G37480.N2	AT5G37480	37	early and DT	1	0.985428	0.0145724	Yes	Yes	Yes	unknown protein; Has 30201 Blast hits to 17322 proteins in 780 species: Archae - 12; Bacteria - 1396; Metazoa - 17338; Fungi - 3422; Plants - 5037; Viruses - 0; Other Eukaryotes - 2996 (source: NCBI BLink).	XLOC_031148	AT5G37480
TCONS_00015915	AT2G23230.N8	AT2G23230	21	mid maturation and DT	1	1	1e-07		Yes	Yes	Terpenoid cyclases/Protein prenyltransferases superfamily protein; FUNCTIONS IN: lyase activity, magnesium ion binding; INVOLVED IN: metabolic process; CONTAINS InterPro DOMAIN/s: Terpene synthase, metal-binding domain (InterPro:IPR005630), Terpenoid synthase (InterPro:IPR008949), Terpenoid cylases/protein prenyltransferase alpha-alpha toroid (InterPro:IPR008930), Terpene synthase-like (InterPro:…	XLOC_009672	AT2G23230
TCONS_00015918	AT2G23230.1	AT2G23230	21	mid maturation and DT	1	1	1e-07		Yes	Yes	Terpenoid cyclases/Protein prenyltransferases superfamily protein; FUNCTIONS IN: lyase activity, magnesium ion binding; INVOLVED IN: metabolic process; CONTAINS InterPro DOMAIN/s: Terpene synthase, metal-binding domain (InterPro:IPR005630), Terpenoid synthase (InterPro:IPR008949), Terpenoid cylases/protein prenyltransferase alpha-alpha toroid (InterPro:IPR008930), Terpene synthase-like (InterPro:…	XLOC_009672	AT2G23230
TCONS_00029636	AT3G17030.N4	AT3G17030	48	early	1	1	1e-07		Yes	Yes	Nucleic acid-binding proteins superfamily; CONTAINS InterPro DOMAIN/s: Nucleic acid-binding, OB-fold-like (InterPro:IPR016027); Has 37 Blast hits to 37 proteins in 12 species: Archae - 0; Bacteria - 0; Metazoa - 2; Fungi - 0; Plants - 31; Viruses - 0; Other Eukaryotes - 4 (source: NCBI BLink).	XLOC_017966	AT3G17030
TCONS_00051336	AT5G42820.2	AT5G42820	3	early and DT	1	0.999987	1.31455e-05		Yes	Yes	U2AF35B; FUNCTIONS IN: RNA binding, zinc ion binding, nucleotide binding, nucleic acid binding; INVOLVED IN: photoperiodism, flowering; LOCATED IN: nucleus; EXPRESSED IN: 28 plant structures; EXPRESSED DURING: 14 growth stages; CONTAINS InterPro DOMAIN/s: Zinc finger, CCCH-type (InterPro:IPR000571), RNA recognition motif, RNP-1 (InterPro:IPR000504), Nucleotide-binding, alpha-beta plait (InterPro:…	XLOC_031457	U2AF35B.2	Yes	U2AF35B	Yes
TCONS_00031699	AT3G47340.2	AT3G47340	18	mid maturation and DT	1	1	1e-07		Yes	Yes	glutamine-dependent asparagine synthase 1 (ASN1); CONTAINS InterPro DOMAIN/s: Rossmann-like alpha/beta/alpha sandwich fold (InterPro:IPR014729), Asparagine synthase (InterPro:IPR001962), Asparagine synthase, glutamine-hydrolyzing (InterPro:IPR006426), Glutamine amidotransferase, type II (InterPro:IPR017932); BEST Arabidopsis thaliana protein match is: asparagine synthetase 3 (TAIR:AT5G10240.1); H…	XLOC_019432	AT-ASN1.2
TCONS_00031700	AT3G47340.3	AT3G47340	9	DT	1	1	1e-07		Yes	Yes	glutamine-dependent asparagine synthase 1 (ASN1); CONTAINS InterPro DOMAIN/s: Rossmann-like alpha/beta/alpha sandwich fold (InterPro:IPR014729), Asparagine synthase (InterPro:IPR001962), Asparagine synthase, glutamine-hydrolyzing (InterPro:IPR006426), Glutamine amidotransferase, type II (InterPro:IPR017932); BEST Arabidopsis thaliana protein match is: asparagine synthetase 3 (TAIR:AT5G10240.1); H…	XLOC_019432	AT-ASN1.3
TCONS_00031701	AT3G47340.1	AT3G47340	9	DT	1	1	1e-07		Yes	Yes	glutamine-dependent asparagine synthase 1 (ASN1); CONTAINS InterPro DOMAIN/s: Rossmann-like alpha/beta/alpha sandwich fold (InterPro:IPR014729), Asparagine synthase (InterPro:IPR001962), Asparagine synthase, glutamine-hydrolyzing (InterPro:IPR006426), Glutamine amidotransferase, type II (InterPro:IPR017932); BEST Arabidopsis thaliana protein match is: asparagine synthetase 3 (TAIR:AT5G10240.1); H…	XLOC_019432	AT-ASN1.1
TCONS_00023539	Fes1A.1	AT3G09350	15	early and DT	1	1	2.73172e-07		Yes	Yes	Fes1A (Fes1A); CONTAINS InterPro DOMAIN/s: Armadillo-like helical (InterPro:IPR011989), Armadillo-type fold (InterPro:IPR016024); BEST Arabidopsis thaliana protein match is: Fes1B (TAIR:AT3G53800.1); Has 594 Blast hits to 590 proteins in 194 species: Archae - 0; Bacteria - 0; Metazoa - 194; Fungi - 149; Plants - 182; Viruses - 0; Other Eukaryotes - 69 (source: NCBI BLink).	XLOC_014206	Fes1A.1
TCONS_00050901	AT5G37480.N4	AT5G37480	5	mid maturation and DT	1	0.982292	0.0177081	Yes	Yes	Yes	unknown protein; Has 30201 Blast hits to 17322 proteins in 780 species: Archae - 12; Bacteria - 1396; Metazoa - 17338; Fungi - 3422; Plants - 5037; Viruses - 0; Other Eukaryotes - 2996 (source: NCBI BLink).	XLOC_031148	AT5G37480
TCONS_00023541	Fes1A.3	AT3G09350	15	early and DT	1	0.999998	2.31654e-06		Yes	Yes	Fes1A (Fes1A); CONTAINS InterPro DOMAIN/s: Armadillo-like helical (InterPro:IPR011989), Armadillo-type fold (InterPro:IPR016024); BEST Arabidopsis thaliana protein match is: Fes1B (TAIR:AT3G53800.1); Has 594 Blast hits to 590 proteins in 194 species: Archae - 0; Bacteria - 0; Metazoa - 194; Fungi - 149; Plants - 182; Viruses - 0; Other Eukaryotes - 69 (source: NCBI BLink).	XLOC_014206	Fes1A.3
TCONS_00053285	AT5G64200.N3	AT5G64200	15	early and DT	1	0.999938	6.22936e-05		Yes	Yes	ortholog of human splicing factor SC35 (SC35); FUNCTIONS IN: RNA binding, nucleotide binding, nucleic acid binding; INVOLVED IN: nuclear mRNA splicing, via spliceosome, RNA splicing; LOCATED IN: cytosol, nuclear speck, membrane; EXPRESSED IN: 24 plant structures; EXPRESSED DURING: 13 growth stages; CONTAINS InterPro DOMAIN/s: RNA recognition motif, RNP-1 (InterPro:IPR000504), Nucleotide-binding, …	XLOC_032650	ATSC35	Yes	ATSC35	Yes
TCONS_00041632	AT5G01520.N3	AT5G01520	1	mid maturation and DT	1	0.999823	0.000176834	Yes	Yes	Yes	RING/U-box superfamily protein; CONTAINS InterPro DOMAIN/s: Zinc finger, RING-type, conserved site (InterPro:IPR017907); BEST Arabidopsis thaliana protein match is: RING/U-box superfamily protein (TAIR:AT3G47160.1); Has 35333 Blast hits to 34131 proteins in 2444 species: Archae - 798; Bacteria - 22429; Metazoa - 974; Fungi - 991; Plants - 531; Viruses - 0; Other Eukaryotes - 9610 (source: NCBI BL…	XLOC_025491	AT5G01520
TCONS_00041636	AT5G01520.N9	AT5G01520	1	mid maturation and DT	1	0.999815	0.000185451	Yes	Yes	Yes	RING/U-box superfamily protein; CONTAINS InterPro DOMAIN/s: Zinc finger, RING-type, conserved site (InterPro:IPR017907); BEST Arabidopsis thaliana protein match is: RING/U-box superfamily protein (TAIR:AT3G47160.1); Has 35333 Blast hits to 34131 proteins in 2444 species: Archae - 798; Bacteria - 22429; Metazoa - 974; Fungi - 991; Plants - 531; Viruses - 0; Other Eukaryotes - 9610 (source: NCBI BL…	XLOC_025491	AT5G01520
TCONS_00041637	AT5G01520.N10	AT5G01520	1	mid maturation and DT	1	0.999823	0.000177374	Yes	Yes	Yes	RING/U-box superfamily protein; CONTAINS InterPro DOMAIN/s: Zinc finger, RING-type, conserved site (InterPro:IPR017907); BEST Arabidopsis thaliana protein match is: RING/U-box superfamily protein (TAIR:AT3G47160.1); Has 35333 Blast hits to 34131 proteins in 2444 species: Archae - 798; Bacteria - 22429; Metazoa - 974; Fungi - 991; Plants - 531; Viruses - 0; Other Eukaryotes - 9610 (source: NCBI BL…	XLOC_025491	AT5G01520
TCONS_00041639	AT5G01520.N12	AT5G01520	1	mid maturation and DT	1	0.999848	0.000151973	Yes	Yes	Yes	RING/U-box superfamily protein; CONTAINS InterPro DOMAIN/s: Zinc finger, RING-type, conserved site (InterPro:IPR017907); BEST Arabidopsis thaliana protein match is: RING/U-box superfamily protein (TAIR:AT3G47160.1); Has 35333 Blast hits to 34131 proteins in 2444 species: Archae - 798; Bacteria - 22429; Metazoa - 974; Fungi - 991; Plants - 531; Viruses - 0; Other Eukaryotes - 9610 (source: NCBI BL…	XLOC_025491	AT5G01520
TCONS_00041641	AT5G01520.1	AT5G01520	1	mid maturation and DT	1	0.999915	8.52356e-05	Yes	Yes	Yes	RING/U-box superfamily protein; CONTAINS InterPro DOMAIN/s: Zinc finger, RING-type, conserved site (InterPro:IPR017907); BEST Arabidopsis thaliana protein match is: RING/U-box superfamily protein (TAIR:AT3G47160.1); Has 35333 Blast hits to 34131 proteins in 2444 species: Archae - 798; Bacteria - 22429; Metazoa - 974; Fungi - 991; Plants - 531; Viruses - 0; Other Eukaryotes - 9610 (source: NCBI BL…	XLOC_025491	AT5G01520
TCONS_00007357	TPX2.N6	AT1G03780	48	early	1	1	1e-07	Yes	Yes	Yes	targeting protein for XKLP2 (TPX2); FUNCTIONS IN: microtubule binding; INVOLVED IN: spindle assembly; LOCATED IN: nucleus; EXPRESSED IN: 14 plant structures; EXPRESSED DURING: 7 growth stages; CONTAINS InterPro DOMAIN/s: Cell cycle regulated microtubule associated protein (InterPro:IPR022021), Xklp2 targeting protein (InterPro:IPR009675); BEST Arabidopsis thaliana protein match is: TPX2 (targetin…	XLOC_004377	TPX2.N6	Yes	TPX2
TCONS_00041642	AT5G01520.2	AT5G01520	1	mid maturation and DT	1	0.988239	0.0117615	Yes	Yes	Yes	RING/U-box superfamily protein; CONTAINS InterPro DOMAIN/s: Zinc finger, RING-type, conserved site (InterPro:IPR017907); BEST Arabidopsis thaliana protein match is: RING/U-box superfamily protein (TAIR:AT3G47160.1); Has 35333 Blast hits to 34131 proteins in 2444 species: Archae - 798; Bacteria - 22429; Metazoa - 974; Fungi - 991; Plants - 531; Viruses - 0; Other Eukaryotes - 9610 (source: NCBI BL…	XLOC_025491	AT5G01520
TCONS_00024800	AT3G21380.N2	AT3G21380	18	mid maturation and DT	1	1	1e-07		Yes	Yes	Mannose-binding lectin superfamily protein; CONTAINS InterPro DOMAIN/s: Mannose-binding lectin (InterPro:IPR001229); BEST Arabidopsis thaliana protein match is: myrosinase-binding protein 1 (TAIR:AT1G52040.1); Has 1897 Blast hits to 750 proteins in 41 species: Archae - 0; Bacteria - 4; Metazoa - 0; Fungi - 0; Plants - 1886; Viruses - 0; Other Eukaryotes - 7 (source: NCBI BLink).	XLOC_014930	AT3G21380
TCONS_00024802	AT3G21380.1	AT3G21380	18	mid maturation and DT	1	1	1e-07		Yes	Yes	Mannose-binding lectin superfamily protein; CONTAINS InterPro DOMAIN/s: Mannose-binding lectin (InterPro:IPR001229); BEST Arabidopsis thaliana protein match is: myrosinase-binding protein 1 (TAIR:AT1G52040.1); Has 1897 Blast hits to 750 proteins in 41 species: Archae - 0; Bacteria - 4; Metazoa - 0; Fungi - 0; Plants - 1886; Viruses - 0; Other Eukaryotes - 7 (source: NCBI BLink).	XLOC_014930	AT3G21380
TCONS_00026791	AT3G51270.1	AT3G51270	31	early and DT	1	1	1e-07		Yes	Yes	protein serine/threonine kinases;ATP binding;catalytics; FUNCTIONS IN: protein serine/threonine kinase activity, catalytic activity, ATP binding; INVOLVED IN: protein amino acid phosphorylation; LOCATED IN: cellular_component unknown; EXPRESSED IN: 21 plant structures; EXPRESSED DURING: 13 growth stages; CONTAINS InterPro DOMAIN/s: RIO-like kinase (InterPro:IPR018934), RIO kinase (InterPro:IPR000…	XLOC_016370	AT3G51270
TCONS_00028602	PRMT4B.N4	AT3G06930	16	early	1	1	1e-07	Yes	Yes	Yes	protein arginine methyltransferase 4B (PRMT4B); CONTAINS InterPro DOMAIN/s: Skb1 methyltransferase (InterPro:IPR007857); BEST Arabidopsis thaliana protein match is: protein arginine methyltransferase 4A (TAIR:AT5G49020.1); Has 2741 Blast hits to 2716 proteins in 617 species: Archae - 50; Bacteria - 577; Metazoa - 1204; Fungi - 251; Plants - 344; Viruses - 1; Other Eukaryotes - 314 (source: NCBI B…	XLOC_017394	PRMT4B.N4
TCONS_00030311	AT3G24600.1	AT3G24600	48	early	1	1	1e-07		Yes	Yes	Late embryogenesis abundant protein, group 2; CONTAINS InterPro DOMAIN/s: Late embryogenesis abundant protein, group 2 (InterPro:IPR004864); BEST Arabidopsis thaliana protein match is: Late embryogenesis abundant (LEA) hydroxyproline-rich glycoprotein family (TAIR:AT4G35170.1); Has 347 Blast hits to 183 proteins in 16 species: Archae - 0; Bacteria - 0; Metazoa - 0; Fungi - 0; Plants - 347; Viruse…	XLOC_018383	AT3G24600
TCONS_00010942	delta-ADR.1	AT1G48760	37	early and DT	1	1	1e-07		Yes	Yes	delta-adaptin (delta-ADR); FUNCTIONS IN: protein transporter activity, clathrin binding, binding; INVOLVED IN: intracellular protein transport, vesicle-mediated transport, protein transport; LOCATED IN: membrane coat, Golgi apparatus; EXPRESSED IN: 22 plant structures; EXPRESSED DURING: 13 growth stages; CONTAINS InterPro DOMAIN/s: Armadillo-like helical (InterPro:IPR011989), Armadillo-type fold …	XLOC_006562	delta-ADR.1
TCONS_00010220	AT1G33700.N7	AT5G23770	4	mid maturation and DT	1	1	1e-07		Yes	Yes	Beta-glucosidase, GBA2 type family protein; FUNCTIONS IN: glucosylceramidase activity, catalytic activity; INVOLVED IN: glucosylceramide catabolic process, sphingolipid metabolic process; LOCATED IN: vacuole; EXPRESSED IN: 8 plant structures; EXPRESSED DURING: 4 anthesis, petal differentiation and expansion stage; CONTAINS InterPro DOMAIN/s: Glucosylceramidase (InterPro:IPR006775), Six-hairpin gl…	XLOC_006008	AT1G33700
TCONS_00006776	AT1G78070.N12	AT1G78070	18	mid maturation and DT	1	0.999969	3.05802e-05		Yes	Yes	Transducin/WD40 repeat-like superfamily protein; CONTAINS InterPro DOMAIN/s: WD40 repeat 2 (InterPro:IPR019782), WD40 repeat-like-containing domain (InterPro:IPR011046), WD40 repeat, conserved site (InterPro:IPR019775), WD40-repeat-containing domain (InterPro:IPR017986), WD40/YVTN repeat-like-containing domain (InterPro:IPR015943), WD40 repeat (InterPro:IPR001680), WD40 repeat, subgroup (InterPro…	XLOC_004079	AT1G78070
TCONS_00016456	AT2G29300.2	AT2G29300	18	mid maturation and DT	1	1	4.74839e-07		Yes	Yes	NAD(P)-binding Rossmann-fold superfamily protein; FUNCTIONS IN: oxidoreductase activity, binding, catalytic activity; INVOLVED IN: oxidation reduction, metabolic process; LOCATED IN: endomembrane system; EXPRESSED IN: 12 plant structures; EXPRESSED DURING: 8 growth stages; CONTAINS InterPro DOMAIN/s: NAD(P)-binding domain (InterPro:IPR016040), Glucose/ribitol dehydrogenase (InterPro:IPR002347), S…	XLOC_010002	AT2G29300
TCONS_00016458	AT2G29300.N5	AT2G29300	18	mid maturation and DT	1	0.998967	0.0010326		Yes	Yes	NAD(P)-binding Rossmann-fold superfamily protein; FUNCTIONS IN: oxidoreductase activity, binding, catalytic activity; INVOLVED IN: oxidation reduction, metabolic process; LOCATED IN: endomembrane system; EXPRESSED IN: 12 plant structures; EXPRESSED DURING: 8 growth stages; CONTAINS InterPro DOMAIN/s: NAD(P)-binding domain (InterPro:IPR016040), Glucose/ribitol dehydrogenase (InterPro:IPR002347), S…	XLOC_010002	AT2G29300
TCONS_00020784	AT2G28060.N2	AT2G28060	26	early and mid maturation	1	0.764273	0.235727	Yes	Yes	Yes	5'-AMP-activated protein kinase beta-2 subunit protein; CONTAINS InterPro DOMAIN/s: 5-AMP-activated protein kinase, beta subunit, interaction domain (InterPro:IPR006828); BEST Arabidopsis thaliana protein match is: 5'-AMP-activated protein kinase beta-2 subunit protein (TAIR:AT5G21170.2); Has 379 Blast hits to 379 proteins in 106 species: Archae - 0; Bacteria - 0; Metazoa - 199; Fungi - 21; Plant…	XLOC_012641	AT2G28060
TCONS_00016460	AT2G29300.1	AT2G29300	18	mid maturation and DT	1	0.999998	1.79643e-06		Yes	Yes	NAD(P)-binding Rossmann-fold superfamily protein; FUNCTIONS IN: oxidoreductase activity, binding, catalytic activity; INVOLVED IN: oxidation reduction, metabolic process; LOCATED IN: endomembrane system; EXPRESSED IN: 12 plant structures; EXPRESSED DURING: 8 growth stages; CONTAINS InterPro DOMAIN/s: NAD(P)-binding domain (InterPro:IPR016040), Glucose/ribitol dehydrogenase (InterPro:IPR002347), S…	XLOC_010002	AT2G29300
TCONS_00026756	AT3G50940.1	AT3G50940	1	mid maturation and DT	1	1	1e-07		Yes	Yes	P-loop containing nucleoside triphosphate hydrolases superfamily protein; FUNCTIONS IN: nucleoside-triphosphatase activity, ATPase activity, nucleotide binding, ATP binding; LOCATED IN: endomembrane system; CONTAINS InterPro DOMAIN/s: ATPase, AAA-type, core (InterPro:IPR003959), ATPase, AAA+ type, core (InterPro:IPR003593), ATPase, AAA-type, conserved site (InterPro:IPR003960); BEST Arabidopsis t…	XLOC_016352	AT3G50940
TCONS_00015588	PHB6.1	AT2G20530	16	early	1	1	4.57199e-07		Yes	Yes	prohibitin 6 (PHB6); INVOLVED IN: biological_process unknown; LOCATED IN: mitochondrion, plasma membrane, mitochondrial respiratory chain complex I, respiratory chain complex I, membrane; EXPRESSED IN: 11 plant structures; EXPRESSED DURING: M germinated pollen stage; CONTAINS InterPro DOMAIN/s: Prohibitin (InterPro:IPR000163), Band 7 protein (InterPro:IPR001107); BEST Arabidopsis thaliana protein…	XLOC_009494	PHB6.1
TCONS_00015589	PHB6.N3	AT2G20530	3	early and DT	1	0.999999	5.3304e-07		Yes	Yes	prohibitin 6 (PHB6); INVOLVED IN: biological_process unknown; LOCATED IN: mitochondrion, plasma membrane, mitochondrial respiratory chain complex I, respiratory chain complex I, membrane; EXPRESSED IN: 11 plant structures; EXPRESSED DURING: M germinated pollen stage; CONTAINS InterPro DOMAIN/s: Prohibitin (InterPro:IPR000163), Band 7 protein (InterPro:IPR001107); BEST Arabidopsis thaliana protein…	XLOC_009494	PHB6.N3
TCONS_00036644	CTF7.1	AT4G31400	16	early	1	1	1e-07		Yes	Yes	CTF7; FUNCTIONS IN: damaged DNA binding, DNA-directed DNA polymerase activity; INVOLVED IN: sister chromatid cohesion, embryo sac development, embryo development; EXPRESSED IN: 19 plant structures; EXPRESSED DURING: 11 growth stages; CONTAINS InterPro DOMAIN/s: DNA-repair protein, UmuC-like (InterPro:IPR001126); Has 328 Blast hits to 327 proteins in 141 species: Archae - 0; Bacteria - 2; Metazoa …	XLOC_022432	CTF7.1
TCONS_00013977	MEE10.2	AT5G55550	25	early and mid maturation	1	0.753638	0.246362		Yes	Yes	indole-3-acetic acid inducible 32 (IAA32); FUNCTIONS IN: sequence-specific DNA binding transcription factor activity; INVOLVED IN: response to auxin stimulus, embryo development ending in seed dormancy, pollen development; LOCATED IN: nucleus; CONTAINS InterPro DOMAIN/s: Aux/IAA-ARF-dimerisation (InterPro:IPR011525), AUX/IAA protein (InterPro:IPR003311); BEST Arabidopsis thaliana protein match is…	XLOC_008349	MEE10.2
TCONS_00035498	AT4G20320.2	AT4G20320	48	early	1	1	1e-07		Yes	Yes	CTP synthase family protein; FUNCTIONS IN: CTP synthase activity, catalytic activity; INVOLVED IN: pyrimidine nucleotide biosynthetic process; LOCATED IN: cellular_component unknown; EXPRESSED IN: 18 plant structures; EXPRESSED DURING: 8 growth stages; CONTAINS InterPro DOMAIN/s: Glutamine amidotransferase class-I, C-terminal (InterPro:IPR000991), CTP synthase (InterPro:IPR004468), CTP synthase, …	XLOC_021793	AT4G20320
