# Supplementary material for: CoSpliceNet: a framework for co-splicing network inference from transcriptomics data
Source: BMC Genomics. 2016 Oct 28;17:845. doi: 10.1186/s12864-016-3172-6 (PMC5086072; doi:10.1186/s12864-016-3172-6)
Supplement: Additional file 15: Table S12. — ER-related transcripts in the UPR-related co-splicing network. (XLSX 55 kb) [file 12864_2016_3172_MOESM15_ESM.xlsx]

## Sheet: ER_targets_in_co-cplicing_netwo
target_tcons_id	Rs	SF_gene_name	SF_tcons_id	cluster	supercluster	transcriptName	gene_id	AGI	gene_name	class_code	functional_description	labels	coding_prob	noncoding_prob	number of CDD domains	domain hit type (separated by ;)	Domain_names(Seperated by ;)	Incomplete	Defenition
TCONS_00003151	R1	AT1G20880	TCONS_00009111	19	mid maturation and DT	AT1G32560.1	XLOC_001753	AT1G32560	AT1G32560	=	Late embryogenesis abundant protein, group 1 protein; FUNCTIONS IN: molecular_function unknown; INVOLVED IN: embryo development, embryo development ending in seed dormancy; LOCATED IN: cellular_component unknown; EXPRESSED IN: stem; CONTAINS InterPro DOMAIN/s: Late embryogenesis abundant protein, group 1 (InterPro:IPR005513); BEST Arabidopsis thaliana protein match is: Late embryogenesis abundant…	1	0.998123	0.00187743	2	specific;superfamily	LEA_1;LEA_1 superfamily	-;-	Late embryogenesis abundant (LEA) group 1; Family members are conserved along the entire coding region, especially within the hydrophobic internal 20 amino acid motif, which may be repeated.;Late embryogenesis abundant (LEA) group 1; Family members are conserved along the entire coding region, especially within the hydrophobic internal 20 amino acid motif, which may be repeated.
TCONS_00029633	R1,R3	AT1G20880	TCONS_00009111	19	mid maturation and DT	AT3G16990.N2	XLOC_017964	AT3G16990	AT3G16990	j	Haem oxygenase-like, multi-helical; CONTAINS InterPro DOMAIN/s: Haem oxygenase-like, multi-helical (InterPro:IPR016084), TENA/THI-4 protein/Coenzyme PQQ biosynthesis protein C (InterPro:IPR004305); Has 259 Blast hits to 259 proteins in 88 species: Archae - 23; Bacteria - 94; Metazoa - 0; Fungi - 34; Plants - 38; Viruses - 0; Other Eukaryotes - 70 (source: NCBI BLink).	1	0.999943	5.73597e-05	1	superfamily	HemeO superfamily	-	Heme oxygenase catalyzes the rate limiting step in the degradation of heme to bilirubin, it is essential for recycling of iron from heme. Heme is used as a substrate and cofactor for its own degradation to biliverdin, iron, and carbon monoxide. This family includes bacterial HO, as well as the mammalian isoforms HO-1, and HO-2. Heme oxygenases play key roles in heme homeostasis, oxidative stress …
TCONS_00000070	R1,R2,R3	AT1G20880	TCONS_00009111	46	mid maturation and DT	AT1G01580.1	XLOC_000037	AT1G01580	FRD1	=	ferric reduction oxidase 2 (FRO2); CONTAINS InterPro DOMAIN/s: Ferredoxin reductase-type FAD-binding domain (InterPro:IPR017927), Ferric reductase, NAD binding (InterPro:IPR013121), FAD-binding 8 (InterPro:IPR013112), Riboflavin synthase-like beta-barrel (InterPro:IPR017938), Ferric reductase-like transmembrane component, N-terminal (InterPro:IPR013130); BEST Arabidopsis thaliana protein match is…	1	1	1e-07	7	specific;superfamily;specific;superfamily;specific;superfamily;multi-dom	NOX_Duox_like_FAD_NADP;FNR_like superfamily;NAD_binding_6;FNR_like superfamily;Ferric_reduct;Ferric_reduct superfamily;PLN02292	-;-;-;-;-;-;-	NADPH oxidase (NOX) catalyzes the generation of reactive oxygen species (ROS) such as superoxide and hydrogen peroxide. ROS were originally identified as bactericidal agents in phagocytes, but are now also implicated in cell signaling and metabolism. NOX has a 6-alpha helix heme-binding transmembrane domain fused to a flavoprotein with the nucleotide binding domain located in the cytoplasm. Duox …
TCONS_00006696	R1,R2	AtRBP-DR1	TCONS_00037833	35	early and mid maturation	AT1G77510.1	XLOC_004047	AT1G77510	PDI6	=	PDI-like 1-2 (PDIL1-2); FUNCTIONS IN: protein disulfide isomerase activity; INVOLVED IN: response to cadmium ion, response to salt stress, response to endoplasmic reticulum stress; LOCATED IN: endoplasmic reticulum, plasma membrane, chloroplast; EXPRESSED IN: 28 plant structures; EXPRESSED DURING: 15 growth stages; CONTAINS InterPro DOMAIN/s: Thioredoxin fold (InterPro:IPR012335), Disulphide isom…	1	1	1e-07	9	specific;superfamily;specific;superfamily;specific;superfamily;specific;superfamily;multi-dom	PDI_a_PDI_a&apos;_C;Thioredoxin_like superfamily;PDI_a_family;Thioredoxin_like superfamily;PDI_b_family;Thioredoxin_like superfamily;PDI_b&apos;_family;Thioredoxin_like superfamily;Protein_disulfide-isomerase	-;-;-;-;-;-;-;-;-	PDIa family, C-terminal TRX domain (a&apos;) subfamily; composed of the C-terminal redox active a&apos; domains of PDI, ERp72, ERp57 (or ERp60) and EFP1. PDI, ERp72 and ERp57 are endoplasmic reticulum (ER)-resident eukaryotic proteins involved in oxidative protein folding. They are oxidases, catalyzing the formation of disulfide bonds of newly synthesized polypeptides in the ER. They also exhibit…
TCONS_00023441	R1,R2	AtRBP-DR1	TCONS_00037833	8	early and mid maturation	AT3G07690.N2	XLOC_014146	AT3G07690	AT3G07690	j	6-phosphogluconate dehydrogenase family protein; FUNCTIONS IN: in 8 functions; INVOLVED IN: oxidation reduction, glycerol-3-phosphate catabolic process, glycerol-3-phosphate metabolic process, carbohydrate metabolic process, metabolic process; LOCATED IN: glycerol-3-phosphate dehydrogenase complex, cytoplasm; EXPRESSED IN: 15 plant structures; EXPRESSED DURING: 7 growth stages; CONTAINS InterPro …	1	1	1e-07	3	superfamily;superfamily;multi-dom	NAD_Gly3P_dh_C superfamily;SDR superfamily;GpsA	-;-;-	NAD-dependent glycerol-3-phosphate dehydrogenase C-terminus; NAD-dependent glycerol-3-phosphate dehydrogenase (GPDH) catalyses the interconversion of dihydroxyacetone phosphate and L-glycerol-3-phosphate. This family represents the C-terminal substrate-binding domain.;Short-chain dehydrogenases/reductases (SDR); SDRs are a functionally diverse family of oxidoreductases that have a single domain w…
TCONS_00003693	R1,R4	AtRBP-DR1	TCONS_00037833	35	early and mid maturation	AT1G42480.2	XLOC_002180	AT1G42480	AT1G42480	=	unknown protein; FUNCTIONS IN: molecular_function unknown; INVOLVED IN: biological_process unknown; LOCATED IN: endomembrane system; EXPRESSED IN: 24 plant structures; EXPRESSED DURING: 13 growth stages; CONTAINS InterPro DOMAIN/s: Protein of unknown function DUF3456 (InterPro:IPR021852); Has 152 Blast hits to 152 proteins in 48 species: Archae - 0; Bacteria - 0; Metazoa - 113; Fungi - 0; Plants …	1	0.995064	0.00493576	2	specific;superfamily	DUF3456;DUF3456 superfamily	C;C	TLR4 regulator and MIR-interacting MSAP; This family of proteins, found from plants to humans, is PRAT4 (A and B), a Protein Associated with Toll-like receptor 4. The Toll family of receptors - TLRs - plays an essential role in innate recognition of microbial products, the first line of defence against bacterial infection. PRAT4A influences the subcellular distribution and the strength of TLR res…
TCONS_00002134	R1,R2	AtRBP-DR1	TCONS_00037833	8	early and mid maturation	AT1G21750.2	XLOC_001161	AT1G21750	ATPDI5	=	PDI-like 1-1 (PDIL1-1); FUNCTIONS IN: protein disulfide isomerase activity; INVOLVED IN: in 6 processes; LOCATED IN: in 8 components; EXPRESSED IN: 29 plant structures; EXPRESSED DURING: 16 growth stages; CONTAINS InterPro DOMAIN/s: Thioredoxin fold (InterPro:IPR012335), Disulphide isomerase (InterPro:IPR005788), Thioredoxin domain (InterPro:IPR013766), Thioredoxin, conserved site (InterPro:IPR01…	1	1	1e-07	9	specific;superfamily;specific;superfamily;specific;superfamily;specific;superfamily;multi-dom	PDI_a_PDI_a&apos;_C;Thioredoxin_like superfamily;PDI_a_family;Thioredoxin_like superfamily;PDI_b&apos;_family;Thioredoxin_like superfamily;PDI_b_family;Thioredoxin_like superfamily;Protein_disulfide-isomerase	-;-;-;-;-;-;-;-;-	PDIa family, C-terminal TRX domain (a&apos;) subfamily; composed of the C-terminal redox active a&apos; domains of PDI, ERp72, ERp57 (or ERp60) and EFP1. PDI, ERp72 and ERp57 are endoplasmic reticulum (ER)-resident eukaryotic proteins involved in oxidative protein folding. They are oxidases, catalyzing the formation of disulfide bonds of newly synthesized polypeptides in the ER. They also exhibit…
TCONS_00014157	R1,R2,R3	AtRBP-DR1	TCONS_00037833	8	early and mid maturation	AT2G03120.N2	XLOC_008454	AT2G03120	ATSPP	j	signal peptide peptidase (SPP); FUNCTIONS IN: aspartic-type endopeptidase activity; INVOLVED IN: pollen germination, pollen development; LOCATED IN: endoplasmic reticulum, endoplasmic reticulum membrane; EXPRESSED IN: 28 plant structures; EXPRESSED DURING: 16 growth stages; CONTAINS InterPro DOMAIN/s: Peptidase A22, presenilin signal peptide (InterPro:IPR006639), Peptidase A22B, signal peptide pe…	1	0.999999	7.05216e-07	2	specific;superfamily	Peptidase_A22B;Peptidase_A22B superfamily	-;-	Signal peptide peptidase; The members of this family are membrane proteins. In some proteins this region is found associated with pfam02225. This family corresponds with Merops subfamily A22B, the type example of which is signal peptide peptidase. There is a sequence-similarity relationship with pfam01080.;Signal peptide peptidase; The members of this family are membrane proteins. In some protein…
TCONS_00002599	R1,R3	AtRBP-DR1	TCONS_00037833	8	early and mid maturation	AT1G27330.1	XLOC_001435	AT1G27330	AT1G27330	=	Ribosome associated membrane protein RAMP4; CONTAINS InterPro DOMAIN/s: Ribosome associated membrane RAMP4 (InterPro:IPR010580); BEST Arabidopsis thaliana protein match is: Ribosome associated membrane protein RAMP4 (TAIR:AT1G27350.1); Has 348 Blast hits to 348 proteins in 106 species: Archae - 0; Bacteria - 0; Metazoa - 210; Fungi - 0; Plants - 100; Viruses - 0; Other Eukaryotes - 38 (source: NC…	-1	0.453301	0.546699	2	specific;superfamily	RAMP4;RAMP4 superfamily	-;-	Ribosome associated membrane protein RAMP4; This family consists of several ribosome associated membrane protein RAMP4 (or SERP1) sequences. Stabilisation of membrane proteins in response to stress involves the concerted action of a rescue unit in the ER membrane comprised of SERP1/RAMP4, other components of the translocon, and molecular chaperones in the ER.;Ribosome associated membrane protein …
TCONS_00002133	R1,R2	AtRBP-DR1	TCONS_00037833	8	early and mid maturation	AT1G21750.1	XLOC_001161	AT1G21750	ATPDI5	=	PDI-like 1-1 (PDIL1-1); FUNCTIONS IN: protein disulfide isomerase activity; INVOLVED IN: in 6 processes; LOCATED IN: in 8 components; EXPRESSED IN: 29 plant structures; EXPRESSED DURING: 16 growth stages; CONTAINS InterPro DOMAIN/s: Thioredoxin fold (InterPro:IPR012335), Disulphide isomerase (InterPro:IPR005788), Thioredoxin domain (InterPro:IPR013766), Thioredoxin, conserved site (InterPro:IPR01…	1	1	1e-07	9	specific;superfamily;specific;superfamily;specific;superfamily;specific;superfamily;multi-dom	PDI_a_PDI_a&apos;_C;Thioredoxin_like superfamily;PDI_a_family;Thioredoxin_like superfamily;PDI_b&apos;_family;Thioredoxin_like superfamily;PDI_b_family;Thioredoxin_like superfamily;Protein_disulfide-isomerase	-;-;-;-;-;-;-;-;-	PDIa family, C-terminal TRX domain (a&apos;) subfamily; composed of the C-terminal redox active a&apos; domains of PDI, ERp72, ERp57 (or ERp60) and EFP1. PDI, ERp72 and ERp57 are endoplasmic reticulum (ER)-resident eukaryotic proteins involved in oxidative protein folding. They are oxidases, catalyzing the formation of disulfide bonds of newly synthesized polypeptides in the ER. They also exhibit…
TCONS_00050306	R2,R3,R4	AtRBP-DR1	TCONS_00037833	8	early and mid maturation	AT5G28540.1	XLOC_030662	AT5G28540	BIP1	=	BIP1; FUNCTIONS IN: ATP binding; INVOLVED IN: protein folding, ER-associated protein catabolic process, response to heat, polar nucleus fusion; LOCATED IN: cell wall, plasma membrane, chloroplast, vacuole, endoplasmic reticulum lumen; EXPRESSED IN: 8 plant structures; EXPRESSED DURING: L mature pollen stage, M germinated pollen stage, seedling growth; CONTAINS InterPro DOMAIN/s: Heat shock protei…	1	1	1e-07	0	-	-	-	-
TCONS_00033035	R2,R3	AtRBP-DR1	TCONS_00037833	23	early and mid maturation	AT3G60540.1	XLOC_020194	AT3G60540	AT3G60540	=	Preprotein translocase Sec, Sec61-beta subunit protein; CONTAINS InterPro DOMAIN/s: Preprotein translocase Sec, Sec61-beta subunit, eukarya (InterPro:IPR016482), Preprotein translocase Sec, Sec61-beta subunit (InterPro:IPR005609); BEST Arabidopsis thaliana protein match is: Preprotein translocase Sec, Sec61-beta subunit protein (TAIR:AT2G45070.4); Has 35333 Blast hits to 34131 proteins in 2444 sp…	1	0.977472	0.022528	2	specific;superfamily	Sec61_beta;Sec61_beta superfamily	-;-	Sec61beta family; This family consists of homologues of Sec61beta - a component of the Sec61/SecYEG protein secretory system. The domain is found in eukaryotes and archaea and is possibly homologous to the bacterial SecG. It consists of a single putative transmembrane helix, preceded by a short stretch containing various charged residues; this arrangement may help determine orientation in the cel…
TCONS_00053057	R2,R4	AtRBP-DR1	TCONS_00037833	8	early and mid maturation	AT5G61790.1	XLOC_032522	AT5G61790	ATCNX1	=	calnexin 1 (CNX1); FUNCTIONS IN: unfolded protein binding, calcium ion binding; INVOLVED IN: protein folding; LOCATED IN: in 8 components; EXPRESSED IN: 26 plant structures; EXPRESSED DURING: 15 growth stages; CONTAINS InterPro DOMAIN/s: Calreticulin/calnexin, P (InterPro:IPR009033), Calreticulin/calnexin (InterPro:IPR001580), Calreticulin/calnexin, conserved site (InterPro:IPR018124), Concanaval…	1	1	1e-07	0	-	-	-	-
TCONS_00051263	R2,R3,R4	AtRBP-DR1	TCONS_00037833	35	early and mid maturation	AT5G42020.2	XLOC_031411	AT5G42020	BIP	=	luminal binding protein (BIP); FUNCTIONS IN: ATP binding; INVOLVED IN: protein folding, response to cadmium ion, response to heat, polar nucleus fusion, response to endoplasmic reticulum stress; LOCATED IN: in 8 components; EXPRESSED IN: 7 plant structures; EXPRESSED DURING: seedling growth, seed development stages; CONTAINS InterPro DOMAIN/s: Heat shock protein 70, conserved site (InterPro:IPR01…	1	1	1e-07	0	-	-	-	-
TCONS_00033036	R3	AtRBP-DR1	TCONS_00037833	23	early and mid maturation	AT3G60540.2	XLOC_020194	AT3G60540	AT3G60540	=	Preprotein translocase Sec, Sec61-beta subunit protein; CONTAINS InterPro DOMAIN/s: Preprotein translocase Sec, Sec61-beta subunit, eukarya (InterPro:IPR016482), Preprotein translocase Sec, Sec61-beta subunit (InterPro:IPR005609); BEST Arabidopsis thaliana protein match is: Preprotein translocase Sec, Sec61-beta subunit protein (TAIR:AT2G45070.4); Has 35333 Blast hits to 34131 proteins in 2444 sp…	1	0.58745	0.41255	2	specific;superfamily	Sec61_beta;Sec61_beta superfamily	-;-	Sec61beta family; This family consists of homologues of Sec61beta - a component of the Sec61/SecYEG protein secretory system. The domain is found in eukaryotes and archaea and is possibly homologous to the bacterial SecG. It consists of a single putative transmembrane helix, preceded by a short stretch containing various charged residues; this arrangement may help determine orientation in the cel…
TCONS_00052082	R4	AtRBP-DR1	TCONS_00037833	35	early and mid maturation	AT5G50460.1	XLOC_031924	AT5G50460	AT5G50460	=	secE/sec61-gamma protein transport protein; FUNCTIONS IN: P-P-bond-hydrolysis-driven protein transmembrane transporter activity; INVOLVED IN: intracellular protein transport, protein transport, protein targeting; LOCATED IN: membrane; EXPRESSED IN: 24 plant structures; EXPRESSED DURING: 15 growth stages; CONTAINS InterPro DOMAIN/s: Protein translocase SEC61 complex gamma subunit (InterPro:IPR0081…	1	0.775883	0.224117	0	-	-	-	-
TCONS_00050617	R4	AtRBP-DR1	TCONS_00037833	35	early and mid maturation	AT5G35080.1	XLOC_030951	AT5G35080	AT5G35080	=	INVOLVED IN: biological_process unknown; LOCATED IN: endomembrane system; EXPRESSED IN: 22 plant structures; EXPRESSED DURING: 13 growth stages; CONTAINS InterPro DOMAIN/s: Mannose-6-phosphate receptor, binding (InterPro:IPR009011), Glucosidase II beta subunit-like (InterPro:IPR012913); Has 30201 Blast hits to 17322 proteins in 780 species: Archae - 12; Bacteria - 1396; Metazoa - 17338; Fungi - 3…	1	0.999985	1.54896e-05	0	-	-	-	-
TCONS_00040046	R4	AtRBP-DR1	TCONS_00037833	8	early and mid maturation	AT4G24920.1	XLOC_024588	AT4G24920	AT4G24920	=	secE/sec61-gamma protein transport protein; FUNCTIONS IN: P-P-bond-hydrolysis-driven protein transmembrane transporter activity; INVOLVED IN: intracellular protein transport, protein transport, protein targeting; LOCATED IN: membrane; EXPRESSED IN: 23 plant structures; EXPRESSED DURING: 15 growth stages; CONTAINS InterPro DOMAIN/s: Protein translocase SEC61 complex gamma subunit (InterPro:IPR0081…	1	0.603895	0.396105	1	superfamily	SecE superfamily	N	SecE/Sec61-gamma subunits of protein translocation complex; SecE is part of the SecYEG complex in bacteria which translocates proteins from the cytoplasm. In eukaryotes the complex, made from Sec61-gamma and Sec61-alpha translocates protein from the cytoplasm to the ER. Archaea have a similar complex.
TCONS_00012369	R1,R3,R4	IRE1A	TCONS_00015312	21	mid maturation and DT	AT1G65040.N6	XLOC_007423	AT1G65040	AT1G65040	j	RING/U-box superfamily protein; FUNCTIONS IN: zinc ion binding; LOCATED IN: plasma membrane; EXPRESSED IN: male gametophyte, pollen tube; EXPRESSED DURING: L mature pollen stage, M germinated pollen stage; CONTAINS InterPro DOMAIN/s: Zinc finger, RING-type (InterPro:IPR001841), Zinc finger, C3HC4 RING-type (InterPro:IPR018957); BEST Arabidopsis thaliana protein match is: RING/U-box superfamily pr…	1	1	1e-07	3	specific;superfamily;multi-dom	RING;RING superfamily;HRD1	-;-;-	RING-finger (Really Interesting New Gene) domain, a specialized type of Zn-finger of 40 to 60 residues that binds two atoms of zinc; defined by the &apos;cross-brace&apos; motif C-X2-C-X(9-39)-C-X(1-3)- H-X(2-3)-(N/C/H)-X2-C-X(4-48)C-X2-C; probably involved in mediating protein-protein interactions; identified in a proteins with a wide range of functions such as viral replication, signal transduc…
TCONS_00012373	R1,R3,R4	IRE1A	TCONS_00015312	21	mid maturation and DT	AT1G65040.3	XLOC_007423	AT1G65040	AT1G65040	=	RING/U-box superfamily protein; FUNCTIONS IN: zinc ion binding; LOCATED IN: plasma membrane; EXPRESSED IN: male gametophyte, pollen tube; EXPRESSED DURING: L mature pollen stage, M germinated pollen stage; CONTAINS InterPro DOMAIN/s: Zinc finger, RING-type (InterPro:IPR001841), Zinc finger, C3HC4 RING-type (InterPro:IPR018957); BEST Arabidopsis thaliana protein match is: RING/U-box superfamily pr…	1	1	1e-07	3	specific;superfamily;multi-dom	RING;RING superfamily;HRD1	-;-;N	RING-finger (Really Interesting New Gene) domain, a specialized type of Zn-finger of 40 to 60 residues that binds two atoms of zinc; defined by the &apos;cross-brace&apos; motif C-X2-C-X(9-39)-C-X(1-3)- H-X(2-3)-(N/C/H)-X2-C-X(4-48)C-X2-C; probably involved in mediating protein-protein interactions; identified in a proteins with a wide range of functions such as viral replication, signal transduc…
TCONS_00012372	R1,R3,R4	IRE1A	TCONS_00015312	21	mid maturation and DT	AT1G65040.2	XLOC_007423	AT1G65040	AT1G65040	=	RING/U-box superfamily protein; FUNCTIONS IN: zinc ion binding; LOCATED IN: plasma membrane; EXPRESSED IN: male gametophyte, pollen tube; EXPRESSED DURING: L mature pollen stage, M germinated pollen stage; CONTAINS InterPro DOMAIN/s: Zinc finger, RING-type (InterPro:IPR001841), Zinc finger, C3HC4 RING-type (InterPro:IPR018957); BEST Arabidopsis thaliana protein match is: RING/U-box superfamily pr…	1	1	1e-07	3	specific;superfamily;multi-dom	RING;RING superfamily;HRD1	-;-;-	RING-finger (Really Interesting New Gene) domain, a specialized type of Zn-finger of 40 to 60 residues that binds two atoms of zinc; defined by the &apos;cross-brace&apos; motif C-X2-C-X(9-39)-C-X(1-3)- H-X(2-3)-(N/C/H)-X2-C-X(4-48)C-X2-C; probably involved in mediating protein-protein interactions; identified in a proteins with a wide range of functions such as viral replication, signal transduc…
TCONS_00022042	R1	IRE1A	TCONS_00015312	21	mid maturation and DT	AT2G40950.N2	XLOC_013391	AT2G40950	BZIP17	j	BZIP17; CONTAINS InterPro DOMAIN/s: Basic-leucine zipper (bZIP) transcription factor (InterPro:IPR004827), bZIP transcription factor, bZIP-1 (InterPro:IPR011616); BEST Arabidopsis thaliana protein match is: basic region/leucine zipper motif protein 49 (TAIR:AT3G56660.1); Has 2042 Blast hits to 1979 proteins in 244 species: Archae - 0; Bacteria - 308; Metazoa - 517; Fungi - 244; Plants - 733; Viru…	1	1	1e-07	2	specific;superfamily	bZIP_HY5-like;bZIP superfamily	C;C	Basic leucine zipper (bZIP) domain of Plant Elongated/Long Hypocotyl5 (HY5)-like transcription factors and similar proteins: a DNA-binding and dimerization domain; This subfamily is predominantly composed of plant Basic leucine zipper (bZIP) transcription factors with similarity to Solanum lycopersicum and Arabidopsis thaliana HY5. Also included are the Dictyostelium discoideum bZIP transcription…
TCONS_00022043	R1	IRE1A	TCONS_00015312	21	mid maturation and DT	AT2G40950.1	XLOC_013391	AT2G40950	BZIP17	=	BZIP17; CONTAINS InterPro DOMAIN/s: Basic-leucine zipper (bZIP) transcription factor (InterPro:IPR004827), bZIP transcription factor, bZIP-1 (InterPro:IPR011616); BEST Arabidopsis thaliana protein match is: basic region/leucine zipper motif protein 49 (TAIR:AT3G56660.1); Has 2042 Blast hits to 1979 proteins in 244 species: Archae - 0; Bacteria - 308; Metazoa - 517; Fungi - 244; Plants - 733; Viru…	1	1	1e-07	2	specific;superfamily	bZIP_HY5-like;bZIP superfamily	-;-	Basic leucine zipper (bZIP) domain of Plant Elongated/Long Hypocotyl5 (HY5)-like transcription factors and similar proteins: a DNA-binding and dimerization domain; This subfamily is predominantly composed of plant Basic leucine zipper (bZIP) transcription factors with similarity to Solanum lycopersicum and Arabidopsis thaliana HY5. Also included are the Dictyostelium discoideum bZIP transcription…
