# Supplementary material for: CoSpliceNet: a framework for co-splicing network inference from transcriptomics data
Source: BMC Genomics. 2016 Oct 28;17:845. doi: 10.1186/s12864-016-3172-6 (PMC5086072; doi:10.1186/s12864-016-3172-6)
Supplement: Additional file 16: Table S13. — IRE1A co-splicing network. (XLSX 82 kb) [file 12864_2016_3172_MOESM16_ESM.xlsx]

## Sheet: IRE1A_cosplicing_processed
tcons_id	cluster	supercluster	transcriptName	gene_id	AGI	gene_name	class_code	functional_description	labels	coding_prob	noncoding_prob	number of CDD domains	domain hit type (separated by ;)	Domain_names(Seperated by ;)	Incomplete	Defenition
TCONS_00015312	21	mid maturation and DT	AT2G17520.N2	XLOC_009319	AT2G17520	IRE1A	j	IRE1A; CONTAINS InterPro DOMAIN/s: Protein kinase, catalytic domain (InterPro:IPR000719), KEN domain, ribonuclease activator (InterPro:IPR010513), PUG domain (InterPro:IPR006567), Serine/threonine-protein kinase-like domain (InterPro:IPR017442), Protein kinase-like domain (InterPro:IPR011009), Serine/threonine-protein kinase, active site (InterPro:IPR008271); BEST Arabidopsis thaliana protein mat…	1	1	1e-07	5	specific;superfamily;specific;superfamily;multi-dom	STKc_IRE1;PKc_like superfamily;RNase_Ire1;RNase_Ire1_like superfamily;Pkinase	-;-;-;-;-	Catalytic domain of the Serine/Threonine kinase, Inositol-requiring protein 1; STKs catalyze the transfer of the gamma-phosphoryl group from ATP to serine/threonine residues on protein substrates. IRE1, also called Endoplasmic reticulum (ER)-to-nucleus signaling protein (or ERN), is an ER-localized type I transmembrane protein with kinase and endoribonuclease domains in the cytoplasmic side. It a…
TCONS_00015820	21	mid maturation and DT	AT2G22560.1	XLOC_009622	AT2G22560	AT2G22560	=	Kinase interacting (KIP1-like) family protein; FUNCTIONS IN: molecular_function unknown; INVOLVED IN: biological_process unknown; LOCATED IN: plasma membrane; EXPRESSED IN: 15 plant structures; EXPRESSED DURING: 6 growth stages; CONTAINS InterPro DOMAIN/s: KIP1-like (InterPro:IPR011684); BEST Arabidopsis thaliana protein match is: Kinase interacting (KIP1-like) family protein (TAIR:AT5G10500.1); …	1	1	1e-07	2	specific;superfamily	KIP1;KIP1 superfamily	-;-	KIP1-like protein; This is a family of sequences found exclusively in plants. They are similar to kinase interacting protein 1 (KIP1), which has been found to interact with the kinase domain of PRK1, a receptor-like kinase. This particular region contains two coiled-coils, which are described as motifs involved in protein-protein interactions. It has also been suggested that the protein&apos;s co…
TCONS_00026822	21	mid maturation and DT	AT3G51570.1	XLOC_016386	AT3G51570	AT3G51570	=	Disease resistance protein (TIR-NBS-LRR class) family; FUNCTIONS IN: transmembrane receptor activity, ATP binding; INVOLVED IN: signal transduction, defense response, apoptosis, innate immune response; LOCATED IN: membrane; EXPRESSED IN: leaf; CONTAINS InterPro DOMAIN/s: NB-ARC (InterPro:IPR002182), Toll-Interleukin receptor (InterPro:IPR000157), Disease resistance protein (InterPro:IPR000767); B…	1	1	1e-07	6	specific;superfamily;specific;superfamily;multi-dom;multi-dom	TIR;TIR_2 superfamily;AAA_16;ABC_ATPase superfamily;NB-ARC;LRR_8	-;-;-;-;-;-	Toll - interleukin 1 - resistance; Toll - interleukin 1 - resistance.;TIR domain; This is a family of bacterial Toll-like receptors.;AAA ATPase domain; This family of domains contain a P-loop motif that is characteristic of the AAA superfamily.;ATP-binding cassette transporter nucleotide-binding domain; ABC transporters are a large family of proteins involved in the transport of a wide variety of…
TCONS_00019846	39	mid maturation and DT	AT2G18540.1	XLOC_012081	AT2G18540	AT2G18540	=	RmlC-like cupins superfamily protein; FUNCTIONS IN: nutrient reservoir activity; INVOLVED IN: biological_process unknown; LOCATED IN: endomembrane system; CONTAINS InterPro DOMAIN/s: Cupin, RmlC-type (InterPro:IPR011051), Cupin 1 (InterPro:IPR006045), RmlC-like jelly roll fold (InterPro:IPR014710); BEST Arabidopsis thaliana protein match is: RmlC-like cupins superfamily protein (TAIR:AT4G36700.1)…	1	1	1e-07	3	specific;superfamily;superfamily	Cupin_1;ABD superfamily;ABD superfamily	-;-;-	Cupin; This family represents the conserved barrel domain of the &apos;cupin&apos; superfamily (&apos;cupa&apos; is the Latin term for a small barrel). This family contains 11S and 7S plant seed storage proteins, and germins. Plant seed storage proteins provide the major nitrogen source for the developing plant.;Alpha-Mannosidase Binding Domain of Atg19/34; These proteins are related to the Alpha…
TCONS_00012373	21	mid maturation and DT	AT1G65040.3	XLOC_007423	AT1G65040	AT1G65040	=	RING/U-box superfamily protein; FUNCTIONS IN: zinc ion binding; LOCATED IN: plasma membrane; EXPRESSED IN: male gametophyte, pollen tube; EXPRESSED DURING: L mature pollen stage, M germinated pollen stage; CONTAINS InterPro DOMAIN/s: Zinc finger, RING-type (InterPro:IPR001841), Zinc finger, C3HC4 RING-type (InterPro:IPR018957); BEST Arabidopsis thaliana protein match is: RING/U-box superfamily pr…	1	1	1e-07	3	specific;superfamily;multi-dom	RING;RING superfamily;HRD1	-;-;N	RING-finger (Really Interesting New Gene) domain, a specialized type of Zn-finger of 40 to 60 residues that binds two atoms of zinc; defined by the &apos;cross-brace&apos; motif C-X2-C-X(9-39)-C-X(1-3)- H-X(2-3)-(N/C/H)-X2-C-X(4-48)C-X2-C; probably involved in mediating protein-protein interactions; identified in a proteins with a wide range of functions such as viral replication, signal transduc…
TCONS_00022042	21	mid maturation and DT	AT2G40950.N2	XLOC_013391	AT2G40950	BZIP17	j	BZIP17; CONTAINS InterPro DOMAIN/s: Basic-leucine zipper (bZIP) transcription factor (InterPro:IPR004827), bZIP transcription factor, bZIP-1 (InterPro:IPR011616); BEST Arabidopsis thaliana protein match is: basic region/leucine zipper motif protein 49 (TAIR:AT3G56660.1); Has 2042 Blast hits to 1979 proteins in 244 species: Archae - 0; Bacteria - 308; Metazoa - 517; Fungi - 244; Plants - 733; Viru…	1	1	1e-07	2	specific;superfamily	bZIP_HY5-like;bZIP superfamily	C;C	Basic leucine zipper (bZIP) domain of Plant Elongated/Long Hypocotyl5 (HY5)-like transcription factors and similar proteins: a DNA-binding and dimerization domain; This subfamily is predominantly composed of plant Basic leucine zipper (bZIP) transcription factors with similarity to Solanum lycopersicum and Arabidopsis thaliana HY5. Also included are the Dictyostelium discoideum bZIP transcription…
TCONS_00022043	21	mid maturation and DT	AT2G40950.1	XLOC_013391	AT2G40950	BZIP17	=	BZIP17; CONTAINS InterPro DOMAIN/s: Basic-leucine zipper (bZIP) transcription factor (InterPro:IPR004827), bZIP transcription factor, bZIP-1 (InterPro:IPR011616); BEST Arabidopsis thaliana protein match is: basic region/leucine zipper motif protein 49 (TAIR:AT3G56660.1); Has 2042 Blast hits to 1979 proteins in 244 species: Archae - 0; Bacteria - 308; Metazoa - 517; Fungi - 244; Plants - 733; Viru…	1	1	1e-07	2	specific;superfamily	bZIP_HY5-like;bZIP superfamily	-;-	Basic leucine zipper (bZIP) domain of Plant Elongated/Long Hypocotyl5 (HY5)-like transcription factors and similar proteins: a DNA-binding and dimerization domain; This subfamily is predominantly composed of plant Basic leucine zipper (bZIP) transcription factors with similarity to Solanum lycopersicum and Arabidopsis thaliana HY5. Also included are the Dictyostelium discoideum bZIP transcription…
TCONS_00039574	21	mid maturation and DT	AT4G19700.1	XLOC_024295	AT4G19700	RING	=	RING; FUNCTIONS IN: zinc ion binding; INVOLVED IN: response to gibberellin stimulus; LOCATED IN: cellular_component unknown; CONTAINS InterPro DOMAIN/s: Zinc finger, RING-type (InterPro:IPR001841), S-ribonuclease binding protein, SBP1, pollen (InterPro:IPR017066); BEST Arabidopsis thaliana protein match is: SBP (S-ribonuclease binding protein) family protein (TAIR:AT5G45100.1); Has 639 Blast hits…	1	1	3.50265e-07	2	specific;superfamily	zf-C3HC4_3;RING superfamily	-;-	Zinc finger, C3HC4 type (RING finger); Zinc finger, C3HC4 type (RING finger).;RING-finger (Really Interesting New Gene) domain, a specialized type of Zn-finger of 40 to 60 residues that binds two atoms of zinc; defined by the &apos;cross-brace&apos; motif C-X2-C-X(9-39)-C-X(1-3)- H-X(2-3)-(N/C/H)-X2-C-X(4-48)C-X2-C; probably involved in mediating protein-protein interactions; identified in a prot…
TCONS_00040583	21	mid maturation and DT	AT4G30600.N2	XLOC_024907	AT4G30600	AT4G30600	j	signal recognition particle receptor alpha subunit family protein; FUNCTIONS IN: nucleoside-triphosphatase activity, signal recognition particle binding, GTP binding, GTPase activity, nucleotide binding; INVOLVED IN: intracellular protein transport, protein targeting, SRP-dependent cotranslational protein targeting to membrane; LOCATED IN: endoplasmic reticulum, signal recognition particle, endop…	1	1	1e-07	7	specific;superfamily;specific;superfamily;specific;superfamily;multi-dom	SRP54;ABC_ATPase superfamily;SRP-alpha_N;SRP-alpha_N superfamily;SRP54_N;SRP54_N superfamily;PRK14974	-;-;-;-;-;-;-	SRP54-type protein, GTPase domain; This entry represents the GTPase domain of the 54 kDa SRP54 component, a GTP-binding protein that interacts with the signal sequence when it emerges from the ribosome. SRP54 of the signal recognition particle has a three-domain structure: an N-terminal helical bundle domain, a GTPase domain, and the M-domain that binds the 7s RNA and also binds the signal sequen…
TCONS_00009875	21	mid maturation and DT	AT1G30000.N2	XLOC_005804	AT1G30000	MNS3	j	alpha-mannosidase 3 (MNS3); CONTAINS InterPro DOMAIN/s: Glycoside hydrolase, family 47 (InterPro:IPR001382); BEST Arabidopsis thaliana protein match is: alpha-mannosidase 2 (TAIR:AT3G21160.1); Has 2086 Blast hits to 1880 proteins in 193 species: Archae - 0; Bacteria - 12; Metazoa - 798; Fungi - 875; Plants - 191; Viruses - 0; Other Eukaryotes - 210 (source: NCBI BLink).	1	1	1e-07	2	specific;superfamily	Glyco_hydro_47;LanC_like superfamily	-;-	Glycosyl hydrolase family 47; Members of this family are alpha-mannosidases that catalyse the hydrolysis of the terminal 1,2-linked alpha-D-mannose residues in the oligo-mannose oligosaccharide Man(9)(GlcNAc)(2).;Cyclases involved in the biosynthesis of lantibiotics, and similar proteins; LanC is the cyclase enzyme of the lanthionine synthetase. Lanthionine is a lantibiotic, a unique class of pep…
TCONS_00008874	21	mid maturation and DT	AT1G18100.1	XLOC_005197	AT1G18100	E12A11	=	E12A11; CONTAINS InterPro DOMAIN/s: Phosphatidylethanolamine-binding, conserved site (InterPro:IPR001858), Phosphatidylethanolamine-binding protein PEBP (InterPro:IPR008914); BEST Arabidopsis thaliana protein match is: PEBP (phosphatidylethanolamine-binding protein) family protein (TAIR:AT5G03840.1); Has 2417 Blast hits to 2417 proteins in 371 species: Archae - 0; Bacteria - 118; Metazoa - 639; F…	1	0.98708	0.0129198	2	specific;superfamily	PEBP_euk;PEBP superfamily	-;-	PhosphatidylEthanolamine-Binding Protein (PEBP) domain present in eukaryotes; PhosphatidylEthanolamine-Binding Proteins (PEBPs) are represented in all three major phylogenetic divisions (eukaryotes, bacteria, archaea). The members in this subgroup are present in eukaryotes. Members here include those in plants such as Arabidopsis thaliana FLOWERING LOCUS (FT) and TERMINAL FLOWER1 (FT1) which func…
TCONS_00000591	21	mid maturation and DT	AT1G06630.N7	XLOC_000303	AT1G06630	AT1G06630	j	F-box/RNI-like superfamily protein; FUNCTIONS IN: molecular_function unknown; INVOLVED IN: biological_process unknown; LOCATED IN: cellular_component unknown; EXPRESSED IN: 24 plant structures; EXPRESSED DURING: 13 growth stages; CONTAINS InterPro DOMAIN/s: F-box domain, cyclin-like (InterPro:IPR001810), F-box domain, Skp2-like (InterPro:IPR022364); BEST Arabidopsis thaliana protein match is: F-b…	1	1	1e-07	2	specific;superfamily	F-box;F-box superfamily	C;C	F-box domain; This domain is approximately 50 amino acids long, and is usually found in the N-terminal half of a variety of proteins. Two motifs that are commonly found associated with the F-box domain are the leucine rich repeats (LRRs; pfam00560 and pfam07723) and the WD repeat (pfam00400). The F-box domain has a role in mediating protein-protein interactions in a variety of contexts, such as p…
TCONS_00031614	4	mid maturation and DT	AT3G46450.N4	XLOC_019374	AT3G46450	AT3G46450	j	SEC14 cytosolic factor family protein / phosphoglyceride transfer family protein; FUNCTIONS IN: transporter activity; INVOLVED IN: transport; LOCATED IN: cellular_component unknown; EXPRESSED IN: 24 plant structures; EXPRESSED DURING: 14 growth stages; CONTAINS InterPro DOMAIN/s: Cellular retinaldehyde-binding/triple function, C-terminal (InterPro:IPR001251); BEST Arabidopsis thaliana protein mat…	1	1	1e-07	2	specific;superfamily	SEC14;SEC14 superfamily	-;-	Sec14p-like lipid-binding domain. Found in secretory proteins, such as S. cerevisiae phosphatidylinositol transfer protein (Sec14p), and in lipid regulated proteins such as RhoGAPs, RhoGEFs and neurofibromin (NF1). SEC14 domain of Dbl is known to associate with G protein beta/gamma subunits.;Sec14p-like lipid-binding domain. Found in secretory proteins, such as S. cerevisiae phosphatidylinositol …
TCONS_00012608	21	mid maturation and DT	AT1G67310.N2	XLOC_007565	AT1G67310	AT1G67310	j	Calmodulin-binding transcription activator protein with CG-1 and Ankyrin domains; FUNCTIONS IN: calmodulin binding, transcription regulator activity; INVOLVED IN: regulation of transcription; LOCATED IN: cytosol; EXPRESSED IN: 23 plant structures; EXPRESSED DURING: 13 growth stages; CONTAINS InterPro DOMAIN/s: Immunoglobulin E-set (InterPro:IPR014756), Ankyrin repeat-containing domain (InterPro:I…	1	1	1e-07	7	specific;superfamily;specific;superfamily;specific;superfamily;multi-dom	ANK;ANK superfamily;IPT;IPT superfamily;IQ;IQ superfamily;Ank_4	N;N;-;-;-;-;-	ankyrin repeats; ankyrin repeats mediate protein-protein interactions in very diverse families of proteins. The number of ANK repeats in a protein can range from 2 to over 20 (ankyrins, for example). ANK repeats may occur in combinations with other types of domains. The structural repeat unit contains two antiparallel helices and a beta-hairpin, repeats are stacked in a superhelical arrangement; …
TCONS_00041406	21	mid maturation and DT	AT4G38570.1	XLOC_025348	AT4G38570	PIS2	=	probable CDP-diacylglycerol--inositol 3-phosphatidyltransferase 2 (PIS2); FUNCTIONS IN: phosphotransferase activity, for other substituted phosphate groups; INVOLVED IN: phosphatidylinositol biosynthetic process; LOCATED IN: endomembrane system, membrane; EXPRESSED IN: 23 plant structures; EXPRESSED DURING: 15 growth stages; CONTAINS InterPro DOMAIN/s: CDP-alcohol phosphatidyltransferase (InterPr…	1	0.999619	0.000380967	0	-	-	-	-
TCONS_00017474	28	mid maturation	AT2G39410.2	XLOC_010570	AT2G39410	AT2G39410	=	alpha/beta-Hydrolases superfamily protein; BEST Arabidopsis thaliana protein match is: alpha/beta-Hydrolases superfamily protein (TAIR:AT2G39420.1); Has 4839 Blast hits to 4839 proteins in 1396 species: Archae - 34; Bacteria - 3478; Metazoa - 113; Fungi - 141; Plants - 568; Viruses - 41; Other Eukaryotes - 464 (source: NCBI BLink).	1	1	1e-07	3	specific;superfamily;multi-dom	Hydrolase_4;Esterase_lipase superfamily;PldB	-;-;-	Putative lysophospholipase; This domain is found in bacteria and eukaryotes and is approximately 110 amino acids in length. It is found in association with pfam00561. Many members are annotated as being lysophospholipases, and others as alpha-beta hydrolase fold-containing proteins.;Esterases and lipases (includes fungal lipases, cholinesterases, etc.) These enzymes act on carboxylic esters (EC: …
TCONS_00053431	21	mid maturation and DT	AT5G65660.1	XLOC_032730	AT5G65660	AT5G65660	=	hydroxyproline-rich glycoprotein family protein; FUNCTIONS IN: molecular_function unknown; INVOLVED IN: biological_process unknown; LOCATED IN: plasma membrane; EXPRESSED IN: 22 plant structures; EXPRESSED DURING: 13 growth stages; Has 30201 Blast hits to 17322 proteins in 780 species: Archae - 12; Bacteria - 1396; Metazoa - 17338; Fungi - 3422; Plants - 5037; Viruses - 0; Other Eukaryotes - 2996…	1	0.886225	0.113775	0	-	-	-	-
TCONS_00015918	21	mid maturation and DT	AT2G23230.1	XLOC_009672	AT2G23230	AT2G23230	=	Terpenoid cyclases/Protein prenyltransferases superfamily protein; FUNCTIONS IN: lyase activity, magnesium ion binding; INVOLVED IN: metabolic process; CONTAINS InterPro DOMAIN/s: Terpene synthase, metal-binding domain (InterPro:IPR005630), Terpenoid synthase (InterPro:IPR008949), Terpenoid cylases/protein prenyltransferase alpha-alpha toroid (InterPro:IPR008930), Terpene synthase-like (InterPro:…	1	1	1e-07	2	specific;superfamily	Terpene_cyclase_plant_C1;Isoprenoid_Biosyn_C1 superfamily	-;-	Plant Terpene Cyclases, Class 1; This CD includes a diverse group of monomeric plant terpene cyclases (Tspa-Tspf) that convert the acyclic isoprenoid diphosphates, geranyl diphosphate (GPP), farnesyl diphosphate (FPP), or geranylgeranyl diphosphate (GGPP) into cyclic monoterpenes, diterpenes, or sesquiterpenes, respectively; a few form acyclic species. Terpnoid cyclases are soluble enzymes locali…
TCONS_00015912	36	mid maturation	AT2G23230.N4	XLOC_009672	AT2G23230	AT2G23230	j	Terpenoid cyclases/Protein prenyltransferases superfamily protein; FUNCTIONS IN: lyase activity, magnesium ion binding; INVOLVED IN: metabolic process; CONTAINS InterPro DOMAIN/s: Terpene synthase, metal-binding domain (InterPro:IPR005630), Terpenoid synthase (InterPro:IPR008949), Terpenoid cylases/protein prenyltransferase alpha-alpha toroid (InterPro:IPR008930), Terpene synthase-like (InterPro:…	1	0.998799	0.00120092	1	superfamily	Isoprenoid_Biosyn_C1 superfamily	N	Isoprenoid Biosynthesis enzymes, Class 1; Superfamily of trans-isoprenyl diphosphate synthases (IPPS) and class I terpene cyclases which either synthesis geranyl/farnesyl diphosphates (GPP/FPP) or longer chained products from isoprene precursors, isopentenyl diphosphate (IPP) and dimethylallyl diphosphate (DMAPP), or use geranyl (C10)-, farnesyl (C15)-, or geranylgeranyl (C20)-diphosphate as subs…
TCONS_00015915	21	mid maturation and DT	AT2G23230.N8	XLOC_009672	AT2G23230	AT2G23230	=	Terpenoid cyclases/Protein prenyltransferases superfamily protein; FUNCTIONS IN: lyase activity, magnesium ion binding; INVOLVED IN: metabolic process; CONTAINS InterPro DOMAIN/s: Terpene synthase, metal-binding domain (InterPro:IPR005630), Terpenoid synthase (InterPro:IPR008949), Terpenoid cylases/protein prenyltransferase alpha-alpha toroid (InterPro:IPR008930), Terpene synthase-like (InterPro:…	1	1	1e-07	2	specific;superfamily	Terpene_cyclase_plant_C1;Isoprenoid_Biosyn_C1 superfamily	-;-	Plant Terpene Cyclases, Class 1; This CD includes a diverse group of monomeric plant terpene cyclases (Tspa-Tspf) that convert the acyclic isoprenoid diphosphates, geranyl diphosphate (GPP), farnesyl diphosphate (FPP), or geranylgeranyl diphosphate (GGPP) into cyclic monoterpenes, diterpenes, or sesquiterpenes, respectively; a few form acyclic species. Terpnoid cyclases are soluble enzymes locali…
TCONS_00024029	21	mid maturation and DT	AT3G14360.N2	XLOC_014483	AT3G14360	AT3G14360	j	alpha/beta-Hydrolases superfamily protein; FUNCTIONS IN: triglyceride lipase activity; INVOLVED IN: lipid metabolic process; LOCATED IN: cellular_component unknown; EXPRESSED IN: 23 plant structures; EXPRESSED DURING: 12 growth stages; CONTAINS InterPro DOMAIN/s: Lipase, class 3 (InterPro:IPR002921); BEST Arabidopsis thaliana protein match is: alpha/beta-Hydrolases superfamily protein (TAIR:AT5G4…	1	1	1e-07	2	specific;superfamily	Lipase_3;Esterase_lipase superfamily	-;-	Lipase (class 3). Lipases are esterases that can hydrolyze long-chain acyl-triglycerides into di- and monoglycerides, glycerol, and free fatty acids at a water/lipid interface. A typical feature of lipases is &quot;interfacial activation,&quot; the process of becoming active at the lipid/water interface, although several examples of lipases have been identified that do not undergo interfacial act…
TCONS_00021923	36	mid maturation	AT2G39750.1	XLOC_013320	AT2G39750	AT2G39750	=	S-adenosyl-L-methionine-dependent methyltransferases superfamily protein; CONTAINS InterPro DOMAIN/s: Protein of unknown function DUF248, methyltransferase putative (InterPro:IPR004159); BEST Arabidopsis thaliana protein match is: Putative methyltransferase family protein (TAIR:AT5G06050.1); Has 1633 Blast hits to 1528 proteins in 174 species: Archae - 2; Bacteria - 140; Metazoa - 223; Fungi - 78…	1	1	1e-07	2	specific;superfamily	Methyltransf_29;AdoMet_MTases superfamily	-;-	Putative S-adenosyl-L-methionine-dependent methyltransferase; This family is a putative S-adenosyl-L-methionine (SAM)-dependent methyltransferase.;S-adenosylmethionine-dependent methyltransferases (SAM or AdoMet-MTase), class I; AdoMet-MTases are enzymes that use S-adenosyl-L-methionine (SAM or AdoMet) as a substrate for methyltransfer, creating the product S-adenosyl-L-homocysteine (AdoHcy). The…
TCONS_00012369	21	mid maturation and DT	AT1G65040.N6	XLOC_007423	AT1G65040	AT1G65040	j	RING/U-box superfamily protein; FUNCTIONS IN: zinc ion binding; LOCATED IN: plasma membrane; EXPRESSED IN: male gametophyte, pollen tube; EXPRESSED DURING: L mature pollen stage, M germinated pollen stage; CONTAINS InterPro DOMAIN/s: Zinc finger, RING-type (InterPro:IPR001841), Zinc finger, C3HC4 RING-type (InterPro:IPR018957); BEST Arabidopsis thaliana protein match is: RING/U-box superfamily pr…	1	1	1e-07	3	specific;superfamily;multi-dom	RING;RING superfamily;HRD1	-;-;-	RING-finger (Really Interesting New Gene) domain, a specialized type of Zn-finger of 40 to 60 residues that binds two atoms of zinc; defined by the &apos;cross-brace&apos; motif C-X2-C-X(9-39)-C-X(1-3)- H-X(2-3)-(N/C/H)-X2-C-X(4-48)C-X2-C; probably involved in mediating protein-protein interactions; identified in a proteins with a wide range of functions such as viral replication, signal transduc…
TCONS_00011010	21	mid maturation and DT	AT1G49670.1	XLOC_006607	AT1G49670	NQR	=	NQR; FUNCTIONS IN: oxidoreductase activity, binding, zinc ion binding, catalytic activity; INVOLVED IN: response to oxidative stress, metabolic process; LOCATED IN: mitochondrion, peroxisome; EXPRESSED IN: 24 plant structures; EXPRESSED DURING: 13 growth stages; CONTAINS InterPro DOMAIN/s: Short-chain dehydrogenase/reductase, conserved site (InterPro:IPR020904), Glucose/ribitol dehydrogenase (Int…	1	1	1e-07	6	specific;superfamily;specific;superfamily;multi-dom;multi-dom	Mgc45594_like;MDR superfamily;ADH_SDR_c_like;SDR superfamily;COG2130;adh_short	-;-;-;-;-;-	Mgc45594 gene product and other MDR family members; Includes Human Mgc45594 gene product of undetermined function. The medium chain dehydrogenases/reductase (MDR)/zinc-dependent alcohol dehydrogenase-like family, which contains the zinc-dependent alcohol dehydrogenase (ADH-Zn) and related proteins, is a diverse group of proteins related to the first identified member, class I mammalian ADH. MDRs …
TCONS_00031431	11	mid maturation	AT3G44480.1	XLOC_019244	AT3G44480	cog1	=	recognition of peronospora parasitica 1 (RPP1); CONTAINS InterPro DOMAIN/s: NB-ARC (InterPro:IPR002182), Leucine-rich repeat (InterPro:IPR001611), Disease resistance protein (InterPro:IPR000767), Toll-Interleukin receptor (InterPro:IPR000157); BEST Arabidopsis thaliana protein match is: Disease resistance protein (TIR-NBS-LRR class) family (TAIR:AT3G44630.1); Has 46378 Blast hits to 25771 protein…	1	1	1e-07	8	specific;superfamily;specific;superfamily;specific;superfamily;superfamily;multi-dom	AAA;ABC_ATPase superfamily;TIR;TIR superfamily;LRR_3;LRR_3 superfamily;AMN1 superfamily;PLN03210	-;-;-;-;-;-;-;-	The AAA+ (ATPases Associated with a wide variety of cellular Activities) superfamily represents an ancient group of ATPases belonging to the ASCE (for additional strand, catalytic E) division of the P-loop NTPase fold. The ASCE division also includes ABC, RecA-like, VirD4-like, PilT-like, and SF1/2 helicases. Members of the AAA+ ATPases function as molecular chaperons, ATPase subunits of protease…
TCONS_00050078	4	mid maturation and DT	AT5G26000.1	XLOC_030508	AT5G26000	BGLU38	=	thioglucoside glucohydrolase 1 (TGG1); FUNCTIONS IN: thioglucosidase activity, beta-glucosidase activity, hydrolase activity, hydrolyzing O-glycosyl compounds; INVOLVED IN: glucosinolate catabolic process; LOCATED IN: in 7 components; EXPRESSED IN: 8 plant structures; EXPRESSED DURING: seedling growth; CONTAINS InterPro DOMAIN/s: Glycoside hydrolase, family 1 (InterPro:IPR001360), Glycoside hydro…	1	1	1e-07	0	-	-	-	-
TCONS_00037298	21	mid maturation and DT	AT4G37790.1	XLOC_022791	AT4G37790	HAT22	=	HAT22; FUNCTIONS IN: sequence-specific DNA binding transcription factor activity; INVOLVED IN: regulation of transcription, DNA-dependent, response to cytokinin stimulus; LOCATED IN: nucleus; EXPRESSED IN: 22 plant structures; EXPRESSED DURING: 13 growth stages; CONTAINS InterPro DOMAIN/s: Homeobox, conserved site (InterPro:IPR017970), Homeobox (InterPro:IPR001356), Homeodomain-like (InterPro:IPR…	1	0.999986	1.38431e-05	0	-	-	-	-
TCONS_00018810	21	mid maturation and DT	AT2G04230.1	XLOC_011267	AT2G04230	AT2G04230	=	FBD, F-box and Leucine Rich Repeat domains containing protein; CONTAINS InterPro DOMAIN/s: F-box domain, cyclin-like (InterPro:IPR001810), FBD (InterPro:IPR013596), F-box domain, Skp2-like (InterPro:IPR022364), FBD-like (InterPro:IPR006566), Leucine-rich repeat 2 (InterPro:IPR013101); BEST Arabidopsis thaliana protein match is: FBD, F-box and Leucine Rich Repeat domains containing protein (TAIR:A…	1	1	1e-07	6	specific;superfamily;specific;superfamily;specific;superfamily	FBD;FBD superfamily;F-box;F-box superfamily;LRR_2;LRR_2 superfamily	-;-;-;-;-;-	domain in FBox and BRCT domain containing plant proteins; domain in FBox and BRCT domain containing plant proteins.;FBD; This region is found in F-box (pfam00646) and other domain containing plant proteins; it is repeated in two family members. Its precise function is unknown, but it is thought to be associated with nuclear processes. In fact, several family members are annotated as being similar…
TCONS_00020450	4	mid maturation and DT	AT2G25095.N2	XLOC_012462	AT2G25095	MIR156A	o		-1	0.00505266	0.994947	0	-	-	-	-
TCONS_00012611	21	mid maturation and DT	AT1G67310.1	XLOC_007565	AT1G67310	AT1G67310	=	Calmodulin-binding transcription activator protein with CG-1 and Ankyrin domains; FUNCTIONS IN: calmodulin binding, transcription regulator activity; INVOLVED IN: regulation of transcription; LOCATED IN: cytosol; EXPRESSED IN: 23 plant structures; EXPRESSED DURING: 13 growth stages; CONTAINS InterPro DOMAIN/s: Immunoglobulin E-set (InterPro:IPR014756), Ankyrin repeat-containing domain (InterPro:I…	1	1	1e-07	9	specific;superfamily;specific;superfamily;specific;superfamily;specific;superfamily;multi-dom	ANK;ANK superfamily;IPT;IPT superfamily;CG-1;CG-1 superfamily;IQ;IQ superfamily;Ank_4	N;N;-;-;-;-;-;-;-	ankyrin repeats; ankyrin repeats mediate protein-protein interactions in very diverse families of proteins. The number of ANK repeats in a protein can range from 2 to over 20 (ankyrins, for example). ANK repeats may occur in combinations with other types of domains. The structural repeat unit contains two antiparallel helices and a beta-hairpin, repeats are stacked in a superhelical arrangement; …
TCONS_00012372	21	mid maturation and DT	AT1G65040.2	XLOC_007423	AT1G65040	AT1G65040	=	RING/U-box superfamily protein; FUNCTIONS IN: zinc ion binding; LOCATED IN: plasma membrane; EXPRESSED IN: male gametophyte, pollen tube; EXPRESSED DURING: L mature pollen stage, M germinated pollen stage; CONTAINS InterPro DOMAIN/s: Zinc finger, RING-type (InterPro:IPR001841), Zinc finger, C3HC4 RING-type (InterPro:IPR018957); BEST Arabidopsis thaliana protein match is: RING/U-box superfamily pr…	1	1	1e-07	3	specific;superfamily;multi-dom	RING;RING superfamily;HRD1	-;-;-	RING-finger (Really Interesting New Gene) domain, a specialized type of Zn-finger of 40 to 60 residues that binds two atoms of zinc; defined by the &apos;cross-brace&apos; motif C-X2-C-X(9-39)-C-X(1-3)- H-X(2-3)-(N/C/H)-X2-C-X(4-48)C-X2-C; probably involved in mediating protein-protein interactions; identified in a proteins with a wide range of functions such as viral replication, signal transduc…
TCONS_00005255	21	mid maturation and DT	AT1G62040.N3	XLOC_003182	AT1G62040	ATG8C	j	autophagy 8c (ATG8C); FUNCTIONS IN: microtubule binding; INVOLVED IN: autophagy; EXPRESSED IN: 24 plant structures; EXPRESSED DURING: 15 growth stages; CONTAINS InterPro DOMAIN/s: Light chain 3 (LC3) (InterPro:IPR004241); BEST Arabidopsis thaliana protein match is: Ubiquitin-like superfamily protein (TAIR:AT4G21980.2).	1	0.962625	0.037375	2	specific;superfamily	GABARAP;UBQ superfamily	-;-	Ubiquitin domain of GABA-receptor-associated protein; GABARAP (GABA-receptor-associated protein) belongs ot a large family of proteins that mediate intracellular membrane trafficking and/or fusion. GABARAP binds not only to GABA, type A but also to tubulin, gephrin, and ULK1. Orthologues of GABARAP include Gate-16 (golgi-associated ATPase enhancer), LC3 (microtubule-associated protein light chain…
TCONS_00020857	36	mid maturation	AT2G28900.N2	XLOC_012686	AT2G28900	OEP16	j	outer plastid envelope protein 16-1 (OEP16-1); FUNCTIONS IN: protein transporter activity, P-P-bond-hydrolysis-driven protein transmembrane transporter activity; INVOLVED IN: in 7 processes; LOCATED IN: chloroplast, plastid outer membrane, vacuole, chloroplast envelope; EXPRESSED IN: 22 plant structures; EXPRESSED DURING: 13 growth stages; CONTAINS InterPro DOMAIN/s: Mitochondrial inner membrane …	-1	0.131129	0.868871	0	-	-	-	-
TCONS_00036267	21	mid maturation and DT	AT4G27900.2	XLOC_022231	AT4G27900	AT4G27900	=	CCT motif family protein; FUNCTIONS IN: molecular_function unknown; INVOLVED IN: biological_process unknown; LOCATED IN: cellular_component unknown; EXPRESSED IN: 23 plant structures; EXPRESSED DURING: 13 growth stages; CONTAINS InterPro DOMAIN/s: CCT domain (InterPro:IPR010402); BEST Arabidopsis thaliana protein match is: CCT motif family protein (TAIR:AT5G53420.1); Has 1589 Blast hits to 1589 p…	1	0.999996	3.66428e-06	2	specific;superfamily	CCT;CCT superfamily	-;-	CCT motif; This short motif is found in a number of plant proteins. It is rich in basic amino acids and has been called a CCT motif after Co, Col and Toc1. The CCT motif is about 45 amino acids long and contains a putative nuclear localisation signal within the second half of the CCT motif. Toc1 mutants have been identified in this region.;CCT motif; This short motif is found in a number of plant…
TCONS_00000588	21	mid maturation and DT	AT1G06630.3	XLOC_000303	AT1G06630	AT1G06630	=	F-box/RNI-like superfamily protein; FUNCTIONS IN: molecular_function unknown; INVOLVED IN: biological_process unknown; LOCATED IN: cellular_component unknown; EXPRESSED IN: 24 plant structures; EXPRESSED DURING: 13 growth stages; CONTAINS InterPro DOMAIN/s: F-box domain, cyclin-like (InterPro:IPR001810), F-box domain, Skp2-like (InterPro:IPR022364); BEST Arabidopsis thaliana protein match is: F-b…	1	1	1.3329e-07	2	specific;superfamily	F-box;F-box superfamily	C;C	F-box domain; This domain is approximately 50 amino acids long, and is usually found in the N-terminal half of a variety of proteins. Two motifs that are commonly found associated with the F-box domain are the leucine rich repeats (LRRs; pfam00560 and pfam07723) and the WD repeat (pfam00400). The F-box domain has a role in mediating protein-protein interactions in a variety of contexts, such as p…
TCONS_00018102	21	mid maturation and DT	AT2G44850.N3	XLOC_010886	AT2G44850	AT2G44850	j	unknown protein; FUNCTIONS IN: molecular_function unknown; INVOLVED IN: biological_process unknown; LOCATED IN: cellular_component unknown; EXPRESSED IN: 13 plant structures; EXPRESSED DURING: M germinated pollen stage, LP.04 four leaves visible, 4 anthesis, petal differentiation and expansion stage, E expanded cotyledon stage; CONTAINS InterPro DOMAIN/s: Uncharacterised protein family UPF0565 (I…	1	0.999999	5.67967e-07	2	specific;superfamily	UPF0565;UPF0565 superfamily	-;-	Uncharacterized protein family UPF0565; This family of proteins has no known function.;Uncharacterized protein family UPF0565; This family of proteins has no known function.
TCONS_00031617	4	mid maturation and DT	AT3G46450.2	XLOC_019374	AT3G46450	AT3G46450	=	SEC14 cytosolic factor family protein / phosphoglyceride transfer family protein; FUNCTIONS IN: transporter activity; INVOLVED IN: transport; LOCATED IN: cellular_component unknown; EXPRESSED IN: 24 plant structures; EXPRESSED DURING: 14 growth stages; CONTAINS InterPro DOMAIN/s: Cellular retinaldehyde-binding/triple function, C-terminal (InterPro:IPR001251); BEST Arabidopsis thaliana protein mat…	1	1	1e-07	2	specific;superfamily	SEC14;SEC14 superfamily	-;-	Sec14p-like lipid-binding domain. Found in secretory proteins, such as S. cerevisiae phosphatidylinositol transfer protein (Sec14p), and in lipid regulated proteins such as RhoGAPs, RhoGEFs and neurofibromin (NF1). SEC14 domain of Dbl is known to associate with G protein beta/gamma subunits.;Sec14p-like lipid-binding domain. Found in secretory proteins, such as S. cerevisiae phosphatidylinositol …
TCONS_00031616	4	mid maturation and DT	AT3G46450.1	XLOC_019374	AT3G46450	AT3G46450	=	SEC14 cytosolic factor family protein / phosphoglyceride transfer family protein; FUNCTIONS IN: transporter activity; INVOLVED IN: transport; LOCATED IN: cellular_component unknown; EXPRESSED IN: 24 plant structures; EXPRESSED DURING: 14 growth stages; CONTAINS InterPro DOMAIN/s: Cellular retinaldehyde-binding/triple function, C-terminal (InterPro:IPR001251); BEST Arabidopsis thaliana protein mat…	1	1	1e-07	2	specific;superfamily	SEC14;SEC14 superfamily	-;-	Sec14p-like lipid-binding domain. Found in secretory proteins, such as S. cerevisiae phosphatidylinositol transfer protein (Sec14p), and in lipid regulated proteins such as RhoGAPs, RhoGEFs and neurofibromin (NF1). SEC14 domain of Dbl is known to associate with G protein beta/gamma subunits.;Sec14p-like lipid-binding domain. Found in secretory proteins, such as S. cerevisiae phosphatidylinositol …
