# Supplementary material for: CoSpliceNet: a framework for co-splicing network inference from transcriptomics data
Source: BMC Genomics. 2016 Oct 28;17:845. doi: 10.1186/s12864-016-3172-6 (PMC5086072; doi:10.1186/s12864-016-3172-6)
Supplement: Additional file 18: Table S15. — ER-related transcripts identified in the set of 7960 differentially expressed transcripts. (XLSX 89 kb) [file 12864_2016_3172_MOESM18_ESM.xlsx]

## Sheet: ER_StrGSong2015_Transcripts
tcons_id	cluster	supercluster	transcriptName	gene_id	AGI	gene_name	class_code	functional_description	CodeWise_labels	coding_prob	noncoding_prob	number of CDD domains	domain hit type (separated by ;)	Domain_names(Seperated by ;)	Incomplete	Domain Defenition
TCONS_00029633	19	mid maturation and DT	AT3G16990.N2	XLOC_017964	AT3G16990	AT3G16990	j	Haem oxygenase-like, multi-helical; CONTAINS InterPro DOMAIN/s: Haem oxygenase-like, multi-helical (InterPro:IPR016084), TENA/THI-4 protein/Coenzyme PQQ biosynthesis protein C (InterPro:IPR004305); Has 259 Blast hits to 259 proteins in 88 species: Archae - 23; Bacteria - 94; Metazoa - 0; Fungi - 34; Plants - 38; Viruses - 0; Other Eukaryotes - 70 (source: NCBI BLink).	1	0.999943	5.73597e-05	1	superfamily	HemeO superfamily	-	Heme oxygenase catalyzes the rate limiting step in the degradation of heme to bilirubin, it is essential for recycling of iron from heme. Heme is used as a substrate and cofactor for its own degradation to biliverdin, iron, and carbon monoxide. This family includes bacterial HO, as well as the mammalian isoforms HO-1, and HO-2. Heme oxygenases play key roles in heme homeostasis, oxidative stress …
TCONS_00003693	35	early and mid maturation	AT1G42480.2	XLOC_002180	AT1G42480	AT1G42480	=	unknown protein; FUNCTIONS IN: molecular_function unknown; INVOLVED IN: biological_process unknown; LOCATED IN: endomembrane system; EXPRESSED IN: 24 plant structures; EXPRESSED DURING: 13 growth stages; CONTAINS InterPro DOMAIN/s: Protein of unknown function DUF3456 (InterPro:IPR021852); Has 152 Blast hits to 152 proteins in 48 species: Archae - 0; Bacteria - 0; Metazoa - 113; Fungi - 0; Plants …	1	0.995064	0.00493576	2	specific;superfamily	DUF3456;DUF3456 superfamily	C;C	TLR4 regulator and MIR-interacting MSAP; This family of proteins, found from plants to humans, is PRAT4 (A and B), a Protein Associated with Toll-like receptor 4. The Toll family of receptors - TLRs - plays an essential role in innate recognition of microbial products, the first line of defence against bacterial infection. PRAT4A influences the subcellular distribution and the strength of TLR res…
TCONS_00000068	46	mid maturation and DT	AT1G01580.N3	XLOC_000037	AT1G01580	FRD1	j	ferric reduction oxidase 2 (FRO2); CONTAINS InterPro DOMAIN/s: Ferredoxin reductase-type FAD-binding domain (InterPro:IPR017927), Ferric reductase, NAD binding (InterPro:IPR013121), FAD-binding 8 (InterPro:IPR013112), Riboflavin synthase-like beta-barrel (InterPro:IPR017938), Ferric reductase-like transmembrane component, N-terminal (InterPro:IPR013130); BEST Arabidopsis thaliana protein match is…	1	1	1e-07	6	specific;superfamily;specific;superfamily;superfamily;multi-dom	NOX_Duox_like_FAD_NADP;FNR_like superfamily;Ferric_reduct;Ferric_reduct superfamily;FNR_like superfamily;PLN02292	C;C;-;-;-;-	NADPH oxidase (NOX) catalyzes the generation of reactive oxygen species (ROS) such as superoxide and hydrogen peroxide. ROS were originally identified as bactericidal agents in phagocytes, but are now also implicated in cell signaling and metabolism. NOX has a 6-alpha helix heme-binding transmembrane domain fused to a flavoprotein with the nucleotide binding domain located in the cytoplasm. Duox …
TCONS_00000069	46	mid maturation and DT	AT1G01580.N2	XLOC_000037	AT1G01580	FRD1	j	ferric reduction oxidase 2 (FRO2); CONTAINS InterPro DOMAIN/s: Ferredoxin reductase-type FAD-binding domain (InterPro:IPR017927), Ferric reductase, NAD binding (InterPro:IPR013121), FAD-binding 8 (InterPro:IPR013112), Riboflavin synthase-like beta-barrel (InterPro:IPR017938), Ferric reductase-like transmembrane component, N-terminal (InterPro:IPR013130); BEST Arabidopsis thaliana protein match is…	1	1	1e-07	5	specific;superfamily;superfamily;specific;superfamily	NOX_Duox_like_FAD_NADP;FNR_like superfamily;FNR_like superfamily;Ferric_reduct;Ferric_reduct superfamily	-;-;-;N;N	NADPH oxidase (NOX) catalyzes the generation of reactive oxygen species (ROS) such as superoxide and hydrogen peroxide. ROS were originally identified as bactericidal agents in phagocytes, but are now also implicated in cell signaling and metabolism. NOX has a 6-alpha helix heme-binding transmembrane domain fused to a flavoprotein with the nucleotide binding domain located in the cytoplasm. Duox …
TCONS_00013028	11	mid maturation	AT1G72280.N3	XLOC_007819	AT1G72280	AERO1	j	endoplasmic reticulum oxidoreductins 1 (ERO1); FUNCTIONS IN: FAD binding, oxidoreductase activity, acting on sulfur group of donors, disulfide as acceptor; INVOLVED IN: oxidation reduction, protein thiol-disulfide exchange; LOCATED IN: endoplasmic reticulum; EXPRESSED IN: 24 plant structures; EXPRESSED DURING: 14 growth stages; CONTAINS InterPro DOMAIN/s: Endoplasmic reticulum oxidoreductin 1 (In…	1	1	1.18929e-07	2	specific;superfamily	ERO1;ERO1 superfamily	-;-	Endoplasmic Reticulum Oxidoreductin 1 (ERO1); Members of this family are required for the formation of disulphide bonds in the ER.;Endoplasmic Reticulum Oxidoreductin 1 (ERO1); Members of this family are required for the formation of disulphide bonds in the ER.
TCONS_00013027	11	mid maturation	AT1G72280.N2	XLOC_007819	AT1G72280	AERO1	j	endoplasmic reticulum oxidoreductins 1 (ERO1); FUNCTIONS IN: FAD binding, oxidoreductase activity, acting on sulfur group of donors, disulfide as acceptor; INVOLVED IN: oxidation reduction, protein thiol-disulfide exchange; LOCATED IN: endoplasmic reticulum; EXPRESSED IN: 24 plant structures; EXPRESSED DURING: 14 growth stages; CONTAINS InterPro DOMAIN/s: Endoplasmic reticulum oxidoreductin 1 (In…	1	1	1e-07	2	specific;superfamily	ERO1;ERO1 superfamily	-;-	Endoplasmic Reticulum Oxidoreductin 1 (ERO1); Members of this family are required for the formation of disulphide bonds in the ER.;Endoplasmic Reticulum Oxidoreductin 1 (ERO1); Members of this family are required for the formation of disulphide bonds in the ER.
TCONS_00000891	45	early and mid maturation	AT1G09180.1	XLOC_000438	AT1G09180	ATSARA1A	=	secretion-associated RAS super family 1 (SARA1A); FUNCTIONS IN: GTP binding; INVOLVED IN: intracellular protein transport; LOCATED IN: chloroplast; EXPRESSED IN: 15 plant structures; EXPRESSED DURING: 8 growth stages; CONTAINS InterPro DOMAIN/s: Small GTP-binding protein (InterPro:IPR005225), Small GTPase SAR1-type (InterPro:IPR006687), ARF/SAR superfamily (InterPro:IPR006689); BEST Arabidopsis t…	1	0.999981	1.87729e-05	3	specific;superfamily;multi-dom	Sar1;ABC_ATPase superfamily;SAR	-;-;-	Sar1 is an essential component of COPII vesicle coats; Sar1 is an essential component of COPII vesicle coats involved in export of cargo from the ER. The GTPase activity of Sar1 functions as a molecular switch to control protein-protein and protein-lipid interactions that direct vesicle budding from the ER. Activation of the GDP to the GTP-bound form of Sar1 involves the membrane-associated guani…
TCONS_00013517	39	mid maturation and DT	AT1G77280.N2	XLOC_008099	AT1G77280	AT1G77280	j	Protein kinase protein with adenine nucleotide alpha hydrolases-like domain; FUNCTIONS IN: protein serine/threonine kinase activity, protein kinase activity, kinase activity, ATP binding; INVOLVED IN: protein amino acid phosphorylation, response to stress; LOCATED IN: cellular_component unknown; EXPRESSED IN: 16 plant structures; EXPRESSED DURING: 6 growth stages; CONTAINS InterPro DOMAIN/s: UspA…	1	1	1e-07	5	specific;superfamily;specific;superfamily;multi-dom	STKc_IRAK;PKc_like superfamily;USP_Like;AANH_like superfamily;S_TKc	-;-;-;-;C	Catalytic domain of the Serine/Threonine kinases, Interleukin-1 Receptor Associated Kinases and related STKs; STKs catalyze the transfer of the gamma-phosphoryl group from ATP to serine/threonine residues on protein substrates. IRAKs are involved in Toll-like receptor (TLR) and interleukin-1 (IL-1) signalling pathways, and are thus critical in regulating innate immune responses and inflammation. …
TCONS_00007970	17	early and mid maturation	AT1G09210.1	XLOC_004702	AT1G09210	CRT1b	=	calreticulin 1b (CRT1b); FUNCTIONS IN: unfolded protein binding, calcium ion binding; INVOLVED IN: response to oxidative stress, response to salt stress; LOCATED IN: mitochondrion, endoplasmic reticulum, vacuole; EXPRESSED IN: 26 plant structures; EXPRESSED DURING: 14 growth stages; CONTAINS InterPro DOMAIN/s: Calreticulin/calnexin, P (InterPro:IPR009033), Calreticulin/calnexin (InterPro:IPR00158…	1	1	1e-07	2	specific;superfamily	Calreticulin;Calreticulin superfamily	-;-	Calreticulin family; Calreticulin family.;Calreticulin family; Calreticulin family.
TCONS_00012893	17	early and mid maturation	AT1G70490.2	XLOC_007744	AT1G70490	ARFA1D	=	ARFA1D; FUNCTIONS IN: phospholipase activator activity, GTP binding; INVOLVED IN: N-terminal protein myristoylation; LOCATED IN: plasma membrane, vacuole; EXPRESSED IN: 26 plant structures; EXPRESSED DURING: 15 growth stages; CONTAINS InterPro DOMAIN/s: ADP-ribosylation factor (InterPro:IPR006688), Small GTP-binding protein (InterPro:IPR005225), ARF/SAR superfamily (InterPro:IPR006689); BEST Arab…	1	0.999902	9.84419e-05	3	specific;superfamily;multi-dom	Arf1_5_like;ABC_ATPase superfamily;SAR	-;-;-	ADP-ribosylation factor-1 (Arf1) and ADP-ribosylation factor-5 (Arf5); The Arf1-Arf5-like subfamily contains Arf1, Arf2, Arf3, Arf4, Arf5, and related proteins. Arfs1-5 are soluble proteins that are crucial for assembling coat proteins during vesicle formation. Each contains an N-terminal myristoylated amphipathic helix that is folded into the protein in the GDP-bound state. GDP/GTP exchange expo…
TCONS_00002599	8	early and mid maturation	AT1G27330.1	XLOC_001435	AT1G27330	AT1G27330	=	Ribosome associated membrane protein RAMP4; CONTAINS InterPro DOMAIN/s: Ribosome associated membrane RAMP4 (InterPro:IPR010580); BEST Arabidopsis thaliana protein match is: Ribosome associated membrane protein RAMP4 (TAIR:AT1G27350.1); Has 348 Blast hits to 348 proteins in 106 species: Archae - 0; Bacteria - 0; Metazoa - 210; Fungi - 0; Plants - 100; Viruses - 0; Other Eukaryotes - 38 (source: NC…	-1	0.453301	0.546699	2	specific;superfamily	RAMP4;RAMP4 superfamily	-;-	Ribosome associated membrane protein RAMP4; This family consists of several ribosome associated membrane protein RAMP4 (or SERP1) sequences. Stabilisation of membrane proteins in response to stress involves the concerted action of a rescue unit in the ER membrane comprised of SERP1/RAMP4, other components of the translocon, and molecular chaperones in the ER.;Ribosome associated membrane protein …
TCONS_00040046	8	early and mid maturation	AT4G24920.1	XLOC_024588	AT4G24920	AT4G24920	=	secE/sec61-gamma protein transport protein; FUNCTIONS IN: P-P-bond-hydrolysis-driven protein transmembrane transporter activity; INVOLVED IN: intracellular protein transport, protein transport, protein targeting; LOCATED IN: membrane; EXPRESSED IN: 23 plant structures; EXPRESSED DURING: 15 growth stages; CONTAINS InterPro DOMAIN/s: Protein translocase SEC61 complex gamma subunit (InterPro:IPR0081…	1	0.603895	0.396105	1	superfamily	SecE superfamily	N	SecE/Sec61-gamma subunits of protein translocation complex; SecE is part of the SecYEG complex in bacteria which translocates proteins from the cytoplasm. In eukaryotes the complex, made from Sec61-gamma and Sec61-alpha translocates protein from the cytoplasm to the ER. Archaea have a similar complex.
TCONS_00040704	39	mid maturation and DT	AT4G31830.1	XLOC_024977	AT4G31830	AT4G31830	=	unknown protein; Has 42 Blast hits to 42 proteins in 10 species: Archae - 0; Bacteria - 0; Metazoa - 0; Fungi - 0; Plants - 42; Viruses - 0; Other Eukaryotes - 0 (source: NCBI BLink).	1	0.974408	0.0255917	0	-	-	-	-
TCONS_00012373	21	mid maturation and DT	AT1G65040.3	XLOC_007423	AT1G65040	AT1G65040	=	RING/U-box superfamily protein; FUNCTIONS IN: zinc ion binding; LOCATED IN: plasma membrane; EXPRESSED IN: male gametophyte, pollen tube; EXPRESSED DURING: L mature pollen stage, M germinated pollen stage; CONTAINS InterPro DOMAIN/s: Zinc finger, RING-type (InterPro:IPR001841), Zinc finger, C3HC4 RING-type (InterPro:IPR018957); BEST Arabidopsis thaliana protein match is: RING/U-box superfamily pr…	1	1	1e-07	3	specific;superfamily;multi-dom	RING;RING superfamily;HRD1	-;-;N	RING-finger (Really Interesting New Gene) domain, a specialized type of Zn-finger of 40 to 60 residues that binds two atoms of zinc; defined by the &apos;cross-brace&apos; motif C-X2-C-X(9-39)-C-X(1-3)- H-X(2-3)-(N/C/H)-X2-C-X(4-48)C-X2-C; probably involved in mediating protein-protein interactions; identified in a proteins with a wide range of functions such as viral replication, signal transduc…
TCONS_00039729	30	early and mid maturation	AT4G21810.1	XLOC_024402	AT4G21810	DER2.1	=	DERLIN-2.1 (DER2.1); CONTAINS InterPro DOMAIN/s: Der1-like (InterPro:IPR007599); BEST Arabidopsis thaliana protein match is: DERLIN-2.2 (TAIR:AT4G04860.1); Has 30201 Blast hits to 17322 proteins in 780 species: Archae - 12; Bacteria - 1396; Metazoa - 17338; Fungi - 3422; Plants - 5037; Viruses - 0; Other Eukaryotes - 2996 (source: NCBI BLink).	1	0.999966	3.36475e-05	2	specific;superfamily	DER1;Rhomboid superfamily	-;-	Der1-like family; The endoplasmic reticulum (ER) of the yeast Saccharomyces cerevisiae contains of proteolytic system able to selectively degrade misfolded lumenal secretory proteins. For examination of the components involved in this degradation process, mutants were isolated. They could be divided into four complementation groups. The mutations led to stabilisation of two different substrates f…
TCONS_00053057	8	early and mid maturation	AT5G61790.1	XLOC_032522	AT5G61790	ATCNX1	=	calnexin 1 (CNX1); FUNCTIONS IN: unfolded protein binding, calcium ion binding; INVOLVED IN: protein folding; LOCATED IN: in 8 components; EXPRESSED IN: 26 plant structures; EXPRESSED DURING: 15 growth stages; CONTAINS InterPro DOMAIN/s: Calreticulin/calnexin, P (InterPro:IPR009033), Calreticulin/calnexin (InterPro:IPR001580), Calreticulin/calnexin, conserved site (InterPro:IPR018124), Concanaval…	1	1	1e-07	0	-	-	-	-
TCONS_00014157	8	early and mid maturation	AT2G03120.N2	XLOC_008454	AT2G03120	ATSPP	j	signal peptide peptidase (SPP); FUNCTIONS IN: aspartic-type endopeptidase activity; INVOLVED IN: pollen germination, pollen development; LOCATED IN: endoplasmic reticulum, endoplasmic reticulum membrane; EXPRESSED IN: 28 plant structures; EXPRESSED DURING: 16 growth stages; CONTAINS InterPro DOMAIN/s: Peptidase A22, presenilin signal peptide (InterPro:IPR006639), Peptidase A22B, signal peptide pe…	1	0.999999	7.05216e-07	2	specific;superfamily	Peptidase_A22B;Peptidase_A22B superfamily	-;-	Signal peptide peptidase; The members of this family are membrane proteins. In some proteins this region is found associated with pfam02225. This family corresponds with Merops subfamily A22B, the type example of which is signal peptide peptidase. There is a sequence-similarity relationship with pfam01080.;Signal peptide peptidase; The members of this family are membrane proteins. In some protein…
TCONS_00029553	35	early and mid maturation	AT3G15980.5	XLOC_017916	AT3G15980	AT3G15980	=	Coatomer, beta' subunit; FUNCTIONS IN: structural molecule activity; INVOLVED IN: intracellular protein transport, vesicle-mediated transport; LOCATED IN: membrane coat, COPI vesicle coat; EXPRESSED IN: 24 plant structures; EXPRESSED DURING: 13 growth stages; CONTAINS InterPro DOMAIN/s: WD40 repeat 2 (InterPro:IPR019782), Coatomer, WD associated region (InterPro:IPR006692), WD40 repeat (InterPro:…	1	1	1e-07	4	specific;superfamily;multi-dom;multi-dom	WD40;WD40 superfamily;Coatomer_WDAD;COG2319	-;-;-;-	WD40 domain, found in a number of eukaryotic proteins that cover a wide variety of functions including adaptor/regulatory modules in signal transduction, pre-mRNA processing and cytoskeleton assembly; typically contains a GH dipeptide 11-24 residues from its N-terminus and the WD dipeptide at its C-terminus and is 40 residues long, hence the name WD40; between GH and WD lies a conserved core; ser…
TCONS_00041012	35	early and mid maturation	AT4G34630.1	XLOC_025133	AT4G34630	AT4G34630	=	unknown protein; Has 30 Blast hits to 30 proteins in 10 species: Archae - 0; Bacteria - 2; Metazoa - 0; Fungi - 0; Plants - 24; Viruses - 0; Other Eukaryotes - 4 (source: NCBI BLink).	1	0.999911	8.86085e-05	0	-	-	-	-
TCONS_00001167	35	early and mid maturation	AT1G11890.1	XLOC_000595	AT1G11890	SEC22	=	SECRETION 22 (SEC22); FUNCTIONS IN: transporter activity; INVOLVED IN: transport, vesicle-mediated transport; LOCATED IN: Golgi apparatus, endoplasmic reticulum, plasma membrane, membrane; EXPRESSED IN: 26 plant structures; EXPRESSED DURING: 15 growth stages; CONTAINS InterPro DOMAIN/s: Longin (InterPro:IPR010908), Longin-like (InterPro:IPR011012), Synaptobrevin (InterPro:IPR001388); BEST Arabido…	1	0.999989	1.12327e-05	5	specific;superfamily;specific;superfamily;multi-dom	Longin;Longin superfamily;Synaptobrevin;Synaptobrevin superfamily;SNC1	-;-;-;-;-	Regulated-SNARE-like domain; Longin is one of the approximately 26 components required for transporting proteins from the ER to the plasma membrane, via the Golgi apparatus. It is necessary for the steps of the transfer from the ER to the Golgi complex. Longins are the only R-SNAREs that are common to all eukaryotes, and they are characterized by a conserved N-terminal domain with a profilin-like…
TCONS_00041225	36	mid maturation	AT4G36700.1	XLOC_025243	AT4G36700	AT4G36700	=	RmlC-like cupins superfamily protein; FUNCTIONS IN: nutrient reservoir activity; INVOLVED IN: biological_process unknown; LOCATED IN: endomembrane system; EXPRESSED IN: seed; EXPRESSED DURING: seedling growth; CONTAINS InterPro DOMAIN/s: Cupin, RmlC-type (InterPro:IPR011051), Cupin 1 (InterPro:IPR006045), RmlC-like jelly roll fold (InterPro:IPR014710); BEST Arabidopsis thaliana protein match is: …	1	1	1e-07	0	-	-	-	-
TCONS_00049689	15	early and DT	AT5G22290.1	XLOC_030285	AT5G22290	anac089	=	NAC domain containing protein 89 (NAC089); FUNCTIONS IN: sequence-specific DNA binding transcription factor activity; INVOLVED IN: multicellular organismal development, regulation of transcription; LOCATED IN: cellular_component unknown; EXPRESSED IN: 22 plant structures; EXPRESSED DURING: 12 growth stages; CONTAINS InterPro DOMAIN/s: No apical meristem (NAM) protein (InterPro:IPR003441); BEST Ar…	1	1	1.59301e-07	0	-	-	-	-
TCONS_00027035	26	early and mid maturation	AT3G53670.2	XLOC_016504	AT3G53670	AT3G53670	=	unknown protein; FUNCTIONS IN: molecular_function unknown; INVOLVED IN: biological_process unknown; LOCATED IN: cellular_component unknown; EXPRESSED IN: sperm cell, male gametophyte, pollen tube; EXPRESSED DURING: L mature pollen stage, M germinated pollen stage; BEST Arabidopsis thaliana protein match is: unknown protein (TAIR:AT2G37480.1).	1	0.997857	0.00214276	0	-	-	-	-
TCONS_00011335	49	early and mid maturation	AT1G53280.1	XLOC_006816	AT1G53280	AT1G53280	=	Class I glutamine amidotransferase-like superfamily protein; INVOLVED IN: biological_process unknown; LOCATED IN: chloroplast; EXPRESSED IN: 23 plant structures; EXPRESSED DURING: 13 growth stages; CONTAINS InterPro DOMAIN/s: DJ-1 (InterPro:IPR006287), ThiJ/PfpI (InterPro:IPR002818); BEST Arabidopsis thaliana protein match is: Class I glutamine amidotransferase-like superfamily protein (TAIR:AT3G…	1	1	1e-07	6	specific;superfamily;specific;superfamily;multi-dom;multi-dom	GATase1_DJ-1;GAT_1 superfamily;GATase1_DJ-1;GAT_1 superfamily;transcriptional_regulator_related_protein;transcriptional_regulator_related_protein	-;-;-;-;-;-	Type 1 glutamine amidotransferase (GATase1)-like domain found in Human DJ-1; Type 1 glutamine amidotransferase (GATase1)-like domain found in Human DJ-1. DJ-1 is involved in multiple physiological processes including cancer, Parkinson&apos;s disease and male fertility. It is unclear how DJ-1 functions in these. DJ-1 has been shown to possess chaperone activity. DJ-1 is preferentially expressed in…
TCONS_00036314	9	DT	AT4G28460.1	XLOC_022261	AT4G28460	AT4G28460	=	unknown protein; FUNCTIONS IN: molecular_function unknown; INVOLVED IN: biological_process unknown; LOCATED IN: endomembrane system; EXPRESSED IN: 10 plant structures; EXPRESSED DURING: LP.04 four leaves visible, 4 anthesis, petal differentiation and expansion stage; Has 8 Blast hits to 8 proteins in 3 species: Archae - 0; Bacteria - 0; Metazoa - 0; Fungi - 0; Plants - 8; Viruses - 0; Other Eukar…	1	0.825468	0.174532	0	-	-	-	-
TCONS_00004826	17	early and mid maturation	AT1G56170.2	XLOC_002877	AT1G56170	NF-YC2	=	nuclear factor Y, subunit C2 (NF-YC2); CONTAINS InterPro DOMAIN/s: Transcription factor CBF/NF-Y/archaeal histone (InterPro:IPR003958), Histone-fold (InterPro:IPR009072); BEST Arabidopsis thaliana protein match is: nuclear factor Y, subunit C9 (TAIR:AT1G08970.2); Has 1485 Blast hits to 1485 proteins in 232 species: Archae - 0; Bacteria - 0; Metazoa - 583; Fungi - 338; Plants - 429; Viruses - 0; O…	1	0.999727	0.000272541	2	specific;superfamily	CBFD_NFYB_HMF;H2A superfamily	-;-	Histone-like transcription factor (CBF/NF-Y) and archaeal histone; This family includes archaebacterial histones and histone like transcription factors from eukaryotes.;Histone 2A; H2A is a subunit of the nucleosome. The nucleosome is an octamer containing two H2A, H2B, H3, and H4 subunits. The H2A subunit performs essential roles in maintaining structural integrity of the nucleosome, chromatin c…
TCONS_00004824	17	early and mid maturation	AT1G56170.1	XLOC_002877	AT1G56170	NF-YC2	=	nuclear factor Y, subunit C2 (NF-YC2); CONTAINS InterPro DOMAIN/s: Transcription factor CBF/NF-Y/archaeal histone (InterPro:IPR003958), Histone-fold (InterPro:IPR009072); BEST Arabidopsis thaliana protein match is: nuclear factor Y, subunit C9 (TAIR:AT1G08970.2); Has 1485 Blast hits to 1485 proteins in 232 species: Archae - 0; Bacteria - 0; Metazoa - 583; Fungi - 338; Plants - 429; Viruses - 0; O…	1	0.999955	4.53586e-05	2	specific;superfamily	CBFD_NFYB_HMF;H2A superfamily	-;-	Histone-like transcription factor (CBF/NF-Y) and archaeal histone; This family includes archaebacterial histones and histone like transcription factors from eukaryotes.;Histone 2A; H2A is a subunit of the nucleosome. The nucleosome is an octamer containing two H2A, H2B, H3, and H4 subunits. The H2A subunit performs essential roles in maintaining structural integrity of the nucleosome, chromatin c…
TCONS_00040841	33	early and DT	AT4G33070.1	XLOC_025045	AT4G33070	AT4G33070	=	Thiamine pyrophosphate dependent pyruvate decarboxylase family protein; FUNCTIONS IN: in 6 functions; LOCATED IN: membrane; EXPRESSED IN: 11 plant structures; EXPRESSED DURING: 4 anthesis, C globular stage, F mature embryo stage, petal differentiation and expansion stage, E expanded cotyledon stage; CONTAINS InterPro DOMAIN/s: TPP-binding enzyme, conserved site (InterPro:IPR000399), Thiamine pyro…	1	1	1e-07	7	specific;superfamily;specific;superfamily;specific;superfamily;multi-dom	TPP_PDC_IPDC;TPP_enzymes superfamily;TPP_PYR_PDC_IPDC_like;TPP_enzyme_PYR superfamily;TPP_enzyme_M;TPP_enzyme_M superfamily;PLN02573	-;-;-;-;C;C;-	Thiamine pyrophosphate (TPP) family, PDC_IPDC subfamily, TPP-binding module; composed of proteins similar to pyruvate decarboxylase (PDC) and indolepyruvate decarboxylase (IPDC). PDC, a key enzyme in alcoholic fermentation, catalyzes the conversion of pyruvate to acetaldehyde and CO2. It is able to utilize other 2-oxo acids as substrates. In plants and various plant-associated bacteria, IPDC play…
TCONS_00044820	10	early	AT5G38820.1	XLOC_027506	AT5G38820	AT5G38820	=	Transmembrane amino acid transporter family protein; CONTAINS InterPro DOMAIN/s: Amino acid transporter, transmembrane (InterPro:IPR013057); BEST Arabidopsis thaliana protein match is: Transmembrane amino acid transporter family protein (TAIR:AT3G30390.2); Has 4324 Blast hits to 4257 proteins in 375 species: Archae - 16; Bacteria - 268; Metazoa - 1444; Fungi - 800; Plants - 936; Viruses - 5; Othe…	1	1	1e-07	0	-	-	-	-
TCONS_00050617	35	early and mid maturation	AT5G35080.1	XLOC_030951	AT5G35080	AT5G35080	=	INVOLVED IN: biological_process unknown; LOCATED IN: endomembrane system; EXPRESSED IN: 22 plant structures; EXPRESSED DURING: 13 growth stages; CONTAINS InterPro DOMAIN/s: Mannose-6-phosphate receptor, binding (InterPro:IPR009011), Glucosidase II beta subunit-like (InterPro:IPR012913); Has 30201 Blast hits to 17322 proteins in 780 species: Archae - 12; Bacteria - 1396; Metazoa - 17338; Fungi - 3…	1	0.999985	1.54896e-05	0	-	-	-	-
TCONS_00027065	43	early	AT3G54000.1	XLOC_016520	AT3G54000	AT3G54000	=	unknown protein; Has 35333 Blast hits to 34131 proteins in 2444 species: Archae - 798; Bacteria - 22429; Metazoa - 974; Fungi - 991; Plants - 531; Viruses - 0; Other Eukaryotes - 9610 (source: NCBI BLink).	1	1	1.66616e-07	0	-	-	-	-
TCONS_00018199	26	early and mid maturation	AT2G45790.1	XLOC_010943	AT2G45790	ATPMM	=	phosphomannomutase (PMM); FUNCTIONS IN: protein binding, phosphomannomutase activity; INVOLVED IN: L-ascorbic acid biosynthetic process, response to salt stress, mannose biosynthetic process; LOCATED IN: cytoplasm; EXPRESSED IN: 24 plant structures; EXPRESSED DURING: 13 growth stages; CONTAINS InterPro DOMAIN/s: Eukaryotic phosphomannomutase (InterPro:IPR005002), HAD-superfamily hydrolase, subfam…	1	0.999976	2.35966e-05	3	specific;superfamily;multi-dom	HAD_like;HAD_like superfamily;Cof	C;C;-	Haloacid dehalogenase-like hydrolases. The haloacid dehalogenase-like (HAD) superfamily includes L-2-haloacid dehalogenase, epoxide hydrolase, phosphoserine phosphatase, phosphomannomutase, phosphoglycolate phosphatase, P-type ATPase, and many others, all of which use a nucleophilic aspartate in their phosphoryl transfer reaction. All members possess a highly conserved alpha/beta core domain, and…
TCONS_00051263	35	early and mid maturation	AT5G42020.2	XLOC_031411	AT5G42020	BIP	=	luminal binding protein (BIP); FUNCTIONS IN: ATP binding; INVOLVED IN: protein folding, response to cadmium ion, response to heat, polar nucleus fusion, response to endoplasmic reticulum stress; LOCATED IN: in 8 components; EXPRESSED IN: 7 plant structures; EXPRESSED DURING: seedling growth, seed development stages; CONTAINS InterPro DOMAIN/s: Heat shock protein 70, conserved site (InterPro:IPR01…	1	1	1e-07	0	-	-	-	-
TCONS_00012369	21	mid maturation and DT	AT1G65040.N6	XLOC_007423	AT1G65040	AT1G65040	j	RING/U-box superfamily protein; FUNCTIONS IN: zinc ion binding; LOCATED IN: plasma membrane; EXPRESSED IN: male gametophyte, pollen tube; EXPRESSED DURING: L mature pollen stage, M germinated pollen stage; CONTAINS InterPro DOMAIN/s: Zinc finger, RING-type (InterPro:IPR001841), Zinc finger, C3HC4 RING-type (InterPro:IPR018957); BEST Arabidopsis thaliana protein match is: RING/U-box superfamily pr…	1	1	1e-07	3	specific;superfamily;multi-dom	RING;RING superfamily;HRD1	-;-;-	RING-finger (Really Interesting New Gene) domain, a specialized type of Zn-finger of 40 to 60 residues that binds two atoms of zinc; defined by the &apos;cross-brace&apos; motif C-X2-C-X(9-39)-C-X(1-3)- H-X(2-3)-(N/C/H)-X2-C-X(4-48)C-X2-C; probably involved in mediating protein-protein interactions; identified in a proteins with a wide range of functions such as viral replication, signal transduc…
TCONS_00050306	8	early and mid maturation	AT5G28540.1	XLOC_030662	AT5G28540	BIP1	=	BIP1; FUNCTIONS IN: ATP binding; INVOLVED IN: protein folding, ER-associated protein catabolic process, response to heat, polar nucleus fusion; LOCATED IN: cell wall, plasma membrane, chloroplast, vacuole, endoplasmic reticulum lumen; EXPRESSED IN: 8 plant structures; EXPRESSED DURING: L mature pollen stage, M germinated pollen stage, seedling growth; CONTAINS InterPro DOMAIN/s: Heat shock protei…	1	1	1e-07	0	-	-	-	-
TCONS_00032423	29	mid maturation and DT	AT3G54530.1	XLOC_019852	AT3G54530	AT3G54530	=	unknown protein; FUNCTIONS IN: molecular_function unknown; INVOLVED IN: biological_process unknown; LOCATED IN: cellular_component unknown; BEST Arabidopsis thaliana protein match is: unknown protein (TAIR:AT3G54520.1).	1	1	1e-07	0	-	-	-	-
TCONS_00032422	29	mid maturation and DT	AT3G54530.2	XLOC_019852	AT3G54530	AT3G54530	=	unknown protein; FUNCTIONS IN: molecular_function unknown; INVOLVED IN: biological_process unknown; LOCATED IN: cellular_component unknown; BEST Arabidopsis thaliana protein match is: unknown protein (TAIR:AT3G54520.1).	1	1	1.24261e-07	0	-	-	-	-
TCONS_00011250	10	early	AT1G52343.1	XLOC_006763	AT1G52343	AT1G52343	=	unknown protein; BEST Arabidopsis thaliana protein match is: unknown protein (TAIR:AT4G32680.1); Has 30201 Blast hits to 17322 proteins in 780 species: Archae - 12; Bacteria - 1396; Metazoa - 17338; Fungi - 3422; Plants - 5037; Viruses - 0; Other Eukaryotes - 2996 (source: NCBI BLink).	1	0.999846	0.000153913	0	-	-	-	-
TCONS_00023513	19	mid maturation and DT	AT3G08970.1	XLOC_014188	AT3G08970	ATERDJ3A	=	ATERDJ3A; CONTAINS InterPro DOMAIN/s: Molecular chaperone, heat shock protein, Hsp40, DnaJ (InterPro:IPR015609), Heat shock protein DnaJ, N-terminal (InterPro:IPR001623), Heat shock protein DnaJ (InterPro:IPR003095), Thioredoxin-like fold (InterPro:IPR012336), Heat shock protein DnaJ, conserved site (InterPro:IPR018253); BEST Arabidopsis thaliana protein match is: DNAJ heat shock family protein (…	1	1	1e-07	5	specific;superfamily;superfamily;superfamily;multi-dom	DnaJ;DnaJ superfamily;Thioredoxin_like superfamily;Thioredoxin_like superfamily;DnaJ	-;-;-;C;C	DnaJ domain or J-domain. DnaJ/Hsp40 (heat shock protein 40) proteins are highly conserved and play crucial roles in protein translation, folding, unfolding, translocation, and degradation. They act primarily by stimulating the ATPase activity of Hsp70s, an important chaperonine family. Hsp40 proteins are characterized by the presence of a J domain, which mediates the interaction with Hsp70. They …
TCONS_00053520	26	early and mid maturation	AT5G66320.2	XLOC_032767	AT5G66320	GATA5	=	GATA transcription factor 5 (GATA5); FUNCTIONS IN: sequence-specific DNA binding transcription factor activity; INVOLVED IN: regulation of transcription, DNA-dependent; EXPRESSED IN: 21 plant structures; EXPRESSED DURING: 13 growth stages; CONTAINS InterPro DOMAIN/s: Zinc finger, NHR/GATA-type (InterPro:IPR013088), Transcription factor, GATA, plant (InterPro:IPR016679), Zinc finger, GATA-type (In…	1	0.999996	4.45681e-06	0	-	-	-	-
TCONS_00032424	12	early	AT3G54550.1	XLOC_019853	AT3G54550	AT3G54550	=	Protein of unknown function (DUF506) ; CONTAINS InterPro DOMAIN/s: Protein of unknown function DUF506, plant (InterPro:IPR006502); BEST Arabidopsis thaliana protein match is: Protein of unknown function (DUF506) (TAIR:AT2G38820.2); Has 393 Blast hits to 391 proteins in 24 species: Archae - 0; Bacteria - 0; Metazoa - 0; Fungi - 0; Plants - 391; Viruses - 0; Other Eukaryotes - 2 (source: NCBI BLink…	1	1	1.92576e-07	2	specific;superfamily	DUF506;DUF506 superfamily	-;-	Protein of unknown function (DUF506); Family of uncharacterized plant proteins.;Protein of unknown function (DUF506); Family of uncharacterized plant proteins.
TCONS_00040517	30	early and mid maturation	AT4G29960.1	XLOC_024866	AT4G29960	AT4G29960	=	unknown protein; FUNCTIONS IN: molecular_function unknown; INVOLVED IN: biological_process unknown; LOCATED IN: plasma membrane; EXPRESSED IN: 23 plant structures; EXPRESSED DURING: 15 growth stages; Has 30201 Blast hits to 17322 proteins in 780 species: Archae - 12; Bacteria - 1396; Metazoa - 17338; Fungi - 3422; Plants - 5037; Viruses - 0; Other Eukaryotes - 2996 (source: NCBI BLink).	1	0.999995	4.94035e-06	0	-	-	-	-
TCONS_00045613	37	early and DT	AT5G47120.1	XLOC_028026	AT5G47120	ATBI-1	=	BAX inhibitor 1 (BI1); CONTAINS InterPro DOMAIN/s: Inhibitor of apoptosis-promoting Bax1 related (InterPro:IPR006214), Bax inhibitor 1, conserved site (InterPro:IPR006213); BEST Arabidopsis thaliana protein match is: Bax inhibitor-1 family protein (TAIR:AT4G17580.1); Has 1807 Blast hits to 1807 proteins in 277 species: Archae - 0; Bacteria - 0; Metazoa - 736; Fungi - 347; Plants - 385; Viruses - …	1	0.999971	2.9333e-05	0	-	-	-	-
TCONS_00047801	45	early and mid maturation	AT5G02220.1	XLOC_029250	AT5G02220	AT5G02220	=	unknown protein; Has 30201 Blast hits to 17322 proteins in 780 species: Archae - 12; Bacteria - 1396; Metazoa - 17338; Fungi - 3422; Plants - 5037; Viruses - 0; Other Eukaryotes - 2996 (source: NCBI BLink).	1	0.927697	0.0723027	0	-	-	-	-
TCONS_00033036	23	early and mid maturation	AT3G60540.2	XLOC_020194	AT3G60540	AT3G60540	=	Preprotein translocase Sec, Sec61-beta subunit protein; CONTAINS InterPro DOMAIN/s: Preprotein translocase Sec, Sec61-beta subunit, eukarya (InterPro:IPR016482), Preprotein translocase Sec, Sec61-beta subunit (InterPro:IPR005609); BEST Arabidopsis thaliana protein match is: Preprotein translocase Sec, Sec61-beta subunit protein (TAIR:AT2G45070.4); Has 35333 Blast hits to 34131 proteins in 2444 sp…	1	0.58745	0.41255	2	specific;superfamily	Sec61_beta;Sec61_beta superfamily	-;-	Sec61beta family; This family consists of homologues of Sec61beta - a component of the Sec61/SecYEG protein secretory system. The domain is found in eukaryotes and archaea and is possibly homologous to the bacterial SecG. It consists of a single putative transmembrane helix, preceded by a short stretch containing various charged residues; this arrangement may help determine orientation in the cel…
TCONS_00033035	23	early and mid maturation	AT3G60540.1	XLOC_020194	AT3G60540	AT3G60540	=	Preprotein translocase Sec, Sec61-beta subunit protein; CONTAINS InterPro DOMAIN/s: Preprotein translocase Sec, Sec61-beta subunit, eukarya (InterPro:IPR016482), Preprotein translocase Sec, Sec61-beta subunit (InterPro:IPR005609); BEST Arabidopsis thaliana protein match is: Preprotein translocase Sec, Sec61-beta subunit protein (TAIR:AT2G45070.4); Has 35333 Blast hits to 34131 proteins in 2444 sp…	1	0.977472	0.022528	2	specific;superfamily	Sec61_beta;Sec61_beta superfamily	-;-	Sec61beta family; This family consists of homologues of Sec61beta - a component of the Sec61/SecYEG protein secretory system. The domain is found in eukaryotes and archaea and is possibly homologous to the bacterial SecG. It consists of a single putative transmembrane helix, preceded by a short stretch containing various charged residues; this arrangement may help determine orientation in the cel…
TCONS_00000070	46	mid maturation and DT	AT1G01580.1	XLOC_000037	AT1G01580	FRD1	=	ferric reduction oxidase 2 (FRO2); CONTAINS InterPro DOMAIN/s: Ferredoxin reductase-type FAD-binding domain (InterPro:IPR017927), Ferric reductase, NAD binding (InterPro:IPR013121), FAD-binding 8 (InterPro:IPR013112), Riboflavin synthase-like beta-barrel (InterPro:IPR017938), Ferric reductase-like transmembrane component, N-terminal (InterPro:IPR013130); BEST Arabidopsis thaliana protein match is…	1	1	1e-07	7	specific;superfamily;specific;superfamily;specific;superfamily;multi-dom	NOX_Duox_like_FAD_NADP;FNR_like superfamily;NAD_binding_6;FNR_like superfamily;Ferric_reduct;Ferric_reduct superfamily;PLN02292	-;-;-;-;-;-;-	NADPH oxidase (NOX) catalyzes the generation of reactive oxygen species (ROS) such as superoxide and hydrogen peroxide. ROS were originally identified as bactericidal agents in phagocytes, but are now also implicated in cell signaling and metabolism. NOX has a 6-alpha helix heme-binding transmembrane domain fused to a flavoprotein with the nucleotide binding domain located in the cytoplasm. Duox …
TCONS_00006696	35	early and mid maturation	AT1G77510.1	XLOC_004047	AT1G77510	PDI6	=	PDI-like 1-2 (PDIL1-2); FUNCTIONS IN: protein disulfide isomerase activity; INVOLVED IN: response to cadmium ion, response to salt stress, response to endoplasmic reticulum stress; LOCATED IN: endoplasmic reticulum, plasma membrane, chloroplast; EXPRESSED IN: 28 plant structures; EXPRESSED DURING: 15 growth stages; CONTAINS InterPro DOMAIN/s: Thioredoxin fold (InterPro:IPR012335), Disulphide isom…	1	1	1e-07	9	specific;superfamily;specific;superfamily;specific;superfamily;specific;superfamily;multi-dom	PDI_a_PDI_a&apos;_C;Thioredoxin_like superfamily;PDI_a_family;Thioredoxin_like superfamily;PDI_b_family;Thioredoxin_like superfamily;PDI_b&apos;_family;Thioredoxin_like superfamily;Protein_disulfide-isomerase	-;-;-;-;-;-;-;-;-	PDIa family, C-terminal TRX domain (a&apos;) subfamily; composed of the C-terminal redox active a&apos; domains of PDI, ERp72, ERp57 (or ERp60) and EFP1. PDI, ERp72 and ERp57 are endoplasmic reticulum (ER)-resident eukaryotic proteins involved in oxidative protein folding. They are oxidases, catalyzing the formation of disulfide bonds of newly synthesized polypeptides in the ER. They also exhibit…
TCONS_00002367	24	mid maturation and DT	AT1G24460.2	XLOC_001299	AT1G24460	AT1G24460	=	unknown protein; FUNCTIONS IN: molecular_function unknown; INVOLVED IN: biological_process unknown; LOCATED IN: cellular_component unknown; EXPRESSED IN: 22 plant structures; EXPRESSED DURING: 14 growth stages; BEST Arabidopsis thaliana protein match is: unknown protein (TAIR:AT4G31570.1).	1	1	1e-07	2	multi-dom;multi-dom	Cast;Smc	-;C	RIM-binding protein of the cytomatrix active zone; This is a family of proteins that form part of the CAZ (cytomatrix at the active zone) complex which is involved in determining the site of synaptic vesicle fusion. The C-terminus is a PDZ-binding motif that binds directly to RIM (a small G protein Rab-3A effector). The family also contains four coiled-coil domains.;Chromosome segregation ATPases…
TCONS_00032140	49	early and mid maturation	AT3G51980.1	XLOC_019703	AT3G51980	AT3G51980	=	ARM repeat superfamily protein; FUNCTIONS IN: binding; INVOLVED IN: biological_process unknown; LOCATED IN: endomembrane system; CONTAINS InterPro DOMAIN/s: Nucleotide exchange factor Fes1 (InterPro:IPR013918), Armadillo-like helical (InterPro:IPR011989), Armadillo-type fold (InterPro:IPR016024); BEST Arabidopsis thaliana protein match is: Fes1C (TAIR:AT5G02150.1); Has 632 Blast hits to 632 prote…	1	1	1e-07	3	specific;superfamily;superfamily	ARM;ARM superfamily;Fes1 superfamily	C;C;-	Armadillo/beta-catenin-like repeats. An approximately 40 amino acid long tandemly repeated sequence motif first identified in the Drosophila segment polarity gene armadillo; these repeats were also found in the mammalian armadillo homolog beta-catenin, the junctional plaque protein plakoglobin, the adenomatous polyposis coli (APC) tumor suppressor protein, and a number of other proteins. ARM has …
TCONS_00012372	21	mid maturation and DT	AT1G65040.2	XLOC_007423	AT1G65040	AT1G65040	=	RING/U-box superfamily protein; FUNCTIONS IN: zinc ion binding; LOCATED IN: plasma membrane; EXPRESSED IN: male gametophyte, pollen tube; EXPRESSED DURING: L mature pollen stage, M germinated pollen stage; CONTAINS InterPro DOMAIN/s: Zinc finger, RING-type (InterPro:IPR001841), Zinc finger, C3HC4 RING-type (InterPro:IPR018957); BEST Arabidopsis thaliana protein match is: RING/U-box superfamily pr…	1	1	1e-07	3	specific;superfamily;multi-dom	RING;RING superfamily;HRD1	-;-;-	RING-finger (Really Interesting New Gene) domain, a specialized type of Zn-finger of 40 to 60 residues that binds two atoms of zinc; defined by the &apos;cross-brace&apos; motif C-X2-C-X(9-39)-C-X(1-3)- H-X(2-3)-(N/C/H)-X2-C-X(4-48)C-X2-C; probably involved in mediating protein-protein interactions; identified in a proteins with a wide range of functions such as viral replication, signal transduc…
TCONS_00023441	8	early and mid maturation	AT3G07690.N2	XLOC_014146	AT3G07690	AT3G07690	j	6-phosphogluconate dehydrogenase family protein; FUNCTIONS IN: in 8 functions; INVOLVED IN: oxidation reduction, glycerol-3-phosphate catabolic process, glycerol-3-phosphate metabolic process, carbohydrate metabolic process, metabolic process; LOCATED IN: glycerol-3-phosphate dehydrogenase complex, cytoplasm; EXPRESSED IN: 15 plant structures; EXPRESSED DURING: 7 growth stages; CONTAINS InterPro …	1	1	1e-07	3	superfamily;superfamily;multi-dom	NAD_Gly3P_dh_C superfamily;SDR superfamily;GpsA	-;-;-	NAD-dependent glycerol-3-phosphate dehydrogenase C-terminus; NAD-dependent glycerol-3-phosphate dehydrogenase (GPDH) catalyses the interconversion of dihydroxyacetone phosphate and L-glycerol-3-phosphate. This family represents the C-terminal substrate-binding domain.;Short-chain dehydrogenases/reductases (SDR); SDRs are a functionally diverse family of oxidoreductases that have a single domain w…
TCONS_00023440	30	early and mid maturation	AT3G07680.1	XLOC_014145	AT3G07680	AT3G07680	=	emp24/gp25L/p24 family/GOLD family protein; FUNCTIONS IN: protein transmembrane transporter activity; INVOLVED IN: intracellular protein transport, transport; LOCATED IN: endomembrane system, integral to membrane, membrane; EXPRESSED IN: 23 plant structures; EXPRESSED DURING: 15 growth stages; CONTAINS InterPro DOMAIN/s: GOLD (InterPro:IPR009038), emp24/gp25L/p24 (InterPro:IPR000348); BEST Arabid…	1	0.999755	0.000245189	2	specific;superfamily	EMP24_GP25L;EMP24_GP25L superfamily	-;-	emp24/gp25L/p24 family/GOLD; Members of this family are implicated in bringing cargo forward from the ER and binding to coat proteins by their cytoplasmic domains. This domain corresponds closely to the beta-strand rich GOLD domain described in. The GOLD domain is always found combined with lipid- or membrane-association domains.;emp24/gp25L/p24 family/GOLD; Members of this family are implicated …
TCONS_00002134	8	early and mid maturation	AT1G21750.2	XLOC_001161	AT1G21750	ATPDI5	=	PDI-like 1-1 (PDIL1-1); FUNCTIONS IN: protein disulfide isomerase activity; INVOLVED IN: in 6 processes; LOCATED IN: in 8 components; EXPRESSED IN: 29 plant structures; EXPRESSED DURING: 16 growth stages; CONTAINS InterPro DOMAIN/s: Thioredoxin fold (InterPro:IPR012335), Disulphide isomerase (InterPro:IPR005788), Thioredoxin domain (InterPro:IPR013766), Thioredoxin, conserved site (InterPro:IPR01…	1	1	1e-07	9	specific;superfamily;specific;superfamily;specific;superfamily;specific;superfamily;multi-dom	PDI_a_PDI_a&apos;_C;Thioredoxin_like superfamily;PDI_a_family;Thioredoxin_like superfamily;PDI_b&apos;_family;Thioredoxin_like superfamily;PDI_b_family;Thioredoxin_like superfamily;Protein_disulfide-isomerase	-;-;-;-;-;-;-;-;-	PDIa family, C-terminal TRX domain (a&apos;) subfamily; composed of the C-terminal redox active a&apos; domains of PDI, ERp72, ERp57 (or ERp60) and EFP1. PDI, ERp72 and ERp57 are endoplasmic reticulum (ER)-resident eukaryotic proteins involved in oxidative protein folding. They are oxidases, catalyzing the formation of disulfide bonds of newly synthesized polypeptides in the ER. They also exhibit…
TCONS_00002133	8	early and mid maturation	AT1G21750.1	XLOC_001161	AT1G21750	ATPDI5	=	PDI-like 1-1 (PDIL1-1); FUNCTIONS IN: protein disulfide isomerase activity; INVOLVED IN: in 6 processes; LOCATED IN: in 8 components; EXPRESSED IN: 29 plant structures; EXPRESSED DURING: 16 growth stages; CONTAINS InterPro DOMAIN/s: Thioredoxin fold (InterPro:IPR012335), Disulphide isomerase (InterPro:IPR005788), Thioredoxin domain (InterPro:IPR013766), Thioredoxin, conserved site (InterPro:IPR01…	1	1	1e-07	9	specific;superfamily;specific;superfamily;specific;superfamily;specific;superfamily;multi-dom	PDI_a_PDI_a&apos;_C;Thioredoxin_like superfamily;PDI_a_family;Thioredoxin_like superfamily;PDI_b&apos;_family;Thioredoxin_like superfamily;PDI_b_family;Thioredoxin_like superfamily;Protein_disulfide-isomerase	-;-;-;-;-;-;-;-;-	PDIa family, C-terminal TRX domain (a&apos;) subfamily; composed of the C-terminal redox active a&apos; domains of PDI, ERp72, ERp57 (or ERp60) and EFP1. PDI, ERp72 and ERp57 are endoplasmic reticulum (ER)-resident eukaryotic proteins involved in oxidative protein folding. They are oxidases, catalyzing the formation of disulfide bonds of newly synthesized polypeptides in the ER. They also exhibit…
TCONS_00016995	45	early and mid maturation	AT2G34430.N2	XLOC_010297	AT2G34430	LHB1B1	o	light-harvesting chlorophyll-protein complex II subunit B1 (LHB1B1); FUNCTIONS IN: chlorophyll binding; INVOLVED IN: photosynthesis, light harvesting in photosystem II, photosynthesis; LOCATED IN: in 8 components; EXPRESSED IN: shoot, cotyledon, guard cell, cultured cell, leaf; CONTAINS InterPro DOMAIN/s: Chlorophyll A-B binding protein (InterPro:IPR001344); BEST Arabidopsis thaliana protein matc…	-1	0.352366	0.647634	1	superfamily	Chloroa_b-bind superfamily	N	Chlorophyll A-B binding protein; Chlorophyll A-B binding protein.
TCONS_00016996	35	early and mid maturation	AT2G34430.1	XLOC_010297	AT2G34430	LHB1B1	=	light-harvesting chlorophyll-protein complex II subunit B1 (LHB1B1); FUNCTIONS IN: chlorophyll binding; INVOLVED IN: photosynthesis, light harvesting in photosystem II, photosynthesis; LOCATED IN: in 8 components; EXPRESSED IN: shoot, cotyledon, guard cell, cultured cell, leaf; CONTAINS InterPro DOMAIN/s: Chlorophyll A-B binding protein (InterPro:IPR001344); BEST Arabidopsis thaliana protein matc…	1	0.999998	1.7401e-06	3	specific;superfamily;multi-dom	PLN00025;Chloroa_b-bind superfamily;PLN00048	-;-;-	photosystem II light harvesting chlorophyll a/b binding protein; Provisional;Chlorophyll A-B binding protein; Chlorophyll A-B binding protein.;photosystem I light harvesting chlorophyll a/b binding protein 3; Provisional
TCONS_00005937	25	early and mid maturation	AT1G69600.1	XLOC_003620	AT1G69600	ZHD11	=	zinc finger homeodomain 1 (ZFHD1); CONTAINS InterPro DOMAIN/s: Homeobox domain, ZF-HD class (InterPro:IPR006455), ZF-HD homeobox protein, Cys/His-rich dimerisation domain (InterPro:IPR006456), Homeodomain-related (InterPro:IPR012287); BEST Arabidopsis thaliana protein match is: homeobox protein 26 (TAIR:AT5G60480.1); Has 480 Blast hits to 471 proteins in 33 species: Archae - 0; Bacteria - 0; Meta…	1	0.999998	2.29904e-06	5	specific;superfamily;specific;superfamily;superfamily	ZF-HD_dimer;ZF-HD_dimer superfamily;unnamed_protein_product;unnamed_protein_product superfamily;ASD1 superfamily	-;-;-;-;N	ZF-HD protein dimerization region; This family of proteins has are plant transcription factors, and have been named ZF-HD for zinc finger homeodomain proteins, on the basis of similarity to proteins of known structure. This region is thought to be involved in the formation of homo and heterodimers, and may form a zinc finger.;ZF-HD protein dimerization region; This family of proteins has are plan…
TCONS_00019528	0	early	AT2G14960.1	XLOC_011868	AT2G14960	GH3.1	=	GH3.1; CONTAINS InterPro DOMAIN/s: GH3 auxin-responsive promoter (InterPro:IPR004993); BEST Arabidopsis thaliana protein match is: Auxin-responsive GH3 family protein (TAIR:AT4G37390.1); Has 1628 Blast hits to 1412 proteins in 230 species: Archae - 1; Bacteria - 595; Metazoa - 55; Fungi - 2; Plants - 676; Viruses - 0; Other Eukaryotes - 299 (source: NCBI BLink).	1	1	1e-07	2	superfamily;multi-dom	PLN02247 superfamily;GH3	-;-	indole-3-acetic acid-amido synthetase;GH3 auxin-responsive promoter; GH3 auxin-responsive promoter.
TCONS_00024400	23	early and mid maturation	AT3G17690.1	XLOC_014692	AT3G17690	ATCNGC19	=	cyclic nucleotide gated channel 19 (CNGC19); FUNCTIONS IN: ion channel activity, cyclic nucleotide binding, calmodulin binding; INVOLVED IN: ion transport, transmembrane transport; LOCATED IN: membrane; EXPRESSED IN: hypocotyl, root; CONTAINS InterPro DOMAIN/s: Cyclic nucleotide-binding (InterPro:IPR000595), Ion transport (InterPro:IPR005821), Cyclic nucleotide-binding-like (InterPro:IPR018490), …	1	1	1e-07	3	specific;superfamily;multi-dom	CAP_ED;CAP_ED superfamily;Ion_trans	-;-;-	effector domain of the CAP family of transcription factors; members include CAP (or cAMP receptor protein (CRP)), which binds cAMP, FNR (fumarate and nitrate reduction), which uses an iron-sulfur cluster to sense oxygen) and CooA, a heme containing CO sensor. In all cases binding of the effector leads to conformational changes and the ability to activate transcription. Cyclic nucleotide-binding d…
TCONS_00052082	35	early and mid maturation	AT5G50460.1	XLOC_031924	AT5G50460	AT5G50460	=	secE/sec61-gamma protein transport protein; FUNCTIONS IN: P-P-bond-hydrolysis-driven protein transmembrane transporter activity; INVOLVED IN: intracellular protein transport, protein transport, protein targeting; LOCATED IN: membrane; EXPRESSED IN: 24 plant structures; EXPRESSED DURING: 15 growth stages; CONTAINS InterPro DOMAIN/s: Protein translocase SEC61 complex gamma subunit (InterPro:IPR0081…	1	0.775883	0.224117	0	-	-	-	-
TCONS_00010605	30	early and mid maturation	AT1G42990.1	XLOC_006342	AT1G42990	BZIP60	=	basic region/leucine zipper motif 60 (BZIP60); CONTAINS InterPro DOMAIN/s: Basic-leucine zipper (bZIP) transcription factor (InterPro:IPR004827), Basic leucine zipper (InterPro:IPR011700); BEST Arabidopsis thaliana protein match is: Basic-leucine zipper (bZIP) transcription factor family protein (TAIR:AT2G40950.1); Has 974 Blast hits to 974 proteins in 146 species: Archae - 0; Bacteria - 28; Meta…	1	0.999999	1.40363e-06	2	specific;superfamily	bZIP_HY5-like;bZIP superfamily	N;N	Basic leucine zipper (bZIP) domain of Plant Elongated/Long Hypocotyl5 (HY5)-like transcription factors and similar proteins: a DNA-binding and dimerization domain; This subfamily is predominantly composed of plant Basic leucine zipper (bZIP) transcription factors with similarity to Solanum lycopersicum and Arabidopsis thaliana HY5. Also included are the Dictyostelium discoideum bZIP transcription…
TCONS_00022448	8	early and mid maturation	AT2G45070.4	XLOC_013613	AT2G45070	SEC61 BETA	=	SUPPRESSORS OF SECRETION-DEFECTIVE 61 BETA (SEC61 BETA); FUNCTIONS IN: protein transporter activity; INVOLVED IN: protein transport; EXPRESSED IN: 24 plant structures; EXPRESSED DURING: 15 growth stages; CONTAINS InterPro DOMAIN/s: Preprotein translocase Sec, Sec61-beta subunit, eukarya (InterPro:IPR016482), Preprotein translocase Sec, Sec61-beta subunit (InterPro:IPR005609); BEST Arabidopsis tha…	1	0.836006	0.163994	2	specific;superfamily	Sec61_beta;Sec61_beta superfamily	-;-	Sec61beta family; This family consists of homologues of Sec61beta - a component of the Sec61/SecYEG protein secretory system. The domain is found in eukaryotes and archaea and is possibly homologous to the bacterial SecG. It consists of a single putative transmembrane helix, preceded by a short stretch containing various charged residues; this arrangement may help determine orientation in the cel…
TCONS_00005253	35	early and mid maturation	AT1G62020.1	XLOC_003181	AT1G62020	AT1G62020	=	Coatomer, alpha subunit; FUNCTIONS IN: structural molecule activity, transporter activity; INVOLVED IN: intracellular protein transport, vesicle-mediated transport, ER to Golgi vesicle-mediated transport; LOCATED IN: COPI vesicle coat, plasma membrane, CUL4 RING ubiquitin ligase complex, membrane; EXPRESSED IN: 25 plant structures; EXPRESSED DURING: 14 growth stages; CONTAINS InterPro DOMAIN/s: W…	1	1	1e-07	6	specific;superfamily;specific;superfamily;multi-dom;multi-dom	WD40;WD40 superfamily;COPI_C;COPI_C superfamily;Coatomer_WDAD;COG2319	-;-;-;-;-;-	WD40 domain, found in a number of eukaryotic proteins that cover a wide variety of functions including adaptor/regulatory modules in signal transduction, pre-mRNA processing and cytoskeleton assembly; typically contains a GH dipeptide 11-24 residues from its N-terminus and the WD dipeptide at its C-terminus and is 40 residues long, hence the name WD40; between GH and WD lies a conserved core; ser…
TCONS_00003151	19	mid maturation and DT	AT1G32560.1	XLOC_001753	AT1G32560	AT1G32560	=	Late embryogenesis abundant protein, group 1 protein; FUNCTIONS IN: molecular_function unknown; INVOLVED IN: embryo development, embryo development ending in seed dormancy; LOCATED IN: cellular_component unknown; EXPRESSED IN: stem; CONTAINS InterPro DOMAIN/s: Late embryogenesis abundant protein, group 1 (InterPro:IPR005513); BEST Arabidopsis thaliana protein match is: Late embryogenesis abundant…	1	0.998123	0.00187743	2	specific;superfamily	LEA_1;LEA_1 superfamily	-;-	Late embryogenesis abundant (LEA) group 1; Family members are conserved along the entire coding region, especially within the hydrophobic internal 20 amino acid motif, which may be repeated.;Late embryogenesis abundant (LEA) group 1; Family members are conserved along the entire coding region, especially within the hydrophobic internal 20 amino acid motif, which may be repeated.
